# Supplementary material for: Differential mRNA and miRNA Profiles Reveal the Potential Roles of Genes and miRNAs Involved in LPS Infection in Chicken Macrophages
Source: Genes (Basel). 2021 May 17;12(5):760. doi: 10.3390/genes12050760 (PMC8155903; doi:10.3390/genes12050760)
Supplement: Supplementary file 1 [file genes-12-00760-s001.zip]

Archive with 8 entries (8 files):
- Table S1. The primers used in the validation assays.xlsx
- Table S2. The expression of gene.xls
- Table S3. GO analysis of the DEGs.xls
- Table S4. KEGG pathway analysis of the DEGs.xls
- Table S5. The expression of miRNA.xlsx
- Table S6. The target_gene of miRNA.xls
- Table S7. GO analysis of the target genes of DE-miRNAs.xls
- Table S8. KEGG pathway analysis of the target genes of DE-miRNAs.xls
