# Supplementary material for: Differential mRNA and miRNA Profiles Reveal the Potential Roles of Genes and miRNAs Involved in LPS Infection in Chicken Macrophages
Source: Genes (Basel). 2021 May 17;12(5):760. doi: 10.3390/genes12050760 (PMC8155903; doi:10.3390/genes12050760)
Supplement: Supplementary file 1 [file genes-12-00760-s001.zip › Table S1. The primers used in the validation assays.xlsx]

## Sheet: Sheet1
Table S1. The primers used in the validation assays
the name	sequence	检索号
β-actin	F: GAGAAATTGTGCGTGACATCA	NM_205518
	R: CCTGAACCTCTCATTGCCA
CCL5	F: TTGGGGCTGATACAACGGTGTG	NM_001045832
	R: CCCTTCCTGGTGATGAACACAA
IL2RA	F: ATGCCCCAAACTGTCCCACATG	NM_204596
	R: ACGGGTGTCCACTTGATTCTTC
NFKB2	F: GTGCGACAAGGTGCAGAAAGAT	NM_204413
	R: TTCCGCTCCACCTCCTCCTTAT
NFKBIE	F: CCAGGCACTAATCCACAAAGGA	NC_006090
	R: TTCCCCTTCAAGGTGCTGATGT
snRNA U6	CACGCAAATTCGTGAAGCGTTCCA	NR_138085
gga-miR146a-3p	ACCCATGGGGCTCAGTTCTT	MIMAT0026529
gga-miR146a-5p	TGAGAACTGAATTCCATGGGTT	MIMAT0001163
gga-miR21-3p	CAACAACAGTCGGTAGGCTGTC	MIMAT0026643
gga-miR21-5p	TAGCTTATCAGACTGATGTTGA	MIMAT0003774
