# Supplementary material for: Differential mRNA and miRNA Profiles Reveal the Potential Roles of Genes and miRNAs Involved in LPS Infection in Chicken Macrophages
Source: Genes (Basel). 2021 May 17;12(5):760. doi: 10.3390/genes12050760 (PMC8155903; doi:10.3390/genes12050760)
Supplement: Supplementary file 1 [file genes-12-00760-s001.zip › Table S2. The expression of gene.xls]

mRNA_Gene_ID	mRNA_ID	mRNA_Gene_Name	Gene_description	Gene_Type	Status	Chromosome	Start	End	Strand	Exon_number	Length	ORF	C1	C2	C3	C4	C5	L1	L2	L3	L4	L5	L_FPKM	C_FPKM	log2FoldChange	pvalue	padj
ENSGALG00000011005	ENSGALT00000017920	KCNK1	Two pore domain potassium channel, TWIK-1||Two pore domain potassium channel, TWIK family||Two pore domain potassium channel, TASK family||Two pore domain potassium channel||Potassium channel domain	protein_coding	Annotated_mRNA	3	38762090	38790863	-	3	2460	336	3.549508	3.202443	3.13398	3.989823	3.137723	3.161967	2.78035	2.974429	2.758846	2.772511	2.8896206	3.4026954	-0.113273628	0.382284895	0.93871551
ENSGALG00000004597	ENSGALT00000103518	ZBTB37	Zinc finger C2H2 superfamily||BTB/POZ domain||Zinc finger C2H2-type||SKP1/BTB/POZ domain superfamily	protein_coding	Annotated_mRNA	8	7781188	7788956	-	4	2651	503	7.840939	7.049469	6.451021	6.777453	7.173805	6.455308	6.578981	6.257893	5.821513	6.03141	6.229021	7.0585374	-0.057272912	0.719436933	1
ENSGALG00000004597	ENSGALT00000007316	ZBTB37	Zinc finger C2H2 superfamily||BTB/POZ domain||Zinc finger C2H2-type||SKP1/BTB/POZ domain superfamily	protein_coding	Annotated_mRNA	8	7781839	7791510	-	5	2415	503	7.840939	7.049469	6.451021	6.777453	7.173805	6.455308	6.578981	6.257893	5.821513	6.03141	6.229021	7.0585374	-0.057272912	0.719436933	1
ENSGALG00000038461	ENSGALT00000070803	FECH	Ferrochelatase||Ferrochelatase, N-terminal||Ferrochelatase, active site||Ferrochelatase, C-terminal	protein_coding	Annotated_mRNA	Z	380895	391872	+	11	1629	408	38.582779	37.708363	36.193569	38.76556	36.677498	38.577164	38.391376	38.673939	37.721432	34.934551	37.6596924	37.5855538	0.123446561	0.172845503	0.698199513
ENSGALG00000004591	ENSGALT00000007304	SERPINC1	Serpin superfamily||Serpin, conserved site||Antithrombin-III||Antithrombin serpin domain||Serpin domain||Serpin family	protein_coding	Annotated_mRNA	8	7765201	7771303	+	7	1882	453	0.212541	0.0709	0.130821	0.097772	0.03898	0.227156	0.032751	0.11993	0.083986	0.012141	0.0951928	0.1102028	-0.101821367	0.923970862	1
ENSGALG00000051790	ENSGALT00000101587	--	Inositol 1,4,5-trisphosphate receptor-interacting protein family||Inositol 1,4,5-trisphosphate receptor-interacting protein-like 1||Mab-21 domain	protein_coding	Annotated_mRNA	5	57044011	57045630	+	1	1620	539	0	0.01716	0	0.021846	0	0.036259	0.022343	0.001517	0.018246	0	0.015673	0.0078012	1.185020407	0.607204259	1
ENSGALG00000004593	ENSGALT00000007309	SULF2	Sulfatase, conserved site||Alkaline-phosphatase-like, core domain superfamily||Extracellular sulfatase, C-terminal||Extracellular sulfatase||Sulfatase, N-terminal	protein_coding	Annotated_mRNA	20	5918672	5975454	-	20	2622	873	36.679787	34.591949	34.135502	38.637665	36.135509	27.362614	25.541372	25.418457	26.391689	27.821186	26.5070636	36.0360824	-0.320923352	0.00038928	0.008437737
ENSGALG00000004594	ENSGALT00000040533	Ii	MHC class II-associated invariant chain, trimerisation domain superfamily||MHC class II-associated invariant chain, trimerisation||MHC class II-associated invariant chain||MHC class II-associated invariant chain/CLIP, MHC II-interacting||Thyroglobulin type-1 superfamily||Thyroglobulin type-1	protein_coding	Annotated_mRNA	13	13851648	13855558	+	8	1524	223	178.301346	174.149811	170.159546	176.713364	174.004913	354.181305	352.073029	335.325745	329.486206	333.808105	340.974878	174.665796	1.085834499	1.66E-32	5.06E-30
ENSGALG00000004594	ENSGALT00000088722	Ii	MHC class II-associated invariant chain, trimerisation domain superfamily||MHC class II-associated invariant chain, trimerisation||MHC class II-associated invariant chain||MHC class II-associated invariant chain/CLIP, MHC II-interacting||Thyroglobulin type-1 superfamily||Thyroglobulin type-1	protein_coding	Annotated_mRNA	13	13851651	13855545	+	9	1697	286	178.301346	174.149811	170.159546	176.713364	174.004913	354.181305	352.073029	335.325745	329.486206	333.808105	340.974878	174.665796	1.085834499	1.66E-32	5.06E-30
ENSGALG00000038469	ENSGALT00000063019	CDC25A	Rhodanese-like domain||M-phase inducer phosphatase||Rhodanese-like domain superfamily	protein_coding	Annotated_mRNA	2	629830	642787	+	16	2336	526	5.341788	5.877035	5.141447	5.128457	5.042024	6.00855	6.443772	6.157893	6.201711	6.113196	6.1850244	5.3061502	0.314273685	0.000530257	0.010966475
ENSGALG00000051798	ENSGALT00000106514	--	Leucine-rich repeat||Leucine-rich repeat domain superfamily	protein_coding	Annotated_mRNA	2	149411684	149429827	-	4	453	150	7.021854	6.053379	6.319841	6.177006	6.576967	6.970511	6.709242	5.271239	5.847863	6.895449	6.3388608	6.4298094	0.098383117	0.42152205	0.95831593
ENSGALG00000039196	ENSGALT00000062228	NECTIN1	Immunoglobulin V-set domain||Immunoglobulin-like domain superfamily||Nectin-1||Immunoglobulin-like fold||Nectin-1, first immunoglobulin (Ig) domain||CD80-like, immunoglobulin C2-set||Nectin-1, second immunoglobulin (Ig) domain||Immunoglobulin-like domain||Immunoglobulin subtype	protein_coding	Annotated_mRNA	24	4061201	4131571	+	9	1572	523	0	0	0	0	0	0	0	0	0	0	--	--	--	--	--
ENSGALG00000039196	ENSGALT00000103717	NECTIN1	Immunoglobulin V-set domain||Immunoglobulin-like domain superfamily||Nectin-1||Immunoglobulin-like fold||Nectin-1, first immunoglobulin (Ig) domain||CD80-like, immunoglobulin C2-set||Nectin-1, second immunoglobulin (Ig) domain||Immunoglobulin-like domain||Immunoglobulin subtype	protein_coding	Annotated_mRNA	24	4061201	4106146	+	6	2824	515	0	0	0	0	0	0	0	0	0	0	--	--	--	--	--
ENSGALG00000049343	ENSGALT00000093232	--	Retrovirus capsid, C-terminal||Retroviral nucleocapsid protein Gag||Retrovirus capsid, N-terminal	protein_coding	Annotated_mRNA	KZ626838.1	1607024	1608529	+	1	1506	501	20.01306	13.941066	12.720425	15.712174	13.900215	18.734842	19.290306	18.025415	16.991667	18.870481	18.3825422	15.257388	0.392906304	0.125952249	0.601435548
ENSGALG00000049342	ENSGALT00000102716	--	Tumour necrosis factor domain||Tumour necrosis factor-like domain superfamily	protein_coding	Annotated_mRNA	1	141486979	141488490	+	2	1417	126	0.048263	0.117185	0.019748	0.038833	0.077654	0.014238	0.074974	0.01504	0.002972	0.044013	0.0302474	0.0603366	-0.592995027	0.651927093	1
ENSGALG00000049341	ENSGALT00000093742	--	Peptidase A2A, retrovirus, catalytic||Ribonuclease H domain||Reverse transcriptase/retrotransposon-derived protein, RNase H-like domain||Ribonuclease H superfamily||Aspartic peptidase domain superfamily||Integrase, catalytic core||Reverse transcriptase domain||Ribonuclease H-like superfamily	protein_coding	Annotated_mRNA	6	20293733	20297014	-	1	3282	1093	0	0.005073	0.002278	0	0	0.025779	0.002206	0.004012	0.002215	0	0.0068424	0.0014702	1.788601228	0.403579863	0.944505364
ENSGALG00000051796	ENSGALT00000107068	--	Ankyrin repeat||Ankyrin repeat-containing domain||Ankyrin repeat-containing domain superfamily||Restriction enzyme adenine methylase associated	protein_coding	Annotated_mRNA	Z	24033052	24082718	+	24	4638	1545	0.138531	0.089864	0.121649	0.22441	0.119164	0.276979	0.279294	0.108032	0.272583	0.203256	0.2280288	0.1387236	0.673837401	0.157616735	0.671280299
ENSGALG00000051796	ENSGALT00000089932	--	Ankyrin repeat||Ankyrin repeat-containing domain||Ankyrin repeat-containing domain superfamily||Restriction enzyme adenine methylase associated	protein_coding	Annotated_mRNA	Z	24042171	24056982	+	7	1728	535	0.138531	0.089864	0.121649	0.22441	0.119164	0.276979	0.279294	0.108032	0.272583	0.203256	0.2280288	0.1387236	0.673837401	0.157616735	0.671280299
ENSGALG00000051796	ENSGALT00000096617	--	Ankyrin repeat||Ankyrin repeat-containing domain||Ankyrin repeat-containing domain superfamily||Restriction enzyme adenine methylase associated	protein_coding	Annotated_mRNA	Z	24033847	24082718	+	20	3599	1168	0.138531	0.089864	0.121649	0.22441	0.119164	0.276979	0.279294	0.108032	0.272583	0.203256	0.2280288	0.1387236	0.673837401	0.157616735	0.671280299
ENSGALG00000051796	ENSGALT00000100782	--	Ankyrin repeat||Ankyrin repeat-containing domain||Ankyrin repeat-containing domain superfamily||Restriction enzyme adenine methylase associated	protein_coding	Annotated_mRNA	Z	24045256	24082718	+	17	3504	1167	0.138531	0.089864	0.121649	0.22441	0.119164	0.276979	0.279294	0.108032	0.272583	0.203256	0.2280288	0.1387236	0.673837401	0.157616735	0.671280299
ENSGALG00000051796	ENSGALT00000103283	--	Ankyrin repeat||Ankyrin repeat-containing domain||Ankyrin repeat-containing domain superfamily||Restriction enzyme adenine methylase associated	protein_coding	Annotated_mRNA	Z	24033030	24085523	+	23	4647	1548	0.138531	0.089864	0.121649	0.22441	0.119164	0.276979	0.279294	0.108032	0.272583	0.203256	0.2280288	0.1387236	0.673837401	0.157616735	0.671280299
ENSGALG00000051796	ENSGALT00000097065	--	Ankyrin repeat||Ankyrin repeat-containing domain||Ankyrin repeat-containing domain superfamily||Restriction enzyme adenine methylase associated	protein_coding	Annotated_mRNA	Z	24033030	24082718	+	22	3972	1323	0.138531	0.089864	0.121649	0.22441	0.119164	0.276979	0.279294	0.108032	0.272583	0.203256	0.2280288	0.1387236	0.673837401	0.157616735	0.671280299
ENSGALG00000051796	ENSGALT00000105405	--	Ankyrin repeat||Ankyrin repeat-containing domain||Ankyrin repeat-containing domain superfamily||Restriction enzyme adenine methylase associated	protein_coding	Annotated_mRNA	Z	24033052	24085523	+	24	4668	1555	0.138531	0.089864	0.121649	0.22441	0.119164	0.276979	0.279294	0.108032	0.272583	0.203256	0.2280288	0.1387236	0.673837401	0.157616735	0.671280299
ENSGALG00000049347	ENSGALT00000022768	--	WD repeat-containing protein 19/dyf-2	protein_coding	Annotated_mRNA	4	69351588	69367978	-	12	1927	351	8.551461	7.602592	9.889224	8.444722	9.517146	7.298931	8.669332	7.198871	8.590598	7.368319	7.8252102	8.801029	-0.050151051	0.689197203	1
ENSGALG00000049346	ENSGALT00000107909	--	Reverse transcriptase domain	protein_coding	Annotated_mRNA	KZ626835.1	755424	756464	-	1	1041	346	0	0.017684	0.017894	0	0.006628	0	0.017385	0	0.034911	0	0.0104592	0.0084412	0.09222707	1	1
ENSGALG00000013889	ENSGALT00000022519	RNMT	mRNA cap guanine-N7 methyltransferase, eukaryotes||mRNA (guanine-N(7))-methyltransferase domain||S-adenosyl-L-methionine-dependent methyltransferase||mRNA cap guanine-N7 methyltransferase	protein_coding	Annotated_mRNA	2	96584306	96598993	-	11	2167	415	24.654255	23.403759	23.11409	25.211367	24.251329	19.633247	20.752491	20.281857	18.801754	18.651903	19.6242504	24.12696	-0.177054095	0.050757884	0.352890716
ENSGALG00000013887	ENSGALT00000105136	FAM210A	Domain of unknown function DUF1279	protein_coding	Annotated_mRNA	2	96599225	96616032	+	4	2219	275	15.991566	16.003967	17.388403	16.92214	15.357141	16.524326	15.161558	14.997932	14.534681	14.0223	15.0481594	16.3326434	-0.010889367	0.951821029	1
ENSGALG00000013887	ENSGALT00000022517	FAM210A	Domain of unknown function DUF1279	protein_coding	Annotated_mRNA	2	96599127	96616410	+	4	2516	275	15.991566	16.003967	17.388403	16.92214	15.357141	16.524326	15.161558	14.997932	14.534681	14.0223	15.0481594	16.3326434	-0.010889367	0.951821029	1
ENSGALG00000013886	ENSGALT00000103477	LDLRAD4	-||Low-density lipoprotein (LDL) receptor class A, conserved site||LDL receptor-like superfamily||Low-density lipoprotein (LDL) receptor class A repeat	protein_coding	Annotated_mRNA	2	96632942	96647804	-	4	987	233	8.005086	9.157669	9.342279	8.738495	9.863625	9.243543	8.504107	8.867202	7.943624	9.297209	8.771137	9.0214308	0.099967046	0.720757911	1
ENSGALG00000013886	ENSGALT00000036917	LDLRAD4	-||Low-density lipoprotein (LDL) receptor class A, conserved site||LDL receptor-like superfamily||Low-density lipoprotein (LDL) receptor class A repeat	protein_coding	Annotated_mRNA	2	96632942	96646942	-	4	1153	273	8.005086	9.157669	9.342279	8.738495	9.863625	9.243543	8.504107	8.867202	7.943624	9.297209	8.771137	9.0214308	0.099967046	0.720757911	1
ENSGALG00000013886	ENSGALT00000097983	LDLRAD4	-||Low-density lipoprotein (LDL) receptor class A, conserved site||LDL receptor-like superfamily||Low-density lipoprotein (LDL) receptor class A repeat	protein_coding	Annotated_mRNA	2	96632938	96858886	-	6	1575	310	8.005086	9.157669	9.342279	8.738495	9.863625	9.243543	8.504107	8.867202	7.943624	9.297209	8.771137	9.0214308	0.099967046	0.720757911	1
ENSGALG00000013886	ENSGALT00000096765	LDLRAD4	-||Low-density lipoprotein (LDL) receptor class A, conserved site||LDL receptor-like superfamily||Low-density lipoprotein (LDL) receptor class A repeat	protein_coding	Annotated_mRNA	2	96632942	96644061	-	2	827	215	8.005086	9.157669	9.342279	8.738495	9.863625	9.243543	8.504107	8.867202	7.943624	9.297209	8.771137	9.0214308	0.099967046	0.720757911	1
ENSGALG00000013886	ENSGALT00000022516	LDLRAD4	-||Low-density lipoprotein (LDL) receptor class A, conserved site||LDL receptor-like superfamily||Low-density lipoprotein (LDL) receptor class A repeat	protein_coding	Annotated_mRNA	2	96632942	96647472	-	4	942	233	8.005086	9.157669	9.342279	8.738495	9.863625	9.243543	8.504107	8.867202	7.943624	9.297209	8.771137	9.0214308	0.099967046	0.720757911	1
ENSGALG00000049348	ENSGALT00000098264	--	Janus||Janus superfamily	protein_coding	Annotated_mRNA	8	5472671	5478090	-	4	1725	115	3.474882	3.503505	2.659092	3.303914	2.676273	2.320616	4.653967	2.58715	2.284193	2.19196	2.8075772	3.1235332	-0.035879998	0.919481994	1
ENSGALG00000013883	ENSGALT00000022512	SNRNP27	U4/U6.U5 small nuclear ribonucleoprotein 27kDa protein	protein_coding	Annotated_mRNA	22	4106739	4108635	+	6	891	156	14.770239	11.558199	15.877419	16.318642	17.152983	15.524017	10.066125	16.730206	14.382487	14.899905	14.320548	15.1354964	0.148770858	0.589878748	1
ENSGALG00000013882	ENSGALT00000022511	MXD1	Max dimerization protein 1||Helix-loop-helix DNA-binding domain superfamily||Myc-type, basic helix-loop-helix (bHLH) domain	protein_coding	Annotated_mRNA	22	4110333	4118011	+	4	3988	206	10.629074	8.826592	9.370549	8.508751	9.763039	10.075153	8.566393	9.413233	8.942556	8.531908	9.1058486	9.419601	0.070713551	0.628634715	1
ENSGALG00000013881	ENSGALT00000063333	C22H2ORF42	Uncharacterised protein C2orf42||Putative treble-clef, zinc-finger domain	protein_coding	Annotated_mRNA	22	4117999	4124786	-	10	2133	710	5.728771	4.780815	4.898274	5.146531	5.104077	4.522532	4.915909	4.811466	4.363591	4.4592	4.6145396	5.1316936	-0.029201973	0.901715918	1
ENSGALG00000013881	ENSGALT00000022510	C22H2ORF42	Uncharacterised protein C2orf42||Putative treble-clef, zinc-finger domain	protein_coding	Annotated_mRNA	22	4119160	4124786	-	9	1900	557	5.728771	4.780815	4.898274	5.146531	5.104077	4.522532	4.915909	4.811466	4.363591	4.4592	4.6145396	5.1316936	-0.029201973	0.901715918	1
ENSGALG00000004590	ENSGALT00000007303	CLCN6	Chloride channel ClC-6||Chloride channel, core||Chloride channel, voltage gated||CBS domain	protein_coding	Annotated_mRNA	21	5586241	5605153	-	23	6337	868	4.469354	3.915858	4.563106	4.551451	4.329222	4.948693	5.287007	5.500492	4.840584	4.564816	5.0283184	4.3657982	0.324255479	0.013453325	0.143133746
ENSGALG00000047341	ENSGALT00000092708	--	von Willebrand factor, type A||von Willebrand factor A-like domain superfamily	protein_coding	Annotated_mRNA	2	41502573	41507421	+	4	2325	774	0.232426	0.064363	0.081146	0.238917	0.088187	0.090813	0.065117	0.068799	0.015631	0.05164	0.0584	0.1410078	-1.091710976	0.256822718	0.819779926
ENSGALG00000000556	ENSGALT00000000772	UTS2	Urotensin II	protein_coding	Annotated_mRNA	21	284869	288183	+	4	571	124	0	0	0.039218	0	0	0	0	0.038736	0.058116	0	0.0193704	0.0078436	1.347826652	0.665257239	1
ENSGALG00000048524	ENSGALT00000108160	SHARPIN	Zinc finger, RanBP2-type superfamily||PH-like domain superfamily||Ubiquitin-like domain superfamily||Zinc finger, RanBP2-type||Sharpin, PH domain	protein_coding	Annotated_mRNA	2	130680375	130713492	+	8	2446	481	13.495164	10.67179	12.168616	10.018588	10.610807	12.316985	12.391798	11.893262	11.910539	14.185854	12.5396876	11.392993	0.258666539	0.016900827	0.169669777
XLOC_087891	TCONS_00151600	XLOC_087891	-	novel	Novel_mRNA	31	5611740	5616619	-	3	992	268	0.667833	1.166638	0.677262	1.095726	0.540683	5.420455	5.502672	5.026969	3.679507	4.814897	4.8889	0.8296284	2.672702133	1.67E-11	1.27E-09
ENSGALG00000047346	ENSGALT00000094032	--	-	protein_coding	Annotated_mRNA	15	6215629	6217853	+	5	920	178	6.290156	4.339742	4.729758	6.453458	4.977602	4.495409	4.951359	4.545179	3.87557	3.717965	4.3170964	5.3581432	-0.187619683	0.626185923	1
ENSGALG00000023934	ENSGALT00000040293	--	Cadherin conserved site||Cadherin-like||Cadherin-like superfamily	protein_coding	Annotated_mRNA	3	2164309	2210774	+	44	7533	2510	0.010176	0.005799	0.027581	0	0.011143	0.021088	0.014399	0.0193	0.019266	0.013699	0.0175504	0.0109398	0.770782231	0.466709487	0.976535026
ENSGALG00000005071	ENSGALT00000106786	MPP1	SH3 domain||PDZ domain||SH3-like domain superfamily||Guanylate kinase/L-type calcium channel beta subunit||MPP1, SH3 domain||PDZ superfamily||P-loop containing nucleoside triphosphate hydrolase||Guanylate kinase, conserved site||Guanylate kinase-like domain	protein_coding	Annotated_mRNA	4	2126177	2141053	-	12	2463	424	32.99519	30.617098	8.582429	14.070026	11.711191	8.71382	21.860003	6.714821	21.003546	22.727722	16.2039824	19.5951868	-0.297079776	0.093413482	0.507782143
ENSGALG00000005071	ENSGALT00000008128	MPP1	SH3 domain||PDZ domain||SH3-like domain superfamily||Guanylate kinase/L-type calcium channel beta subunit||MPP1, SH3 domain||PDZ superfamily||P-loop containing nucleoside triphosphate hydrolase||Guanylate kinase, conserved site||Guanylate kinase-like domain	protein_coding	Annotated_mRNA	4	2126107	2140764	-	12	2686	468	32.99519	30.617098	8.582429	14.070026	11.711191	8.71382	21.860003	6.714821	21.003546	22.727722	16.2039824	19.5951868	-0.297079776	0.093413482	0.507782143
ENSGALG00000029387	ENSGALT00000055794	PURA	Purine-rich element binding protein family||Purine-rich element-binding protein alpha	protein_coding	Annotated_mRNA	13	2072835	2073818	+	1	984	327	14.317602	11.282804	12.766152	16.311596	17.278477	14.994947	16.21209	16.860348	17.780546	19.213192	17.0122246	14.3913262	0.368288374	0.269205445	0.834808598
ENSGALG00000029381	ENSGALT00000051475	--	ABC transporter type 1, transmembrane domain||Type I protein exporter||AAA+ ATPase domain||ABC transporter-like||ABC transporter, conserved site||ABC transporter type 1, transmembrane domain superfamily||P-loop containing nucleoside triphosphate hydrolase	protein_coding	Annotated_mRNA	16	2592345	2605843	+	7	1023	341	5.358969	5.353469	4.507974	4.481237	5.932439	5.804492	6.296186	5.060388	6.113726	6.335667	5.9220918	5.1268176	0.32851846	0.031304019	0.258923724
ENSGALG00000029383	ENSGALT00000059473	SLC25A11	Mitochondrial carrier domain superfamily||Mitochondrial substrate/solute carrier	protein_coding	Annotated_mRNA	KZ626834.1	152063	158251	+	8	1867	304	3.916492	3.972542	3.828501	3.988541	3.750397	3.86445	3.419557	3.447418	3.417813	3.289424	3.4877324	3.8912946	-0.038486368	0.883899195	1
ENSGALG00000029382	ENSGALT00000055715	BARX2	Helix-turn-helix motif||Homeobox, conserved site||Homeobox domain||Homeobox domain, metazoa||Homeobox-like domain superfamily	protein_coding	Annotated_mRNA	24	1375288	1401419	+	4	883	267	0.624103	0.415456	0.43948	0.581849	0.634138	0.297646	0.192556	0.191347	0.583682	0.138721	0.2807904	0.5390052	-0.809375385	0.088052419	0.490342143
ENSGALG00000030251	ENSGALT00000058384	ADCY8	Adenylyl cyclase class-3/4/guanylyl cyclase||Adenylate cyclase||Adenylate cyclase, conserved domain||Nucleotide cyclase||Adenylyl cyclase class-4/guanylyl cyclase, conserved site||Adenylate cyclase, N-terminal	protein_coding	Annotated_mRNA	2	140875182	140993382	-	17	3525	1174	0.009557	0	0.010142	0	0	0.010267	0.016557	0	0	0.020275	0.0094198	0.0039398	1.34831884	0.495592935	0.985580462
ENSGALG00000030251	ENSGALT00000073355	ADCY8	Adenylyl cyclase class-3/4/guanylyl cyclase||Adenylate cyclase||Adenylate cyclase, conserved domain||Nucleotide cyclase||Adenylyl cyclase class-4/guanylyl cyclase, conserved site||Adenylate cyclase, N-terminal	protein_coding	Annotated_mRNA	2	140875182	140993382	-	18	3723	1240	0.009557	0	0.010142	0	0	0.010267	0.016557	0	0	0.020275	0.0094198	0.0039398	1.34831884	0.495592935	0.985580462
ENSGALG00000029652	ENSGALT00000075116	OPHN1	Rho GTPase-activating protein domain||AH/BAR domain superfamily||Pleckstrin homology domain||PH-like domain superfamily||Rho GTPase activation protein	protein_coding	Annotated_mRNA	4	501443	545893	-	24	2671	789	9.08858	8.099583	8.388879	9.409326	8.779478	5.988345	6.147632	6.538404	6.554658	6.035282	6.2528642	8.7531692	-0.361927074	6.65E-05	0.001815159
ENSGALG00000029652	ENSGALT00000058448	OPHN1	Rho GTPase-activating protein domain||AH/BAR domain superfamily||Pleckstrin homology domain||PH-like domain superfamily||Rho GTPase activation protein	protein_coding	Annotated_mRNA	4	501663	529187	-	21	2496	831	9.08858	8.099583	8.388879	9.409326	8.779478	5.988345	6.147632	6.538404	6.554658	6.035282	6.2528642	8.7531692	-0.361927074	6.65E-05	0.001815159
ENSGALG00000029652	ENSGALT00000101265	OPHN1	Rho GTPase-activating protein domain||AH/BAR domain superfamily||Pleckstrin homology domain||PH-like domain superfamily||Rho GTPase activation protein	protein_coding	Annotated_mRNA	4	501663	529187	-	20	2391	796	9.08858	8.099583	8.388879	9.409326	8.779478	5.988345	6.147632	6.538404	6.554658	6.035282	6.2528642	8.7531692	-0.361927074	6.65E-05	0.001815159
ENSGALG00000029652	ENSGALT00000096166	OPHN1	Rho GTPase-activating protein domain||AH/BAR domain superfamily||Pleckstrin homology domain||PH-like domain superfamily||Rho GTPase activation protein	protein_coding	Annotated_mRNA	4	501443	529187	-	22	2767	821	9.08858	8.099583	8.388879	9.409326	8.779478	5.988345	6.147632	6.538404	6.554658	6.035282	6.2528642	8.7531692	-0.361927074	6.65E-05	0.001815159
ENSGALG00000030253	ENSGALT00000058537	RBM12	Nucleotide-binding alpha-beta plait domain superfamily||RBM12, RNA recognition motif 3||RBM12, RNA recognition motif 2||RNA recognition motif domain||RBM12, RNA recognition motif 4||RNA-binding domain superfamily||RBM12, RNA recognition motif 5||RBM12, RNA recognition motif 1	protein_coding	Annotated_mRNA	20	1079716	1091358	+	3	4847	880	21.566933	21.244909	19.668938	21.508207	19.931774	22.037758	21.555941	22.160627	22.063208	19.411823	21.4458714	20.7841522	0.166150816	0.067026162	0.417012709
ENSGALG00000030255	ENSGALT00000079240	AMBP	Alpha-1-microglobulin||Calycin||Lipocalin/cytosolic fatty-acid binding domain||Pancreatic trypsin inhibitor Kunitz domain||Proteinase inhibitor I2, Kunitz, conserved site||Pancreatic trypsin inhibitor Kunitz domain superfamily||Protein AMBP	protein_coding	Annotated_mRNA	17	998671	1003940	-	10	1188	345	0.038749	0	0	0.040416	0.018303	0	0.060937	0.073062	0.03156	0	0.0331118	0.0194936	0.843354108	0.655022817	1
ENSGALG00000030254	ENSGALT00000068912	METAP1D	Peptidase M24, methionine aminopeptidase||Peptidase M24A, methionine aminopeptidase, subfamily 1||Creatinase/aminopeptidase-like||Peptidase M24	protein_coding	Annotated_mRNA	7	17843213	17865668	-	10	1438	373	1.85951	1.603144	1.722124	1.667311	1.690606	1.490903	1.277337	1.756667	2.2098	1.436921	1.6343256	1.708539	0.061150521	0.738542247	1
ENSGALG00000030254	ENSGALT00000050080	METAP1D	Peptidase M24, methionine aminopeptidase||Peptidase M24A, methionine aminopeptidase, subfamily 1||Creatinase/aminopeptidase-like||Peptidase M24	protein_coding	Annotated_mRNA	7	17843213	17885866	-	10	1447	338	1.85951	1.603144	1.722124	1.667311	1.690606	1.490903	1.277337	1.756667	2.2098	1.436921	1.6343256	1.708539	0.061150521	0.738542247	1
ENSGALG00000030259	ENSGALT00000059733	--	Uncharacterized protein C16orf45-like||bMERB domain	protein_coding	Annotated_mRNA	18	1942703	1953196	-	7	1182	192	0.020298	0	0	0	0	0	0	0	0	0	0	0.0040596	-4.240695362	0.320042359	0.885821093
ENSGALG00000029659	ENSGALT00000077586	BPHL	Alpha/beta hydrolase fold-1||Alpha/Beta hydrolase fold	protein_coding	Annotated_mRNA	2	66289353	66312310	-	8	1664	285	1.513413	1.690489	1.478181	1.990361	1.81116	0.908126	0.975605	1.038278	0.992654	1.348784	1.0526894	1.6967208	-0.562017128	0.019172324	0.185429328
ENSGALG00000021017	ENSGALT00000010407	DUSP15	Dual specificity protein phosphatase domain||Atypical dual specificity phosphatase||Tyrosine specific protein phosphatases domain||Protein-tyrosine phosphatase, active site||Protein-tyrosine phosphatase, catalytic||Protein-tyrosine phosphatase-like||Dual specificity phosphatase, catalytic domain	protein_coding	Annotated_mRNA	20	10068977	10076375	-	9	1636	215	1.492319	1.364255	1.427933	0.970727	1.629099	1.839402	1.733634	1.24677	1.613616	1.08838	1.5043604	1.3768666	0.240035041	0.548181073	1
ENSGALG00000014277	ENSGALT00000023091	RHOH	Small GTPase||Small GTPase Rho||P-loop containing nucleoside triphosphate hydrolase||Small GTP-binding protein domain	protein_coding	Annotated_mRNA	4	69002143	69017075	-	3	1167	188	15.65656	16.639595	15.424685	17.958023	18.45314	16.903563	18.046423	16.084387	15.036988	14.010274	16.016327	16.8264006	0.0312492	0.754393255	1
ENSGALG00000014277	ENSGALT00000100825	RHOH	Small GTPase||Small GTPase Rho||P-loop containing nucleoside triphosphate hydrolase||Small GTP-binding protein domain	protein_coding	Annotated_mRNA	4	69001643	69004434	-	2	1468	191	15.65656	16.639595	15.424685	17.958023	18.45314	16.903563	18.046423	16.084387	15.036988	14.010274	16.016327	16.8264006	0.0312492	0.754393255	1
ENSGALG00000014276	ENSGALT00000023090	CIR1	Corepressor interacting with RBPJ 1||CBF1-interacting co-repressor CIR, N-terminal domain	protein_coding	Annotated_mRNA	7	16914151	16935072	+	10	2294	460	6.638439	5.767416	6.145642	7.130509	5.245821	5.31114	5.415345	5.712342	5.210169	5.873531	5.5045054	6.1855654	-0.013043086	0.94421054	1
ENSGALG00000046788	ENSGALT00000100256	--	-	protein_coding	Annotated_mRNA	Z	74243684	74425138	-	2	6391	262	0.007917	0	0.009601	0.008306	0	0.021363	0	0	0.001422	0	0.004557	0.0051648	-0.109700435	0.957892137	1
ENSGALG00000054192	ENSGALT00000100709	--	Keratin	protein_coding	Annotated_mRNA	27	3276561	3276866	+	1	306	101	0.018078	0.061532	0.065316	0	0	0.111763	0.118328	0.014342	0	0	0.0488866	0.0289852	0.055087207	1	1
ENSGALG00000004598	ENSGALT00000007319	CUX2	Homeobox, conserved site||CUT domain||Homeobox domain||Lambda repressor-like, DNA-binding domain superfamily||Homeobox-like domain superfamily	protein_coding	Annotated_mRNA	15	6370783	6391511	+	20	4161	1386	0.009728	0	0.005405	0.025516	0	0.01525	0.012658	0.005912	0	0	0.006764	0.0081298	-0.094943689	0.970174914	1
ENSGALG00000049127	ENSGALT00000107065	--	-	protein_coding	Annotated_mRNA	1	49456526	49460823	-	3	1558	91	0.062786	0	0	0	0.106783	0	0	0	0.054603	0.048658	0.0206522	0.0339138	-0.545579582	0.842136192	1
ENSGALG00000049127	ENSGALT00000099946	--	-	protein_coding	Annotated_mRNA	1	49456525	49460831	-	2	1645	95	0.062786	0	0	0	0.106783	0	0	0	0.054603	0.048658	0.0206522	0.0339138	-0.545579582	0.842136192	1
ENSGALG00000049124	ENSGALT00000101977	--	Endonuclease/exonuclease/phosphatase superfamily||Reverse transcriptase domain	protein_coding	Annotated_mRNA	4	41997010	41998515	-	1	1506	501	0.033597	0.024611	0	0	0	0.025128	0	0	0.01649	0.053149	0.0189534	0.0116416	0.735646423	0.761716621	1
ENSGALG00000040340	ENSGALT00000074749	PCYOX1L	FAD/NAD(P)-binding domain superfamily||Prenylcysteine lyase||Prenylcysteine oxidase	protein_coding	Annotated_mRNA	13	9229239	9231860	-	6	1485	494	12.779114	10.493552	12.131182	10.872126	10.653278	12.273696	13.237466	13.202642	13.974247	12.48637	13.0348842	11.3858504	0.316208224	0.156792237	0.670918959
ENSGALG00000049122	ENSGALT00000096157	--	Carboxylesterase, type B||Alpha/Beta hydrolase fold	protein_coding	Annotated_mRNA	2	141858254	141887158	+	8	1449	363	1.501494	1.651977	1.890393	1.411668	1.695868	0.573227	0.64832	0.260875	0.30555	0.557324	0.4690592	1.63028	-1.629259015	1.16E-09	7.19E-08
ENSGALG00000049122	ENSGALT00000085600	--	Carboxylesterase, type B||Alpha/Beta hydrolase fold	protein_coding	Annotated_mRNA	2	141840211	141887158	+	8	1376	357	1.501494	1.651977	1.890393	1.411668	1.695868	0.573227	0.64832	0.260875	0.30555	0.557324	0.4690592	1.63028	-1.629259015	1.16E-09	7.19E-08
ENSGALG00000028924	ENSGALT00000045768	S100A16	S100/CaBP-9k-type, calcium binding, subdomain||EF-hand domain pair||S100/Calbindin-D9k, conserved site||EF-hand domain||EF-Hand 1, calcium-binding site	protein_coding	Annotated_mRNA	25	3315453	3316643	-	3	321	106	17.615337	14.591564	14.554622	18.575117	18.14469	19.966646	18.617022	17.500689	16.739717	18.306133	18.2260414	16.696266	0.258141828	0.103753604	0.539857288
ENSGALG00000028924	ENSGALT00000097896	S100A16	S100/CaBP-9k-type, calcium binding, subdomain||EF-hand domain pair||S100/Calbindin-D9k, conserved site||EF-hand domain||EF-Hand 1, calcium-binding site	protein_coding	Annotated_mRNA	25	3315453	3320307	-	3	324	107	17.615337	14.591564	14.554622	18.575117	18.14469	19.966646	18.617022	17.500689	16.739717	18.306133	18.2260414	16.696266	0.258141828	0.103753604	0.539857288
ENSGALG00000028924	ENSGALT00000108119	S100A16	S100/CaBP-9k-type, calcium binding, subdomain||EF-hand domain pair||S100/Calbindin-D9k, conserved site||EF-hand domain||EF-Hand 1, calcium-binding site	protein_coding	Annotated_mRNA	25	3315453	3317097	-	3	327	108	17.615337	14.591564	14.554622	18.575117	18.14469	19.966646	18.617022	17.500689	16.739717	18.306133	18.2260414	16.696266	0.258141828	0.103753604	0.539857288
ENSGALG00000049120	ENSGALT00000100132	--	Immunoglobulin-like domain||Immunoglobulin-like fold||Immunoglobulin-like domain superfamily	protein_coding	Annotated_mRNA	KZ626836.1	347607	705174	-	3	1006	210	0	0	0.040953	0.047297	0	0	0.027677	0	0	0	0.0055354	0.01765	-1.591764688	0.525763161	0.997431299
ENSGALG00000049120	ENSGALT00000105854	--	Immunoglobulin-like domain||Immunoglobulin-like fold||Immunoglobulin-like domain superfamily	protein_coding	Annotated_mRNA	KZ626836.1	347607	454369	-	2	922	122	0	0	0.040953	0.047297	0	0	0.027677	0	0	0	0.0055354	0.01765	-1.591764688	0.525763161	0.997431299
ENSGALG00000014999	ENSGALT00000024188	MAP1B	Microtubule associated protein 1||Microtubule-associated protein 1B	protein_coding	Annotated_mRNA	Z	25324362	25392656	-	9	8283	2438	8.56811	8.153262	7.714379	8.956688	8.006565	7.631466	7.197267	6.444293	6.887283	6.108124	6.8536866	8.2798008	-0.152779399	0.091445404	0.501865884
ENSGALG00000028928	ENSGALT00000043822	LCAT	Alpha/Beta hydrolase fold||Lecithin:cholesterol/phospholipid:diacylglycerol acyltransferase	protein_coding	Annotated_mRNA	11	1034930	1041693	-	6	2321	594	0.086095	0.021467	0.040345	0.060891	0.100081	0.021683	0	0	0.031316	0.017128	0.0140254	0.0617758	-1.952030649	0.153971512	0.664829623
ENSGALG00000040348	ENSGALT00000100032	EHBP1	NT-type C2 domain||EH domain-binding protein 1||Calponin homology domain||bMERB domain||CH domain superfamily	protein_coding	Annotated_mRNA	3	9788250	9983993	+	25	4559	1208	5.468225	5.53298	5.29217	5.573628	5.388	5.493636	5.723055	4.893526	5.137019	5.304899	5.310427	5.4510006	0.081361487	0.368238378	0.926183103
ENSGALG00000040348	ENSGALT00000081958	EHBP1	NT-type C2 domain||EH domain-binding protein 1||Calponin homology domain||bMERB domain||CH domain superfamily	protein_coding	Annotated_mRNA	3	9788250	9983993	+	23	4530	1167	5.468225	5.53298	5.29217	5.573628	5.388	5.493636	5.723055	4.893526	5.137019	5.304899	5.310427	5.4510006	0.081361487	0.368238378	0.926183103
ENSGALG00000040348	ENSGALT00000095219	EHBP1	NT-type C2 domain||EH domain-binding protein 1||Calponin homology domain||bMERB domain||CH domain superfamily	protein_coding	Annotated_mRNA	3	9788250	9983993	+	23	4901	1169	5.468225	5.53298	5.29217	5.573628	5.388	5.493636	5.723055	4.893526	5.137019	5.304899	5.310427	5.4510006	0.081361487	0.368238378	0.926183103
ENSGALG00000040348	ENSGALT00000102645	EHBP1	NT-type C2 domain||EH domain-binding protein 1||Calponin homology domain||bMERB domain||CH domain superfamily	protein_coding	Annotated_mRNA	3	9788250	9983993	+	25	4758	1243	5.468225	5.53298	5.29217	5.573628	5.388	5.493636	5.723055	4.893526	5.137019	5.304899	5.310427	5.4510006	0.081361487	0.368238378	0.926183103
ENSGALG00000040348	ENSGALT00000091598	EHBP1	NT-type C2 domain||EH domain-binding protein 1||Calponin homology domain||bMERB domain||CH domain superfamily	protein_coding	Annotated_mRNA	3	9788250	9983993	+	24	5018	1208	5.468225	5.53298	5.29217	5.573628	5.388	5.493636	5.723055	4.893526	5.137019	5.304899	5.310427	5.4510006	0.081361487	0.368238378	0.926183103
ENSGALG00000054145	ENSGALT00000091228	--	PLAC||Thrombospondin type-1 (TSP1) repeat superfamily||Thrombospondin type-1 (TSP1) repeat	protein_coding	Annotated_mRNA	10	12097214	12107184	+	7	2323	246	0.016612	0	0	0	0	0	0	0	0	0	0	0.0033224	-3.967298148	0.354359759	0.914645812
ENSGALG00000003712	ENSGALT00000095386	RAPGEF1	Ras guanine-nucleotide exchange factors catalytic domain||Ras guanine-nucleotide exchange factor, conserved site||Ras guanine nucleotide exchange factor domain superfamily||Ras guanine-nucleotide exchange factor catalytic domain superfamily||Ras-like guanine nucleotide exchange factor||Ras-like guanine nucleotide exchange factor, N-terminal	protein_coding	Annotated_mRNA	17	6539667	6615751	-	24	5674	1077	4.021412	3.917406	3.212804	4.007782	4.093349	4.188877	3.415533	3.720013	3.37281	3.779979	3.6954424	3.8505506	0.061916652	0.523768733	0.996190279
ENSGALG00000003712	ENSGALT00000100234	RAPGEF1	Ras guanine-nucleotide exchange factors catalytic domain||Ras guanine-nucleotide exchange factor, conserved site||Ras guanine nucleotide exchange factor domain superfamily||Ras guanine-nucleotide exchange factor catalytic domain superfamily||Ras-like guanine nucleotide exchange factor||Ras-like guanine nucleotide exchange factor, N-terminal	protein_coding	Annotated_mRNA	17	6539667	6617270	-	26	5897	1225	4.021412	3.917406	3.212804	4.007782	4.093349	4.188877	3.415533	3.720013	3.37281	3.779979	3.6954424	3.8505506	0.061916652	0.523768733	0.996190279
ENSGALG00000003712	ENSGALT00000102231	RAPGEF1	Ras guanine-nucleotide exchange factors catalytic domain||Ras guanine-nucleotide exchange factor, conserved site||Ras guanine nucleotide exchange factor domain superfamily||Ras guanine-nucleotide exchange factor catalytic domain superfamily||Ras-like guanine nucleotide exchange factor||Ras-like guanine nucleotide exchange factor, N-terminal	protein_coding	Annotated_mRNA	17	6539667	6615751	-	25	5599	1052	4.021412	3.917406	3.212804	4.007782	4.093349	4.188877	3.415533	3.720013	3.37281	3.779979	3.6954424	3.8505506	0.061916652	0.523768733	0.996190279
ENSGALG00000003712	ENSGALT00000005891	RAPGEF1	Ras guanine-nucleotide exchange factors catalytic domain||Ras guanine-nucleotide exchange factor, conserved site||Ras guanine nucleotide exchange factor domain superfamily||Ras guanine-nucleotide exchange factor catalytic domain superfamily||Ras-like guanine nucleotide exchange factor||Ras-like guanine nucleotide exchange factor, N-terminal	protein_coding	Annotated_mRNA	17	6539667	6615751	-	23	5581	1046	4.021412	3.917406	3.212804	4.007782	4.093349	4.188877	3.415533	3.720013	3.37281	3.779979	3.6954424	3.8505506	0.061916652	0.523768733	0.996190279
ENSGALG00000003712	ENSGALT00000093352	RAPGEF1	Ras guanine-nucleotide exchange factors catalytic domain||Ras guanine-nucleotide exchange factor, conserved site||Ras guanine nucleotide exchange factor domain superfamily||Ras guanine-nucleotide exchange factor catalytic domain superfamily||Ras-like guanine nucleotide exchange factor||Ras-like guanine nucleotide exchange factor, N-terminal	protein_coding	Annotated_mRNA	17	6539667	6615530	-	26	5891	1223	4.021412	3.917406	3.212804	4.007782	4.093349	4.188877	3.415533	3.720013	3.37281	3.779979	3.6954424	3.8505506	0.061916652	0.523768733	0.996190279
ENSGALG00000052513	ENSGALT00000099773	--	Retropepsins||Peptidase A2A, retrovirus, catalytic||Reverse transcriptase domain||Aspartic peptidase domain superfamily	protein_coding	Annotated_mRNA	1	75164584	75165837	+	1	1254	417	0.009899	0.027094	0.061625	0	0.103207	0.146217	0.066678	0.059297	0	0	0.0544384	0.040365	0.353236886	0.879823804	1
ENSGALG00000052842	ENSGALT00000105125	ANKRD11	Ankyrin repeat-containing domain||Ankyrin repeat-containing domain superfamily||Ankyrin repeat	protein_coding	Annotated_mRNA	11	18613425	18695227	-	13	9578	2707	16.465145	13.152385	13.271531	14.174687	14.604074	13.823696	13.804141	13.329691	11.105698	13.76958	13.1665612	14.3335644	-0.017021482	0.866585159	1
ENSGALG00000052842	ENSGALT00000108365	ANKRD11	Ankyrin repeat-containing domain||Ankyrin repeat-containing domain superfamily||Ankyrin repeat	protein_coding	Annotated_mRNA	11	18614267	18695227	-	12	8591	2681	16.465145	13.152385	13.271531	14.174687	14.604074	13.823696	13.804141	13.329691	11.105698	13.76958	13.1665612	14.3335644	-0.017021482	0.866585159	1
ENSGALG00000008376	ENSGALT00000013645	EIF2B5	W2 domain||Armadillo-type fold||MIF4G-like domain superfamily||Hexapeptide repeat||Translation initiation factor eIF-2B subunit epsilon, N-terminal||Nucleotide-diphospho-sugar transferases||Trimeric LpxA-like superfamily	protein_coding	Annotated_mRNA	9	15926748	15945666	+	17	3604	710	12.50057	12.080337	11.375655	15.581066	11.858024	12.476649	13.921963	11.384264	13.32599	13.072012	12.8361756	12.6791304	0.156026448	0.197391931	0.740276332
ENSGALG00000008376	ENSGALT00000054773	EIF2B5	W2 domain||Armadillo-type fold||MIF4G-like domain superfamily||Hexapeptide repeat||Translation initiation factor eIF-2B subunit epsilon, N-terminal||Nucleotide-diphospho-sugar transferases||Trimeric LpxA-like superfamily	protein_coding	Annotated_mRNA	9	15929610	15943335	+	15	3090	711	12.50057	12.080337	11.375655	15.581066	11.858024	12.476649	13.921963	11.384264	13.32599	13.072012	12.8361756	12.6791304	0.156026448	0.197391931	0.740276332
ENSGALG00000052844	ENSGALT00000101283	--	RFX-like DNA-binding protein	protein_coding	Annotated_mRNA	30	1342526	1349350	+	5	3077	317	0.230375	0.259998	0.040258	0.087871	0.045741	0.049212	0.072307	0.038837	0.033559	0.030815	0.044946	0.1328486	-1.504503748	0.125480686	0.600590138
ENSGALG00000052844	ENSGALT00000102435	--	RFX-like DNA-binding protein	protein_coding	Annotated_mRNA	30	1342727	1349350	+	6	2322	307	0.230375	0.259998	0.040258	0.087871	0.045741	0.049212	0.072307	0.038837	0.033559	0.030815	0.044946	0.1328486	-1.504503748	0.125480686	0.600590138
ENSGALG00000003717	ENSGALT00000076764	MYO9B	Class IX myosin, motor domain||Protein kinase C-like, phorbol ester/diacylglycerol-binding domain||Unconventional myosin-IXb||Rho GTPase-activating protein domain||Ubiquitin-like domain superfamily||Rho GTPase activation protein||IQ motif, EF-hand binding site||Myosin head, motor domain||Ras-associating (RA) domain||Kinesin motor domain superfamily||P-loop containing nucleoside triphosphate hydro…	protein_coding	Annotated_mRNA	28	4263083	4303548	-	41	7653	2198	17.333111	15.869903	15.390863	17.024172	16.459755	23.300055	22.169966	21.469564	21.389509	20.666151	21.799049	16.4155608	0.528567395	5.60E-09	3.15E-07
ENSGALG00000003717	ENSGALT00000048011	MYO9B	Class IX myosin, motor domain||Protein kinase C-like, phorbol ester/diacylglycerol-binding domain||Unconventional myosin-IXb||Rho GTPase-activating protein domain||Ubiquitin-like domain superfamily||Rho GTPase activation protein||IQ motif, EF-hand binding site||Myosin head, motor domain||Ras-associating (RA) domain||Kinesin motor domain superfamily||P-loop containing nucleoside triphosphate hydro…	protein_coding	Annotated_mRNA	28	4263083	4303548	-	42	7701	2214	17.333111	15.869903	15.390863	17.024172	16.459755	23.300055	22.169966	21.469564	21.389509	20.666151	21.799049	16.4155608	0.528567395	5.60E-09	3.15E-07
ENSGALG00000003717	ENSGALT00000060050	MYO9B	Class IX myosin, motor domain||Protein kinase C-like, phorbol ester/diacylglycerol-binding domain||Unconventional myosin-IXb||Rho GTPase-activating protein domain||Ubiquitin-like domain superfamily||Rho GTPase activation protein||IQ motif, EF-hand binding site||Myosin head, motor domain||Ras-associating (RA) domain||Kinesin motor domain superfamily||P-loop containing nucleoside triphosphate hydro…	protein_coding	Annotated_mRNA	28	4263083	4303548	-	40	7500	2147	17.333111	15.869903	15.390863	17.024172	16.459755	23.300055	22.169966	21.469564	21.389509	20.666151	21.799049	16.4155608	0.528567395	5.60E-09	3.15E-07
ENSGALG00000003717	ENSGALT00000040896	MYO9B	Class IX myosin, motor domain||Protein kinase C-like, phorbol ester/diacylglycerol-binding domain||Unconventional myosin-IXb||Rho GTPase-activating protein domain||Ubiquitin-like domain superfamily||Rho GTPase activation protein||IQ motif, EF-hand binding site||Myosin head, motor domain||Ras-associating (RA) domain||Kinesin motor domain superfamily||P-loop containing nucleoside triphosphate hydro…	protein_coding	Annotated_mRNA	28	4263083	4303548	-	41	7611	2184	17.333111	15.869903	15.390863	17.024172	16.459755	23.300055	22.169966	21.469564	21.389509	20.666151	21.799049	16.4155608	0.528567395	5.60E-09	3.15E-07
ENSGALG00000008373	ENSGALT00000091673	STRADB	Protein kinase-like domain superfamily||Protein kinase domain	protein_coding	Annotated_mRNA	7	11494173	11499873	+	8	2499	297	9.396852	9.539032	10.193408	11.812448	10.426731	16.194635	15.469015	15.093048	13.690922	12.443369	14.5781978	10.2736942	0.612733611	0.000161416	0.003917411
ENSGALG00000008373	ENSGALT00000013642	STRADB	Protein kinase-like domain superfamily||Protein kinase domain	protein_coding	Annotated_mRNA	7	11490898	11499144	+	12	1472	370	9.396852	9.539032	10.193408	11.812448	10.426731	16.194635	15.469015	15.093048	13.690922	12.443369	14.5781978	10.2736942	0.612733611	0.000161416	0.003917411
ENSGALG00000052515	ENSGALT00000097317	--	Winged helix-like DNA-binding domain superfamily||RNA polymerase III subunit RPC82-related, helix-turn-helix||DNA-directed RNA polymerase III subunit RPC3||RNA polymerase III Rpc82, C -terminal	protein_coding	Annotated_mRNA	25	1436842	1452262	+	13	2434	459	1.525327	1.243489	1.218089	1.336805	1.355746	1.613751	1.520482	1.233664	1.01689	1.320415	1.3410404	1.3358912	0.128188388	0.657464255	1
ENSGALG00000052515	ENSGALT00000098351	--	Winged helix-like DNA-binding domain superfamily||RNA polymerase III subunit RPC82-related, helix-turn-helix||DNA-directed RNA polymerase III subunit RPC3||RNA polymerase III Rpc82, C -terminal	protein_coding	Annotated_mRNA	25	1437766	1451632	+	10	1377	458	1.525327	1.243489	1.218089	1.336805	1.355746	1.613751	1.520482	1.233664	1.01689	1.320415	1.3410404	1.3358912	0.128188388	0.657464255	1
ENSGALG00000052849	ENSGALT00000102697	--	-	protein_coding	Annotated_mRNA	25	1426128	1428740	+	1	2613	870	0.007487	0.015055	0.021675	0	0.018995	0.01458	0.001431	0.028793	0	0.007607	0.0104822	0.0126424	-0.17540253	0.914624317	1
ENSGALG00000001797	ENSGALT00000002770	GPSM1	GoLoco motif||Tetratricopeptide repeat-containing domain||Tetratricopeptide repeat||Tetratricopeptide-like helical domain superfamily	protein_coding	Annotated_mRNA	17	8222654	8272562	-	13	1821	606	14.198661	12.070252	10.782105	12.667736	11.660134	7.409667	6.657969	6.552168	7.315408	7.660144	7.1190712	12.2757776	-0.65589708	2.16E-11	1.62E-09
ENSGALG00000001797	ENSGALT00000101974	GPSM1	GoLoco motif||Tetratricopeptide repeat-containing domain||Tetratricopeptide repeat||Tetratricopeptide-like helical domain superfamily	protein_coding	Annotated_mRNA	17	8222353	8272562	-	14	2302	666	14.198661	12.070252	10.782105	12.667736	11.660134	7.409667	6.657969	6.552168	7.315408	7.660144	7.1190712	12.2757776	-0.65589708	2.16E-11	1.62E-09
ENSGALG00000008378	ENSGALT00000066642	SRGAP3	F-BAR domain||Rho GTPase activation protein||SH3 domain||Rho GTPase-activating protein domain||FCH domain||SH3-like domain superfamily||AH/BAR domain superfamily||srGAP1/2/3, SH3 domain	protein_coding	Annotated_mRNA	12	19736835	19803309	-	22	4559	1099	19.908688	18.470806	18.208387	19.436605	19.888269	22.872976	22.808619	22.935434	21.951019	21.943129	22.5022354	19.182551	0.352143077	9.99E-05	0.002608104
ENSGALG00000008378	ENSGALT00000061575	SRGAP3	F-BAR domain||Rho GTPase activation protein||SH3 domain||Rho GTPase-activating protein domain||FCH domain||SH3-like domain superfamily||AH/BAR domain superfamily||srGAP1/2/3, SH3 domain	protein_coding	Annotated_mRNA	12	19737909	19803309	-	19	2826	941	19.908688	18.470806	18.208387	19.436605	19.888269	22.872976	22.808619	22.935434	21.951019	21.943129	22.5022354	19.182551	0.352143077	9.99E-05	0.002608104
ENSGALG00000008378	ENSGALT00000013650	SRGAP3	F-BAR domain||Rho GTPase activation protein||SH3 domain||Rho GTPase-activating protein domain||FCH domain||SH3-like domain superfamily||AH/BAR domain superfamily||srGAP1/2/3, SH3 domain	protein_coding	Annotated_mRNA	12	19738489	19803309	-	21	2577	858	19.908688	18.470806	18.208387	19.436605	19.888269	22.872976	22.808619	22.935434	21.951019	21.943129	22.5022354	19.182551	0.352143077	9.99E-05	0.002608104
ENSGALG00000008378	ENSGALT00000084522	SRGAP3	F-BAR domain||Rho GTPase activation protein||SH3 domain||Rho GTPase-activating protein domain||FCH domain||SH3-like domain superfamily||AH/BAR domain superfamily||srGAP1/2/3, SH3 domain	protein_coding	Annotated_mRNA	12	19736835	19803309	-	22	4487	1075	19.908688	18.470806	18.208387	19.436605	19.888269	22.872976	22.808619	22.935434	21.951019	21.943129	22.5022354	19.182551	0.352143077	9.99E-05	0.002608104
ENSGALG00000054486	ENSGALT00000096195	MC1R	GPCR, rhodopsin-like, 7TM||Melanocortin/ACTH receptor||Melanocyte-stimulating hormone receptor||G protein-coupled receptor, rhodopsin-like	protein_coding	Annotated_mRNA	11	18840387	18841759	+	1	1373	314	0.029482	0	0	0	0	0	0	0	0	0	0	0.0058964	-2.076928532	0.704808259	1
ENSGALG00000050226	ENSGALT00000093894	--	Protein kinase-like domain superfamily	protein_coding	Annotated_mRNA	Z	53513421	53522873	-	2	325	70	15.30693	15.809011	14.544062	19.506754	16.91046	15.866058	15.640165	14.919143	15.474546	13.432687	15.0665198	16.4154434	-0.001394354	0.99015818	1
ENSGALG00000000107	ENSGALT00000000149	TRIM7	Concanavalin A-like lectin/glucanase domain superfamily||Zinc finger, RING/FYVE/PHD-type||SPRY domain||Zinc finger, RING-type, conserved site||Butyrophylin-like, SPRY domain||B-box-type zinc finger||B30.2/SPRY domain||Zinc finger, RING-type||SPRY-associated	protein_coding	Annotated_mRNA	16	2482327	2491638	-	9	1767	588	0	0	0	0	0	0.031658	0	0	0	0	0.0063316	0	4.773723715	0.221080508	0.773301336
ENSGALG00000029035	ENSGALT00000043852	--	Natural killer cell receptor-like, C-type lectin-like domain||C-type lectin-like||C-type lectin fold||C-type lectin-like/link domain superfamily	protein_coding	Annotated_mRNA	Z	9069756	9071860	-	6	947	229	5.039026	4.821104	5.390808	5.263793	5.501254	10.344174	11.171691	9.650477	12.401748	9.796058	10.6728296	5.203197	1.156621445	0.000225282	0.005238948
ENSGALG00000050225	ENSGALT00000107045	--	Reverse transcriptase domain	protein_coding	Annotated_mRNA	5	49206298	49207977	+	1	1680	559	0.024094	0.022062	0	0	0	0	0	0	0	0.047644	0.0095288	0.0092312	0.166722358	1	1
ENSGALG00000029033	ENSGALT00000043834	--	TLDc domain	protein_coding	Annotated_mRNA	20	626176	628289	+	5	684	227	0.038653	0.087754	0	0.08711	0	0	0.055435	0	0	0	0.011087	0.0427034	-1.776078999	0.487695368	0.980584427
ENSGALG00000035854	ENSGALT00000072280	--	Pancreatic trypsin inhibitor Kunitz domain||Proteinase inhibitor I2, Kunitz, conserved site||von Willebrand factor, type A||Pancreatic trypsin inhibitor Kunitz domain superfamily||von Willebrand factor A-like domain superfamily	protein_coding	Annotated_mRNA	2	41532339	41538738	+	6	2443	384	0.026172	0.056651	0.153166	0.05051	0.098738	0.13129	0.09922	0.056847	0.044629	0.0326	0.0729172	0.0770474	0.00705643	1	1
ENSGALG00000035856	ENSGALT00000081507	CD48	Immunoglobulin-like domain superfamily||Immunoglobulin-like domain||Immunoglobulin-like fold	protein_coding	Annotated_mRNA	25	2468024	2470555	-	4	1786	249	85.898659	74.053284	72.888176	81.509216	74.956429	69.215767	68.367302	65.511681	63.982132	65.737396	66.5628556	77.8611528	-0.103595082	0.254244874	0.814965741
ENSGALG00000035850	ENSGALT00000052009	CSAD	Pyridoxal phosphate-dependent transferase, major domain||Pyridoxal phosphate-dependent decarboxylase||Pyridoxal-phosphate binding site||Pyridoxal phosphate-dependent transferase	protein_coding	Annotated_mRNA	33	7224089	7228779	+	15	2577	493	1.603624	1.377454	1.041781	1.506507	1.51318	1.259829	1.165578	1.066602	1.345024	0.968231	1.1610528	1.4085092	-0.153232444	0.742692211	1
ENSGALG00000050228	ENSGALT00000104421	--	Keratin	protein_coding	Annotated_mRNA	27	3372405	3372728	+	1	324	107	0.117325	0	0	0	0	0.07944	0.017875	0.035606	0	0.05284	0.0371522	0.023465	1.173170174	0.681247182	1
ENSGALG00000035853	ENSGALT00000072953	SCRN2	Peptidase C69, dipeptidase A	protein_coding	Annotated_mRNA	27	6522600	6525183	+	8	1697	423	3.953814	3.303177	3.339745	4.056052	4.276203	3.491369	2.957198	3.469606	3.3722	3.422838	3.3426422	3.7857982	-0.047472242	0.910484803	1
ENSGALG00000035853	ENSGALT00000058118	SCRN2	Peptidase C69, dipeptidase A	protein_coding	Annotated_mRNA	27	6523054	6525557	+	8	1792	424	3.953814	3.303177	3.339745	4.056052	4.276203	3.491369	2.957198	3.469606	3.3722	3.422838	3.3426422	3.7857982	-0.047472242	0.910484803	1
ENSGALG00000035853	ENSGALT00000099586	SCRN2	Peptidase C69, dipeptidase A	protein_coding	Annotated_mRNA	27	6522600	6525183	+	7	2026	423	3.953814	3.303177	3.339745	4.056052	4.276203	3.491369	2.957198	3.469606	3.3722	3.422838	3.3426422	3.7857982	-0.047472242	0.910484803	1
ENSGALG00000030647	ENSGALT00000102035	MFAP2	Microfibril-associated glycoprotein||ShKT domain	protein_coding	Annotated_mRNA	21	4415459	4419343	-	4	468	155	0	0	0	0	0.11866	0	0	0.046271	0.044702	0	0.0181946	0.023732	-0.135348873	0.982387251	1
ENSGALG00000030647	ENSGALT00000097979	MFAP2	Microfibril-associated glycoprotein||ShKT domain	protein_coding	Annotated_mRNA	21	4415459	4416810	-	4	468	155	0	0	0	0	0.11866	0	0	0.046271	0.044702	0	0.0181946	0.023732	-0.135348873	0.982387251	1
ENSGALG00000030647	ENSGALT00000058629	MFAP2	Microfibril-associated glycoprotein||ShKT domain	protein_coding	Annotated_mRNA	21	4415210	4416368	-	3	813	187	0	0	0	0	0.11866	0	0	0.046271	0.044702	0	0.0181946	0.023732	-0.135348873	0.982387251	1
ENSGALG00000019240	ENSGALT00000030462	--	Protein of unknown function DUF5582	protein_coding	Annotated_mRNA	1	81587631	81590954	-	4	1229	175	0	0	0	0	0	0.031103	0	0	0	0	0.0062206	0	3.445753668	0.390605536	0.941622681
ENSGALG00000030643	ENSGALT00000055153	VANGL2	Vang-like protein	protein_coding	Annotated_mRNA	25	2442218	2446961	+	7	1503	500	2.846365	2.172482	1.794544	2.650417	2.783165	2.405378	2.253953	2.746649	1.618261	1.793203	2.1634888	2.4493946	-0.055818832	0.887734547	1
ENSGALG00000000476	ENSGALT00000000646	LRRTM4	Leucine-rich repeat, typical subtype||Leucine-rich repeat domain superfamily||Leucine-rich repeat	protein_coding	Annotated_mRNA	22	4410028	4620737	-	9	3273	590	0	0	0	0	0	0	0	0.006456	0	0	0.0012912	0	6.975724889	0.057342917	0.379031175
ENSGALG00000004845	ENSGALT00000007737	TIMM10	Mitochondrial import inner membrane translocase subunit Tim10||Tim10-like domain superfamily||Tim10-like	protein_coding	Annotated_mRNA	5	17262339	17262897	+	2	376	90	29.391801	32.344329	35.215089	34.614977	37.664754	29.158346	28.743979	30.241183	24.893141	33.564784	29.3202866	33.84619	-0.087088507	0.77772763	1
ENSGALG00000009429	ENSGALT00000015353	RXFP1	G protein-coupled receptor, rhodopsin-like||Leucine-rich repeat, typical subtype||GPCR, rhodopsin-like, 7TM||Leucine-rich repeat||Leucine-rich repeat domain superfamily||Relaxin receptor||Leucine-rich repeat N-terminal domain||LDL receptor-like superfamily||Low-density lipoprotein (LDL) receptor class A repeat||Low-density lipoprotein (LDL) receptor class A, conserved site	protein_coding	Annotated_mRNA	4	21878289	21927832	+	18	4164	763	0.009721	0.024322	0.009068	0.015318	0.008355	0.008874	0	0.009034	0.002137	0	0.004009	0.0133568	-1.595295768	0.220364811	0.772502237
ENSGALG00000055009	ENSGALT00000095654	--	Reverse transcriptase domain	protein_coding	Annotated_mRNA	10	2336940	2338088	-	1	1149	382	0	0	0	0.038605	0	0	0.00105	0.014406	0.007907	0	0.0046726	0.007721	0.17429152	1	1
ENSGALG00000004842	ENSGALT00000007729	NT5M	5'(3')-deoxyribonucleotidase||HAD-like superfamily||HAD superfamily	protein_coding	Annotated_mRNA	14	5153919	5159452	+	6	693	230	9.396028	9.077779	8.295409	8.811648	9.098614	7.812224	7.530438	7.40349	6.740982	6.235461	7.144519	8.9358956	-0.160828157	0.460448023	0.974108917
ENSGALG00000004841	ENSGALT00000007728	APLNR	G protein-coupled receptor, rhodopsin-like||GPCR, rhodopsin-like, 7TM	protein_coding	Annotated_mRNA	5	17305316	17306496	+	1	1181	370	0	0	0	0	0.00216	0	0	0	0	0.029595	0.005919	0.000432	0.903323744	1	1
ENSGALG00000004840	ENSGALT00000007727	--	C2 domain||Rabphilin-3A||C2 domain superfamily	protein_coding	Annotated_mRNA	15	6743586	6745464	+	4	348	115	0	0	0	0	0	0	0.031825	0	0	0	0.006365	0	2.888471701	0.479907632	0.979552934
ENSGALG00000009422	ENSGALT00000088820	RGS10	RGS domain superfamily||RGS domain||RGS10, RGS domain||RGS, subdomain 1/3	protein_coding	Annotated_mRNA	6	31170655	31187619	-	6	3278	181	58.555019	55.193424	57.55241	62.267429	55.051582	78.474419	82.121162	80.836792	79.573029	71.100067	78.4210938	57.7239728	0.563023403	5.35E-10	3.47E-08
ENSGALG00000009352	ENSGALT00000084095	DPF3	Zinc finger C2H2-type||Zinc finger, PHD-type||Zinc finger, FYVE/PHD-type||Zinc finger C2H2 superfamily||Requiem/DPF N-terminal domain||Zinc finger, RING/FYVE/PHD-type||Zinc finger, PHD-finger||Zinc finger protein DPF3	protein_coding	Annotated_mRNA	5	26716366	26849682	+	10	1615	370	2.573721	2.91401	2.47562	2.937818	2.700812	3.15999	2.948587	3.227	3.063939	2.786569	3.037217	2.7203962	0.305625055	0.119751724	0.586364329
ENSGALG00000009352	ENSGALT00000088918	DPF3	Zinc finger C2H2-type||Zinc finger, PHD-type||Zinc finger, FYVE/PHD-type||Zinc finger C2H2 superfamily||Requiem/DPF N-terminal domain||Zinc finger, RING/FYVE/PHD-type||Zinc finger, PHD-finger||Zinc finger protein DPF3	protein_coding	Annotated_mRNA	5	26717509	26875132	+	12	1941	391	2.573721	2.91401	2.47562	2.937818	2.700812	3.15999	2.948587	3.227	3.063939	2.786569	3.037217	2.7203962	0.305625055	0.119751724	0.586364329
ENSGALG00000009352	ENSGALT00000015230	DPF3	Zinc finger C2H2-type||Zinc finger, PHD-type||Zinc finger, FYVE/PHD-type||Zinc finger C2H2 superfamily||Requiem/DPF N-terminal domain||Zinc finger, RING/FYVE/PHD-type||Zinc finger, PHD-finger||Zinc finger protein DPF3	protein_coding	Annotated_mRNA	5	26785040	26849692	+	10	2302	377	2.573721	2.91401	2.47562	2.937818	2.700812	3.15999	2.948587	3.227	3.063939	2.786569	3.037217	2.7203962	0.305625055	0.119751724	0.586364329
ENSGALG00000009421	ENSGALT00000015342	SRSF5	RNA-binding domain superfamily||RNA recognition motif domain||Serine/arginine-rich splicing factor SRSF4-like, RNA recognition motif 1||Nucleotide-binding alpha-beta plait domain superfamily	protein_coding	Annotated_mRNA	5	28087093	28091730	-	8	1655	264	4.953779	3.90425	4.647946	4.348099	4.290498	5.409074	4.160862	5.975879	3.824938	5.546182	4.983387	4.4289144	0.322347082	0.149490227	0.654554532
ENSGALG00000009421	ENSGALT00000107309	SRSF5	RNA-binding domain superfamily||RNA recognition motif domain||Serine/arginine-rich splicing factor SRSF4-like, RNA recognition motif 1||Nucleotide-binding alpha-beta plait domain superfamily	protein_coding	Annotated_mRNA	5	28089196	28091668	-	6	1018	137	4.953779	3.90425	4.647946	4.348099	4.290498	5.409074	4.160862	5.975879	3.824938	5.546182	4.983387	4.4289144	0.322347082	0.149490227	0.654554532
ENSGALG00000009426	ENSGALT00000038630	AIDA	Axin interactor, dorsalization-associated protein, N-terminal domain superfamily||Axin interactor, dorsalization-associated protein, N-terminal||C2 domain superfamily||Axin interactor dorsalization-associated protein, C-terminal domain	protein_coding	Annotated_mRNA	3	18103701	18128618	+	10	3726	306	6.720735	7.141037	6.812638	7.297112	6.257151	6.25247	6.680295	6.627802	6.830631	5.520259	6.3822914	6.8457346	0.045994074	0.758745963	1
ENSGALG00000009426	ENSGALT00000106491	AIDA	Axin interactor, dorsalization-associated protein, N-terminal domain superfamily||Axin interactor, dorsalization-associated protein, N-terminal||C2 domain superfamily||Axin interactor dorsalization-associated protein, C-terminal domain	protein_coding	Annotated_mRNA	3	18103016	18126311	+	10	1427	306	6.720735	7.141037	6.812638	7.297112	6.257151	6.25247	6.680295	6.627802	6.830631	5.520259	6.3822914	6.8457346	0.045994074	0.758745963	1
ENSGALG00000009355	ENSGALT00000015235	--	PMP-22/EMP/MP20/Claudin superfamily||Claudin-11||Claudin, conserved site||Claudin	protein_coding	Annotated_mRNA	9	19935349	19943732	-	3	1629	207	0	0	0.023024	0	0	0	0	0	0.040958	0	0.0081916	0.0046048	0.797228424	0.834553144	1
ENSGALG00000009424	ENSGALT00000015345	FOXP2	Winged helix-like DNA-binding domain superfamily||FOXP, coiled-coil domain||Fork head domain||Winged helix DNA-binding domain superfamily||Fork head domain conserved site 2	protein_coding	Annotated_mRNA	1	26049718	26110344	-	12	2870	513	0	0	0	0.011797	0.024244	0.00777	0	0	0.007443	0	0.0030426	0.0072082	-1.103094525	0.641941557	1
ENSGALG00000004848	ENSGALT00000076455	YBX1	Cold shock domain||Cold-shock (CSD) domain||Nucleic acid-binding, OB-fold||Cold-shock protein, DNA-binding	protein_coding	Annotated_mRNA	21	6397421	6405423	-	8	1553	322	303.188202	268.985199	255.338196	290.794281	278.277344	259.583771	274.022705	264.938934	254.916992	258.931122	262.4787048	279.3166444	0.032591857	0.718376597	1
ENSGALG00000047000	ENSGALT00000070236	--	-	protein_coding	Annotated_mRNA	4	29372492	29377008	-	2	1128	375	0.011877	0.003652	0.001766	0.004171	0.000374	0.002743	0.024338	0.002326	0.007823	0.002618	0.0079696	0.004368	0.645015941	0.743931036	1
ENSGALG00000011229	ENSGALT00000082425	SERBP1	Hyaluronan/mRNA-binding protein||Intracellular hyaluronan-binding protein 4, N-terminal domain||Plasminogen activator inhibitor 1 RNA-binding protein||RNA binding protein HABP4/SERBP1	protein_coding	Annotated_mRNA	8	29020205	29035975	-	10	1323	440	95.625336	84.158302	83.251938	92.929611	87.521675	84.458809	83.955231	83.818687	78.275185	80.279213	82.157425	88.6973724	0.030976936	0.731874442	1
ENSGALG00000011229	ENSGALT00000018317	SERBP1	Hyaluronan/mRNA-binding protein||Intracellular hyaluronan-binding protein 4, N-terminal domain||Plasminogen activator inhibitor 1 RNA-binding protein||RNA binding protein HABP4/SERBP1	protein_coding	Annotated_mRNA	8	29018004	29036076	-	9	3577	424	95.625336	84.158302	83.251938	92.929611	87.521675	84.458809	83.955231	83.818687	78.275185	80.279213	82.157425	88.6973724	0.030976936	0.731874442	1
ENSGALG00000011228	ENSGALT00000018316	WARS	WHEP-TRS domain||Tryptophan-tRNA ligase||S15/NS1, RNA-binding||Aminoacyl-tRNA synthetase, class I, conserved site||Aminoacyl-tRNA synthetase, class Ic||Rossmann-like alpha/beta/alpha sandwich fold	protein_coding	Annotated_mRNA	5	48761498	48777907	-	12	1992	473	18.451324	16.973507	16.518433	20.772387	19.193419	20.614124	20.129227	18.886412	19.621212	18.827646	19.6157242	18.381814	0.216145935	0.017102037	0.170837528
ENSGALG00000045828	ENSGALT00000090363	--	Olfactory receptor||G protein-coupled receptor, rhodopsin-like||GPCR, rhodopsin-like, 7TM	protein_coding	Annotated_mRNA	10	1250961	1251926	+	1	966	321	0	0	0	0	0	0.006595	0	0	0	0	--	--	--	--	--
ENSGALG00000011225	ENSGALT00000032511	SLC25A47	Mitochondrial carrier domain superfamily||Mitochondrial substrate/solute carrier	protein_coding	Annotated_mRNA	5	48749877	48755650	+	5	873	290	6.793805	5.722381	7.235229	6.302079	5.960954	4.938978	5.475399	4.770201	5.141885	5.070349	5.0793624	6.4028896	-0.214738705	0.327887769	0.895521432
ENSGALG00000011224	ENSGALT00000018302	SLC4A3	Anion exchange, conserved site||Band 3 cytoplasmic domain||Bicarbonate transporter, eukaryotic||Bicarbonate transporter, C-terminal||Anion exchange protein||Phosphotransferase/anion transporter||Anion exchange protein 3	protein_coding	Annotated_mRNA	7	22000489	22026477	-	22	5121	1249	0.800985	0.889455	0.806678	0.820198	0.795299	0.915424	0.744378	0.65573	0.70539	0.683361	0.7408566	0.822523	-0.035037037	0.901433638	1
ENSGALG00000011227	ENSGALT00000074801	CDS1	Phosphatidate cytidylyltransferase, eukaryota||Phosphatidate cytidylyltransferase	protein_coding	Annotated_mRNA	4	46806174	46831897	+	14	1359	452	0.513465	0.891187	0.680752	0.715999	0.579011	0.711504	0.5084	0.705176	0.568699	0.681374	0.6350306	0.6760828	0.069357848	0.867981614	1
ENSGALG00000011227	ENSGALT00000018315	CDS1	Phosphatidate cytidylyltransferase, eukaryota||Phosphatidate cytidylyltransferase	protein_coding	Annotated_mRNA	4	46806174	46831102	+	13	1365	454	0.513465	0.891187	0.680752	0.715999	0.579011	0.711504	0.5084	0.705176	0.568699	0.681374	0.6350306	0.6760828	0.069357848	0.867981614	1
ENSGALG00000011226	ENSGALT00000098861	ANKRD28	Ankyrin repeat-containing domain superfamily||Ankyrin repeat-containing domain||Ankyrin repeat	protein_coding	Annotated_mRNA	2	34034015	34140082	-	28	3392	1053	24.769367	23.874922	21.647928	26.50605	23.009464	22.6521	21.182487	23.135687	20.587248	20.282267	21.5679578	23.9615462	-0.031507498	0.727509836	1
ENSGALG00000011226	ENSGALT00000018312	ANKRD28	Ankyrin repeat-containing domain superfamily||Ankyrin repeat-containing domain||Ankyrin repeat	protein_coding	Annotated_mRNA	2	34034245	34100958	-	28	3252	1083	24.769367	23.874922	21.647928	26.50605	23.009464	22.6521	21.182487	23.135687	20.587248	20.282267	21.5679578	23.9615462	-0.031507498	0.727509836	1
ENSGALG00000011221	ENSGALT00000018298	GPAT3	Phospholipid/glycerol acyltransferase	protein_coding	Annotated_mRNA	4	46506402	46524029	+	12	2385	446	22.423973	21.558836	20.183308	23.122076	22.103329	28.865927	25.497332	23.943693	24.182289	23.863695	25.2705872	21.8783044	0.327663237	0.000300055	0.006789271
ENSGALG00000032440	ENSGALT00000084081	QPCT	Peptidase M28||M28 Zn-Peptidase Glutaminyl Cyclase	protein_coding	Annotated_mRNA	3	33691214	33705352	+	7	2900	434	33.687447	33.716118	32.934658	37.684174	35.244244	22.304617	21.934204	20.409998	21.942461	21.499153	21.6180866	34.6533282	-0.559400339	7.34E-10	4.73E-08
ENSGALG00000011222	ENSGALT00000018300	IL12RB2	Immunoglobulin-like fold||Fibronectin type III||Fibronectin type III superfamily||Long hematopoietin receptor, Gp130 family 2, conserved site	protein_coding	Annotated_mRNA	8	28999313	29014127	+	17	2675	868	0.006928	0	0	0	0.005111	0	0.007204	0	0	0	0.0014408	0.0024078	-0.758965711	0.814032213	1
ENSGALG00000048833	ENSGALT00000089875	--	G protein-coupled receptor, rhodopsin-like||GPCR, rhodopsin-like, 7TM||Olfactory receptor	protein_coding	Annotated_mRNA	33	215096	217692	+	3	1469	317	75.966759	65.741211	64.336227	73.066132	68.751793	60.494534	68.007797	64.755348	64.762482	59.177982	63.4396286	69.5724244	-0.010404473	0.911918539	1
ENSGALG00000048830	ENSGALT00000099507	EIF4EBP3	Eukaryotic translation initiation factor 4E binding	protein_coding	Annotated_mRNA	13	2306187	2307034	+	2	645	124	0.178078	0.158948	0.143285	0.172123	0.121528	0.119542	0.148982	0.173497	0.161832	0.142316	0.1492338	0.1547924	0.065339793	0.970005882	1
ENSGALG00000011735	ENSGALT00000019168	XCR1	G protein-coupled receptor, rhodopsin-like||GPCR, rhodopsin-like, 7TM||XC chemokine receptor 1	protein_coding	Annotated_mRNA	2	42681277	42683185	+	1	1909	335	0.084815	0.125083	0.059337	0.074094	0	0	0.042346	0.038623	0.049053	0	0.0260044	0.0686658	-1.096110632	0.483534946	0.979552934
ENSGALG00000011734	ENSGALT00000019167	CCR8L	CXC chemokine receptor 4/atypical chemokine receptor 2||GPCR, rhodopsin-like, 7TM||G protein-coupled receptor, rhodopsin-like||Chemokine receptor family	protein_coding	Annotated_mRNA	2	42654209	42655342	-	1	1134	377	0	0	0	0.062418	0.092039	0	0	0	0.032048	0	0.0064096	0.0308914	-1.813574189	0.540064343	1
ENSGALG00000011739	ENSGALT00000086349	ERP27	Thioredoxin-like superfamily	protein_coding	Annotated_mRNA	1	47995875	48013823	+	6	882	293	0	0.039272	0	0	0	0	0	0	0.020105	0	0.004021	0.0078544	-0.810770853	0.823648342	1
ENSGALG00000011739	ENSGALT00000019172	ERP27	Thioredoxin-like superfamily	protein_coding	Annotated_mRNA	1	47995875	48014503	+	7	843	280	0	0.039272	0	0	0	0	0	0	0.020105	0	0.004021	0.0078544	-0.810770853	0.823648342	1
ENSGALG00000048839	ENSGALT00000106828	--	Aspartic peptidase domain superfamily||Ribonuclease H domain||Peptidase A2A, retrovirus, catalytic||Reverse transcriptase/retrotransposon-derived protein, RNase H-like domain||Ribonuclease H superfamily||Reverse transcriptase domain||Retropepsins||Ribonuclease H-like superfamily	protein_coding	Annotated_mRNA	W	2753193	2755271	-	1	2079	692	0	0	0	0	0	0	0	0	0	0	--	--	--	--	--
ENSGALG00000014897	ENSGALT00000088957	--	Thymidylate synthase/dCMP hydroxymethylase superfamily||Thymidylate synthase/dCMP hydroxymethylase domain||Thymidylate synthase||Thymidylate synthase, active site	protein_coding	Annotated_mRNA	2	101942208	101949734	-	6	1199	165	19.433456	20.628897	20.765841	21.358429	20.733545	16.638014	16.790319	16.727345	16.232862	16.49749	16.577206	20.5840336	-0.192173511	0.064030335	0.4067901
ENSGALG00000014652	ENSGALT00000023613	KIAA0907	K Homology domain, type 1 superfamily||KH domain containing protein RIK/BLOM7	protein_coding	Annotated_mRNA	25	3654868	3663616	-	14	2910	619	11.092376	11.257755	11.935302	11.688998	12.477615	11.15946	11.055809	11.163419	11.156302	11.970221	11.3010422	11.6904092	0.071752314	0.554922016	1
ENSGALG00000028254	ENSGALT00000043887	WASHC4	WASH complex subunit 7, C-terminal||WASH complex subunit 7, central domain||WASH complex subunit 7||WASH complex subunit 7, N-terminal	protein_coding	Annotated_mRNA	1	54247464	54284004	-	34	3833	1173	30.32189	29.20879	27.308725	32.142521	28.440393	26.846657	25.975542	25.006878	25.766756	24.577232	25.634613	29.4844638	-0.080316912	0.37442804	0.931398865
ENSGALG00000027159	ENSGALT00000043469	--	Sterile alpha motif/pointed domain superfamily||Connector enhancer of kinase suppressor of ras 2||PDZ domain||CRIC domain||PDZ superfamily||Sterile alpha motif domain	protein_coding	Annotated_mRNA	3	50252409	50305762	-	13	1671	549	8.101685	8.473299	8.340279	9.147637	7.526289	6.835199	7.363368	6.757557	7.302091	6.632011	6.9780452	8.3178378	-0.132929653	0.142064657	0.637512101
ENSGALG00000027159	ENSGALT00000095545	--	Sterile alpha motif/pointed domain superfamily||Connector enhancer of kinase suppressor of ras 2||PDZ domain||CRIC domain||PDZ superfamily||Sterile alpha motif domain	protein_coding	Annotated_mRNA	3	50251379	50311064	-	13	2992	653	8.101685	8.473299	8.340279	9.147637	7.526289	6.835199	7.363368	6.757557	7.302091	6.632011	6.9780452	8.3178378	-0.132929653	0.142064657	0.637512101
ENSGALG00000034967	ENSGALT00000051976	GDPD5	Glycerophosphodiester phosphodiesterase domain||PLC-like phosphodiesterase, TIM beta/alpha-barrel domain superfamily	protein_coding	Annotated_mRNA	1	196746298	196843109	+	16	1800	599	9.362329	7.337391	8.660448	10.309941	10.218756	6.990874	5.798475	5.947944	4.774426	5.844487	5.8712412	9.177773	-0.547585205	9.33E-05	0.002451392
ENSGALG00000034967	ENSGALT00000057377	GDPD5	Glycerophosphodiester phosphodiesterase domain||PLC-like phosphodiesterase, TIM beta/alpha-barrel domain superfamily	protein_coding	Annotated_mRNA	1	196746298	196844343	+	14	2936	544	9.362329	7.337391	8.660448	10.309941	10.218756	6.990874	5.798475	5.947944	4.774426	5.844487	5.8712412	9.177773	-0.547585205	9.33E-05	0.002451392
ENSGALG00000034967	ENSGALT00000062021	GDPD5	Glycerophosphodiester phosphodiesterase domain||PLC-like phosphodiesterase, TIM beta/alpha-barrel domain superfamily	protein_coding	Annotated_mRNA	1	196746240	196844343	+	15	3077	594	9.362329	7.337391	8.660448	10.309941	10.218756	6.990874	5.798475	5.947944	4.774426	5.844487	5.8712412	9.177773	-0.547585205	9.33E-05	0.002451392
ENSGALG00000034967	ENSGALT00000083727	GDPD5	Glycerophosphodiester phosphodiesterase domain||PLC-like phosphodiesterase, TIM beta/alpha-barrel domain superfamily	protein_coding	Annotated_mRNA	1	196720426	196843545	+	16	2570	594	9.362329	7.337391	8.660448	10.309941	10.218756	6.990874	5.798475	5.947944	4.774426	5.844487	5.8712412	9.177773	-0.547585205	9.33E-05	0.002451392
ENSGALG00000027152	ENSGALT00000043336	HELZ	DNA2/NAM7 helicase-like, AAA domain||DNA2/NAM7 helicase, AAA domain||P-loop containing nucleoside triphosphate hydrolase||Zinc finger, CCCH-type superfamily||Zinc finger, CCCH-type	protein_coding	Annotated_mRNA	18	7145327	7217148	+	29	5933	1861	12.880987	12.663354	12.612611	13.581523	12.711109	12.146254	12.346984	11.767529	11.945689	11.427312	11.9267536	12.8899168	0.008588156	0.924390885	1
ENSGALG00000010478	ENSGALT00000094827	STIL	SCL-interrupting locus protein	protein_coding	Annotated_mRNA	8	22273447	22290263	-	15	3993	1330	5.050302	4.806703	4.954855	6.615037	5.358659	5.265466	4.861281	5.277672	5.278181	4.613603	5.0592406	5.3571112	0.041168779	0.761248304	1
ENSGALG00000010478	ENSGALT00000017063	STIL	SCL-interrupting locus protein	protein_coding	Annotated_mRNA	8	22273447	22290927	-	16	3960	1319	5.050302	4.806703	4.954855	6.615037	5.358659	5.265466	4.861281	5.277672	5.278181	4.613603	5.0592406	5.3571112	0.041168779	0.761248304	1
ENSGALG00000011413	ENSGALT00000018621	--	Cytochrome P450, conserved site||Cytochrome P450, E-class, group I||Cytochrome P450 superfamily||Cytochrome P450||Cytochrome P450, E-class, group I, CYP2J-like	protein_coding	Annotated_mRNA	8	27059863	27073615	-	9	1758	490	0	0	0	0	0.024064	0	0	0.019709	0	0	0.0039418	0.0048128	-0.151770229	0.981444097	1
ENSGALG00000010476	ENSGALT00000017059	BNIP3	BNIP3	protein_coding	Annotated_mRNA	6	35758042	35762509	-	5	1422	155	65.677696	63.906391	65.337486	67.359978	69.101555	43.245598	41.452385	42.58794	43.633671	41.688766	42.521672	66.2766212	-0.519236375	1.13E-08	6.06E-07
ENSGALG00000045792	ENSGALT00000088466	--	WD40-repeat-containing domain superfamily||WD40/YVTN repeat-like-containing domain superfamily||WD40 repeat||WD40-repeat-containing domain	protein_coding	Annotated_mRNA	8	28922179	28927259	-	7	1059	197	0.022704	0	0	0	0.057492	0.054144	0	0	0	0	0.0108288	0.0160392	-0.448867968	0.891859951	1
ENSGALG00000047344	ENSGALT00000090407	IFNL3	Interferon lambda||Interferon lambda superfamily	protein_coding	Annotated_mRNA	7	4591535	4593042	+	5	561	186	0	0	0	0	0	0	0	0	0.007957	0	--	--	--	--	--
ENSGALG00000006997	ENSGALT00000011328	BRINP1	Membrane attack complex component/perforin (MACPF) domain||BMP/retinoic acid-inducible neural-specific protein	protein_coding	Annotated_mRNA	17	4358151	4436723	-	8	2781	761	0.005957	0	0.005085	0	0	0.013745	0	0	0	0	0.002749	0.0022084	0.323322211	0.921099025	1
ENSGALG00000006627	ENSGALT00000010703	UPB1	Carbon-nitrogen hydrolase superfamily||Carbon-nitrogen hydrolase	protein_coding	Annotated_mRNA	15	8729297	8742998	-	10	1361	383	0	0	0	0	0.025563	0	0	0.019072	0	0	0.0038144	0.0051126	-0.315438474	0.944335969	1
ENSGALG00000006626	ENSGALT00000010702	PDE6C	3'5'-cyclic nucleotide phosphodiesterase, catalytic domain||GAF-like domain superfamily||3'5'-cyclic nucleotide phosphodiesterase, conserved site||GAF domain||3'5'-cyclic nucleotide phosphodiesterase, catalytic domain superfamily||HD/PDEase domain||3'5'-cyclic nucleotide phosphodiesterase	protein_coding	Annotated_mRNA	6	21315128	21343739	-	22	4330	862	0	0.015681	0.034881	0.008173	0	0.026484	0.008332	0.017376	0.007284	0.009243	0.0137438	0.011747	0.314067897	0.824432765	1
ENSGALG00000006992	ENSGALT00000093857	MMP9	Fibronectin type II domain||Fibronectin type II domain superfamily||Peptidase M10A, cysteine switch, zinc binding site||Hemopexin-like domain superfamily||Peptidoglycan binding-like||PGBD-like superfamily||Peptidase, metallopeptidase||Hemopexin-like repeats||Peptidase M10A, catalytic domain||Metallopeptidase, catalytic domain superfamily||Hemopexin-like domain||Kringle-like fold||Peptidase M10, m…	protein_coding	Annotated_mRNA	20	10572557	10576665	+	12	2617	713	0.057637	0.012464	0	0.013523	0.010234	0.025871	0.007786	0	0.027774	0	0.0122862	0.0187716	-0.445875981	0.808577597	1
ENSGALG00000006992	ENSGALT00000011323	MMP9	Fibronectin type II domain||Fibronectin type II domain superfamily||Peptidase M10A, cysteine switch, zinc binding site||Hemopexin-like domain superfamily||Peptidoglycan binding-like||PGBD-like superfamily||Peptidase, metallopeptidase||Hemopexin-like repeats||Peptidase M10A, catalytic domain||Metallopeptidase, catalytic domain superfamily||Hemopexin-like domain||Kringle-like fold||Peptidase M10, m…	protein_coding	Annotated_mRNA	20	10572557	10576665	+	13	2474	688	0.057637	0.012464	0	0.013523	0.010234	0.025871	0.007786	0	0.027774	0	0.0122862	0.0187716	-0.445875981	0.808577597	1
ENSGALG00000006623	ENSGALT00000010690	ATP11C	P-type ATPase, A domain superfamily||P-type ATPase, phosphorylation site||P-type ATPase, cytoplasmic domain N||P-type ATPase, subfamily IV||HAD superfamily||P-type ATPase, N-terminal||P-type ATPase, transmembrane domain superfamily||Phospholipid-transporting ATPase IG||P-type ATPase, C-terminal||HAD-like superfamily||P-type ATPase	protein_coding	Annotated_mRNA	4	5081177	5118217	-	30	3496	1132	32.233334	28.998063	27.792701	31.413311	29.024805	29.624718	29.870109	28.577242	27.589436	28.495738	28.8314486	29.8924428	0.05190272	0.566198794	1
ENSGALG00000006623	ENSGALT00000079296	ATP11C	P-type ATPase, A domain superfamily||P-type ATPase, phosphorylation site||P-type ATPase, cytoplasmic domain N||P-type ATPase, subfamily IV||HAD superfamily||P-type ATPase, N-terminal||P-type ATPase, transmembrane domain superfamily||Phospholipid-transporting ATPase IG||P-type ATPase, C-terminal||HAD-like superfamily||P-type ATPase	protein_coding	Annotated_mRNA	4	5081177	5114897	-	30	3469	1123	32.233334	28.998063	27.792701	31.413311	29.024805	29.624718	29.870109	28.577242	27.589436	28.495738	28.8314486	29.8924428	0.05190272	0.566198794	1
ENSGALG00000006623	ENSGALT00000054417	ATP11C	P-type ATPase, A domain superfamily||P-type ATPase, phosphorylation site||P-type ATPase, cytoplasmic domain N||P-type ATPase, subfamily IV||HAD superfamily||P-type ATPase, N-terminal||P-type ATPase, transmembrane domain superfamily||Phospholipid-transporting ATPase IG||P-type ATPase, C-terminal||HAD-like superfamily||P-type ATPase	protein_coding	Annotated_mRNA	4	5080054	5118217	-	29	3426	1141	32.233334	28.998063	27.792701	31.413311	29.024805	29.624718	29.870109	28.577242	27.589436	28.495738	28.8314486	29.8924428	0.05190272	0.566198794	1
ENSGALG00000006623	ENSGALT00000062220	ATP11C	P-type ATPase, A domain superfamily||P-type ATPase, phosphorylation site||P-type ATPase, cytoplasmic domain N||P-type ATPase, subfamily IV||HAD superfamily||P-type ATPase, N-terminal||P-type ATPase, transmembrane domain superfamily||Phospholipid-transporting ATPase IG||P-type ATPase, C-terminal||HAD-like superfamily||P-type ATPase	protein_coding	Annotated_mRNA	4	5081177	5127382	-	30	3481	1127	32.233334	28.998063	27.792701	31.413311	29.024805	29.624718	29.870109	28.577242	27.589436	28.495738	28.8314486	29.8924428	0.05190272	0.566198794	1
ENSGALG00000006623	ENSGALT00000105191	ATP11C	P-type ATPase, A domain superfamily||P-type ATPase, phosphorylation site||P-type ATPase, cytoplasmic domain N||P-type ATPase, subfamily IV||HAD superfamily||P-type ATPase, N-terminal||P-type ATPase, transmembrane domain superfamily||Phospholipid-transporting ATPase IG||P-type ATPase, C-terminal||HAD-like superfamily||P-type ATPase	protein_coding	Annotated_mRNA	4	5081177	5129056	-	30	4372	1265	32.233334	28.998063	27.792701	31.413311	29.024805	29.624718	29.870109	28.577242	27.589436	28.495738	28.8314486	29.8924428	0.05190272	0.566198794	1
ENSGALG00000006623	ENSGALT00000053632	ATP11C	P-type ATPase, A domain superfamily||P-type ATPase, phosphorylation site||P-type ATPase, cytoplasmic domain N||P-type ATPase, subfamily IV||HAD superfamily||P-type ATPase, N-terminal||P-type ATPase, transmembrane domain superfamily||Phospholipid-transporting ATPase IG||P-type ATPase, C-terminal||HAD-like superfamily||P-type ATPase	protein_coding	Annotated_mRNA	4	5081177	5126532	-	31	3654	1155	32.233334	28.998063	27.792701	31.413311	29.024805	29.624718	29.870109	28.577242	27.589436	28.495738	28.8314486	29.8924428	0.05190272	0.566198794	1
ENSGALG00000006622	ENSGALT00000082371	FRA10AC1	Folate-sensitive fragile site protein Fra10Ac1	protein_coding	Annotated_mRNA	6	21291786	21311425	+	12	994	296	6.107696	5.177835	5.334226	6.639086	5.883007	5.354785	5.204318	4.812125	4.497907	4.48358	4.870543	5.82837	-0.131187718	0.401956705	0.94394498
ENSGALG00000006622	ENSGALT00000010687	FRA10AC1	Folate-sensitive fragile site protein Fra10Ac1	protein_coding	Annotated_mRNA	6	21291752	21314439	+	14	1939	329	6.107696	5.177835	5.334226	6.639086	5.883007	5.354785	5.204318	4.812125	4.497907	4.48358	4.870543	5.82837	-0.131187718	0.401956705	0.94394498
ENSGALG00000010473	ENSGALT00000017056	PDZK1IP1	PDZK1-interacting protein 1||PDZK1-interacting protein 1/SMIM24	protein_coding	Annotated_mRNA	8	22247458	22251459	-	4	907	115	0.024546	0	0	0	0	0	0	0.029582	0	0	0.0059164	0.0049092	0.507825634	0.948529446	1
ENSGALG00000028253	ENSGALT00000043828	ATXN1L	Ataxin, AXH domain||Ataxin, AXH domain superfamily	protein_coding	Annotated_mRNA	11	19748636	19750708	-	1	2073	690	6.687748	6.055002	5.943682	6.568086	6.722166	6.516374	6.645274	6.224757	5.711394	5.739359	6.1674316	6.3953368	0.063149119	0.846076271	1
ENSGALG00000006629	ENSGALT00000010708	RBP4A	Lipocalin, ApoD type||Lipocalin/cytosolic fatty-acid binding domain||Calycin||Lipocalin family conserved site||Retinol binding protein/Purpurin	protein_coding	Annotated_mRNA	6	21355061	21360467	+	6	1042	196	0.136611	0	0.351458	0.200956	0.241252	0.194675	0.280012	0.235711	0.313067	0.019506	0.2085942	0.1860554	0.470685913	0.617345598	1
ENSGALG00000006629	ENSGALT00000061509	RBP4A	Lipocalin, ApoD type||Lipocalin/cytosolic fatty-acid binding domain||Calycin||Lipocalin family conserved site||Retinol binding protein/Purpurin	protein_coding	Annotated_mRNA	6	21325448	21360283	+	6	839	196	0.136611	0	0.351458	0.200956	0.241252	0.194675	0.280012	0.235711	0.313067	0.019506	0.2085942	0.1860554	0.470685913	0.617345598	1
ENSGALG00000020729	ENSGALT00000033200	NDUFAF5	Methyltransferase type 11||S-adenosyl-L-methionine-dependent methyltransferase	protein_coding	Annotated_mRNA	3	12687919	12693207	-	11	1070	342	10.091448	8.803074	9.868292	8.35395	8.090071	8.275017	9.610804	10.695599	11.754362	9.420099	9.9511762	9.041367	0.213586192	0.394218796	0.941622681
ENSGALG00000023521	ENSGALT00000039041	ADRA2A	Adrenoceptor family||G protein-coupled receptor, rhodopsin-like||GPCR, rhodopsin-like, 7TM	protein_coding	Annotated_mRNA	6	27190992	27192326	+	1	1335	444	0.177982	0.358525	0.261903	0.304866	0.238106	0.130378	0.164488	0.138825	0.13666	0.149392	0.1439486	0.2682764	-0.720805902	0.460612495	0.974108917
ENSGALG00000008591	ENSGALT00000098574	CACNB2	Guanylate kinase/L-type calcium channel beta subunit||SH3-like domain superfamily||Voltage-dependent calcium channel, L-type, beta subunit||SH3 domain||CACNB2, SH3 domain||P-loop containing nucleoside triphosphate hydrolase||Voltage-dependent calcium channel, L-type, beta-2 subunit	protein_coding	Annotated_mRNA	2	19119896	19190931	-	13	3181	607	0	0	0	0	0	0	0	0.004447	0.010623	0	0.003014	0	8.153854338	0.006055865	0.079614846
ENSGALG00000008591	ENSGALT00000052701	CACNB2	Guanylate kinase/L-type calcium channel beta subunit||SH3-like domain superfamily||Voltage-dependent calcium channel, L-type, beta subunit||SH3 domain||CACNB2, SH3 domain||P-loop containing nucleoside triphosphate hydrolase||Voltage-dependent calcium channel, L-type, beta-2 subunit	protein_coding	Annotated_mRNA	2	19121253	19343839	-	14	1950	609	0	0	0	0	0	0	0	0.004447	0.010623	0	0.003014	0	8.153854338	0.006055865	0.079614846
ENSGALG00000008591	ENSGALT00000013988	CACNB2	Guanylate kinase/L-type calcium channel beta subunit||SH3-like domain superfamily||Voltage-dependent calcium channel, L-type, beta subunit||SH3 domain||CACNB2, SH3 domain||P-loop containing nucleoside triphosphate hydrolase||Voltage-dependent calcium channel, L-type, beta-2 subunit	protein_coding	Annotated_mRNA	2	19119896	19343839	-	14	3421	647	0	0	0	0	0	0	0	0.004447	0.010623	0	0.003014	0	8.153854338	0.006055865	0.079614846
ENSGALG00000008591	ENSGALT00000094252	CACNB2	Guanylate kinase/L-type calcium channel beta subunit||SH3-like domain superfamily||Voltage-dependent calcium channel, L-type, beta subunit||SH3 domain||CACNB2, SH3 domain||P-loop containing nucleoside triphosphate hydrolase||Voltage-dependent calcium channel, L-type, beta-2 subunit	protein_coding	Annotated_mRNA	2	19119896	19211968	-	13	3353	595	0	0	0	0	0	0	0	0.004447	0.010623	0	0.003014	0	8.153854338	0.006055865	0.079614846
ENSGALG00000008590	ENSGALT00000013984	EEF1B2	Translation elongation factor EF1B, beta/delta subunit, guanine nucleotide exchange domain||Translation elongation factor EF1B, beta/delta chains, conserved site||Translation elongation factor EF1B/ribosomal protein S6||Glutathione S-transferase, C-terminal domain superfamily||Translation elongation factor eEF-1beta-like superfamily||Elongation factor 1 beta central acidic region, eukaryote	protein_coding	Annotated_mRNA	7	12570845	12576467	-	6	2789	224	116.681137	103.123161	95.257584	115.62635	109.453613	82.811897	82.968948	76.994751	78.647812	82.661819	80.8170454	108.028369	-0.29594368	0.001085472	0.020055178
ENSGALG00000008593	ENSGALT00000039082	ATP1B4	Sodium/potassium-transporting ATPase subunit beta||Sodium/potassium-transporting ATPase subunit beta superfamily	protein_coding	Annotated_mRNA	4	16441331	16448493	-	9	2065	321	0	0	0	0.034277	0.016848	0.018511	0.035291	0.072868	0	0.019381	0.0292102	0.010225	1.631021326	0.373932659	0.931398865
ENSGALG00000008595	ENSGALT00000013997	RTF1	Plus3-like superfamily||Plus-3 domain	protein_coding	Annotated_mRNA	5	24817277	24842932	+	19	2082	693	14.825181	12.92272	12.300368	14.013164	12.751857	12.128386	13.237891	12.175899	10.763135	11.906737	12.0424096	13.362658	-0.028746336	0.75110333	1
ENSGALG00000008597	ENSGALT00000013999	MRPL2	Ribosomal Proteins L2, RNA binding domain||Ribosomal protein L2, domain 2||Ribosomal protein L2, C-terminal||Ribosomal protein L2, bacterial/organellar-type||Translation protein SH3-like domain superfamily||Ribosomal protein L2, domain 3||Ribosomal protein L2||Nucleic acid-binding, OB-fold	protein_coding	Annotated_mRNA	3	4363776	4365845	-	6	1167	293	34.66988	29.753046	32.387745	33.318672	30.478153	29.338432	32.379261	31.397783	35.192429	32.078293	32.0772396	32.1214992	0.12101667	0.420621997	0.958307213
ENSGALG00000049830	ENSGALT00000105484	--	Reverse transcriptase domain	protein_coding	Annotated_mRNA	Z	81043861	81045789	+	1	1929	642	0.001504	0.001537	0.001957	0	0.009018	0.027743	0	0.0039	0	0	0.0063286	0.0028032	0.093155099	1	1
ENSGALG00000008599	ENSGALT00000014001	--	Carbohydrate sulfotransferase 8-10||Sulfotransferase	protein_coding	Annotated_mRNA	5	24874554	24881577	+	4	1180	316	0.033391	0	0	0.029992	0.058967	0	0	0.06376	0.06806	0	0.026364	0.02447	0.278404519	0.899642995	1
ENSGALG00000049771	ENSGALT00000097339	--	Reverse transcriptase domain	protein_coding	Annotated_mRNA	1	95721729	95722964	-	1	1236	411	3.47419	2.892797	3.705845	3.865211	4.333511	2.722212	2.234257	1.560433	1.508086	1.598446	1.9246868	3.6543108	-0.808213546	0.146654293	0.647754061
ENSGALG00000026547	ENSGALT00000045400	TPGS2	Knr4/Smi1-like domain||Tubulin polyglutamylase complex subunit 2	protein_coding	Annotated_mRNA	Z	7102975	7126925	+	7	2448	296	5.457753	5.017232	4.71323	4.641548	4.777327	4.560205	3.621391	4.023498	4.076737	3.483289	3.953024	4.921418	-0.101436549	0.605725769	1
ENSGALG00000036310	ENSGALT00000071467	--	-	protein_coding	Annotated_mRNA	13	2117081	2139580	+	3	874	111	18.896954	20.87439	20.92025	20.527378	21.010788	18.232136	19.827019	16.994049	16.877058	20.918251	18.5697026	20.445952	-0.018782496	0.916526191	1
ENSGALG00000036310	ENSGALT00000107479	--	-	protein_coding	Annotated_mRNA	13	2117335	2139524	+	3	803	111	18.896954	20.87439	20.92025	20.527378	21.010788	18.232136	19.827019	16.994049	16.877058	20.918251	18.5697026	20.445952	-0.018782496	0.916526191	1
ENSGALG00000005714	ENSGALT00000009168	PKD1	PKD domain superfamily||Cysteine-rich flanking region, C-terminal||Polycystin cation channel, PKD1/PKD2||Leucine-rich repeat||GPS motif||Leucine-rich repeat, typical subtype||PKD domain||Polycystin cation channel||PLAT/LH2 domain superfamily||C-type lectin fold||PKD/Chitinase domain||Carbohydrate-binding WSC||Polycystic kidney disease type 1 protein||Polycystin-1 like, PLAT/LH2 domain||Leucine-ri…	protein_coding	Annotated_mRNA	14	6699971	6782586	-	46	13149	4382	4.899075	4.694982	4.491075	4.693211	4.747592	4.225046	4.418205	3.963655	4.192701	4.236442	4.2072098	4.705187	0.008551557	0.924943242	1
ENSGALG00000005714	ENSGALT00000080444	PKD1	PKD domain superfamily||Cysteine-rich flanking region, C-terminal||Polycystin cation channel, PKD1/PKD2||Leucine-rich repeat||GPS motif||Leucine-rich repeat, typical subtype||PKD domain||Polycystin cation channel||PLAT/LH2 domain superfamily||C-type lectin fold||PKD/Chitinase domain||Carbohydrate-binding WSC||Polycystic kidney disease type 1 protein||Polycystin-1 like, PLAT/LH2 domain||Leucine-ri…	protein_coding	Annotated_mRNA	14	6699971	6782586	-	45	13017	4338	4.899075	4.694982	4.491075	4.693211	4.747592	4.225046	4.418205	3.963655	4.192701	4.236442	4.2072098	4.705187	0.008551557	0.924943242	1
ENSGALG00000050915	ENSGALT00000098058	--	Immunoglobulin-like domain superfamily||Immunoglobulin-like domain||Immunoglobulin subtype||Immunoglobulin-like fold	protein_coding	Annotated_mRNA	31	2828259	2829369	+	2	1030	199	0.333773	0	0.37172	0.215381	0.501651	0.789848	0.31902	0.321357	0.288835	0.192895	0.382391	0.284505	0.507240201	0.654040581	1
ENSGALG00000005716	ENSGALT00000070945	SBF2	Myotubularin-related protein 13||Protein-tyrosine phosphatase-like||Myotubularin family||cDENN domain||dDENN domain||Tripartite DENN domain||GRAM domain||uDENN domain||PH-like domain superfamily||SBF1/SBF2 domain||Myotubularin-like phosphatase domain||Myotubularin-related protein 13, PH-GRAM domain||Pleckstrin homology domain	protein_coding	Annotated_mRNA	5	9248870	9478933	+	40	6071	1845	21.37196	22.894138	21.984562	23.531467	23.075039	23.731968	23.185785	22.958277	22.554138	21.306248	22.7472832	22.5714332	0.131648118	0.1452116	0.644809378
ENSGALG00000005716	ENSGALT00000009170	SBF2	Myotubularin-related protein 13||Protein-tyrosine phosphatase-like||Myotubularin family||cDENN domain||dDENN domain||Tripartite DENN domain||GRAM domain||uDENN domain||PH-like domain superfamily||SBF1/SBF2 domain||Myotubularin-like phosphatase domain||Myotubularin-related protein 13, PH-GRAM domain||Pleckstrin homology domain	protein_coding	Annotated_mRNA	5	9248996	9478526	+	41	5634	1877	21.37196	22.894138	21.984562	23.531467	23.075039	23.731968	23.185785	22.958277	22.554138	21.306248	22.7472832	22.5714332	0.131648118	0.1452116	0.644809378
ENSGALG00000005710	ENSGALT00000009158	CTDSPL	HAD-like superfamily||Dullard phosphatase domain, eukaryotic||HAD superfamily||FCP1 homology domain||CTD small RNA polymerase II polypeptide A phosphatase-like	protein_coding	Annotated_mRNA	2	4569272	4636469	+	8	1375	275	18.130711	13.753824	16.427588	15.926975	16.305443	12.933132	12.734921	11.387033	10.603373	13.857697	12.3032312	16.1089082	-0.325638897	0.001425539	0.025030161
ENSGALG00000005710	ENSGALT00000083911	CTDSPL	HAD-like superfamily||Dullard phosphatase domain, eukaryotic||HAD superfamily||FCP1 homology domain||CTD small RNA polymerase II polypeptide A phosphatase-like	protein_coding	Annotated_mRNA	2	4569323	4636197	+	8	949	293	18.130711	13.753824	16.427588	15.926975	16.305443	12.933132	12.734921	11.387033	10.603373	13.857697	12.3032312	16.1089082	-0.325638897	0.001425539	0.025030161
ENSGALG00000005710	ENSGALT00000086976	CTDSPL	HAD-like superfamily||Dullard phosphatase domain, eukaryotic||HAD superfamily||FCP1 homology domain||CTD small RNA polymerase II polypeptide A phosphatase-like	protein_coding	Annotated_mRNA	2	4569269	4636197	+	10	1062	185	18.130711	13.753824	16.427588	15.926975	16.305443	12.933132	12.734921	11.387033	10.603373	13.857697	12.3032312	16.1089082	-0.325638897	0.001425539	0.025030161
ENSGALG00000005710	ENSGALT00000089587	CTDSPL	HAD-like superfamily||Dullard phosphatase domain, eukaryotic||HAD superfamily||FCP1 homology domain||CTD small RNA polymerase II polypeptide A phosphatase-like	protein_coding	Annotated_mRNA	2	4568785	4636192	+	8	1070	282	18.130711	13.753824	16.427588	15.926975	16.305443	12.933132	12.734921	11.387033	10.603373	13.857697	12.3032312	16.1089082	-0.325638897	0.001425539	0.025030161
ENSGALG00000005710	ENSGALT00000042703	CTDSPL	HAD-like superfamily||Dullard phosphatase domain, eukaryotic||HAD superfamily||FCP1 homology domain||CTD small RNA polymerase II polypeptide A phosphatase-like	protein_coding	Annotated_mRNA	2	4569300	4637109	+	7	1954	264	18.130711	13.753824	16.427588	15.926975	16.305443	12.933132	12.734921	11.387033	10.603373	13.857697	12.3032312	16.1089082	-0.325638897	0.001425539	0.025030161
ENSGALG00000005713	ENSGALT00000009165	NCKIPSD	Domain of unknown function DUF2013||Armadillo-type fold||SH3-like domain superfamily||SPIN90, SH3 domain||SH3 domain	protein_coding	Annotated_mRNA	12	9387203	9422420	+	13	3735	759	6.058969	5.433129	6.007398	5.596072	5.399728	3.809437	5.097985	4.66796	3.537922	4.279644	4.2785896	5.6990592	-0.303261202	0.00689939	0.087865727
ENSGALG00000005713	ENSGALT00000050432	NCKIPSD	Domain of unknown function DUF2013||Armadillo-type fold||SH3-like domain superfamily||SPIN90, SH3 domain||SH3 domain	protein_coding	Annotated_mRNA	12	9387203	9422420	+	12	3564	702	6.058969	5.433129	6.007398	5.596072	5.399728	3.809437	5.097985	4.66796	3.537922	4.279644	4.2785896	5.6990592	-0.303261202	0.00689939	0.087865727
ENSGALG00000005713	ENSGALT00000051762	NCKIPSD	Domain of unknown function DUF2013||Armadillo-type fold||SH3-like domain superfamily||SPIN90, SH3 domain||SH3 domain	protein_coding	Annotated_mRNA	12	9397824	9422420	+	13	3602	741	6.058969	5.433129	6.007398	5.596072	5.399728	3.809437	5.097985	4.66796	3.537922	4.279644	4.2785896	5.6990592	-0.303261202	0.00689939	0.087865727
ENSGALG00000028706	ENSGALT00000044794	F-KER	Keratin	protein_coding	Annotated_mRNA	25	2171952	2174353	+	2	2076	98	0	0	0	0	0	0.018413	0	0	0	0	0.0036826	0	2.574749873	0.560710812	1
ENSGALG00000050918	ENSGALT00000089061	--	Reverse transcriptase domain	protein_coding	Annotated_mRNA	1	103096628	103097941	-	1	1314	437	0	0	0	0.013467	0	0	0.026628	0.014314	0	0	0.0081884	0.0026934	1.272670489	0.785374936	1
ENSGALG00000050919	ENSGALT00000095785	--	P-type ATPase, transmembrane domain superfamily	protein_coding	Annotated_mRNA	9	13298124	13302585	+	7	1259	253	0.022222	0	0	0	0	0	0	0.019732	0	0	0.0039464	0.0044444	0.065948945	1	1
ENSGALG00000048496	ENSGALT00000092297	--	Biorientation of chromosomes in cell division protein 1-like	protein_coding	Annotated_mRNA	4	77370799	77377205	+	5	453	150	16.559246	16.562428	20.474249	17.913914	14.547381	14.423388	19.269014	23.385313	23.215237	23.444595	20.7475094	17.2114436	0.397889842	0.171403035	0.696203416
ENSGALG00000048496	ENSGALT00000097008	--	Biorientation of chromosomes in cell division protein 1-like	protein_coding	Annotated_mRNA	4	77372604	77377566	+	5	477	158	16.559246	16.562428	20.474249	17.913914	14.547381	14.423388	19.269014	23.385313	23.215237	23.444595	20.7475094	17.2114436	0.397889842	0.171403035	0.696203416
ENSGALG00000048496	ENSGALT00000097508	--	Biorientation of chromosomes in cell division protein 1-like	protein_coding	Annotated_mRNA	4	77374052	77377566	+	5	516	171	16.559246	16.562428	20.474249	17.913914	14.547381	14.423388	19.269014	23.385313	23.215237	23.444595	20.7475094	17.2114436	0.397889842	0.171403035	0.696203416
ENSGALG00000007579	ENSGALT00000012254	APBB1IP	Pleckstrin homology domain||Ubiquitin-like domain superfamily||Ras-associating (RA) domain||GRB/APBB1IP||PH-like domain superfamily||APBB1IP, PH domain	protein_coding	Annotated_mRNA	2	16143797	16201613	-	14	2185	659	14.357448	14.150241	13.614164	13.983324	16.516439	13.861805	12.933047	12.273934	12.693206	12.390733	12.830545	14.5243232	-0.084935039	0.347799073	0.912466843
ENSGALG00000007579	ENSGALT00000061113	APBB1IP	Pleckstrin homology domain||Ubiquitin-like domain superfamily||Ras-associating (RA) domain||GRB/APBB1IP||PH-like domain superfamily||APBB1IP, PH domain	protein_coding	Annotated_mRNA	2	16144367	16189379	-	12	1413	470	14.357448	14.150241	13.614164	13.983324	16.516439	13.861805	12.933047	12.273934	12.693206	12.390733	12.830545	14.5243232	-0.084935039	0.347799073	0.912466843
ENSGALG00000007579	ENSGALT00000107122	APBB1IP	Pleckstrin homology domain||Ubiquitin-like domain superfamily||Ras-associating (RA) domain||GRB/APBB1IP||PH-like domain superfamily||APBB1IP, PH domain	protein_coding	Annotated_mRNA	2	16143077	16189379	-	13	2821	670	14.357448	14.150241	13.614164	13.983324	16.516439	13.861805	12.933047	12.273934	12.693206	12.390733	12.830545	14.5243232	-0.084935039	0.347799073	0.912466843
ENSGALG00000020879	ENSGALT00000033492	SLC30A7	Cation efflux protein||Cation efflux transmembrane domain superfamily	protein_coding	Annotated_mRNA	8	12141354	12164183	-	11	2323	378	15.882874	16.115049	15.059814	17.651758	12.599451	12.306308	15.696219	10.614367	12.089813	11.550496	12.4514406	15.4617892	-0.279895656	0.141157667	0.63633727
ENSGALG00000020879	ENSGALT00000065661	SLC30A7	Cation efflux protein||Cation efflux transmembrane domain superfamily	protein_coding	Annotated_mRNA	8	12142451	12164823	-	12	1790	378	15.882874	16.115049	15.059814	17.651758	12.599451	12.306308	15.696219	10.614367	12.089813	11.550496	12.4514406	15.4617892	-0.279895656	0.141157667	0.63633727
ENSGALG00000007572	ENSGALT00000012245	MMS19	MMS19, C-terminal||Armadillo-type fold||MMS19, N-terminal||DNA repair/transcription protein MET18/MMS19||Armadillo-like helical	protein_coding	Annotated_mRNA	6	23286309	23300252	+	30	3204	1067	10.029616	9.514908	8.900229	10.007642	9.237247	9.345592	8.694309	8.601339	8.931477	9.221187	8.9587808	9.5379284	0.037385152	0.748742264	1
ENSGALG00000007572	ENSGALT00000077905	MMS19	MMS19, C-terminal||Armadillo-type fold||MMS19, N-terminal||DNA repair/transcription protein MET18/MMS19||Armadillo-like helical	protein_coding	Annotated_mRNA	6	23288958	23300016	+	29	3737	1006	10.029616	9.514908	8.900229	10.007642	9.237247	9.345592	8.694309	8.601339	8.931477	9.221187	8.9587808	9.5379284	0.037385152	0.748742264	1
ENSGALG00000007572	ENSGALT00000102737	MMS19	MMS19, C-terminal||Armadillo-type fold||MMS19, N-terminal||DNA repair/transcription protein MET18/MMS19||Armadillo-like helical	protein_coding	Annotated_mRNA	6	23288958	23299813	+	26	3794	1025	10.029616	9.514908	8.900229	10.007642	9.237247	9.345592	8.694309	8.601339	8.931477	9.221187	8.9587808	9.5379284	0.037385152	0.748742264	1
ENSGALG00000007570	ENSGALT00000012241	--	Zinc finger C2H2-type||Zinc finger C2H2 superfamily	protein_coding	Annotated_mRNA	4	11440335	11449639	-	4	1987	393	0	0.015281	0.016784	0.014054	0	0.011834	0	0.008867	0.042784	0.058976	0.0244922	0.0092238	1.448781806	0.391474418	0.941622681
ENSGALG00000007575	ENSGALT00000038990	--	Armadillo-like helical||Putative WW-binding domain and destruction box||HEAT, type 2||Putative serine/threonine-protein phosphatase 4 regulatory subunit 1-like||Armadillo-type fold	protein_coding	Annotated_mRNA	20	11230797	11253154	+	21	3013	956	23.324417	22.797878	22.784998	25.725155	23.484627	19.955362	20.438215	20.163803	20.574123	19.175407	20.061382	23.623415	-0.110789389	0.221046391	0.773301336
ENSGALG00000007575	ENSGALT00000099101	--	Armadillo-like helical||Putative WW-binding domain and destruction box||HEAT, type 2||Putative serine/threonine-protein phosphatase 4 regulatory subunit 1-like||Armadillo-type fold	protein_coding	Annotated_mRNA	20	11230797	11250167	+	20	4429	956	23.324417	22.797878	22.784998	25.725155	23.484627	19.955362	20.438215	20.163803	20.574123	19.175407	20.061382	23.623415	-0.110789389	0.221046391	0.773301336
ENSGALG00000029653	ENSGALT00000102582	--	Mbt repeat||Sterile alpha motif/pointed domain superfamily||Sterile alpha motif domain||Zinc finger, C2H2C-type	protein_coding	Annotated_mRNA	23	2842969	2871343	-	20	4283	647	8.299205	6.974455	7.274314	7.920189	7.631206	6.206316	6.095664	5.699162	5.597288	6.199172	5.9595204	7.6198738	-0.233496865	0.010059275	0.116036489
ENSGALG00000029653	ENSGALT00000066896	--	Mbt repeat||Sterile alpha motif/pointed domain superfamily||Sterile alpha motif domain||Zinc finger, C2H2C-type	protein_coding	Annotated_mRNA	23	2842969	2885597	-	20	4363	785	8.299205	6.974455	7.274314	7.920189	7.631206	6.206316	6.095664	5.699162	5.597288	6.199172	5.9595204	7.6198738	-0.233496865	0.010059275	0.116036489
ENSGALG00000029653	ENSGALT00000100086	--	Mbt repeat||Sterile alpha motif/pointed domain superfamily||Sterile alpha motif domain||Zinc finger, C2H2C-type	protein_coding	Annotated_mRNA	23	2842969	2877202	-	21	4452	754	8.299205	6.974455	7.274314	7.920189	7.631206	6.206316	6.095664	5.699162	5.597288	6.199172	5.9595204	7.6198738	-0.233496865	0.010059275	0.116036489
ENSGALG00000029653	ENSGALT00000069752	--	Mbt repeat||Sterile alpha motif/pointed domain superfamily||Sterile alpha motif domain||Zinc finger, C2H2C-type	protein_coding	Annotated_mRNA	23	2844974	2885597	-	17	2031	676	8.299205	6.974455	7.274314	7.920189	7.631206	6.206316	6.095664	5.699162	5.597288	6.199172	5.9595204	7.6198738	-0.233496865	0.010059275	0.116036489
ENSGALG00000001419	ENSGALT00000099685	DAB2IP	Pleckstrin homology domain||Disabled homologue 2-interacting protein||C2 domain superfamily||Domain of unknown function DUF3498||PH-like domain superfamily||Rho GTPase activation protein||Ras GTPase-activating domain||C2 domain||Ras GTPase-activating protein||Ras GTPase-activating protein, conserved site	protein_coding	Annotated_mRNA	17	8755610	8908574	+	16	3420	1139	56.3228	53.319019	52.118649	53.333458	51.704685	51.766373	49.681168	46.843155	44.104908	47.953644	48.0698496	53.3597222	-0.051131062	0.571660074	1
ENSGALG00000001419	ENSGALT00000099195	DAB2IP	Pleckstrin homology domain||Disabled homologue 2-interacting protein||C2 domain superfamily||Domain of unknown function DUF3498||PH-like domain superfamily||Rho GTPase activation protein||Ras GTPase-activating domain||C2 domain||Ras GTPase-activating protein||Ras GTPase-activating protein, conserved site	protein_coding	Annotated_mRNA	17	8869588	8908574	+	14	3318	1105	56.3228	53.319019	52.118649	53.333458	51.704685	51.766373	49.681168	46.843155	44.104908	47.953644	48.0698496	53.3597222	-0.051131062	0.571660074	1
ENSGALG00000001419	ENSGALT00000002162	DAB2IP	Pleckstrin homology domain||Disabled homologue 2-interacting protein||C2 domain superfamily||Domain of unknown function DUF3498||PH-like domain superfamily||Rho GTPase activation protein||Ras GTPase-activating domain||C2 domain||Ras GTPase-activating protein||Ras GTPase-activating protein, conserved site	protein_coding	Annotated_mRNA	17	8789895	8908574	+	16	3570	1189	56.3228	53.319019	52.118649	53.333458	51.704685	51.766373	49.681168	46.843155	44.104908	47.953644	48.0698496	53.3597222	-0.051131062	0.571660074	1
ENSGALG00000001419	ENSGALT00000095101	DAB2IP	Pleckstrin homology domain||Disabled homologue 2-interacting protein||C2 domain superfamily||Domain of unknown function DUF3498||PH-like domain superfamily||Rho GTPase activation protein||Ras GTPase-activating domain||C2 domain||Ras GTPase-activating protein||Ras GTPase-activating protein, conserved site	protein_coding	Annotated_mRNA	17	8871418	8909731	+	15	3920	1013	56.3228	53.319019	52.118649	53.333458	51.704685	51.766373	49.681168	46.843155	44.104908	47.953644	48.0698496	53.3597222	-0.051131062	0.571660074	1
ENSGALG00000001419	ENSGALT00000095548	DAB2IP	Pleckstrin homology domain||Disabled homologue 2-interacting protein||C2 domain superfamily||Domain of unknown function DUF3498||PH-like domain superfamily||Rho GTPase activation protein||Ras GTPase-activating domain||C2 domain||Ras GTPase-activating protein||Ras GTPase-activating protein, conserved site	protein_coding	Annotated_mRNA	17	8789895	8908574	+	15	3417	1138	56.3228	53.319019	52.118649	53.333458	51.704685	51.766373	49.681168	46.843155	44.104908	47.953644	48.0698496	53.3597222	-0.051131062	0.571660074	1
ENSGALG00000001419	ENSGALT00000054372	DAB2IP	Pleckstrin homology domain||Disabled homologue 2-interacting protein||C2 domain superfamily||Domain of unknown function DUF3498||PH-like domain superfamily||Rho GTPase activation protein||Ras GTPase-activating domain||C2 domain||Ras GTPase-activating protein||Ras GTPase-activating protein, conserved site	protein_coding	Annotated_mRNA	17	8789895	8908764	+	17	3565	1181	56.3228	53.319019	52.118649	53.333458	51.704685	51.766373	49.681168	46.843155	44.104908	47.953644	48.0698496	53.3597222	-0.051131062	0.571660074	1
ENSGALG00000001418	ENSGALT00000035145	GUCA1B	Guanylate cyclase activating protein 2||EF-hand domain pair||Recoverin family||EF-hand domain||EF-Hand 1, calcium-binding site	protein_coding	Annotated_mRNA	26	3177160	3180864	+	4	924	307	0	0.013789	0	0	0	0.026066	0	0	0.054081	0	0.0160294	0.0027578	2.500304499	0.404853868	0.945695259
ENSGALG00000001418	ENSGALT00000090927	GUCA1B	Guanylate cyclase activating protein 2||EF-hand domain pair||Recoverin family||EF-hand domain||EF-Hand 1, calcium-binding site	protein_coding	Annotated_mRNA	26	3177722	3183039	+	4	2688	198	0	0.013789	0	0	0	0.026066	0	0	0.054081	0	0.0160294	0.0027578	2.500304499	0.404853868	0.945695259
ENSGALG00000015108	ENSGALT00000038228	FXN	Frataxin/CyaY superfamily||Frataxin||Frataxin/CyaY||Frataxin conserved site	protein_coding	Annotated_mRNA	Z	34582882	34592944	+	5	1072	167	4.039382	5.001598	5.277066	5.058364	4.991768	5.0735	4.47229	4.803674	4.908584	4.563832	4.764376	4.8736356	-0.170388237	0.584507751	1
ENSGALG00000010177	ENSGALT00000103006	ZFC3H1	Protein Red1||Tetratricopeptide repeat-containing domain||HAT (Half-A-TPR) repeat||Tetratricopeptide-like helical domain superfamily||Putative zinc-finger domain	protein_coding	Annotated_mRNA	1	36454512	36460438	-	7	1086	198	63.622429	63.223671	61.721329	70.841232	63.942379	67.063972	65.627899	63.423454	63.440472	62.728634	64.4568862	64.670208	0.133939112	0.13841882	0.630561233
ENSGALG00000010177	ENSGALT00000049117	ZFC3H1	Protein Red1||Tetratricopeptide repeat-containing domain||HAT (Half-A-TPR) repeat||Tetratricopeptide-like helical domain superfamily||Putative zinc-finger domain	protein_coding	Annotated_mRNA	1	36455211	36492133	-	35	5955	1984	63.622429	63.223671	61.721329	70.841232	63.942379	67.063972	65.627899	63.423454	63.440472	62.728634	64.4568862	64.670208	0.133939112	0.13841882	0.630561233
ENSGALG00000010174	ENSGALT00000016540	SLC35B2	UAA transporter	protein_coding	Annotated_mRNA	3	30382891	30388514	+	4	1437	478	11.208943	9.337637	9.725894	11.600263	10.864225	25.991947	24.932545	23.947994	22.285999	21.936647	23.8190264	10.5473924	1.080288728	2.14E-12	1.75E-10
ENSGALG00000010174	ENSGALT00000097452	SLC35B2	UAA transporter	protein_coding	Annotated_mRNA	3	30380945	30388876	+	5	3003	425	11.208943	9.337637	9.725894	11.600263	10.864225	25.991947	24.932545	23.947994	22.285999	21.936647	23.8190264	10.5473924	1.080288728	2.14E-12	1.75E-10
ENSGALG00000010174	ENSGALT00000105364	SLC35B2	UAA transporter	protein_coding	Annotated_mRNA	3	30384303	30388514	+	4	2189	425	11.208943	9.337637	9.725894	11.600263	10.864225	25.991947	24.932545	23.947994	22.285999	21.936647	23.8190264	10.5473924	1.080288728	2.14E-12	1.75E-10
ENSGALG00000010174	ENSGALT00000096179	SLC35B2	UAA transporter	protein_coding	Annotated_mRNA	3	30385529	30392920	+	3	5700	425	11.208943	9.337637	9.725894	11.600263	10.864225	25.991947	24.932545	23.947994	22.285999	21.936647	23.8190264	10.5473924	1.080288728	2.14E-12	1.75E-10
ENSGALG00000010175	ENSGALT00000016542	HSP90AB1	Histidine kinase/HSP90-like ATPase||Heat shock protein Hsp90, N-terminal||Ribosomal protein S5 domain 2-type fold||Heat shock protein Hsp90, conserved site||Heat shock protein Hsp90 family||Histidine kinase/HSP90-like ATPase superfamily||HSP90, C-terminal domain	protein_coding	Annotated_mRNA	3	30393097	30399049	-	12	2644	725	42.856781	38.10865	36.387688	40.85342	37.59417	57.78812	56.125404	54.54554	53.067623	52.057713	54.71688	39.1601418	0.603706043	3.26E-11	2.39E-09
ENSGALG00000010175	ENSGALT00000060514	HSP90AB1	Histidine kinase/HSP90-like ATPase||Heat shock protein Hsp90, N-terminal||Ribosomal protein S5 domain 2-type fold||Heat shock protein Hsp90, conserved site||Heat shock protein Hsp90 family||Histidine kinase/HSP90-like ATPase superfamily||HSP90, C-terminal domain	protein_coding	Annotated_mRNA	3	30393993	30398928	-	11	2223	694	42.856781	38.10865	36.387688	40.85342	37.59417	57.78812	56.125404	54.54554	53.067623	52.057713	54.71688	39.1601418	0.603706043	3.26E-11	2.39E-09
ENSGALG00000006197	ENSGALT00000043417	CSNK2A1	Protein kinase, ATP binding site||Protein kinase domain||Protein kinase-like domain superfamily||Serine/threonine-protein kinase, active site	protein_coding	Annotated_mRNA	20	9935317	9956922	+	14	1915	391	54.006599	52.737034	53.349689	56.79031	52.094608	53.608746	52.494774	50.166565	50.959633	49.016579	51.2492594	53.795648	0.032812843	0.716709625	1
ENSGALG00000006197	ENSGALT00000009999	CSNK2A1	Protein kinase, ATP binding site||Protein kinase domain||Protein kinase-like domain superfamily||Serine/threonine-protein kinase, active site	protein_coding	Annotated_mRNA	20	9935277	9957940	+	13	2600	391	54.006599	52.737034	53.349689	56.79031	52.094608	53.608746	52.494774	50.166565	50.959633	49.016579	51.2492594	53.795648	0.032812843	0.716709625	1
ENSGALG00000001412	ENSGALT00000002152	SEMA7A	WD40/YVTN repeat-like-containing domain superfamily||Sema domain superfamily||Immunoglobulin-like domain superfamily||Immunoglobulin-like fold||PSI domain||Sema domain||Plexin repeat||Immunoglobulin-like domain||Semaphorin	protein_coding	Annotated_mRNA	10	2987868	3010326	+	14	3258	636	0.732365	0.593671	0.463457	0.636625	0.6634	0.488604	0.6378	0.318818	0.406698	0.402747	0.4509334	0.6179036	-0.334169512	0.381204068	0.937836246
ENSGALG00000010178	ENSGALT00000016546	PUM3	Armadillo-type fold||Pumilio RNA-binding repeat||Armadillo-like helical||Pumilio homology domain||CPL domain||Pumilio homologue 3	protein_coding	Annotated_mRNA	Z	26629596	26653936	-	18	2088	638	17.628889	20.536963	14.997238	21.629314	15.706614	12.813933	16.190517	17.928331	17.822428	13.301151	15.611272	18.0998036	-0.10920075	0.277307631	0.844282816
ENSGALG00000010178	ENSGALT00000066014	PUM3	Armadillo-type fold||Pumilio RNA-binding repeat||Armadillo-like helical||Pumilio homology domain||CPL domain||Pumilio homologue 3	protein_coding	Annotated_mRNA	Z	26628902	26654019	-	18	2792	638	17.628889	20.536963	14.997238	21.629314	15.706614	12.813933	16.190517	17.928331	17.822428	13.301151	15.611272	18.0998036	-0.10920075	0.277307631	0.844282816
ENSGALG00000010179	ENSGALT00000016548	RFX3	Winged helix-like DNA-binding domain superfamily||RFX1 transcription activation region||DNA-binding RFX-type winged-helix domain||RFX-like DNA-binding protein||Winged helix DNA-binding domain superfamily	protein_coding	Annotated_mRNA	Z	26672696	26773671	-	18	2519	749	1.88372	2.087149	1.904271	1.998662	2.08145	1.986573	2.197917	2.506435	3.265748	2.316808	2.4546962	1.9910504	0.391040715	0.003719207	0.054510867
ENSGALG00000010179	ENSGALT00000103960	RFX3	Winged helix-like DNA-binding domain superfamily||RFX1 transcription activation region||DNA-binding RFX-type winged-helix domain||RFX-like DNA-binding protein||Winged helix DNA-binding domain superfamily	protein_coding	Annotated_mRNA	Z	26672598	26796711	-	17	2556	749	1.88372	2.087149	1.904271	1.998662	2.08145	1.986573	2.197917	2.506435	3.265748	2.316808	2.4546962	1.9910504	0.391040715	0.003719207	0.054510867
ENSGALG00000010179	ENSGALT00000104389	RFX3	Winged helix-like DNA-binding domain superfamily||RFX1 transcription activation region||DNA-binding RFX-type winged-helix domain||RFX-like DNA-binding protein||Winged helix DNA-binding domain superfamily	protein_coding	Annotated_mRNA	Z	26672645	26796591	-	16	2314	724	1.88372	2.087149	1.904271	1.998662	2.08145	1.986573	2.197917	2.506435	3.265748	2.316808	2.4546962	1.9910504	0.391040715	0.003719207	0.054510867
ENSGALG00000010179	ENSGALT00000106072	RFX3	Winged helix-like DNA-binding domain superfamily||RFX1 transcription activation region||DNA-binding RFX-type winged-helix domain||RFX-like DNA-binding protein||Winged helix DNA-binding domain superfamily	protein_coding	Annotated_mRNA	Z	26672598	26796711	-	18	2727	749	1.88372	2.087149	1.904271	1.998662	2.08145	1.986573	2.197917	2.506435	3.265748	2.316808	2.4546962	1.9910504	0.391040715	0.003719207	0.054510867
ENSGALG00000054217	ENSGALT00000094117	--	Metallo-dependent phosphatase-like||Serine-threonine protein phosphatase, N-terminal	protein_coding	Annotated_mRNA	4	49161456	49161689	-	1	234	77	0	0	0	0	0	0	0	0	0	0.197254	0.0394508	0	2.684360777	0.572885841	1
ENSGALG00000054216	ENSGALT00000102306	NXPH4	Neurexophilin||Neurexophilin/NXPE	protein_coding	Annotated_mRNA	33	4669033	4681904	-	2	1600	269	0.352243	0.353296	0.329676	0.364821	0.406907	0.446684	0.372068	0.254784	0.520382	0.250048	0.3687932	0.3613886	0.146142281	0.778561974	1
ENSGALG00000006190	ENSGALT00000009988	FHL1	Zinc finger, LIM-type	protein_coding	Annotated_mRNA	4	4221291	4231430	+	6	1825	297	0	0.017369	0	0	0	0.037705	0	0	0.008797	0.056262	0.0205528	0.0034738	2.357208609	0.365344472	0.924832324
ENSGALG00000006190	ENSGALT00000091618	FHL1	Zinc finger, LIM-type	protein_coding	Annotated_mRNA	4	4200870	4231430	+	7	2047	281	0	0.017369	0	0	0	0.037705	0	0	0.008797	0.056262	0.0205528	0.0034738	2.357208609	0.365344472	0.924832324
ENSGALG00000006190	ENSGALT00000107067	FHL1	Zinc finger, LIM-type	protein_coding	Annotated_mRNA	4	4203813	4231428	+	6	2134	281	0	0.017369	0	0	0	0.037705	0	0	0.008797	0.056262	0.0205528	0.0034738	2.357208609	0.365344472	0.924832324
ENSGALG00000006190	ENSGALT00000101788	FHL1	Zinc finger, LIM-type	protein_coding	Annotated_mRNA	4	4206295	4231430	+	6	1943	281	0	0.017369	0	0	0	0.037705	0	0	0.008797	0.056262	0.0205528	0.0034738	2.357208609	0.365344472	0.924832324
ENSGALG00000041764	ENSGALT00000076381	VSTM2A	Immunoglobulin-like domain superfamily||Immunoglobulin V-set domain||Immunoglobulin-like domain||Immunoglobulin subtype||Immunoglobulin-like fold	protein_coding	Annotated_mRNA	2	82266423	82292938	+	5	2546	236	0	0	0	0	0	0.014964	0	0	0	0	0.0029928	0	5.15314186	0.180204766	0.711720408
ENSGALG00000041764	ENSGALT00000049012	VSTM2A	Immunoglobulin-like domain superfamily||Immunoglobulin V-set domain||Immunoglobulin-like domain||Immunoglobulin subtype||Immunoglobulin-like fold	protein_coding	Annotated_mRNA	2	82266243	82292941	+	6	2191	229	0	0	0	0	0	0.014964	0	0	0	0	0.0029928	0	5.15314186	0.180204766	0.711720408
ENSGALG00000041766	ENSGALT00000082412	JOSD1	Josephin domain||Josephin-1/2	protein_coding	Annotated_mRNA	1	50835273	50842533	+	4	612	203	16.755508	15.924053	14.10091	16.187494	14.644436	17.451763	14.893996	15.564383	16.092609	14.511426	15.7028354	15.5224802	0.137645893	0.236306679	0.793485127
ENSGALG00000026098	ENSGALT00000042745	IL8	Chemokine interleukin-8-like domain||CXC Chemokine domain||CXC chemokine, conserved site||CXC chemokine||Chemokine interleukin-8-like superfamily||Interleukin-8	protein_coding	Annotated_mRNA	4	50937659	50940883	+	4	1241	103	3.764103	3.905382	3.562475	4.250315	6.217895	79.369377	70.370979	65.334518	64.397125	63.63245	68.6208898	4.340034	4.035669003	1.17E-99	1.91E-96
ENSGALG00000041760	ENSGALT00000075230	CLTCL1	Clathrin, heavy chain, propeller repeat||Clathrin, heavy chain/VPS, 7-fold repeat||Tetratricopeptide-like helical domain superfamily||Armadillo-type fold||Clathrin heavy chain, N-terminal||Clathrin, heavy chain||Clathrin, heavy chain, linker, core motif	protein_coding	Annotated_mRNA	15	337036	375258	-	34	5792	1667	14.223472	13.110875	12.386688	15.344838	13.503292	11.632227	11.925327	11.193085	11.229914	13.12736	11.8215826	13.713833	-0.127148834	0.160251158	0.676863221
ENSGALG00000041760	ENSGALT00000069072	CLTCL1	Clathrin, heavy chain, propeller repeat||Clathrin, heavy chain/VPS, 7-fold repeat||Tetratricopeptide-like helical domain superfamily||Armadillo-type fold||Clathrin heavy chain, N-terminal||Clathrin, heavy chain||Clathrin, heavy chain, linker, core motif	protein_coding	Annotated_mRNA	15	337792	375258	-	31	4839	1612	14.223472	13.110875	12.386688	15.344838	13.503292	11.632227	11.925327	11.193085	11.229914	13.12736	11.8215826	13.713833	-0.127148834	0.160251158	0.676863221
ENSGALG00000041760	ENSGALT00000053378	CLTCL1	Clathrin, heavy chain, propeller repeat||Clathrin, heavy chain/VPS, 7-fold repeat||Tetratricopeptide-like helical domain superfamily||Armadillo-type fold||Clathrin heavy chain, N-terminal||Clathrin, heavy chain||Clathrin, heavy chain, linker, core motif	protein_coding	Annotated_mRNA	15	337792	375258	-	32	4860	1619	14.223472	13.110875	12.386688	15.344838	13.503292	11.632227	11.925327	11.193085	11.229914	13.12736	11.8215826	13.713833	-0.127148834	0.160251158	0.676863221
ENSGALG00000041760	ENSGALT00000063858	CLTCL1	Clathrin, heavy chain, propeller repeat||Clathrin, heavy chain/VPS, 7-fold repeat||Tetratricopeptide-like helical domain superfamily||Armadillo-type fold||Clathrin heavy chain, N-terminal||Clathrin, heavy chain||Clathrin, heavy chain, linker, core motif	protein_coding	Annotated_mRNA	15	341378	375258	-	32	4972	1598	14.223472	13.110875	12.386688	15.344838	13.503292	11.632227	11.925327	11.193085	11.229914	13.12736	11.8215826	13.713833	-0.127148834	0.160251158	0.676863221
ENSGALG00000041760	ENSGALT00000082764	CLTCL1	Clathrin, heavy chain, propeller repeat||Clathrin, heavy chain/VPS, 7-fold repeat||Tetratricopeptide-like helical domain superfamily||Armadillo-type fold||Clathrin heavy chain, N-terminal||Clathrin, heavy chain||Clathrin, heavy chain, linker, core motif	protein_coding	Annotated_mRNA	15	337036	375258	-	33	5692	1679	14.223472	13.110875	12.386688	15.344838	13.503292	11.632227	11.925327	11.193085	11.229914	13.12736	11.8215826	13.713833	-0.127148834	0.160251158	0.676863221
ENSGALG00000034811	ENSGALT00000068536	RPLP2	Ribosomal protein P1/P2, N-terminal domain||Ribosomal protein L12 family	protein_coding	Annotated_mRNA	5	15988669	15993520	-	5	834	115	130.887589	119.574066	115.873978	129.333633	149.0121	129.806595	115.416031	118.39257	112.441322	120.351227	119.281549	128.9362732	0.008727121	0.923171871	1
ENSGALG00000034811	ENSGALT00000054226	RPLP2	Ribosomal protein P1/P2, N-terminal domain||Ribosomal protein L12 family	protein_coding	Annotated_mRNA	5	15988312	15993624	-	5	1084	115	130.887589	119.574066	115.873978	129.333633	149.0121	129.806595	115.416031	118.39257	112.441322	120.351227	119.281549	128.9362732	0.008727121	0.923171871	1
ENSGALG00000041762	ENSGALT00000049946	STIM1	Stromal interaction molecule 1, SAM domain||Sterile alpha motif/pointed domain superfamily||Stromal interaction molecule 1||Stromal interaction molecule, Orai1-activating region||Stromal interaction molecule||Sterile alpha motif domain	protein_coding	Annotated_mRNA	1	197098860	197143703	+	13	2229	742	8.766789	7.514518	7.461507	7.441136	8.200212	8.296891	7.179718	6.797663	6.223512	6.421254	6.9838076	7.8768324	-0.066785345	0.508557273	0.991154793
ENSGALG00000041762	ENSGALT00000046802	STIM1	Stromal interaction molecule 1, SAM domain||Sterile alpha motif/pointed domain superfamily||Stromal interaction molecule 1||Stromal interaction molecule, Orai1-activating region||Stromal interaction molecule||Sterile alpha motif domain	protein_coding	Annotated_mRNA	1	197098805	197144902	+	13	2884	676	8.766789	7.514518	7.461507	7.441136	8.200212	8.296891	7.179718	6.797663	6.223512	6.421254	6.9838076	7.8768324	-0.066785345	0.508557273	0.991154793
ENSGALG00000029657	ENSGALT00000091665	--	Pex19 protein||Pex19, C-terminal domain superfamily	protein_coding	Annotated_mRNA	25	2087629	2093944	+	7	2436	478	2.960783	1.827509	1.111355	2.043591	1.809633	2.033161	2.440194	2.017279	2.069213	2.227826	2.1575346	1.9505742	0.244716942	0.544493143	1
ENSGALG00000029657	ENSGALT00000052306	--	Pex19 protein||Pex19, C-terminal domain superfamily	protein_coding	Annotated_mRNA	25	2087629	2094399	+	8	1872	290	2.960783	1.827509	1.111355	2.043591	1.809633	2.033161	2.440194	2.017279	2.069213	2.227826	2.1575346	1.9505742	0.244716942	0.544493143	1
ENSGALG00000026091	ENSGALT00000042721	CACNG4	PMP-22/EMP/MP20/Claudin superfamily||Voltage-dependent calcium channel, gamma-4 subunit||Voltage-dependent calcium channel, gamma subunit	protein_coding	Annotated_mRNA	18	7236970	7272838	-	4	1573	328	0	0.046967	0	0	0	0	0	0	0.012824	0	0.0025648	0.0093934	-1.688111254	0.606020774	1
ENSGALG00000026092	ENSGALT00000024370	--	Histamine H3 receptor||G protein-coupled receptor, rhodopsin-like||GPCR, rhodopsin-like, 7TM	protein_coding	Annotated_mRNA	2	103407604	103415054	+	4	2184	385	0.046335	0	0.069154	0.016097	0	0.016569	0.016573	0.03422	0	0	0.0134724	0.0263172	-0.844983237	0.656389827	1
ENSGALG00000008907	ENSGALT00000105501	PLCB4	C2 domain superfamily||Phosphatidylinositol-specific phospholipase C, X domain||Phosphoinositide phospholipase C family||EF-hand domain pair||Phosphatidylinositol-4, 5-bisphosphate phosphodiesterase beta||Phosphoinositide-specific phospholipase C, EF-hand-like domain||PLC-beta, PH domain||PLC-like phosphodiesterase, TIM beta/alpha-barrel domain superfamily||Phospholipase C, phosphatidylinositol-s…	protein_coding	Annotated_mRNA	3	14060261	14184797	-	39	3718	1210	5.913892	5.33284	5.595758	5.886459	5.709419	5.825898	5.613484	5.276888	5.524502	5.697728	5.5877	5.6876736	0.110915421	0.220225419	0.772220537
ENSGALG00000008907	ENSGALT00000099968	PLCB4	C2 domain superfamily||Phosphatidylinositol-specific phospholipase C, X domain||Phosphoinositide phospholipase C family||EF-hand domain pair||Phosphatidylinositol-4, 5-bisphosphate phosphodiesterase beta||Phosphoinositide-specific phospholipase C, EF-hand-like domain||PLC-beta, PH domain||PLC-like phosphodiesterase, TIM beta/alpha-barrel domain superfamily||Phospholipase C, phosphatidylinositol-s…	protein_coding	Annotated_mRNA	3	14060261	14184797	-	38	3706	1206	5.913892	5.33284	5.595758	5.886459	5.709419	5.825898	5.613484	5.276888	5.524502	5.697728	5.5877	5.6876736	0.110915421	0.220225419	0.772220537
ENSGALG00000008907	ENSGALT00000044628	PLCB4	C2 domain superfamily||Phosphatidylinositol-specific phospholipase C, X domain||Phosphoinositide phospholipase C family||EF-hand domain pair||Phosphatidylinositol-4, 5-bisphosphate phosphodiesterase beta||Phosphoinositide-specific phospholipase C, EF-hand-like domain||PLC-beta, PH domain||PLC-like phosphodiesterase, TIM beta/alpha-barrel domain superfamily||Phospholipase C, phosphatidylinositol-s…	protein_coding	Annotated_mRNA	3	14058563	14149656	-	36	5283	1194	5.913892	5.33284	5.595758	5.886459	5.709419	5.825898	5.613484	5.276888	5.524502	5.697728	5.5877	5.6876736	0.110915421	0.220225419	0.772220537
ENSGALG00000008905	ENSGALT00000033102	HABP2	Kringle superfamily||EGF-like domain||Peptidase S1A, chymotrypsin family||Kringle||EGF-like, conserved site||Serine proteases, trypsin family, histidine active site||Kringle-like fold||Serine proteases, trypsin domain||Peptidase S1, PA clan||Kringle, conserved site||Peptidase S1A, coagulation factor VII/IX/X/C/Z||Serine proteases, trypsin family, serine active site||EGF-like calcium-binding domain	protein_coding	Annotated_mRNA	6	28388027	28407872	+	14	2085	560	0	0	0	0	0	0	0	0.008785	0	0	0.001757	0	4.034242053	0.300109841	0.86699135
ENSGALG00000008905	ENSGALT00000104318	HABP2	Kringle superfamily||EGF-like domain||Peptidase S1A, chymotrypsin family||Kringle||EGF-like, conserved site||Serine proteases, trypsin family, histidine active site||Kringle-like fold||Serine proteases, trypsin domain||Peptidase S1, PA clan||Kringle, conserved site||Peptidase S1A, coagulation factor VII/IX/X/C/Z||Serine proteases, trypsin family, serine active site||EGF-like calcium-binding domain	protein_coding	Annotated_mRNA	6	28394328	28407868	+	13	2229	537	0	0	0	0	0	0	0	0.008785	0	0	0.001757	0	4.034242053	0.300109841	0.86699135
ENSGALG00000008902	ENSGALT00000014475	GIPC2	PDZ domain-containing protein GIPC1/2/3||PDZ superfamily||PDZ domain	protein_coding	Annotated_mRNA	8	19189801	19211722	-	6	957	318	3.189109	2.639853	3.083256	3.517212	2.158337	3.235013	2.24604	2.232714	2.29044	2.170278	2.434897	2.9175534	-0.142715706	0.440974721	0.963871274
ENSGALG00000008903	ENSGALT00000014476	ITPRID2	ITPR-interacting domain||Sperm-specific antigen 2, C-terminal||Protein ITPRID2	protein_coding	Annotated_mRNA	7	14156691	14197263	-	18	4622	1266	10.040956	9.356011	9.413089	10.219532	9.828208	9.238783	9.362433	9.403899	8.584639	8.542084	9.0263676	9.7715592	0.006384715	0.943920788	1
ENSGALG00000008901	ENSGALT00000087900	PTGFR	Prostaglandin F receptor||GPCR, rhodopsin-like, 7TM||G protein-coupled receptor, rhodopsin-like||Prostanoid receptor	protein_coding	Annotated_mRNA	8	19090413	19108187	-	3	1010	257	0	0	0	0	0	0	0	0	0	0	--	--	--	--	--
ENSGALG00000008901	ENSGALT00000014474	PTGFR	Prostaglandin F receptor||GPCR, rhodopsin-like, 7TM||G protein-coupled receptor, rhodopsin-like||Prostanoid receptor	protein_coding	Annotated_mRNA	8	19088734	19107262	-	3	1917	354	0	0	0	0	0	0	0	0	0	0	--	--	--	--	--
ENSGALG00000043727	ENSGALT00000065795	NR4A1	Zinc finger, NHR/GATA-type||Orphan nuclear receptor||Nuclear hormone receptor-like domain superfamily||Nuclear hormone receptor||Zinc finger, nuclear hormone receptor-type||Nuclear hormone receptor, ligand-binding domain	protein_coding	Annotated_mRNA	33	3308221	3313864	+	6	2673	556	0.037132	0.061737	0.074588	0.080189	0.086063	0.103821	0.022086	0.060272	0.092374	0.072889	0.0702884	0.0679418	0.152364518	0.876834261	1
ENSGALG00000043727	ENSGALT00000063699	NR4A1	Zinc finger, NHR/GATA-type||Orphan nuclear receptor||Nuclear hormone receptor-like domain superfamily||Nuclear hormone receptor||Zinc finger, nuclear hormone receptor-type||Nuclear hormone receptor, ligand-binding domain	protein_coding	Annotated_mRNA	33	3308221	3313647	+	5	3234	743	0.037132	0.061737	0.074588	0.080189	0.086063	0.103821	0.022086	0.060272	0.092374	0.072889	0.0702884	0.0679418	0.152364518	0.876834261	1
ENSGALG00000038926	ENSGALT00000105385	--	Zinc finger C2H2 superfamily||Zinc finger C2H2-type	protein_coding	Annotated_mRNA	2	446008	451157	-	4	3579	1192	7.693547	6.653199	6.421604	6.700202	7.045442	7.222301	7.487801	6.369893	6.344781	7.308404	6.946636	6.9027988	0.109951403	0.554267901	1
ENSGALG00000038926	ENSGALT00000068131	--	Zinc finger C2H2 superfamily||Zinc finger C2H2-type	protein_coding	Annotated_mRNA	2	446008	452615	-	5	3298	998	7.693547	6.653199	6.421604	6.700202	7.045442	7.222301	7.487801	6.369893	6.344781	7.308404	6.946636	6.9027988	0.109951403	0.554267901	1
ENSGALG00000043724	ENSGALT00000103598	NFX1	R3H domain superfamily||Zinc finger, PHD-finger||Transcriptional repressor NF-X1, R3H domain||Zinc finger, PHD-type, conserved site||R3H domain||Zinc finger, RING-type||Transcription factor NFX1 family||Zinc finger, NF-X1-type	protein_coding	Annotated_mRNA	2	55375634	55415238	+	21	3406	1016	13.838451	11.277325	12.014398	13.703054	11.769567	9.50411	9.898103	8.979094	9.711179	9.185137	9.4555246	12.520559	-0.282412627	0.001845735	0.030894508
ENSGALG00000043724	ENSGALT00000101270	NFX1	R3H domain superfamily||Zinc finger, PHD-finger||Transcriptional repressor NF-X1, R3H domain||Zinc finger, PHD-type, conserved site||R3H domain||Zinc finger, RING-type||Transcription factor NFX1 family||Zinc finger, NF-X1-type	protein_coding	Annotated_mRNA	2	55368341	55428626	+	23	3363	1120	13.838451	11.277325	12.014398	13.703054	11.769567	9.50411	9.898103	8.979094	9.711179	9.185137	9.4555246	12.520559	-0.282412627	0.001845735	0.030894508
ENSGALG00000043724	ENSGALT00000069219	NFX1	R3H domain superfamily||Zinc finger, PHD-finger||Transcriptional repressor NF-X1, R3H domain||Zinc finger, PHD-type, conserved site||R3H domain||Zinc finger, RING-type||Transcription factor NFX1 family||Zinc finger, NF-X1-type	protein_coding	Annotated_mRNA	2	55368341	55428626	+	24	3405	1134	13.838451	11.277325	12.014398	13.703054	11.769567	9.50411	9.898103	8.979094	9.711179	9.185137	9.4555246	12.520559	-0.282412627	0.001845735	0.030894508
ENSGALG00000038923	ENSGALT00000106743	--	Carboxylesterase type B, active site||Carboxylesterase, type B||Carboxylesterase type B, conserved site||Alpha/Beta hydrolase fold	protein_coding	Annotated_mRNA	11	11180971	11193897	-	13	2001	461	2.080412	1.381801	1.331229	1.348038	1.160025	1.254709	1.64284	1.2099	0.952505	0.757317	1.1634542	1.460301	-0.260015492	0.480876454	0.979552934
ENSGALG00000038923	ENSGALT00000065821	--	Carboxylesterase type B, active site||Carboxylesterase, type B||Carboxylesterase type B, conserved site||Alpha/Beta hydrolase fold	protein_coding	Annotated_mRNA	11	11185163	11190547	-	9	1246	382	2.080412	1.381801	1.331229	1.348038	1.160025	1.254709	1.64284	1.2099	0.952505	0.757317	1.1634542	1.460301	-0.260015492	0.480876454	0.979552934
ENSGALG00000039108	ENSGALT00000065525	MAP1S	Microtubule-associated protein 1S||Microtubule associated protein 1	protein_coding	Annotated_mRNA	28	3402522	3411879	+	9	5979	1370	3.110689	2.600616	2.409266	2.579973	2.696271	4.700243	4.334679	4.570702	3.308418	4.375638	4.257936	2.679363	0.787959737	0.00047021	0.009857069
ENSGALG00000008908	ENSGALT00000014484	NEUROD1	Neurogenic differentiation factor 1||Myc-type, basic helix-loop-helix (bHLH) domain||Helix-loop-helix DNA-binding domain superfamily||Neurogenic differentiation factor, domain of unknown function||Neurogenic differentiation factor NeuroD	protein_coding	Annotated_mRNA	7	14257747	14259601	+	2	1589	357	1.867917	1.16956	1.939394	1.740518	1.149037	2.133091	1.818625	1.428888	1.459732	2.109351	1.7899374	1.5732852	0.299774504	0.600060724	1
ENSGALG00000008909	ENSGALT00000014487	USP13	Zinc finger, RING/FYVE/PHD-type||Ubiquitin-associated domain||Ubiquitin specific protease domain||Ubiquitin specific protease, conserved site||Ubiquitinyl hydrolase||UBA-like superfamily||Papain-like cysteine peptidase superfamily||Ubiquitinyl hydrolase, variant UBP zinc finger||Zinc finger, UBP-type||Peptidase C19, ubiquitin carboxyl-terminal hydrolase	protein_coding	Annotated_mRNA	9	17541652	17583458	-	21	4040	862	3.873825	3.607522	3.286628	3.56803	3.46517	3.288444	2.909147	2.905392	3.019475	2.790276	2.9825468	3.560235	-0.134947289	0.209027263	0.754073727
ENSGALG00000017191	ENSGALT00000036419	ANGPTL5	Fibrinogen, alpha/beta/gamma chain, C-terminal globular domain||Fibrinogen-like, C-terminal||Fibrinogen, conserved site	protein_coding	Annotated_mRNA	1	184143212	184157279	+	8	1927	390	0.021006	0.024941	0.026126	0	0	0	0.015443	0	0	0.009351	0.0049588	0.0144146	-1.342849946	0.535904105	1
ENSGALG00000017190	ENSGALT00000036421	CEP126	Centrosomal protein of 126kDa	protein_coding	Annotated_mRNA	1	184104312	184140429	-	12	3776	1161	0.545587	0.670994	0.321887	0.388024	0.540935	0.379905	0.441107	0.397	0.270193	0.426146	0.3828702	0.4934854	-0.215838607	0.685411656	1
ENSGALG00000012074	ENSGALT00000019725	ALPK1	MHCK/EF2 kinase||Protein kinase-like domain superfamily	protein_coding	Annotated_mRNA	4	57133859	57167350	-	14	3779	1228	10.894917	10.24335	9.419163	10.243855	9.89747	8.172873	8.877913	8.148918	8.079528	8.022716	8.2603896	10.139751	-0.168054395	0.064105224	0.407068171
ENSGALG00000042657	ENSGALT00000052283	WNT3A	Wnt||Wnt protein, conserved site||Wnt-3 protein	protein_coding	Annotated_mRNA	2	2551903	2634749	-	4	1151	376	0.009025	0	0.022719	0.007759	0	0.043226	0	0.008248	0.02019	0	0.0143328	0.0079006	1.212137504	0.487218818	0.980584427
ENSGALG00000042657	ENSGALT00000054282	WNT3A	Wnt||Wnt protein, conserved site||Wnt-3 protein	protein_coding	Annotated_mRNA	2	2551903	2633772	-	4	1252	352	0.009025	0	0.022719	0.007759	0	0.043226	0	0.008248	0.02019	0	0.0143328	0.0079006	1.212137504	0.487218818	0.980584427
ENSGALG00000042657	ENSGALT00000063966	WNT3A	Wnt||Wnt protein, conserved site||Wnt-3 protein	protein_coding	Annotated_mRNA	2	2551911	2588396	-	3	1794	364	0.009025	0	0.022719	0.007759	0	0.043226	0	0.008248	0.02019	0	0.0143328	0.0079006	1.212137504	0.487218818	0.980584427
ENSGALG00000017195	ENSGALT00000027789	PGR	Nuclear hormone receptor-like domain superfamily||Nuclear hormone receptor||Zinc finger, NHR/GATA-type||Zinc finger, nuclear hormone receptor-type||Nuclear hormone receptor, ligand-binding domain||Progesterone receptor	protein_coding	Annotated_mRNA	1	184494415	184532824	+	8	4825	787	4.059396	3.66193	3.271645	3.888919	3.685431	5.323023	5.179104	4.542148	5.110629	4.266431	4.884267	3.7134642	0.516282398	1.93E-07	8.36E-06
ENSGALG00000017197	ENSGALT00000092505	CNTN5	Immunoglobulin-like fold||Immunoglobulin-like domain superfamily||Immunoglobulin I-set||Contactin-5||Immunoglobulin subtype 2||Immunoglobulin subtype||Immunoglobulin-like domain||Fibronectin type III superfamily||Fibronectin type III	protein_coding	Annotated_mRNA	1	184783689	185111158	-	22	3099	1032	0.002882	0	0	0	0	0.013677	0.004357	0.005119	0.005615	0.004148	0.0065832	0.0005764	3.637651981	0.022752761	0.208705987
ENSGALG00000017197	ENSGALT00000027797	CNTN5	Immunoglobulin-like fold||Immunoglobulin-like domain superfamily||Immunoglobulin I-set||Contactin-5||Immunoglobulin subtype 2||Immunoglobulin subtype||Immunoglobulin-like domain||Fibronectin type III superfamily||Fibronectin type III	protein_coding	Annotated_mRNA	1	184783689	185203568	-	25	3699	1100	0.002882	0	0	0	0	0.013677	0.004357	0.005119	0.005615	0.004148	0.0065832	0.0005764	3.637651981	0.022752761	0.208705987
ENSGALG00000017197	ENSGALT00000050284	CNTN5	Immunoglobulin-like fold||Immunoglobulin-like domain superfamily||Immunoglobulin I-set||Contactin-5||Immunoglobulin subtype 2||Immunoglobulin subtype||Immunoglobulin-like domain||Fibronectin type III superfamily||Fibronectin type III	protein_coding	Annotated_mRNA	1	184782914	185386260	-	24	4213	1027	0.002882	0	0	0	0	0.013677	0.004357	0.005119	0.005615	0.004148	0.0065832	0.0005764	3.637651981	0.022752761	0.208705987
ENSGALG00000017196	ENSGALT00000027794	ARHGAP42	AH/BAR domain superfamily||SH3 domain||Rho GTPase-activating protein domain||SH3-like domain superfamily||Pleckstrin homology domain||PH-like domain superfamily||Rho GTPase activation protein	protein_coding	Annotated_mRNA	1	184547720	184703043	-	24	2944	874	3.791633	2.727924	3.396795	3.642143	4.155694	3.555619	3.688142	3.348473	3.960238	2.887306	3.4879556	3.5428378	0.088848127	0.404057415	0.94510059
ENSGALG00000007716	ENSGALT00000012507	SLC37A4	MFS transporter superfamily||Major facilitator superfamily domain||Sugar phosphate transporter||Major facilitator superfamily||Glycerate/sugar phosphate transporter, conserved site	protein_coding	Annotated_mRNA	24	5667700	5675589	-	9	2814	451	4.858224	5.866247	4.632719	5.751904	5.167919	4.352721	3.683913	5.22977	4.793582	3.75051	4.3620992	5.2554026	-0.144555533	0.569312578	1
ENSGALG00000053077	ENSGALT00000097489	--	G protein-coupled receptor, rhodopsin-like||GPCR, rhodopsin-like, 7TM||Olfactory receptor	protein_coding	Annotated_mRNA	33	854404	968705	-	2	3563	322	2.732951	2.484969	2.371505	2.555951	2.155714	2.263217	2.49861	2.192909	2.173551	2.018304	2.2293182	2.460218	-0.052878581	0.861285609	1
ENSGALG00000053077	ENSGALT00000103733	--	G protein-coupled receptor, rhodopsin-like||GPCR, rhodopsin-like, 7TM||Olfactory receptor	protein_coding	Annotated_mRNA	33	854404	916156	-	2	3563	322	2.732951	2.484969	2.371505	2.555951	2.155714	2.263217	2.49861	2.192909	2.173551	2.018304	2.2293182	2.460218	-0.052878581	0.861285609	1
ENSGALG00000053077	ENSGALT00000096306	--	G protein-coupled receptor, rhodopsin-like||GPCR, rhodopsin-like, 7TM||Olfactory receptor	protein_coding	Annotated_mRNA	33	854404	942048	-	2	4478	322	2.732951	2.484969	2.371505	2.555951	2.155714	2.263217	2.49861	2.192909	2.173551	2.018304	2.2293182	2.460218	-0.052878581	0.861285609	1
ENSGALG00000053077	ENSGALT00000086791	--	G protein-coupled receptor, rhodopsin-like||GPCR, rhodopsin-like, 7TM||Olfactory receptor	protein_coding	Annotated_mRNA	33	897356	916156	-	2	1039	311	2.732951	2.484969	2.371505	2.555951	2.155714	2.263217	2.49861	2.192909	2.173551	2.018304	2.2293182	2.460218	-0.052878581	0.861285609	1
ENSGALG00000007714	ENSGALT00000014965	NMUR1	GPCR, rhodopsin-like, 7TM||G protein-coupled receptor, rhodopsin-like||Neuromedin U receptor||Neuromedin U receptor, type 1	protein_coding	Annotated_mRNA	9	15443328	15446163	-	3	1899	438	0	0.039036	0	0.037273	0.036641	0.01299	0.017345	0	0.057414	0	0.0175498	0.02259	-0.186604474	0.958648552	1
ENSGALG00000007712	ENSGALT00000012496	MYO1B	Class I myosin, motor domain||Myosin head, motor domain||IQ motif, EF-hand binding site||Class I myosin tail homology domain||P-loop containing nucleoside triphosphate hydrolase||Kinesin motor domain superfamily	protein_coding	Annotated_mRNA	7	8016186	8098275	+	29	3339	1112	0.199176	0.121741	0.229916	0.17659	0.162412	0.120073	0.163947	0.134532	0.133401	0.127988	0.1359882	0.177967	-0.268620915	0.469234418	0.977645179
ENSGALG00000053073	ENSGALT00000108005	NTPCR	Nucleoside-triphosphatase, THEP1 type||AAA+ ATPase domain||P-loop containing nucleoside triphosphate hydrolase	protein_coding	Annotated_mRNA	3	39082821	39098599	-	5	4161	190	4.039374	4.228488	3.489191	4.41227	4.092536	3.3549	3.057233	3.391113	3.00326	3.064285	3.1741582	4.0523718	-0.230432503	0.151515615	0.658463705
ENSGALG00000007710	ENSGALT00000086947	RASL11AL	Small GTPase superfamily, Ras-type||P-loop containing nucleoside triphosphate hydrolase||Small GTPase||Small GTP-binding protein domain	protein_coding	Annotated_mRNA	4	12232158	12242910	-	5	2306	250	0	0	0.0151	0	0	0	0.004462	0	0	0	0.0008924	0.00302	-1.422696266	0.731440955	1
ENSGALG00000007711	ENSGALT00000050128	RPL4	60S ribosomal protein L4, C-terminal domain||Ribosomal protein L4/L1e, eukaryotic/archaeal, conserved site||Ribosomal protein L4 domain superfamily||Ribosomal protein L4/L1e	protein_coding	Annotated_mRNA	10	18942659	18948763	-	12	2032	390	508.178894	476.308167	459.502563	513.763245	499.57428	464.238342	438.681763	417.161469	433.361542	423.082977	435.3052186	491.4654298	-0.054123891	0.549204459	1
ENSGALG00000014753	ENSGALT00000023789	CENPK	Centromere protein Cenp-K	protein_coding	Annotated_mRNA	Z	20549041	20570488	-	10	1646	362	8.330133	6.283384	7.252797	8.197011	7.081135	5.785851	6.738328	6.030485	6.051223	6.087113	6.1386	7.428892	-0.151857476	0.175669637	0.703592932
ENSGALG00000046408	ENSGALT00000086146	RAG2	V-D-J recombination activating protein 2||Zinc finger, FYVE/PHD-type||Kelch-type beta propeller||Galactose oxidase/kelch, beta-propeller||Recombination activating protein 2, PHD domain	protein_coding	Annotated_mRNA	5	19753875	19758919	-	2	1967	535	0.01131	0	0	0	0.021972	0.038867	0	0.008777	0	0	0.0095288	0.0066564	0.607669213	0.8412038	1
ENSGALG00000039452	ENSGALT00000077890	GJA5	Connexin, C-terminal||Gap junction alpha-5 protein (Cx40), C-terminal||Connexin, conserved site||Connexin, N-terminal domain superfamily||Connexin, N-terminal||Gap junction protein, cysteine-rich domain||Gap junction alpha-5 protein (Cx40)||Connexin	protein_coding	Annotated_mRNA	1	93831630	93850776	-	2	3005	369	0	0	0	0.035332	0	0.025441	0	0	0.012094	0.026636	0.0128342	0.0070664	1.01581325	0.679632028	1
XLOC_116729	TCONS_00203308	XLOC_116729	-	novel	Novel_mRNA	7	22445921	22455043	-	11	7007	657	0.782904	0.647477	0.715413	0.730463	0.69939	0.820515	0.724667	0.805082	0.625266	0.783518	0.7518096	0.7151294	0.193413932	0.664077677	1
ENSGALG00000003164	ENSGALT00000005010	--	Dynamin, GTPase region, conserved site||P-loop containing nucleoside triphosphate hydrolase||Dynamin, GTPase domain||Dynamin superfamily||Dynamin central domain||Dynamin-type guanine nucleotide-binding (G) domain	protein_coding	Annotated_mRNA	8	5049545	5081020	-	8	939	312	4.934896	3.564568	3.950744	3.996419	4.182352	4.046364	4.236138	4.546168	4.701017	4.716231	4.4491836	4.1257958	0.233726603	0.057249623	0.378605824
ENSGALG00000016828	ENSGALT00000027169	GRTP1	Rab-GTPase-TBC domain||Rab-GTPase-TBC domain superfamily	protein_coding	Annotated_mRNA	1	138803178	138831232	+	8	1529	339	3.794894	3.568753	3.932258	4.56232	4.627736	11.839746	13.217548	14.108261	13.323489	12.283224	12.9544536	4.0971922	1.784185215	2.08E-61	1.65E-58
ENSGALG00000016822	ENSGALT00000027159	ATP4B	Sodium/potassium-transporting ATPase subunit beta superfamily||Sodium/potassium-transporting ATPase subunit beta	protein_coding	Annotated_mRNA	1	138638383	138644102	+	7	1641	299	0.037582	0	0	0	0	0.014485	0	0	0	0	0.002897	0.0075164	-1.032127987	0.804132373	1
ENSGALG00000016823	ENSGALT00000027160	TFDP1	E2F/DP family, winged-helix DNA-binding domain||Winged helix-like DNA-binding domain superfamily||Transcription factor DP, C-terminal||Transcription factor DP1||E2F-DP heterodimerization region||Winged helix DNA-binding domain superfamily||Transcription factor DP||Transcription factor DP, C-terminal domain superfamily	protein_coding	Annotated_mRNA	1	138648967	138690320	-	12	2610	411	114.170609	110.151756	110.205994	119.602936	109.05983	95.870613	95.158722	95.147911	94.92292	92.703064	94.760646	112.638225	-0.128073393	0.156391429	0.670388391
ENSGALG00000013672	ENSGALT00000095777	TSHZ1	Teashirt homologue 1||Zinc finger C2H2-type||Teashirt family||Homeobox domain	protein_coding	Annotated_mRNA	2	91334886	91372672	-	2	3634	1071	0.178468	0.134205	0.044526	0.207231	0.155875	0.100172	0.128053	0.078831	0.11478	0.041951	0.0927574	0.144061	-0.476983622	0.392235183	0.941622681
ENSGALG00000013672	ENSGALT00000022232	TSHZ1	Teashirt homologue 1||Zinc finger C2H2-type||Teashirt family||Homeobox domain	protein_coding	Annotated_mRNA	2	91334478	91387659	-	3	3463	1076	0.178468	0.134205	0.044526	0.207231	0.155875	0.100172	0.128053	0.078831	0.11478	0.041951	0.0927574	0.144061	-0.476983622	0.392235183	0.941622681
ENSGALG00000013672	ENSGALT00000095756	TSHZ1	Teashirt homologue 1||Zinc finger C2H2-type||Teashirt family||Homeobox domain	protein_coding	Annotated_mRNA	2	91334886	91387810	-	2	3816	1076	0.178468	0.134205	0.044526	0.207231	0.155875	0.100172	0.128053	0.078831	0.11478	0.041951	0.0927574	0.144061	-0.476983622	0.392235183	0.941622681
ENSGALG00000013674	ENSGALT00000081788	TUSC3	Oligosaccharyl transferase complex, subunit OST3/OST6||Thioredoxin-like superfamily	protein_coding	Annotated_mRNA	4	63621220	63732744	-	9	942	313	6.58027	5.639916	4.848547	5.901049	5.784534	4.419201	4.255037	4.212846	4.156052	3.350913	4.0788098	5.7508632	-0.373986562	0.000119035	0.003020884
ENSGALG00000013674	ENSGALT00000022234	TUSC3	Oligosaccharyl transferase complex, subunit OST3/OST6||Thioredoxin-like superfamily	protein_coding	Annotated_mRNA	4	63620950	63732824	-	10	1382	343	6.58027	5.639916	4.848547	5.901049	5.784534	4.419201	4.255037	4.212846	4.156052	3.350913	4.0788098	5.7508632	-0.373986562	0.000119035	0.003020884
ENSGALG00000016824	ENSGALT00000102100	TMCO3	Sodium/solute symporter superfamily||Cation/H+ exchanger	protein_coding	Annotated_mRNA	1	138696406	138727777	-	13	3087	678	9.918343	10.142292	10.189283	9.402319	8.87206	8.667953	7.99078	7.662424	7.766609	7.247051	7.8669634	9.7048594	-0.20070352	0.225087184	0.777857597
ENSGALG00000016824	ENSGALT00000043071	TMCO3	Sodium/solute symporter superfamily||Cation/H+ exchanger	protein_coding	Annotated_mRNA	1	138696217	138727548	-	13	3195	678	9.918343	10.142292	10.189283	9.402319	8.87206	8.667953	7.99078	7.662424	7.766609	7.247051	7.8669634	9.7048594	-0.20070352	0.225087184	0.777857597
ENSGALG00000002298	ENSGALT00000003614	COL8A2	C1q domain||Tumour necrosis factor-like domain superfamily||Collagen triple helix repeat	protein_coding	Annotated_mRNA	23	4279194	4285138	+	2	2085	694	0	0	0	0.031099	0	0.016739	0.014032	0	0	0.026376	0.0114294	0.0062198	1.058104569	0.666335643	1
ENSGALG00000002298	ENSGALT00000098081	COL8A2	C1q domain||Tumour necrosis factor-like domain superfamily||Collagen triple helix repeat	protein_coding	Annotated_mRNA	23	4281309	4285138	+	2	2276	663	0	0	0	0.031099	0	0.016739	0.014032	0	0	0.026376	0.0114294	0.0062198	1.058104569	0.666335643	1
ENSGALG00000002299	ENSGALT00000003615	RGR	G protein-coupled receptor, rhodopsin-like||GPCR, rhodopsin-like, 7TM||Retinal pigment epithelium GPCR	protein_coding	Annotated_mRNA	6	3712791	3726535	-	7	1146	295	0.017603	0	0	0.02635	0	0.033356	0	0.014748	0	0	0.0096208	0.0087906	0.243344009	0.944580797	1
ENSGALG00000039458	ENSGALT00000066640	GDF8	Cystine-knot cytokine||Transforming growth factor-beta, C-terminal||Transforming growth factor beta, conserved site||TGF-beta, propeptide||Transforming growth factor-beta-related	protein_coding	Annotated_mRNA	7	252348	257840	+	3	1128	375	0	0	0	0	0.030843	0.067663	0	0	0	0	0.0135326	0.0061686	1.146752851	0.758964142	1
ENSGALG00000002294	ENSGALT00000054585	SEMA6A	Sema domain superfamily||Plexin repeat||WD40/YVTN repeat-like-containing domain superfamily||Semaphorin||Sema domain	protein_coding	Annotated_mRNA	Z	72764590	72877299	+	18	3754	972	0	0	0.0087	0.006413	0	0.010092	0	0	0.007916	0.027664	0.0091344	0.0030226	1.70248557	0.394843252	0.941820675
ENSGALG00000002294	ENSGALT00000062503	SEMA6A	Sema domain superfamily||Plexin repeat||WD40/YVTN repeat-like-containing domain superfamily||Semaphorin||Sema domain	protein_coding	Annotated_mRNA	Z	72764590	72877299	+	17	3733	965	0	0	0.0087	0.006413	0	0.010092	0	0	0.007916	0.027664	0.0091344	0.0030226	1.70248557	0.394843252	0.941820675
ENSGALG00000002294	ENSGALT00000067390	SEMA6A	Sema domain superfamily||Plexin repeat||WD40/YVTN repeat-like-containing domain superfamily||Semaphorin||Sema domain	protein_coding	Annotated_mRNA	Z	72816407	72877299	+	18	2970	989	0	0	0.0087	0.006413	0	0.010092	0	0	0.007916	0.027664	0.0091344	0.0030226	1.70248557	0.394843252	0.941820675
ENSGALG00000002294	ENSGALT00000082049	SEMA6A	Sema domain superfamily||Plexin repeat||WD40/YVTN repeat-like-containing domain superfamily||Semaphorin||Sema domain	protein_coding	Annotated_mRNA	Z	72764590	72877720	+	19	4340	1027	0	0	0.0087	0.006413	0	0.010092	0	0	0.007916	0.027664	0.0091344	0.0030226	1.70248557	0.394843252	0.941820675
ENSGALG00000002294	ENSGALT00000003608	SEMA6A	Sema domain superfamily||Plexin repeat||WD40/YVTN repeat-like-containing domain superfamily||Semaphorin||Sema domain	protein_coding	Annotated_mRNA	Z	72764590	72877299	+	20	3970	1044	0	0	0.0087	0.006413	0	0.010092	0	0	0.007916	0.027664	0.0091344	0.0030226	1.70248557	0.394843252	0.941820675
ENSGALG00000037619	ENSGALT00000067697	HOXB6	Homeobox protein, antennapedia type||Homeobox-like domain superfamily||Homeobox domain, metazoa||Homeobox domain||Homeobox, conserved site||Homeobox protein, antennapedia type, conserved site	protein_coding	Annotated_mRNA	27	6221058	6223348	+	2	996	222	0	0	0	0	0	0	0	0	0	0	--	--	--	--	--
ENSGALG00000016508	ENSGALT00000026633	--	PTB/PI domain||PH-like domain superfamily	protein_coding	Annotated_mRNA	3	104332544	104340810	-	9	1512	312	1.051441	1.805575	1.853714	2.147524	2.417948	1.427083	1.45355	1.507223	1.776495	1.574017	1.5476736	1.8552404	-0.138937655	0.707773826	1
ENSGALG00000046787	ENSGALT00000100591	NAGPA	Phosphodiester glycosidase||EGF-like domain||EGF-like, conserved site	protein_coding	Annotated_mRNA	14	13766216	13775344	-	10	2185	649	10.03443	10.261165	9.249854	9.303003	10.321167	9.936531	9.02457	9.009798	8.594481	8.701003	9.0532766	9.8339238	0.026533863	0.862369799	1
ENSGALG00000046787	ENSGALT00000105186	NAGPA	Phosphodiester glycosidase||EGF-like domain||EGF-like, conserved site	protein_coding	Annotated_mRNA	14	13766216	13775344	-	11	1939	567	10.03443	10.261165	9.249854	9.303003	10.321167	9.936531	9.02457	9.009798	8.594481	8.701003	9.0532766	9.8339238	0.026533863	0.862369799	1
ENSGALG00000044674	ENSGALT00000086548	--	Aspartic peptidase domain superfamily||Peptidase A2A, retrovirus, catalytic||Reverse transcriptase domain||Retropepsins	protein_coding	Annotated_mRNA	W	5423482	5424714	+	1	1233	410	0	0.01503	0.029602	0	0.018811	0.09156	0.029356	0	0.115149	0	0.047213	0.0126886	1.665446171	0.423226286	0.95831593
ENSGALG00000009942	ENSGALT00000016163	MDM2	p53 negative regulator Mdm2/Mdm4||Ubiquitin-protein ligase E3 MDM2||Zinc finger, RING/FYVE/PHD-type||E3 ubiquitin-protein ligase Mdm2||Zinc finger, RanBP2-type||SWIB/MDM2 domain||Zinc finger, RanBP2-type superfamily||SWIB/MDM2 domain superfamily||Zinc finger, RING-type	protein_coding	Annotated_mRNA	1	35415393	35427159	+	10	2180	483	58.837429	50.429638	51.098907	60.082653	55.365112	45.528431	47.927586	47.351055	45.648689	45.935398	46.4782318	55.1627478	-0.124004402	0.170597101	0.694961954
ENSGALG00000042584	ENSGALT00000079323	11-Mar	Zinc finger, RING/FYVE/PHD-type||Zinc finger, RING-CH-type	protein_coding	Annotated_mRNA	2	75767746	75798868	+	5	1152	383	0	0	0	0	0	0.043009	0	0	0	0	0.0086018	0	6.881064486	0.05938739	0.387164939
ENSGALG00000037545	ENSGALT00000049228	GRIP2	Glutamate receptor-interacting protein 2||PDZ superfamily||PDZ domain 6||PDZ domain	protein_coding	Annotated_mRNA	12	11417142	11462677	-	23	3315	1104	1.490589	1.104128	1.633321	1.441616	1.500618	1.483152	3.074523	2.945632	1.916051	1.909831	2.2658378	1.4340544	0.584947205	0.137051064	0.626672152
ENSGALG00000037545	ENSGALT00000078002	GRIP2	Glutamate receptor-interacting protein 2||PDZ superfamily||PDZ domain 6||PDZ domain	protein_coding	Annotated_mRNA	12	11417142	11482054	-	24	3246	1081	1.490589	1.104128	1.633321	1.441616	1.500618	1.483152	3.074523	2.945632	1.916051	1.909831	2.2658378	1.4340544	0.584947205	0.137051064	0.626672152
ENSGALG00000042238	ENSGALT00000068323	--	Zinc finger, RING-type, conserved site||Zinc finger, RING-type||RING-type zinc-finger, LisH dimerisation motif||Zinc finger, RING/FYVE/PHD-type	protein_coding	Annotated_mRNA	9	8105208	8110348	-	4	744	247	0.25583	0.135142	0.028303	0.095137	0.223933	0.051379	0.145953	0.219163	0.327225	0.059158	0.1605756	0.147669	0.265081374	0.77747842	1
ENSGALG00000037540	ENSGALT00000088611	PLEKHO1	Pleckstrin homology domain||Pleckstrin homology domain-containing family O member 1||PH-like domain superfamily	protein_coding	Annotated_mRNA	25	115212	126529	+	7	2049	423	6.966629	5.349245	5.133766	6.298904	6.044563	4.800625	4.622159	4.799725	3.433598	4.809429	4.4931072	5.9586214	-0.378124884	0.054730899	0.368753482
ENSGALG00000037540	ENSGALT00000072324	PLEKHO1	Pleckstrin homology domain||Pleckstrin homology domain-containing family O member 1||PH-like domain superfamily	protein_coding	Annotated_mRNA	25	115449	131015	+	7	3981	423	6.966629	5.349245	5.133766	6.298904	6.044563	4.800625	4.622159	4.799725	3.433598	4.809429	4.4931072	5.9586214	-0.378124884	0.054730899	0.368753482
ENSGALG00000039781	ENSGALT00000059219	TXNDC15	Thioredoxin-like superfamily||Thioredoxin domain	protein_coding	Annotated_mRNA	13	16368629	16373813	-	5	3212	340	6.558044	5.574919	6.124165	6.844578	6.528488	8.707992	6.389279	6.574461	6.731927	6.907359	7.0622036	6.3260388	0.278681222	0.191774974	0.731799425
ENSGALG00000033174	ENSGALT00000075513	ZBTB45	SKP1/BTB/POZ domain superfamily||Zinc finger C2H2-type||BTB/POZ domain||Zinc finger C2H2 superfamily	protein_coding	Annotated_mRNA	31	5654354	5657551	-	2	1629	437	1.559618	1.673363	1.378673	1.542049	1.804321	1.642549	0.900008	1.285049	1.495909	1.782806	1.4212642	1.5916048	-0.013261711	0.981448885	1
ENSGALG00000039783	ENSGALT00000079929	MRPL57	Ribosomal protein 63, mitochondrial	protein_coding	Annotated_mRNA	1	179929406	179931454	-	2	1765	103	7.302183	8.613597	2.701224	2.561673	10.263093	2.83727	2.479954	6.631462	2.629569	2.018452	3.3193414	6.288354	-0.807659929	0.078694518	0.459553063
ENSGALG00000042232	ENSGALT00000055405	PSMG4	Proteasome assembly chaperone 4	protein_coding	Annotated_mRNA	2	66263596	66268560	-	3	606	124	25.005093	24.268297	27.596703	25.954222	25.013	17.242188	15.169501	14.906116	15.679374	19.080683	16.4155724	25.567463	-0.528657015	4.80E-05	0.001361258
ENSGALG00000042232	ENSGALT00000099459	PSMG4	Proteasome assembly chaperone 4	protein_coding	Annotated_mRNA	2	66263596	66268483	-	2	453	83	25.005093	24.268297	27.596703	25.954222	25.013	17.242188	15.169501	14.906116	15.679374	19.080683	16.4155724	25.567463	-0.528657015	4.80E-05	0.001361258
ENSGALG00000042589	ENSGALT00000080477	--	Protein kish	protein_coding	Annotated_mRNA	26	1145714	1146845	+	3	561	170	0	0	0	0	0	0	0	0	0	0	--	--	--	--	--
ENSGALG00000039034	ENSGALT00000056633	ELP2	WD40/YVTN repeat-like-containing domain superfamily||WD40-repeat-containing domain superfamily||WD40-repeat-containing domain||WD40 repeat||Elongator complex protein 2	protein_coding	Annotated_mRNA	2	88407284	88439989	-	22	3109	911	5.131689	4.620288	4.970077	5.293859	4.768728	4.75321	5.01079	4.634302	4.72588	4.169143	4.658665	4.9569282	0.030980519	0.751193104	1
ENSGALG00000008771	ENSGALT00000014267	SHOC2	Leucine-rich repeat, typical subtype||Leucine-rich repeat||Leucine-rich repeat domain superfamily	protein_coding	Annotated_mRNA	6	27122877	27177989	+	9	2739	582	10.693995	10.789006	11.10058	11.285594	11.111039	6.448956	6.331741	9.636765	9.258593	9.343636	8.2039382	10.9960428	-0.378218417	0.017432716	0.173412441
ENSGALG00000008771	ENSGALT00000014266	SHOC2	Leucine-rich repeat, typical subtype||Leucine-rich repeat||Leucine-rich repeat domain superfamily	protein_coding	Annotated_mRNA	6	27122877	27178543	+	8	4656	529	10.693995	10.789006	11.10058	11.285594	11.111039	6.448956	6.331741	9.636765	9.258593	9.343636	8.2039382	10.9960428	-0.378218417	0.017432716	0.173412441
ENSGALG00000003925	ENSGALT00000100315	MYPN	Immunoglobulin-like fold||Immunoglobulin subtype 2||Immunoglobulin subtype||Immunoglobulin-like domain||Immunoglobulin-like domain superfamily||Immunoglobulin I-set	protein_coding	Annotated_mRNA	6	11198643	11218437	+	8	1848	615	1.097965	0.354305	0.482888	0.615082	0.71637	0.338456	0.448409	0.78482	0.439339	0.179669	0.4381386	0.653322	-0.562799964	0.308394254	0.876217471
ENSGALG00000003925	ENSGALT00000006252	MYPN	Immunoglobulin-like fold||Immunoglobulin subtype 2||Immunoglobulin subtype||Immunoglobulin-like domain||Immunoglobulin-like domain superfamily||Immunoglobulin I-set	protein_coding	Annotated_mRNA	6	11206356	11240977	+	17	2976	991	1.097965	0.354305	0.482888	0.615082	0.71637	0.338456	0.448409	0.78482	0.439339	0.179669	0.4381386	0.653322	-0.562799964	0.308394254	0.876217471
ENSGALG00000054831	ENSGALT00000091209	TMEM121	CECR6/TMEM121 family	protein_coding	Annotated_mRNA	8	4267898	4268836	-	1	939	312	0.043108	0.001447	0	0.074375	0	0	0.010665	0.072646	0.07573	0.0412	0.0400482	0.023786	0.779785578	0.708637934	1
ENSGALG00000014756	ENSGALT00000023799	PPWD1	WD40 repeat||WD40-repeat-containing domain||WD40-repeat-containing domain superfamily||Cyclophilin-like domain superfamily||WD40/YVTN repeat-like-containing domain superfamily||Cyclophilin-type peptidyl-prolyl cis-trans isomerase domain	protein_coding	Annotated_mRNA	Z	20570577	20585195	+	11	2377	625	15.073575	14.161333	12.563025	14.654604	13.674371	12.409072	13.57023	13.435319	14.806898	12.177555	13.2798148	14.0253816	0.044644802	0.658917731	1
ENSGALG00000016261	ENSGALT00000026222	CYBB	Riboflavin synthase-like beta-barrel||FAD-binding 8||Ferric reductase transmembrane component-like domain||Ferric reductase, NAD binding domain||Cytochrome b245, heavy chain||Ferredoxin-NADP reductase (FNR), nucleotide-binding domain||FAD-binding domain, ferredoxin reductase-type	protein_coding	Annotated_mRNA	1	114457437	114478974	-	13	3171	570	64.84568	63.389938	62.496346	70.427574	67.099823	90.157494	82.699577	81.956894	84.760681	80.545509	84.024031	65.6518722	0.476866855	1.41E-07	6.28E-06
ENSGALG00000010873	ENSGALT00000017674	DHRS9	Short-chain dehydrogenase/reductase SDR||NAD(P)-binding domain superfamily	protein_coding	Annotated_mRNA	7	18858521	18883878	-	5	1267	322	0.095844	0	0	0	0	0.115464	0	0.029691	0.038355	0	0.036702	0.0191688	1.063273826	0.643196066	1
ENSGALG00000030008	ENSGALT00000099908	HHEX	Homeobox-like domain superfamily||Homeobox, conserved site||Homeobox domain||Homeobox domain, metazoa	protein_coding	Annotated_mRNA	6	21666750	21671233	-	4	2066	320	40.052292	35.196991	34.936657	36.060844	35.766163	42.71381	41.063908	42.688515	39.37534	40.574417	41.283198	36.4025894	0.306275549	0.003811705	0.055493505
ENSGALG00000030008	ENSGALT00000046534	HHEX	Homeobox-like domain superfamily||Homeobox, conserved site||Homeobox domain||Homeobox domain, metazoa	protein_coding	Annotated_mRNA	6	21667593	21671233	-	3	1172	303	40.052292	35.196991	34.936657	36.060844	35.766163	42.71381	41.063908	42.688515	39.37534	40.574417	41.283198	36.4025894	0.306275549	0.003811705	0.055493505
ENSGALG00000005782	ENSGALT00000099771	GCLM	Ras guanine nucleotide exchange factor domain superfamily||Glutamate--cysteine ligase regulatory subunit||Ras guanine-nucleotide exchange factor catalytic domain superfamily||SH2 domain superfamily||Fcf2 pre-rRNA processing, C-terminal||NADP-dependent oxidoreductase domain superfamily||Ras guanine-nucleotide exchange factors catalytic domain||Breast cancer anti-estrogen resistance protein 3||SH2 …	protein_coding	Annotated_mRNA	8	14190775	14264818	+	13	3027	824	112.600409	107.770912	106.92891	121.554726	110.619377	91.149699	90.9786	93.385417	93.325979	88.71024	91.509987	111.8948668	-0.177694202	0.049644685	0.349011608
ENSGALG00000005782	ENSGALT00000009292	GCLM	Ras guanine nucleotide exchange factor domain superfamily||Glutamate--cysteine ligase regulatory subunit||Ras guanine-nucleotide exchange factor catalytic domain superfamily||SH2 domain superfamily||Fcf2 pre-rRNA processing, C-terminal||NADP-dependent oxidoreductase domain superfamily||Ras guanine-nucleotide exchange factors catalytic domain||Breast cancer anti-estrogen resistance protein 3||SH2 …	protein_coding	Annotated_mRNA	8	14164627	14179157	+	8	3155	774	112.600409	107.770912	106.92891	121.554726	110.619377	91.149699	90.9786	93.385417	93.325979	88.71024	91.509987	111.8948668	-0.177694202	0.049644685	0.349011608
ENSGALG00000005782	ENSGALT00000078727	GCLM	Ras guanine nucleotide exchange factor domain superfamily||Glutamate--cysteine ligase regulatory subunit||Ras guanine-nucleotide exchange factor catalytic domain superfamily||SH2 domain superfamily||Fcf2 pre-rRNA processing, C-terminal||NADP-dependent oxidoreductase domain superfamily||Ras guanine-nucleotide exchange factors catalytic domain||Breast cancer anti-estrogen resistance protein 3||SH2 …	protein_coding	Annotated_mRNA	8	14166043	14222418	+	7	2355	784	112.600409	107.770912	106.92891	121.554726	110.619377	91.149699	90.9786	93.385417	93.325979	88.71024	91.509987	111.8948668	-0.177694202	0.049644685	0.349011608
ENSGALG00000005782	ENSGALT00000094399	GCLM	Ras guanine nucleotide exchange factor domain superfamily||Glutamate--cysteine ligase regulatory subunit||Ras guanine-nucleotide exchange factor catalytic domain superfamily||SH2 domain superfamily||Fcf2 pre-rRNA processing, C-terminal||NADP-dependent oxidoreductase domain superfamily||Ras guanine-nucleotide exchange factors catalytic domain||Breast cancer anti-estrogen resistance protein 3||SH2 …	protein_coding	Annotated_mRNA	8	14190775	14264973	+	14	2605	824	112.600409	107.770912	106.92891	121.554726	110.619377	91.149699	90.9786	93.385417	93.325979	88.71024	91.509987	111.8948668	-0.177694202	0.049644685	0.349011608
ENSGALG00000005782	ENSGALT00000100074	GCLM	Ras guanine nucleotide exchange factor domain superfamily||Glutamate--cysteine ligase regulatory subunit||Ras guanine-nucleotide exchange factor catalytic domain superfamily||SH2 domain superfamily||Fcf2 pre-rRNA processing, C-terminal||NADP-dependent oxidoreductase domain superfamily||Ras guanine-nucleotide exchange factors catalytic domain||Breast cancer anti-estrogen resistance protein 3||SH2 …	protein_coding	Annotated_mRNA	8	14166043	14189177	+	7	2256	751	112.600409	107.770912	106.92891	121.554726	110.619377	91.149699	90.9786	93.385417	93.325979	88.71024	91.509987	111.8948668	-0.177694202	0.049644685	0.349011608
ENSGALG00000005782	ENSGALT00000009287	GCLM	Ras guanine nucleotide exchange factor domain superfamily||Glutamate--cysteine ligase regulatory subunit||Ras guanine-nucleotide exchange factor catalytic domain superfamily||SH2 domain superfamily||Fcf2 pre-rRNA processing, C-terminal||NADP-dependent oxidoreductase domain superfamily||Ras guanine-nucleotide exchange factors catalytic domain||Breast cancer anti-estrogen resistance protein 3||SH2 …	protein_coding	Annotated_mRNA	8	14159785	14170017	+	7	2935	271	112.600409	107.770912	106.92891	121.554726	110.619377	91.149699	90.9786	93.385417	93.325979	88.71024	91.509987	111.8948668	-0.177694202	0.049644685	0.349011608
ENSGALG00000005782	ENSGALT00000106764	GCLM	Ras guanine nucleotide exchange factor domain superfamily||Glutamate--cysteine ligase regulatory subunit||Ras guanine-nucleotide exchange factor catalytic domain superfamily||SH2 domain superfamily||Fcf2 pre-rRNA processing, C-terminal||NADP-dependent oxidoreductase domain superfamily||Ras guanine-nucleotide exchange factors catalytic domain||Breast cancer anti-estrogen resistance protein 3||SH2 …	protein_coding	Annotated_mRNA	8	14244549	14264396	+	10	2193	730	112.600409	107.770912	106.92891	121.554726	110.619377	91.149699	90.9786	93.385417	93.325979	88.71024	91.509987	111.8948668	-0.177694202	0.049644685	0.349011608
ENSGALG00000005782	ENSGALT00000100022	GCLM	Ras guanine nucleotide exchange factor domain superfamily||Glutamate--cysteine ligase regulatory subunit||Ras guanine-nucleotide exchange factor catalytic domain superfamily||SH2 domain superfamily||Fcf2 pre-rRNA processing, C-terminal||NADP-dependent oxidoreductase domain superfamily||Ras guanine-nucleotide exchange factors catalytic domain||Breast cancer anti-estrogen resistance protein 3||SH2 …	protein_coding	Annotated_mRNA	8	14189257	14264396	+	13	2544	847	112.600409	107.770912	106.92891	121.554726	110.619377	91.149699	90.9786	93.385417	93.325979	88.71024	91.509987	111.8948668	-0.177694202	0.049644685	0.349011608
ENSGALG00000030005	ENSGALT00000079555	IGSF1	Immunoglobulin-like domain superfamily||Immunoglobulin-like fold||Immunoglobulin subtype||Immunoglobulin-like domain	protein_coding	Annotated_mRNA	20	72048	75271	+	5	2105	447	10.036037	10.826266	9.785406	10.072568	9.684616	7.708828	9.509936	8.327868	7.797795	9.615288	8.591943	10.0809786	-0.110016305	0.68172977	1
ENSGALG00000030005	ENSGALT00000070176	IGSF1	Immunoglobulin-like domain superfamily||Immunoglobulin-like fold||Immunoglobulin subtype||Immunoglobulin-like domain	protein_coding	Annotated_mRNA	20	72077	75589	+	8	2002	475	10.036037	10.826266	9.785406	10.072568	9.684616	7.708828	9.509936	8.327868	7.797795	9.615288	8.591943	10.0809786	-0.110016305	0.68172977	1
ENSGALG00000030007	ENSGALT00000085675	--	Sushi/SCR/CCP superfamily||Complement control protein C3/B5||Sushi/SCR/CCP domain	protein_coding	Annotated_mRNA	26	2670099	2686743	+	15	2333	370	0.025379	0.027401	0.058542	0.043041	0.097695	0.052962	0.062388	0.054372	0.133384	0.089007	0.0784226	0.0504116	0.675134382	0.472460418	0.979552934
ENSGALG00000030007	ENSGALT00000106363	--	Sushi/SCR/CCP superfamily||Complement control protein C3/B5||Sushi/SCR/CCP domain	protein_coding	Annotated_mRNA	26	2672927	2686047	+	27	4040	1242	0.025379	0.027401	0.058542	0.043041	0.097695	0.052962	0.062388	0.054372	0.133384	0.089007	0.0784226	0.0504116	0.675134382	0.472460418	0.979552934
ENSGALG00000030007	ENSGALT00000084050	--	Sushi/SCR/CCP superfamily||Complement control protein C3/B5||Sushi/SCR/CCP domain	protein_coding	Annotated_mRNA	26	2672927	2686047	+	26	4010	1232	0.025379	0.027401	0.058542	0.043041	0.097695	0.052962	0.062388	0.054372	0.133384	0.089007	0.0784226	0.0504116	0.675134382	0.472460418	0.979552934
ENSGALG00000030007	ENSGALT00000048277	--	Sushi/SCR/CCP superfamily||Complement control protein C3/B5||Sushi/SCR/CCP domain	protein_coding	Annotated_mRNA	26	2679315	2686741	+	14	2018	517	0.025379	0.027401	0.058542	0.043041	0.097695	0.052962	0.062388	0.054372	0.133384	0.089007	0.0784226	0.0504116	0.675134382	0.472460418	0.979552934
ENSGALG00000010197	ENSGALT00000016576	COQ6	Ubiquinone biosynthesis hydroxylase UbiH/COQ6||Ubiquinone biosynthesis hydroxylase, UbiH/UbiF/VisC/COQ6, conserved site||FAD/NAD(P)-binding domain superfamily||FAD-binding domain||Ubiquinone biosynthesis monooxygenase COQ6	protein_coding	Annotated_mRNA	5	37907101	37914653	+	12	1586	486	5.587041	6.203768	5.284184	5.485375	4.984717	6.795991	5.304977	5.032686	5.361016	4.939347	5.4868034	5.509017	-0.051452977	0.844088827	1
ENSGALG00000030969	ENSGALT00000046907	CLEC3B	C-type lectin-like||C-type lectin, conserved site||C-type lectin fold||C-type lectin-like/link domain superfamily	protein_coding	Annotated_mRNA	2	43035072	43041839	-	3	2300	201	1.515913	1.368914	1.17997	1.655248	2.083162	1.737614	1.364667	1.00877	1.176397	1.032368	1.2639632	1.5606414	-0.184662853	0.655883655	1
ENSGALG00000030002	ENSGALT00000080267	KRT18	Intermediate filament, rod domain||Intermediate filament protein, conserved site||Keratin, type I cytoskeletal 18||Keratin, type I	protein_coding	Annotated_mRNA	33	5401187	5408382	+	7	1284	427	0	0	0	0	0	0	0	0	0	0	--	--	--	--	--
ENSGALG00000035031	ENSGALT00000092513	HEY1	Orange domain||Helix-loop-helix DNA-binding domain superfamily||Myc-type, basic helix-loop-helix (bHLH) domain	protein_coding	Annotated_mRNA	2	120664931	120667201	-	4	1389	462	2.480033	2.58381	2.677109	3.217051	3.822521	2.516478	3.057268	2.37009	2.049047	2.496576	2.4978918	2.9561048	-0.140477034	0.77779645	1
ENSGALG00000035031	ENSGALT00000083298	HEY1	Orange domain||Helix-loop-helix DNA-binding domain superfamily||Myc-type, basic helix-loop-helix (bHLH) domain	protein_coding	Annotated_mRNA	2	120664931	120667575	-	5	891	296	2.480033	2.58381	2.677109	3.217051	3.822521	2.516478	3.057268	2.37009	2.049047	2.496576	2.4978918	2.9561048	-0.140477034	0.77779645	1
ENSGALG00000035031	ENSGALT00000091726	HEY1	Orange domain||Helix-loop-helix DNA-binding domain superfamily||Myc-type, basic helix-loop-helix (bHLH) domain	protein_coding	Annotated_mRNA	2	120664931	120666924	-	5	1035	344	2.480033	2.58381	2.677109	3.217051	3.822521	2.516478	3.057268	2.37009	2.049047	2.496576	2.4978918	2.9561048	-0.140477034	0.77779645	1
ENSGALG00000035031	ENSGALT00000100957	HEY1	Orange domain||Helix-loop-helix DNA-binding domain superfamily||Myc-type, basic helix-loop-helix (bHLH) domain	protein_coding	Annotated_mRNA	2	120664931	120667201	-	3	1467	488	2.480033	2.58381	2.677109	3.217051	3.822521	2.516478	3.057268	2.37009	2.049047	2.496576	2.4978918	2.9561048	-0.140477034	0.77779645	1
ENSGALG00000003924	ENSGALT00000006255	LHX4-AS1	Ankyrin repeat-containing domain superfamily||Acyl-CoA-binding protein, ACBP||Ankyrin repeat-containing domain||Acyl-CoA binding protein superfamily||Ankyrin repeat||FERM/acyl-CoA-binding protein superfamily	protein_coding	Annotated_mRNA	8	6289074	6355763	+	8	1108	268	18.169577	15.678796	14.64413	17.615984	16.8123	16.582335	16.100246	15.101561	13.913832	13.4576	15.0311148	16.5841574	-0.021119464	0.81532431	1
ENSGALG00000010870	ENSGALT00000038039	JUN	Transcription factor, Skn-1-like, DNA-binding domain superfamily||Basic-leucine zipper domain||Transcription Factor c-Jun/v-Jun||Transcription factor Jun||Jun-like transcription factor	protein_coding	Annotated_mRNA	8	26714120	26715827	-	1	1708	310	26.660263	22.199915	20.99337	24.302116	26.646612	33.047409	28.319124	31.396797	29.965042	30.747204	30.6951152	24.1604552	0.468122334	0.008424274	0.10123833
ENSGALG00000038254	ENSGALT00000062218	--	Spermadhesin, CUB domain superfamily||Zona pellucida domain	protein_coding	Annotated_mRNA	6	32353434	32361889	+	9	2036	379	0	0	0	0	0.014193	0.021694	0	0	0	0.007673	0.0058734	0.0028386	1.135436217	0.685087086	1
ENSGALG00000038254	ENSGALT00000100675	--	Spermadhesin, CUB domain superfamily||Zona pellucida domain	protein_coding	Annotated_mRNA	6	32354145	32362063	+	10	2435	379	0	0	0	0	0.014193	0.021694	0	0	0	0.007673	0.0058734	0.0028386	1.135436217	0.685087086	1
ENSGALG00000038254	ENSGALT00000099664	--	Spermadhesin, CUB domain superfamily||Zona pellucida domain	protein_coding	Annotated_mRNA	6	32354150	32362062	+	9	2220	379	0	0	0	0	0.014193	0.021694	0	0	0	0.007673	0.0058734	0.0028386	1.135436217	0.685087086	1
ENSGALG00000043185	ENSGALT00000078360	MATN1	von Willebrand factor A-like domain superfamily||Matrilin, coiled-coil trimerisation domain||EGF-like domain||EGF-like, conserved site||Matrilin, coiled-coil domain superfamily||von Willebrand factor, type A||EGF-like calcium-binding domain||Matrilin-1	protein_coding	Annotated_mRNA	23	355962	372948	-	8	2864	493	0.046495	0.056775	0.097848	0.098685	0.084871	0.013347	0.101261	0.040105	0.072745	0.023791	0.0502498	0.0769348	-0.489250076	0.555755796	1
ENSGALG00000001571	ENSGALT00000002387	MYO1F	SH3-like domain superfamily||SH3 domain||Unconventional myosin-Ie/If, SH3 domain||Myosin head, motor domain||Class I myosin, motor domain||Class I myosin tail homology domain||P-loop containing nucleoside triphosphate hydrolase||Kinesin motor domain superfamily	protein_coding	Annotated_mRNA	28	1844413	1858231	-	28	4376	1099	12.585565	11.021862	10.145611	12.459896	12.805697	7.695635	6.636851	6.539225	6.181332	7.161008	6.8428102	11.8037262	-0.664684135	1.37E-08	7.22E-07
ENSGALG00000012109	ENSGALT00000019782	EIF3M	eIF3 subunit M, C-terminal helix domain||Winged helix DNA-binding domain superfamily||Armadillo-type fold||Eukaryotic translation initiation factor 3 subunit M||Proteasome component (PCI) domain	protein_coding	Annotated_mRNA	5	5765071	5800938	+	12	1378	374	134.610214	122.015686	124.231033	138.813843	128.624649	114.448372	120.07341	113.836655	105.002495	111.111412	112.8944688	129.659085	-0.078541997	0.384702537	0.941231438
ENSGALG00000010875	ENSGALT00000056201	ITGB8	von Willebrand factor A-like domain superfamily||PSI domain||Integrin beta subunit||Integrin domain superfamily||Integrin beta-8 subunit||Integrin beta subunit, VWA domain||Integrin beta N-terminal	protein_coding	Annotated_mRNA	2	29980460	30030227	+	15	2767	787	0.141284	0.123751	0.163225	0.059759	0.157033	0.577428	0.24677	0.408195	0.181762	0.235202	0.3298714	0.1290104	1.455111658	0.002158834	0.035124009
ENSGALG00000010875	ENSGALT00000017677	ITGB8	von Willebrand factor A-like domain superfamily||PSI domain||Integrin beta subunit||Integrin domain superfamily||Integrin beta-8 subunit||Integrin beta subunit, VWA domain||Integrin beta N-terminal	protein_coding	Annotated_mRNA	2	29980460	30023217	+	14	2838	768	0.141284	0.123751	0.163225	0.059759	0.157033	0.577428	0.24677	0.408195	0.181762	0.235202	0.3298714	0.1290104	1.455111658	0.002158834	0.035124009
ENSGALG00000012101	ENSGALT00000019765	AP5M1	AP-5 complex subunit mu-1||AP-2 complex subunit mu, C-terminal superfamily||Mu homology domain	protein_coding	Annotated_mRNA	5	55759095	55769932	-	8	2227	714	10.040477	10.168078	11.541479	10.40507	10.752231	11.202772	10.092963	9.795175	10.31737	9.882866	10.2582292	10.581467	0.072986601	0.533924205	1
ENSGALG00000012100	ENSGALT00000019764	CFAP221	Primary ciliary dyskinesia protein 1	protein_coding	Annotated_mRNA	7	28330072	28344049	-	17	2270	589	0.178605	0.140694	0.042269	0.180437	0.16901	0.086724	0.040474	0.022823	0.047665	0.063005	0.0521382	0.142203	-1.307237648	0.09115238	0.500993394
ENSGALG00000012103	ENSGALT00000103880	--	Coiled-coil domain-containing protein 73	protein_coding	Annotated_mRNA	5	5779261	5814148	-	8	3818	159	0.413434	0.353446	0.637657	0.72412	0.428742	0.806159	0.492026	0.311865	0.521148	0.388568	0.5039532	0.5114798	0.259427535	0.685298324	1
ENSGALG00000012103	ENSGALT00000096230	--	Coiled-coil domain-containing protein 73	protein_coding	Annotated_mRNA	5	5805865	5819175	-	7	1108	190	0.413434	0.353446	0.637657	0.72412	0.428742	0.806159	0.492026	0.311865	0.521148	0.388568	0.5039532	0.5114798	0.259427535	0.685298324	1
ENSGALG00000012103	ENSGALT00000019767	--	Coiled-coil domain-containing protein 73	protein_coding	Annotated_mRNA	5	5779258	5836920	-	18	4287	663	0.413434	0.353446	0.637657	0.72412	0.428742	0.806159	0.492026	0.311865	0.521148	0.388568	0.5039532	0.5114798	0.259427535	0.685298324	1
ENSGALG00000012103	ENSGALT00000093846	--	Coiled-coil domain-containing protein 73	protein_coding	Annotated_mRNA	5	5779261	5814550	-	7	1560	128	0.413434	0.353446	0.637657	0.72412	0.428742	0.806159	0.492026	0.311865	0.521148	0.388568	0.5039532	0.5114798	0.259427535	0.685298324	1
ENSGALG00000012103	ENSGALT00000093417	--	Coiled-coil domain-containing protein 73	protein_coding	Annotated_mRNA	5	5802620	5827824	-	10	1814	231	0.413434	0.353446	0.637657	0.72412	0.428742	0.806159	0.492026	0.311865	0.521148	0.388568	0.5039532	0.5114798	0.259427535	0.685298324	1
ENSGALG00000012103	ENSGALT00000075291	--	Coiled-coil domain-containing protein 73	protein_coding	Annotated_mRNA	5	5779261	5818862	-	12	1965	247	0.413434	0.353446	0.637657	0.72412	0.428742	0.806159	0.492026	0.311865	0.521148	0.388568	0.5039532	0.5114798	0.259427535	0.685298324	1
ENSGALG00000010874	ENSGALT00000074362	UNC79	UNC79	protein_coding	Annotated_mRNA	5	45340638	45435097	+	46	7761	2586	0.017089	0	0.011864	0.005055	0.009732	0.004937	0.004562	0.007807	0.003481	0.008063	0.00577	0.008748	-0.460715804	0.67322204	1
ENSGALG00000010874	ENSGALT00000017675	UNC79	UNC79	protein_coding	Annotated_mRNA	5	45340638	45435097	+	49	7935	2644	0.017089	0	0.011864	0.005055	0.009732	0.004937	0.004562	0.007807	0.003481	0.008063	0.00577	0.008748	-0.460715804	0.67322204	1
ENSGALG00000010874	ENSGALT00000085494	UNC79	UNC79	protein_coding	Annotated_mRNA	5	45340638	45368718	+	15	1848	140	0.017089	0	0.011864	0.005055	0.009732	0.004937	0.004562	0.007807	0.003481	0.008063	0.00577	0.008748	-0.460715804	0.67322204	1
ENSGALG00000015733	ENSGALT00000087903	MDN1	P-loop containing nucleoside triphosphate hydrolase||von Willebrand factor, type A||Midasin, AAA lid domain 7||von Willebrand factor A-like domain superfamily||Midasin||Midasin AAA lid domain 5||ATPase, dynein-related, AAA domain||AAA+ ATPase domain	protein_coding	Annotated_mRNA	3	75447370	75541229	+	102	17488	5574	15.725879	14.643543	14.953262	16.642155	15.709067	15.190235	15.268338	14.462581	14.772746	14.296143	14.7980086	15.5347812	0.052590261	0.56072183	1
ENSGALG00000015733	ENSGALT00000025373	MDN1	P-loop containing nucleoside triphosphate hydrolase||von Willebrand factor, type A||Midasin, AAA lid domain 7||von Willebrand factor A-like domain superfamily||Midasin||Midasin AAA lid domain 5||ATPase, dynein-related, AAA domain||AAA+ ATPase domain	protein_coding	Annotated_mRNA	3	75447370	75540466	+	101	16611	5536	15.725879	14.643543	14.953262	16.642155	15.709067	15.190235	15.268338	14.462581	14.772746	14.296143	14.7980086	15.5347812	0.052590261	0.56072183	1
ENSGALG00000039250	ENSGALT00000077110	--	Olfactory receptor||GPCR, rhodopsin-like, 7TM	protein_coding	Annotated_mRNA	33	2198600	2201661	+	2	250	83	1.396237	0.805216	1.027171	0.621652	0.711453	0.759675	0.504526	0.94105	1.081759	0.347874	0.7269768	0.9123458	-0.201692429	0.754805208	1
ENSGALG00000015730	ENSGALT00000074579	TMPRSS15	Serine proteases, trypsin family, histidine active site||Spermadhesin, CUB domain superfamily||Peptidase S1A, chymotrypsin family||SEA domain superfamily||CUB domain||LDL receptor-like superfamily||Low-density lipoprotein (LDL) receptor class A, conserved site||Peptidase S1, PA clan||Serine proteases, trypsin domain||SRCR-like domain||SEA domain||Serine proteases, trypsin family, serine active si…	protein_coding	Annotated_mRNA	1	100944153	101000642	-	29	3093	1030	0	0	0	0	0	0	0	0	0	0	--	--	--	--	--
ENSGALG00000031238	ENSGALT00000087710	SLIRP	Nucleotide-binding alpha-beta plait domain superfamily||SLIRP, RNA recognition motif||RNA-binding domain superfamily||RNA recognition motif domain	protein_coding	Annotated_mRNA	5	39564609	39567043	+	4	380	95	9.302564	9.294851	8.731314	8.634739	8.415896	8.045128	8.099699	13.735467	15.165206	11.670839	11.3432678	8.8758728	-0.061677315	0.724880059	1
ENSGALG00000031238	ENSGALT00000061833	SLIRP	Nucleotide-binding alpha-beta plait domain superfamily||SLIRP, RNA recognition motif||RNA-binding domain superfamily||RNA recognition motif domain	protein_coding	Annotated_mRNA	5	39564646	39567636	+	5	493	99	9.302564	9.294851	8.731314	8.634739	8.415896	8.045128	8.099699	13.735467	15.165206	11.670839	11.3432678	8.8758728	-0.061677315	0.724880059	1
ENSGALG00000031238	ENSGALT00000055042	SLIRP	Nucleotide-binding alpha-beta plait domain superfamily||SLIRP, RNA recognition motif||RNA-binding domain superfamily||RNA recognition motif domain	protein_coding	Annotated_mRNA	5	39564623	39567635	+	4	830	104	9.302564	9.294851	8.731314	8.634739	8.415896	8.045128	8.099699	13.735467	15.165206	11.670839	11.3432678	8.8758728	-0.061677315	0.724880059	1
ENSGALG00000010093	ENSGALT00000016417	BRMS1L	Sds3-like	protein_coding	Annotated_mRNA	5	36563104	36582077	+	10	2538	373	25.369749	23.316538	22.821646	26.355154	23.17094	19.072716	20.566223	20.264732	19.916983	19.021469	19.7684246	24.2068054	-0.13514759	0.13639318	0.624617468
ENSGALG00000048754	ENSGALT00000101101	--	-	protein_coding	Annotated_mRNA	23	6121716	6128518	+	4	1677	430	1.456759	0.859545	1.167719	1.235763	1.135316	1.241712	1.268455	1.098049	1.060809	1.031191	1.1400432	1.1710204	0.082987028	0.847834686	1
ENSGALG00000006072	ENSGALT00000038879	SCN10A	Voltage gated sodium channel, alpha subunit||Ion transport domain||Voltage gated sodium channel, alpha-5 subunit||Voltage-dependent channel domain superfamily||Voltage-gated Na+ ion channel, cytoplasmic domain||Sodium ion transport-associated	protein_coding	Annotated_mRNA	2	5451025	5481478	+	27	5697	1898	0.010969	0	0	0.004557	0.004045	0.011379	0	0	0	0	0.0022758	0.0039142	-0.62653585	0.801079764	1
ENSGALG00000006072	ENSGALT00000095954	SCN10A	Voltage gated sodium channel, alpha subunit||Ion transport domain||Voltage gated sodium channel, alpha-5 subunit||Voltage-dependent channel domain superfamily||Voltage-gated Na+ ion channel, cytoplasmic domain||Sodium ion transport-associated	protein_coding	Annotated_mRNA	2	5451025	5456944	+	5	621	206	0.010969	0	0	0.004557	0.004045	0.011379	0	0	0	0	0.0022758	0.0039142	-0.62653585	0.801079764	1
ENSGALG00000006072	ENSGALT00000090341	SCN10A	Voltage gated sodium channel, alpha subunit||Ion transport domain||Voltage gated sodium channel, alpha-5 subunit||Voltage-dependent channel domain superfamily||Voltage-gated Na+ ion channel, cytoplasmic domain||Sodium ion transport-associated	protein_coding	Annotated_mRNA	2	5451025	5481478	+	28	5811	1936	0.010969	0	0	0.004557	0.004045	0.011379	0	0	0	0	0.0022758	0.0039142	-0.62653585	0.801079764	1
ENSGALG00000006072	ENSGALT00000088374	SCN10A	Voltage gated sodium channel, alpha subunit||Ion transport domain||Voltage gated sodium channel, alpha-5 subunit||Voltage-dependent channel domain superfamily||Voltage-gated Na+ ion channel, cytoplasmic domain||Sodium ion transport-associated	protein_coding	Annotated_mRNA	2	5451025	5481478	+	27	5787	1928	0.010969	0	0	0.004557	0.004045	0.011379	0	0	0	0	0.0022758	0.0039142	-0.62653585	0.801079764	1
ENSGALG00000033558	ENSGALT00000054500	--	Riboflavin kinase domain superfamily||Riboflavin kinase||Riboflavin kinase domain, bacterial/eukaryotic	protein_coding	Annotated_mRNA	Z	37344034	37348214	-	5	477	158	0.071504	0.06028	0.106862	0.132982	0	0.121909	0.066056	0.033865	0	0	0.044366	0.0743256	-0.632476177	0.693304312	1
XLOC_087427	TCONS_00150766	XLOC_087427	-	novel	Novel_mRNA	31	3890367	3891439	+	2	570	144	12.510104	14.944164	11.646111	13.927228	12.065248	19.583372	17.213888	16.380501	17.129763	19.073185	17.8761418	13.018571	0.642073812	1.40E-05	0.000445455
ENSGALG00000010878	ENSGALT00000075031	USO1	Armadillo-type fold||Vesicle tethering protein p115, armadillo tether-repeat||Armadillo-like helical||Uso1/p115-like vesicle tethering protein, C-terminal||Armadillo||Vesicle tethering protein Uso1/P115-like , head domain	protein_coding	Annotated_mRNA	4	44783954	44809134	-	26	2899	963	19.196571	15.526364	14.957959	16.876255	15.845768	13.850436	13.899057	12.994081	12.809398	13.37951	13.3864964	16.4805834	-0.163913358	0.083604557	0.475802139
ENSGALG00000010878	ENSGALT00000017682	USO1	Armadillo-type fold||Vesicle tethering protein p115, armadillo tether-repeat||Armadillo-like helical||Uso1/p115-like vesicle tethering protein, C-terminal||Armadillo||Vesicle tethering protein Uso1/P115-like , head domain	protein_coding	Annotated_mRNA	4	44783153	44809209	-	24	3742	952	19.196571	15.526364	14.957959	16.876255	15.845768	13.850436	13.899057	12.994081	12.809398	13.37951	13.3864964	16.4805834	-0.163913358	0.083604557	0.475802139
ENSGALG00000040342	ENSGALT00000078634	ADAMTS1	ADAMTS/ADAMTS-like||Peptidase M12B, ADAM/reprolysin||Metallopeptidase, catalytic domain superfamily||Peptidase M12B, propeptide||ADAM-TS Spacer 1||Peptidase M12B, ADAM-TS1||ADAM cysteine-rich domain 2||Thrombospondin type-1 (TSP1) repeat||ADAM, cysteine-rich domain||Thrombospondin type-1 (TSP1) repeat superfamily	protein_coding	Annotated_mRNA	1	104340407	104345964	-	9	2775	924	10.782477	9.434327	10.180669	9.871263	8.836899	9.077811	8.806518	7.991462	8.269597	7.888413	8.4067602	9.821127	-0.10514694	0.537081169	1
ENSGALG00000016648	ENSGALT00000047690	--	Alkaline-phosphatase-like, core domain superfamily||Sulfatase, N-terminal||Sulfatase, conserved site	protein_coding	Annotated_mRNA	1	129776918	129788312	+	9	1810	551	0.020202	0	0.009784	0.015106	0	0	0	0	0	0	0	0.0090184	-5.825191622	0.032076442	0.263643428
ENSGALG00000016648	ENSGALT00000026880	--	Alkaline-phosphatase-like, core domain superfamily||Sulfatase, N-terminal||Sulfatase, conserved site	protein_coding	Annotated_mRNA	1	129773839	129788293	+	11	1997	596	0.020202	0	0.009784	0.015106	0	0	0	0	0	0	0	0.0090184	-5.825191622	0.032076442	0.263643428
ENSGALG00000016649	ENSGALT00000026875	MTMR9	Myotubularin-like phosphatase domain||Myotubularin family||Protein-tyrosine phosphatase-like||PH-like domain superfamily	protein_coding	Annotated_mRNA	3	107134940	107158285	+	11	4797	550	29.230618	28.773291	25.500309	28.952005	28.373024	32.451225	28.414471	28.332876	27.238035	26.267031	28.5407276	28.1658494	0.140516151	0.121227023	0.589856019
ENSGALG00000016646	ENSGALT00000096185	--	XK-related protein	protein_coding	Annotated_mRNA	3	106942888	106965232	-	4	1143	380	6.205797	6.538034	5.176499	6.776545	6.34926	4.596078	4.714978	4.667658	3.99503	5.294483	4.6536454	6.209227	-0.292954231	0.017940629	0.176651386
ENSGALG00000016646	ENSGALT00000026872	--	XK-related protein	protein_coding	Annotated_mRNA	3	106942888	106966214	-	4	1143	380	6.205797	6.538034	5.176499	6.776545	6.34926	4.596078	4.714978	4.667658	3.99503	5.294483	4.6536454	6.209227	-0.292954231	0.017940629	0.176651386
ENSGALG00000006074	ENSGALT00000009804	SOX6	Transcription factor SOX-5/6||High mobility group box domain superfamily||High mobility group box domain	protein_coding	Annotated_mRNA	5	11366630	11601652	-	15	2496	817	0.49245	0.479235	0.697482	0.465644	0.307724	0.113142	0.54501	0.105566	0.544925	0.44313	0.3503546	0.488507	-0.213556491	0.537165078	1
ENSGALG00000016642	ENSGALT00000026867	--	Serine proteases, trypsin domain||Peptidase S1, PA clan	protein_coding	Annotated_mRNA	3	106689077	106707066	+	6	3345	214	0.183199	0.268791	0.145123	0.219206	0.156655	0.206211	0.15717	0.285635	0.143262	0.123209	0.1830974	0.1945948	0.03396626	0.953713734	1
ENSGALG00000050801	ENSGALT00000096304	--	SRCR domain||SRCR-like domain superfamily||SRCR-like domain	protein_coding	Annotated_mRNA	5	17128805	17145486	+	2	4762	469	0.012467	0.007783	0.007929	0.015793	0	0	0	0.011797	0	0.008404	0.0040402	0.0087944	-0.929540569	0.635225261	1
ENSGALG00000002877	ENSGALT00000004537	LRRC45	Leucine-rich repeat||Leucine-rich repeat domain superfamily	protein_coding	Annotated_mRNA	18	4994148	5003643	-	17	3156	670	6.168606	4.818604	5.060888	5.619496	5.444029	5.211585	5.357494	4.007976	4.932958	4.105939	4.7231904	5.4223246	-0.070618477	0.737640316	1
ENSGALG00000014468	ENSGALT00000086482	MLF2	Myeloid leukemia factor	protein_coding	Annotated_mRNA	1	77831588	77841435	-	10	2100	343	44.024467	41.998779	38.437935	42.592579	43.625736	40.322979	41.388477	36.731243	35.168766	36.650703	38.0524336	42.1358992	-0.027192677	0.764028299	1
ENSGALG00000014464	ENSGALT00000017613	MTR	Cobalamin (vitamin B12)-binding domain||Cobalamin-binding domain superfamily||Dihydropteroate synthase-like||Cobalamin-dependent methionine synthase||Methionine synthase domain||Methionine synthase, B12-binding domain||Vitamin B12-dependent methionine synthase, activation domain superfamily||Homocysteine-binding domain||Homocysteine-binding domain superfamily||Vitamin B12-dependent methionine syn…	protein_coding	Annotated_mRNA	3	37651044	37698782	-	33	4089	1362	20.037959	17.977461	17.952876	21.724906	20.019151	13.452295	12.855603	12.39005	13.176983	12.824788	12.9399438	19.5424706	-0.477056914	1.42E-07	6.33E-06
ENSGALG00000046754	ENSGALT00000099603	--	Annexin A4||Annexin||Annexin repeat||Annexin superfamily	protein_coding	Annotated_mRNA	23	29117	31802	+	4	1149	62	0.130171	1.617495	0.082508	0.600315	0.106764	0	0.558249	0.135051	0.955311	0	0.3297222	0.5074506	-0.496897112	0.718818454	1
ENSGALG00000046754	ENSGALT00000094621	--	Annexin A4||Annexin||Annexin repeat||Annexin superfamily	protein_coding	Annotated_mRNA	23	29117	31802	+	5	960	62	0.130171	1.617495	0.082508	0.600315	0.106764	0	0.558249	0.135051	0.955311	0	0.3297222	0.5074506	-0.496897112	0.718818454	1
ENSGALG00000046757	ENSGALT00000092488	--	Retropepsin-like catalytic domain||Retropepsins||Reverse transcriptase domain||dUTPase-like||Retrovirus capsid, C-terminal||Aspartic peptidase, active site||Zinc finger, CCHC-type superfamily||Retrovirus capsid, N-terminal||Retroviral nucleocapsid protein Gag||Zinc finger, CCHC-type||dUTPase-like superfamily||Peptidase A2A, retrovirus, catalytic||dUTPase, trimeric||Aspartic peptidase domain super…	protein_coding	Annotated_mRNA	W	2347827	2350706	-	1	2880	959	0.014008	0	0	0	0	0	0	0	0	0	0	0.0028016	-2.076890204	0.704434741	1
ENSGALG00000014467	ENSGALT00000023360	COPS7A	COP9 signalosome complex subunit 7, helix I||COP9 Signalosome complex subunit 7A||Proteasome component (PCI) domain	protein_coding	Annotated_mRNA	1	77817350	77820482	+	7	1499	275	19.411835	19.54472	19.201101	20.420925	20.873936	24.546579	22.363779	21.642309	23.219368	24.18996	23.192399	19.8905034	0.342227863	0.017698144	0.17538593
ENSGALG00000002878	ENSGALT00000043177	CREBRF	Basic-leucine zipper domain||CREB3 regulatory factor	protein_coding	Annotated_mRNA	13	9873168	9892226	+	9	3194	636	11.787299	11.913445	10.846188	12.388073	11.909376	9.713527	10.688219	9.690793	10.245276	8.810031	9.8295692	11.7688762	-0.157317665	0.194361907	0.735956248
ENSGALG00000002878	ENSGALT00000004538	CREBRF	Basic-leucine zipper domain||CREB3 regulatory factor	protein_coding	Annotated_mRNA	13	9877492	9891220	+	9	2184	636	11.787299	11.913445	10.846188	12.388073	11.909376	9.713527	10.688219	9.690793	10.245276	8.810031	9.8295692	11.7688762	-0.157317665	0.194361907	0.735956248
ENSGALG00000002878	ENSGALT00000085411	CREBRF	Basic-leucine zipper domain||CREB3 regulatory factor	protein_coding	Annotated_mRNA	13	9880815	9883968	+	4	1126	318	11.787299	11.913445	10.846188	12.388073	11.909376	9.713527	10.688219	9.690793	10.245276	8.810031	9.8295692	11.7688762	-0.157317665	0.194361907	0.735956248
ENSGALG00000014463	ENSGALT00000084370	ACTN2	Spectrin repeat||EF-hand, Ca insensitive||Calponin homology domain||EF-hand domain pair||Actinin-type actin-binding domain, conserved site||EF-hand domain||Spectrin/alpha-actinin||CH domain superfamily	protein_coding	Annotated_mRNA	3	37710540	37752703	-	21	2568	855	0.749024	0.641502	0.604262	0.698119	0.613822	0.355769	0.329331	0.235771	0.469197	0.426127	0.363239	0.6613458	-0.738484276	0.035371037	0.280502292
ENSGALG00000014463	ENSGALT00000078959	ACTN2	Spectrin repeat||EF-hand, Ca insensitive||Calponin homology domain||EF-hand domain pair||Actinin-type actin-binding domain, conserved site||EF-hand domain||Spectrin/alpha-actinin||CH domain superfamily	protein_coding	Annotated_mRNA	3	37710540	37774222	-	25	2772	923	0.749024	0.641502	0.604262	0.698119	0.613822	0.355769	0.329331	0.235771	0.469197	0.426127	0.363239	0.6613458	-0.738484276	0.035371037	0.280502292
ENSGALG00000014463	ENSGALT00000023354	ACTN2	Spectrin repeat||EF-hand, Ca insensitive||Calponin homology domain||EF-hand domain pair||Actinin-type actin-binding domain, conserved site||EF-hand domain||Spectrin/alpha-actinin||CH domain superfamily	protein_coding	Annotated_mRNA	3	37710303	37774495	-	21	3204	897	0.749024	0.641502	0.604262	0.698119	0.613822	0.355769	0.329331	0.235771	0.469197	0.426127	0.363239	0.6613458	-0.738484276	0.035371037	0.280502292
ENSGALG00000015849	ENSGALT00000025553	ME1	Malic enzyme, NAD-binding||Malic enzyme, N-terminal domain||NAD(P)-binding domain superfamily||Malic oxidoreductase||Malic enzyme, N-terminal domain superfamily||Malic enzyme, conserved site	protein_coding	Annotated_mRNA	3	77765311	77922710	+	15	2470	576	27.549995	27.345366	26.3312	29.176222	26.897255	26.775991	25.304346	23.485859	24.374277	23.702705	24.7286356	27.4600076	-0.027041352	0.76502075	1
ENSGALG00000015849	ENSGALT00000084832	ME1	Malic enzyme, NAD-binding||Malic enzyme, N-terminal domain||NAD(P)-binding domain superfamily||Malic oxidoreductase||Malic enzyme, N-terminal domain superfamily||Malic enzyme, conserved site	protein_coding	Annotated_mRNA	3	77765144	77922526	+	15	2072	576	27.549995	27.345366	26.3312	29.176222	26.897255	26.775991	25.304346	23.485859	24.374277	23.702705	24.7286356	27.4600076	-0.027041352	0.76502075	1
ENSGALG00000015849	ENSGALT00000102550	ME1	Malic enzyme, NAD-binding||Malic enzyme, N-terminal domain||NAD(P)-binding domain superfamily||Malic oxidoreductase||Malic enzyme, N-terminal domain superfamily||Malic enzyme, conserved site	protein_coding	Annotated_mRNA	3	77764330	77922327	+	15	1968	655	27.549995	27.345366	26.3312	29.176222	26.897255	26.775991	25.304346	23.485859	24.374277	23.702705	24.7286356	27.4600076	-0.027041352	0.76502075	1
ENSGALG00000015849	ENSGALT00000057294	ME1	Malic enzyme, NAD-binding||Malic enzyme, N-terminal domain||NAD(P)-binding domain superfamily||Malic oxidoreductase||Malic enzyme, N-terminal domain superfamily||Malic enzyme, conserved site	protein_coding	Annotated_mRNA	3	77794268	77922327	+	14	1725	574	27.549995	27.345366	26.3312	29.176222	26.897255	26.775991	25.304346	23.485859	24.374277	23.702705	24.7286356	27.4600076	-0.027041352	0.76502075	1
ENSGALG00000016442	ENSGALT00000026525	RRM2	Ribonucleotide reductase-like||Ribonucleotide reductase small subunit, acitve site||Ferritin-like superfamily||Ribonucleotide reductase small subunit family||Ribonucleotide reductase small subunit	protein_coding	Annotated_mRNA	3	96516162	96521232	+	10	1995	384	59.046542	62.17717	62.137566	65.153994	58.809456	45.995407	47.196161	45.63801	46.974672	48.67464	46.895778	61.4649456	-0.312779556	0.001458625	0.025491342
ENSGALG00000015845	ENSGALT00000025547	RIPPLY2	Ripply family	protein_coding	Annotated_mRNA	3	77592090	77594215	-	3	601	131	0	0	0.037762	0	0.034295	0	0	0	0	0	0	0.0144114	-4.022323584	0.205388939	0.749732308
ENSGALG00000015844	ENSGALT00000036785	SOD1	Superoxide dismutase (Cu/Zn) / superoxide dismutase copper chaperone||Superoxide dismutase, copper/zinc binding domain||Superoxide dismutase, copper/zinc, binding site||Superoxide dismutase-like, copper/zinc binding domain superfamily	protein_coding	Annotated_mRNA	1	105995645	106000048	+	5	969	164	20.773132	18.820812	17.405804	22.490978	20.873096	19.103235	20.46406	20.489	18.673359	22.043983	20.1547274	20.0727644	0.136320419	0.399696107	0.943005682
ENSGALG00000015844	ENSGALT00000087816	SOD1	Superoxide dismutase (Cu/Zn) / superoxide dismutase copper chaperone||Superoxide dismutase, copper/zinc binding domain||Superoxide dismutase, copper/zinc, binding site||Superoxide dismutase-like, copper/zinc binding domain superfamily	protein_coding	Annotated_mRNA	1	105995337	105999776	+	5	666	154	20.773132	18.820812	17.405804	22.490978	20.873096	19.103235	20.46406	20.489	18.673359	22.043983	20.1547274	20.0727644	0.136320419	0.399696107	0.943005682
ENSGALG00000015846	ENSGALT00000025548	SNAP91	Phosphoinositide-binding clathrin adaptor, domain 2||ENTH/VHS||ENTH domain||AP180 N-terminal homology (ANTH) domain	protein_coding	Annotated_mRNA	3	77641123	77711585	+	26	3869	723	47.405277	47.168407	46.427559	50.167961	46.810551	51.841965	52.854546	50.246086	50.924412	47.888958	50.7511934	47.595951	0.21602002	0.016872789	0.169518401
ENSGALG00000015846	ENSGALT00000025549	SNAP91	Phosphoinositide-binding clathrin adaptor, domain 2||ENTH/VHS||ENTH domain||AP180 N-terminal homology (ANTH) domain	protein_coding	Annotated_mRNA	3	77641734	77709100	+	27	2738	899	47.405277	47.168407	46.427559	50.167961	46.810551	51.841965	52.854546	50.246086	50.924412	47.888958	50.7511934	47.595951	0.21602002	0.016872789	0.169518401
ENSGALG00000015846	ENSGALT00000100412	SNAP91	Phosphoinositide-binding clathrin adaptor, domain 2||ENTH/VHS||ENTH domain||AP180 N-terminal homology (ANTH) domain	protein_coding	Annotated_mRNA	3	77640791	77711579	+	25	3588	700	47.405277	47.168407	46.427559	50.167961	46.810551	51.841965	52.854546	50.246086	50.924412	47.888958	50.7511934	47.595951	0.21602002	0.016872789	0.169518401
ENSGALG00000015846	ENSGALT00000065997	SNAP91	Phosphoinositide-binding clathrin adaptor, domain 2||ENTH/VHS||ENTH domain||AP180 N-terminal homology (ANTH) domain	protein_coding	Annotated_mRNA	3	77641734	77709100	+	28	2762	907	47.405277	47.168407	46.427559	50.167961	46.810551	51.841965	52.854546	50.246086	50.924412	47.888958	50.7511934	47.595951	0.21602002	0.016872789	0.169518401
ENSGALG00000015846	ENSGALT00000069445	SNAP91	Phosphoinositide-binding clathrin adaptor, domain 2||ENTH/VHS||ENTH domain||AP180 N-terminal homology (ANTH) domain	protein_coding	Annotated_mRNA	3	77641592	77709100	+	26	2538	785	47.405277	47.168407	46.427559	50.167961	46.810551	51.841965	52.854546	50.246086	50.924412	47.888958	50.7511934	47.595951	0.21602002	0.016872789	0.169518401
ENSGALG00000015846	ENSGALT00000060252	SNAP91	Phosphoinositide-binding clathrin adaptor, domain 2||ENTH/VHS||ENTH domain||AP180 N-terminal homology (ANTH) domain	protein_coding	Annotated_mRNA	3	77641734	77709100	+	25	2312	757	47.405277	47.168407	46.427559	50.167961	46.810551	51.841965	52.854546	50.246086	50.924412	47.888958	50.7511934	47.595951	0.21602002	0.016872789	0.169518401
ENSGALG00000015841	ENSGALT00000025541	CLDN8	PMP-22/EMP/MP20/Claudin superfamily||Claudin-8||Claudin, conserved site||Claudin	protein_coding	Annotated_mRNA	1	105751778	105752452	-	1	675	224	0.059967	0	0	0	0	0	0	0	0	0	0	0.0119934	-2.076908338	0.704611346	1
ENSGALG00000015842	ENSGALT00000025542	TIAM1	PH-like domain superfamily||PDZ domain||T-lymphoma invasion and metastasis-inducing protein 1||Pleckstrin homology domain||Dbl homology (DH) domain||PDZ superfamily||Raf-like Ras-binding||Guanine-nucleotide dissociation stimulator, CDC24, conserved site||Dbl homology (DH) domain superfamily||TIAM1, CC-Ex domain	protein_coding	Annotated_mRNA	1	105805720	105823680	-	13	1878	625	23.254457	21.832636	21.796358	22.413372	21.335417	14.591064	14.925797	14.407176	14.345526	15.470615	14.7480356	22.126448	-0.476848689	1.44E-07	6.42E-06
ENSGALG00000015842	ENSGALT00000064200	TIAM1	PH-like domain superfamily||PDZ domain||T-lymphoma invasion and metastasis-inducing protein 1||Pleckstrin homology domain||Dbl homology (DH) domain||PDZ superfamily||Raf-like Ras-binding||Guanine-nucleotide dissociation stimulator, CDC24, conserved site||Dbl homology (DH) domain superfamily||TIAM1, CC-Ex domain	protein_coding	Annotated_mRNA	1	105805720	105885857	-	25	4785	1594	23.254457	21.832636	21.796358	22.413372	21.335417	14.591064	14.925797	14.407176	14.345526	15.470615	14.7480356	22.126448	-0.476848689	1.44E-07	6.42E-06
ENSGALG00000015593	ENSGALT00000025144	EPHA7	Galactose-binding-like domain superfamily||Tyrosine-protein kinase, receptor class V, conserved site||Sterile alpha motif domain||Ephrin receptor type-A /type-B||Tyrosine-protein kinase, active site||Sterile alpha motif/pointed domain superfamily||Protein kinase-like domain superfamily||Ephrin type-A receptor 7, ligand binding domain||Protein kinase domain||Protein kinase, ATP binding site||Ephri…	protein_coding	Annotated_mRNA	3	73911004	74054520	+	17	3943	993	0.14379	0.073505	0.119445	0.113927	0.153344	0.087057	0.048494	0.025737	0.063787	0.043002	0.0536154	0.1208022	-1.055891163	0.013874575	0.146602029
ENSGALG00000015591	ENSGALT00000025139	ACOX3	Acyl-CoA oxidase/dehydrogenase, central domain||Acyl-CoA dehydrogenase/oxidase, N-terminal and middle domain superfamily||Acyl-CoA dehydrogenase-like, C-terminal||Acyl-CoA oxidase||Acyl-coenzyme A oxidase, N-terminal||Peroxisomal acyl-coenzyme A oxidase||Acyl-CoA oxidase, C-terminal||Acyl-CoA dehydrogenase/oxidase C-terminal	protein_coding	Annotated_mRNA	4	80933353	80968494	-	19	3048	706	5.239013	5.779807	5.707397	5.981155	4.603889	4.742246	3.598427	3.985745	3.868683	3.780925	3.9952052	5.4622522	-0.319510552	0.029654956	0.25059204
ENSGALG00000015590	ENSGALT00000094113	MANEA	Glycosyl hydrolase family 99	protein_coding	Annotated_mRNA	3	73174355	73186779	-	5	2185	457	8.241306	8.630877	8.799777	9.108212	8.792593	6.945842	6.928389	7.457047	7.405002	6.843866	7.1160292	8.714553	-0.171174744	0.164249352	0.683379698
ENSGALG00000015590	ENSGALT00000031683	MANEA	Glycosyl hydrolase family 99	protein_coding	Annotated_mRNA	3	73174938	73186345	-	5	1579	457	8.241306	8.630877	8.799777	9.108212	8.792593	6.945842	6.928389	7.457047	7.405002	6.843866	7.1160292	8.714553	-0.171174744	0.164249352	0.683379698
ENSGALG00000015596	ENSGALT00000047872	MAP3K7	Serine-threonine/tyrosine-protein kinase, catalytic domain||Protein kinase, ATP binding site||Protein kinase domain||Mitogen-activated protein (MAP) kinase kinase kinase 7||Protein kinase-like domain superfamily||Serine/threonine-protein kinase, active site	protein_coding	Annotated_mRNA	3	75083923	75132422	+	17	2851	616	43.494366	42.067883	40.475342	43.943562	42.930798	40.97068	39.92123	39.075947	40.755184	38.757751	39.8961584	42.5823902	0.027250726	0.763026589	1
ENSGALG00000015596	ENSGALT00000071998	MAP3K7	Serine-threonine/tyrosine-protein kinase, catalytic domain||Protein kinase, ATP binding site||Protein kinase domain||Mitogen-activated protein (MAP) kinase kinase kinase 7||Protein kinase-like domain superfamily||Serine/threonine-protein kinase, active site	protein_coding	Annotated_mRNA	3	75083923	75132422	+	18	2932	643	43.494366	42.067883	40.475342	43.943562	42.930798	40.97068	39.92123	39.075947	40.755184	38.757751	39.8961584	42.5823902	0.027250726	0.763026589	1
ENSGALG00000015596	ENSGALT00000025147	MAP3K7	Serine-threonine/tyrosine-protein kinase, catalytic domain||Protein kinase, ATP binding site||Protein kinase domain||Mitogen-activated protein (MAP) kinase kinase kinase 7||Protein kinase-like domain superfamily||Serine/threonine-protein kinase, active site	protein_coding	Annotated_mRNA	3	75083923	75132422	+	17	2845	614	43.494366	42.067883	40.475342	43.943562	42.930798	40.97068	39.92123	39.075947	40.755184	38.757751	39.8961584	42.5823902	0.027250726	0.763026589	1
ENSGALG00000015595	ENSGALT00000025146	GPR78	G protein-coupled receptor, rhodopsin-like||GPCR, rhodopsin-like, 7TM	protein_coding	Annotated_mRNA	4	81142872	81147963	+	3	1020	339	0	0	0	0	0	0	0	0	0	0	--	--	--	--	--
ENSGALG00000003478	ENSGALT00000005506	GFI1B	Zinc finger C2H2 superfamily||Zinc finger C2H2-type	protein_coding	Annotated_mRNA	17	7053329	7062205	+	7	1387	337	0.263603	0.401321	0.133164	0.306994	0.347135	0.205159	0.084225	0.327044	0.247315	0.154538	0.2036562	0.2904434	-0.400024426	0.564317705	1
ENSGALG00000052676	ENSGALT00000085316	CYP2J22	Cytochrome P450||Cytochrome P450, E-class, group I, CYP2J-like||Cytochrome P450, conserved site||Cytochrome P450, E-class, group I||Cytochrome P450 superfamily	protein_coding	Annotated_mRNA	8	27032744	27040167	-	10	2233	491	9.376272	8.191814	9.086745	8.135591	8.869408	10.607203	10.079216	9.986992	8.486101	9.540317	9.7399658	8.731966	0.275730055	0.061295403	0.395855426
ENSGALG00000015599	ENSGALT00000025152	SOHO-1	Homeobox-like domain superfamily||Homeobox domain||Homeobox domain, metazoa||Homeobox, conserved site	protein_coding	Annotated_mRNA	4	81401297	81403526	-	2	1776	259	0	0	0	0.017461	0	0	0	0	0	0	0	0.0034922	-2.397944739	0.573541634	1
ENSGALG00000015598	ENSGALT00000025150	RASGRF2	Dbl homology (DH) domain||Ras-like guanine nucleotide exchange factor||Ras guanine-nucleotide exchange factor catalytic domain superfamily||Ras guanine-nucleotide exchange factor, conserved site||Ras guanine nucleotide exchange factor domain superfamily||Dbl homology (DH) domain superfamily||IQ motif, EF-hand binding site||Ras-like guanine nucleotide exchange factor, N-terminal||Ras-specific guan…	protein_coding	Annotated_mRNA	Z	63986799	64109277	-	27	3699	1232	0	0	0	0	0	0.005012	0	0	0	0	0.0010024	0	5.79006227	0.129155428	0.608203823
ENSGALG00000052673	ENSGALT00000097488	--	-	protein_coding	Annotated_mRNA	25	1395059	1399900	-	2	4579	1192	0	0	0	0	0	0	0.015297	0	0	0.005244	0.0041082	0	3.658288215	0.259000577	0.820940424
ENSGALG00000003472	ENSGALT00000039946	VWC2L	VWFC domain	protein_coding	Annotated_mRNA	7	4153280	4189147	+	4	1424	229	0	0	0	0	0	0	0	0	0	0	--	--	--	--	--
ENSGALG00000003470	ENSGALT00000005496	ZMAT4	Matrin/U1-C, C2H2-type zinc finger||Zinc finger C2H2 superfamily||Zinc finger C2H2-type||Zinc finger, double-stranded RNA binding||Matrin/U1-C-like, C2H2-type zinc finger	protein_coding	Annotated_mRNA	22	2825849	2861391	-	8	1435	228	0	0.053208	0	0.012572	0	0	0	0.025953	0	0	0.0051906	0.013156	-1.195481172	0.657841014	1
ENSGALG00000011038	ENSGALT00000017979	CBX3	Chromo-like domain superfamily||Chromo domain subgroup||Chromo/chromo shadow domain||Chromo domain||Chromo shadow domain||Chromo domain, conserved site||Chromobox protein homologue 3	protein_coding	Annotated_mRNA	2	32195055	32208181	+	5	3148	174	47.129513	41.144951	45.798714	49.782745	41.540958	38.624573	42.30547	37.217659	40.859535	34.640213	38.72949	45.0793762	-0.114523453	0.20684112	0.750797971
ENSGALG00000011038	ENSGALT00000069399	CBX3	Chromo-like domain superfamily||Chromo domain subgroup||Chromo/chromo shadow domain||Chromo domain||Chromo shadow domain||Chromo domain, conserved site||Chromobox protein homologue 3	protein_coding	Annotated_mRNA	2	32195037	32206319	+	6	1355	184	47.129513	41.144951	45.798714	49.782745	41.540958	38.624573	42.30547	37.217659	40.859535	34.640213	38.72949	45.0793762	-0.114523453	0.20684112	0.750797971
ENSGALG00000011038	ENSGALT00000065275	CBX3	Chromo-like domain superfamily||Chromo domain subgroup||Chromo/chromo shadow domain||Chromo domain||Chromo shadow domain||Chromo domain, conserved site||Chromobox protein homologue 3	protein_coding	Annotated_mRNA	2	32194366	32206158	+	5	1252	174	47.129513	41.144951	45.798714	49.782745	41.540958	38.624573	42.30547	37.217659	40.859535	34.640213	38.72949	45.0793762	-0.114523453	0.20684112	0.750797971
ENSGALG00000052512	ENSGALT00000105078	NPS	Neuropeptide S	protein_coding	Annotated_mRNA	6	34153579	34156676	+	3	1235	99	0.163879	0.12738	0.122294	0.200596	0.109764	0.076158	0.264715	0.242157	0.22882	0.064811	0.1753322	0.1447826	0.383692699	0.671786586	1
ENSGALG00000043829	ENSGALT00000053717	--	Exostosin, GT47 domain||Exostosin-1||Exostosin-like||Glycosyl transferase 64 domain||Nucleotide-diphospho-sugar transferases	protein_coding	Annotated_mRNA	23	3374678	3380844	-	12	3010	734	1.470703	1.061827	1.257095	1.445384	1.676199	1.789628	1.823987	1.749033	1.780391	1.900222	1.8086522	1.3822416	0.511374209	0.191902651	0.731885735
ENSGALG00000003713	ENSGALT00000005893	--	Chloride channel, voltage gated||Chloride channel, core	protein_coding	Annotated_mRNA	21	4318060	4322084	+	12	1308	435	0	0	0	0	0.01502	0.05728	0.015937	0	0	0	0.0146434	0.003004	2.088549275	0.51659698	0.99357773
ENSGALG00000011031	ENSGALT00000017969	JAK1	SH2 domain||Tyrosine-protein kinase, non-receptor Jak/Tyk2||Tyrosine-protein kinase, catalytic domain||SH2 domain superfamily||Serine-threonine/tyrosine-protein kinase, catalytic domain||FERM F1 lobe ubiquitin-like domain||FERM superfamily, second domain||Tyrosine-protein kinase, non-receptor Jak1||Protein kinase, ATP binding site||Band 4.1 domain||FERM domain||FERM central domain||Jak1, pleckstr…	protein_coding	Annotated_mRNA	8	28552333	28603383	-	25	3721	1150	91.661621	87.154182	85.16967	94.91143	89.158646	94.162346	92.780769	91.102638	89.427902	82.910652	90.0768614	89.6111098	0.128253596	0.155802972	0.669132576
ENSGALG00000011035	ENSGALT00000017973	AK4	Adenylate kinase, active site lid domain||Adenylate kinase, active site lid domain superfamily||Adenylate kinase, conserved site||P-loop containing nucleoside triphosphate hydrolase||Adenylate kinase/UMP-CMP kinase	protein_coding	Annotated_mRNA	8	28615900	28626590	+	6	2801	171	8.094907	8.87546	8.722435	8.486268	8.550632	8.121388	8.670867	7.707343	7.022424	8.536988	8.011802	8.5459404	0.025281702	0.848530877	1
ENSGALG00000011036	ENSGALT00000098616	HNRNPA2B1	Nucleotide-binding alpha-beta plait domain superfamily||Nuclear factor hnRNPA1||RNA recognition motif domain||hnRNP A2/B1, RNA recognition motif 1||RNA-binding domain superfamily||hnRNP A2/B1	protein_coding	Annotated_mRNA	2	32183556	32193776	-	11	2427	343	70.440514	73.676872	53.758091	74.391815	70.587334	62.404644	72.410301	63.467152	65.738457	66.150627	66.0342362	68.5709252	0.062979358	0.543546434	1
ENSGALG00000011036	ENSGALT00000017975	HNRNPA2B1	Nucleotide-binding alpha-beta plait domain superfamily||Nuclear factor hnRNPA1||RNA recognition motif domain||hnRNP A2/B1, RNA recognition motif 1||RNA-binding domain superfamily||hnRNP A2/B1	protein_coding	Annotated_mRNA	2	32184401	32194797	-	12	1511	345	70.440514	73.676872	53.758091	74.391815	70.587334	62.404644	72.410301	63.467152	65.738457	66.150627	66.0342362	68.5709252	0.062979358	0.543546434	1
ENSGALG00000011036	ENSGALT00000089553	HNRNPA2B1	Nucleotide-binding alpha-beta plait domain superfamily||Nuclear factor hnRNPA1||RNA recognition motif domain||hnRNP A2/B1, RNA recognition motif 1||RNA-binding domain superfamily||hnRNP A2/B1	protein_coding	Annotated_mRNA	2	32182431	32194928	-	13	1713	349	70.440514	73.676872	53.758091	74.391815	70.587334	62.404644	72.410301	63.467152	65.738457	66.150627	66.0342362	68.5709252	0.062979358	0.543546434	1
ENSGALG00000011036	ENSGALT00000076280	HNRNPA2B1	Nucleotide-binding alpha-beta plait domain superfamily||Nuclear factor hnRNPA1||RNA recognition motif domain||hnRNP A2/B1, RNA recognition motif 1||RNA-binding domain superfamily||hnRNP A2/B1	protein_coding	Annotated_mRNA	2	32181657	32194797	-	13	1125	374	70.440514	73.676872	53.758091	74.391815	70.587334	62.404644	72.410301	63.467152	65.738457	66.150627	66.0342362	68.5709252	0.062979358	0.543546434	1
ENSGALG00000011036	ENSGALT00000090968	HNRNPA2B1	Nucleotide-binding alpha-beta plait domain superfamily||Nuclear factor hnRNPA1||RNA recognition motif domain||hnRNP A2/B1, RNA recognition motif 1||RNA-binding domain superfamily||hnRNP A2/B1	protein_coding	Annotated_mRNA	2	32184639	32194797	-	12	1236	321	70.440514	73.676872	53.758091	74.391815	70.587334	62.404644	72.410301	63.467152	65.738457	66.150627	66.0342362	68.5709252	0.062979358	0.543546434	1
ENSGALG00000052511	ENSGALT00000063033	--	EF-hand domain||EF-Hand 1, calcium-binding site||EF-hand domain pair	protein_coding	Annotated_mRNA	9	646812	674063	+	13	1857	157	2.933355	3.075349	3.066972	3.069349	3.160261	1.918933	2.396325	2.523602	2.155364	2.052441	2.209333	3.0610572	-0.349120691	0.019661324	0.188725391
ENSGALG00000003716	ENSGALT00000005897	GDNF	Cystine-knot cytokine||Transforming growth factor-beta, C-terminal||Glial cell line-derived neurotrophic factor-like	protein_coding	Annotated_mRNA	Z	11726876	11742913	-	3	630	209	0	0	0	0	0	0	0	0	0	0	--	--	--	--	--
ENSGALG00000015608	ENSGALT00000025167	ADRA2C	GPCR, rhodopsin-like, 7TM||G protein-coupled receptor, rhodopsin-like||Alpha 2C adrenoceptor||Adrenoceptor family	protein_coding	Annotated_mRNA	4	81576968	81578308	-	1	1341	446	0	0	0	0	0	0	0	0	0	0	--	--	--	--	--
ENSGALG00000008370	ENSGALT00000103425	TRAK2	Trafficking kinesin-binding protein domain||HAP1, N-terminal	protein_coding	Annotated_mRNA	7	11462356	11473721	-	15	2286	761	8.64226	9.760758	9.077422	8.745305	9.761002	11.509699	12.213604	10.736721	11.436018	9.720735	11.1233554	9.1973494	0.379784443	7.05E-05	0.001904143
ENSGALG00000008370	ENSGALT00000013633	TRAK2	Trafficking kinesin-binding protein domain||HAP1, N-terminal	protein_coding	Annotated_mRNA	7	11462600	11480366	-	16	2706	901	8.64226	9.760758	9.077422	8.745305	9.761002	11.509699	12.213604	10.736721	11.436018	9.720735	11.1233554	9.1973494	0.379784443	7.05E-05	0.001904143
ENSGALG00000038783	ENSGALT00000105380	--	Annexin||Annexin A4||Annexin repeat, conserved site||Annexin repeat||Annexin superfamily	protein_coding	Annotated_mRNA	22	5139565	5147988	+	12	2968	324	12.191431	11.287992	11.156734	12.341138	11.891932	12.396755	12.154736	10.503486	11.886754	11.111403	11.6106268	11.7738454	0.098956667	0.450777778	0.971424315
ENSGALG00000038783	ENSGALT00000060406	--	Annexin||Annexin A4||Annexin repeat, conserved site||Annexin repeat||Annexin superfamily	protein_coding	Annotated_mRNA	22	5139565	5148912	+	14	2941	315	12.191431	11.287992	11.156734	12.341138	11.891932	12.396755	12.154736	10.503486	11.886754	11.111403	11.6106268	11.7738454	0.098956667	0.450777778	0.971424315
ENSGALG00000038783	ENSGALT00000090697	--	Annexin||Annexin A4||Annexin repeat, conserved site||Annexin repeat||Annexin superfamily	protein_coding	Annotated_mRNA	22	5139565	5148912	+	12	2922	350	12.191431	11.287992	11.156734	12.341138	11.891932	12.396755	12.154736	10.503486	11.886754	11.111403	11.6106268	11.7738454	0.098956667	0.450777778	0.971424315
ENSGALG00000038782	ENSGALT00000060216	ZC3H12D	Rege-1, UBA-like domain||Ribonuclease Zc3h12a-like, NYN domain||Zinc finger, CCCH-type	protein_coding	Annotated_mRNA	3	48204075	48212692	-	6	2442	615	1.195312	1.848616	2.125244	1.580131	1.826351	0.78801	0.713427	0.583918	0.332306	0.499802	0.5834926	1.7151308	-1.38906851	0.00145136	0.025397063
ENSGALG00000037262	ENSGALT00000082443	HOXC8	Homeobox protein, antennapedia type, conserved site||Homeobox, conserved site||Helix-turn-helix motif||Homeobox domain, metazoa||Homeobox domain||Homeobox-like domain superfamily	protein_coding	Annotated_mRNA	33	7605746	7616596	+	3	2194	242	0	0.016556	0	0	0	0	0	0	0	0	0	0.0033112	-4.051273521	0.332698454	0.897562773
ENSGALG00000038787	ENSGALT00000059714	ADRA1D	Alpha 1D adrenoceptor||Adrenoceptor family||GPCR, rhodopsin-like, 7TM||G protein-coupled receptor, rhodopsin-like	protein_coding	Annotated_mRNA	4	88341840	88377988	+	2	1536	511	0	0	0	0.023041	0	0	0	0.024491	0	0	0.0048982	0.0046082	0.278481202	0.940102891	1
ENSGALG00000044204	ENSGALT00000085338	ISG20	Interferon-stimulated 20kDa exonuclease-like 2||Ribonuclease H-like superfamily||ISG20, DEDDh 3'-5' exonuclease domain||Ribonuclease H superfamily||Exonuclease, RNase T/DNA polymerase III	protein_coding	Annotated_mRNA	10	13573138	13577106	-	5	750	249	16.024904	16.985403	14.28633	14.247849	16.595272	16.747416	16.318914	12.702893	17.868465	15.31928	15.7913936	15.6279516	0.134301122	0.410835265	0.951633604
ENSGALG00000044204	ENSGALT00000095215	ISG20	Interferon-stimulated 20kDa exonuclease-like 2||Ribonuclease H-like superfamily||ISG20, DEDDh 3'-5' exonuclease domain||Ribonuclease H superfamily||Exonuclease, RNase T/DNA polymerase III	protein_coding	Annotated_mRNA	10	13568712	13577891	-	5	777	258	16.024904	16.985403	14.28633	14.247849	16.595272	16.747416	16.318914	12.702893	17.868465	15.31928	15.7913936	15.6279516	0.134301122	0.410835265	0.951633604
ENSGALG00000044204	ENSGALT00000102001	ISG20	Interferon-stimulated 20kDa exonuclease-like 2||Ribonuclease H-like superfamily||ISG20, DEDDh 3'-5' exonuclease domain||Ribonuclease H superfamily||Exonuclease, RNase T/DNA polymerase III	protein_coding	Annotated_mRNA	10	13573138	13574970	-	4	756	251	16.024904	16.985403	14.28633	14.247849	16.595272	16.747416	16.318914	12.702893	17.868465	15.31928	15.7913936	15.6279516	0.134301122	0.410835265	0.951633604
ENSGALG00000027963	ENSGALT00000045264	COX7C	Cytochrome c oxidase subunit VIIc||Cytochrome c oxidase subunit VIIc superfamily	protein_coding	Annotated_mRNA	Z	61440581	61443244	-	3	564	140	84.351532	122.837593	110.947372	128.303436	131.245239	82.886696	111.304123	122.232277	104.115135	118.712791	107.8502044	115.5370344	0.083724136	0.417465398	0.957144428
ENSGALG00000038789	ENSGALT00000073089	CLIC3	Thioredoxin-like superfamily||Glutathione S-transferase, C-terminal domain superfamily||Intracellular chloride channel||Chloride intracellular channel protein 3||Glutathione S-transferase, N-terminal||Glutathione Transferase family	protein_coding	Annotated_mRNA	17	778807	781437	-	6	1482	262	0	0.033986	0	0	0.034081	0.012897	0.048848	0	0.049045	0.027005	0.027559	0.0136134	1.113725891	0.553576065	1
ENSGALG00000027960	ENSGALT00000042836	GRPR	Gastrin-releasing peptide receptor||Bombesin receptor-like||GPCR, rhodopsin-like, 7TM||G protein-coupled receptor, rhodopsin-like	protein_coding	Annotated_mRNA	1	123085239	123107985	-	3	2473	387	0	0	0.015268	0	0	0.046372	0	0	0	0	0.0092744	0.0030536	1.552232409	0.647088228	1
ENSGALG00000044207	ENSGALT00000086157	REC114	Meiotic recombination protein REC114-like	protein_coding	Annotated_mRNA	10	2634079	2643456	+	5	695	174	0.310105	0.514311	0.373115	0.202644	0.412831	0.304283	0.308053	0.169621	0.429126	0.145318	0.2712802	0.3626012	-0.306528431	0.621514725	1
ENSGALG00000037968	ENSGALT00000061756	API5	Apoptosis inhibitory 5||Armadillo-type fold	protein_coding	Annotated_mRNA	5	21645014	21658978	+	14	2773	523	34.977325	31.004902	29.846058	33.89436	32.118187	31.12417	32.412586	31.450541	28.731058	30.648123	30.8732956	32.3681664	0.055223435	0.541994623	1
ENSGALG00000037968	ENSGALT00000099793	API5	Apoptosis inhibitory 5||Armadillo-type fold	protein_coding	Annotated_mRNA	5	21645116	21656507	+	12	1581	526	34.977325	31.004902	29.846058	33.89436	32.118187	31.12417	32.412586	31.450541	28.731058	30.648123	30.8732956	32.3681664	0.055223435	0.541994623	1
ENSGALG00000040573	ENSGALT00000053729	FMO3	Flavin monooxygenase FMO||Flavin monooxygenase-like||FAD/NAD(P)-binding domain superfamily||Flavin monooxygenase (FMO) 3	protein_coding	Annotated_mRNA	8	5192817	5199230	-	10	1876	530	0.012241	0	0.009042	0	0	0.021579	0	0	0	0	0.0043158	0.0042566	0.023939143	1	1
ENSGALG00000004111	ENSGALT00000006538	GPR174	GPCR, rhodopsin-like, 7TM||G protein-coupled receptor, rhodopsin-like	protein_coding	Annotated_mRNA	4	1453967	1459823	+	2	2822	343	0	0.013134	0	0	0.034942	0	0.015827	0.00287	0	0	0.0037394	0.0096152	-1.078498298	0.681317852	1
ENSGALG00000054852	ENSGALT00000095200	--	Olfactory receptor||G protein-coupled receptor, rhodopsin-like||GPCR, rhodopsin-like, 7TM	protein_coding	Annotated_mRNA	33	425129	426064	-	1	936	311	3.931448	3.258862	4.224937	3.706759	3.786772	2.713935	3.660516	3.35769	2.776086	3.05166	3.1119774	3.7817556	-0.161574168	0.769985216	1
ENSGALG00000054856	ENSGALT00000105719	--	Alcohol dehydrogenase, C-terminal||NAD(P)-binding domain superfamily||Polyketide synthase, enoylreductase domain||Alcohol dehydrogenase, zinc-type, conserved site||Alcohol dehydrogenase, N-terminal||GroES-like superfamily	protein_coding	Annotated_mRNA	4	59977074	59980767	-	3	165	54	0.016601	0.051682	0	0.009666	0.015285	0.026961	0	0.04999	0	0	0.0153902	0.0186468	-0.17389184	0.966469363	1
ENSGALG00000054856	ENSGALT00000052318	--	Alcohol dehydrogenase, C-terminal||NAD(P)-binding domain superfamily||Polyketide synthase, enoylreductase domain||Alcohol dehydrogenase, zinc-type, conserved site||Alcohol dehydrogenase, N-terminal||GroES-like superfamily	protein_coding	Annotated_mRNA	4	59975149	59980767	-	9	1119	372	0.016601	0.051682	0	0.009666	0.015285	0.026961	0	0.04999	0	0	0.0153902	0.0186468	-0.17389184	0.966469363	1
ENSGALG00000054856	ENSGALT00000092329	--	Alcohol dehydrogenase, C-terminal||NAD(P)-binding domain superfamily||Polyketide synthase, enoylreductase domain||Alcohol dehydrogenase, zinc-type, conserved site||Alcohol dehydrogenase, N-terminal||GroES-like superfamily	protein_coding	Annotated_mRNA	4	59975297	59980605	-	8	1122	373	0.016601	0.051682	0	0.009666	0.015285	0.026961	0	0.04999	0	0	0.0153902	0.0186468	-0.17389184	0.966469363	1
ENSGALG00000054856	ENSGALT00000092981	--	Alcohol dehydrogenase, C-terminal||NAD(P)-binding domain superfamily||Polyketide synthase, enoylreductase domain||Alcohol dehydrogenase, zinc-type, conserved site||Alcohol dehydrogenase, N-terminal||GroES-like superfamily	protein_coding	Annotated_mRNA	4	59974963	59980195	-	9	1358	376	0.016601	0.051682	0	0.009666	0.015285	0.026961	0	0.04999	0	0	0.0153902	0.0186468	-0.17389184	0.966469363	1
ENSGALG00000054856	ENSGALT00000093094	--	Alcohol dehydrogenase, C-terminal||NAD(P)-binding domain superfamily||Polyketide synthase, enoylreductase domain||Alcohol dehydrogenase, zinc-type, conserved site||Alcohol dehydrogenase, N-terminal||GroES-like superfamily	protein_coding	Annotated_mRNA	4	59975365	59980605	-	8	894	297	0.016601	0.051682	0	0.009666	0.015285	0.026961	0	0.04999	0	0	0.0153902	0.0186468	-0.17389184	0.966469363	1
ENSGALG00000054856	ENSGALT00000095250	--	Alcohol dehydrogenase, C-terminal||NAD(P)-binding domain superfamily||Polyketide synthase, enoylreductase domain||Alcohol dehydrogenase, zinc-type, conserved site||Alcohol dehydrogenase, N-terminal||GroES-like superfamily	protein_coding	Annotated_mRNA	4	59975149	59980294	-	10	1215	404	0.016601	0.051682	0	0.009666	0.015285	0.026961	0	0.04999	0	0	0.0153902	0.0186468	-0.17389184	0.966469363	1
ENSGALG00000054856	ENSGALT00000037633	--	Alcohol dehydrogenase, C-terminal||NAD(P)-binding domain superfamily||Polyketide synthase, enoylreductase domain||Alcohol dehydrogenase, zinc-type, conserved site||Alcohol dehydrogenase, N-terminal||GroES-like superfamily	protein_coding	Annotated_mRNA	4	59975149	59979760	-	9	1116	371	0.016601	0.051682	0	0.009666	0.015285	0.026961	0	0.04999	0	0	0.0153902	0.0186468	-0.17389184	0.966469363	1
ENSGALG00000020261	ENSGALT00000059229	AKAP14	A-kinase anchor protein 28kDa	protein_coding	Annotated_mRNA	4	16489504	16491587	-	5	785	174	0.084285	0.04281	0.255069	0.060582	0.128433	0	0.111076	0.108661	0.194772	0.183542	0.1196102	0.1142358	0.18421365	0.903812486	1
ENSGALG00000020260	ENSGALT00000039050	PGRMC1	Cytochrome b5-like heme/steroid binding domain||Cytochrome b5-like heme/steroid binding domain superfamily	protein_coding	Annotated_mRNA	4	16608757	16614220	-	3	2455	192	40.313885	38.349201	38.760857	44.007568	41.327148	37.425465	38.578575	34.623764	38.64127	36.678028	37.1894204	40.5517318	-0.00307249	0.9733329	1
ENSGALG00000020262	ENSGALT00000094021	NKAP	NF-kappa-B-activating protein, C-terminal||NF-kappa-B-activating protein	protein_coding	Annotated_mRNA	4	16483185	16487007	+	9	1251	350	2.176913	1.840363	2.813931	2.998725	3.317968	2.601426	2.212739	3.300708	3.168026	2.825356	2.821651	2.62958	-0.198071011	0.552889746	1
ENSGALG00000020262	ENSGALT00000032304	NKAP	NF-kappa-B-activating protein, C-terminal||NF-kappa-B-activating protein	protein_coding	Annotated_mRNA	4	16483185	16488068	+	9	2074	361	2.176913	1.840363	2.813931	2.998725	3.317968	2.601426	2.212739	3.300708	3.168026	2.825356	2.821651	2.62958	-0.198071011	0.552889746	1
ENSGALG00000051313	ENSGALT00000100460	--	Reverse transcriptase domain||Ribonuclease H domain||Ribonuclease H superfamily||Ribonuclease H-like superfamily||Reverse transcriptase/retrotransposon-derived protein, RNase H-like domain	protein_coding	Annotated_mRNA	1	152084985	152086331	+	1	1347	448	0.014875	0	0	0.013137	0	0.014189	0	0.006144	0	0.029711	0.0100088	0.0056024	0.974975727	0.81667692	1
ENSGALG00000004112	ENSGALT00000089066	FUCA1	Glycosyl hydrolase, all-beta||Glycoside hydrolase, family 29, conserved site||Alpha-L-fucosidase, C-terminal||Glycoside hydrolase superfamily||Tissue alpha-L-fucosidase||Glycoside hydrolase, family 29||Alpha-L-fucosidase, metazoa-type	protein_coding	Annotated_mRNA	23	5747558	5752219	-	7	1317	406	18.61701	19.338495	18.289434	19.727205	19.056971	15.212153	13.818525	13.542546	14.378918	12.690737	13.9285758	19.005823	-0.339917702	0.014817792	0.154079128
ENSGALG00000004112	ENSGALT00000006539	FUCA1	Glycosyl hydrolase, all-beta||Glycoside hydrolase, family 29, conserved site||Alpha-L-fucosidase, C-terminal||Glycoside hydrolase superfamily||Tissue alpha-L-fucosidase||Glycoside hydrolase, family 29||Alpha-L-fucosidase, metazoa-type	protein_coding	Annotated_mRNA	23	5747565	5752219	-	8	1445	451	18.61701	19.338495	18.289434	19.727205	19.056971	15.212153	13.818525	13.542546	14.378918	12.690737	13.9285758	19.005823	-0.339917702	0.014817792	0.154079128
ENSGALG00000033063	ENSGALT00000060301	GINS2	DNA replication complex GINS protein Psf2||GINS subunit, domain A||GINS, helical bundle-like domain superfamily	protein_coding	Annotated_mRNA	11	17631261	17634750	+	5	558	185	9.311401	7.973812	9.079217	8.465915	8.299908	8.008921	12.011609	8.751712	9.519342	7.676667	9.1936502	8.6260506	0.211126818	0.375165712	0.931530917
ENSGALG00000044662	ENSGALT00000083357	--	Immunoglobulin subtype||Immunoglobulin-like domain||Immunoglobulin-like fold||Immunoglobulin-like domain superfamily	protein_coding	Annotated_mRNA	33	3645508	3667683	-	6	1996	272	0.136887	0.097243	0.122897	0.116012	0.167156	0.293524	0.085957	0.147444	0.115805	0.039366	0.1364192	0.128039	0.19627853	0.77203199	1
ENSGALG00000044662	ENSGALT00000085901	--	Immunoglobulin subtype||Immunoglobulin-like domain||Immunoglobulin-like fold||Immunoglobulin-like domain superfamily	protein_coding	Annotated_mRNA	33	3645605	3667759	-	5	1940	283	0.136887	0.097243	0.122897	0.116012	0.167156	0.293524	0.085957	0.147444	0.115805	0.039366	0.1364192	0.128039	0.19627853	0.77203199	1
ENSGALG00000008298	ENSGALT00000100820	LRRC17	Leucine-rich repeat, typical subtype||Leucine-rich repeat domain superfamily||Cysteine-rich flanking region, C-terminal||Leucine-rich repeat	protein_coding	Annotated_mRNA	1	13008060	13024134	+	4	2624	437	0	0.028251	0	0.026975	0	0	0.027589	0	0	0	0.0055178	0.0110452	-0.881590906	0.767269859	1
ENSGALG00000008298	ENSGALT00000013512	LRRC17	Leucine-rich repeat, typical subtype||Leucine-rich repeat domain superfamily||Cysteine-rich flanking region, C-terminal||Leucine-rich repeat	protein_coding	Annotated_mRNA	1	13007015	13023510	+	5	2079	437	0	0.028251	0	0.026975	0	0	0.027589	0	0	0	0.0055178	0.0110452	-0.881590906	0.767269859	1
ENSGALG00000045232	ENSGALT00000087107	--	Synaptonemal complex protein 2||Synaptonemal complex protein 1/2	protein_coding	Annotated_mRNA	20	6834330	6842821	-	14	2225	552	1.383593	1.234843	1.730655	1.53547	1.284515	0.905834	1.0092	0.859436	1.224385	1.022577	1.0042864	1.4338152	-0.357920713	0.363003706	0.921939906
ENSGALG00000045232	ENSGALT00000095543	--	Synaptonemal complex protein 2||Synaptonemal complex protein 1/2	protein_coding	Annotated_mRNA	20	6840195	6844857	-	7	742	231	1.383593	1.234843	1.730655	1.53547	1.284515	0.905834	1.0092	0.859436	1.224385	1.022577	1.0042864	1.4338152	-0.357920713	0.363003706	0.921939906
ENSGALG00000008744	ENSGALT00000048841	MCF2L2	Pleckstrin homology domain||SH3-like domain superfamily||SH3 domain||PH-like domain superfamily||Spectrin/alpha-actinin||Dbl homology (DH) domain superfamily||CRAL-TRIO lipid binding domain||CRAL-TRIO lipid binding domain superfamily||DBS, SH3 domain||Guanine-nucleotide dissociation stimulator, CDC24, conserved site||Dbl homology (DH) domain	protein_coding	Annotated_mRNA	9	16380362	16527556	+	30	7547	1157	0.467411	0.654754	0.557833	0.613077	0.6535	0.4746	0.388003	0.478141	0.39642	0.336749	0.4147826	0.589315	-0.38735911	0.279487893	0.845704634
ENSGALG00000008744	ENSGALT00000061761	MCF2L2	Pleckstrin homology domain||SH3-like domain superfamily||SH3 domain||PH-like domain superfamily||Spectrin/alpha-actinin||Dbl homology (DH) domain superfamily||CRAL-TRIO lipid binding domain||CRAL-TRIO lipid binding domain superfamily||DBS, SH3 domain||Guanine-nucleotide dissociation stimulator, CDC24, conserved site||Dbl homology (DH) domain	protein_coding	Annotated_mRNA	9	16375392	16527556	+	31	7574	1166	0.467411	0.654754	0.557833	0.613077	0.6535	0.4746	0.388003	0.478141	0.39642	0.336749	0.4147826	0.589315	-0.38735911	0.279487893	0.845704634
ENSGALG00000008745	ENSGALT00000014234	APLF	SMAD/FHA domain superfamily||Aprataxin and PNK-like factor||Aprataxin and PNK-like factor, PBZ domain	protein_coding	Annotated_mRNA	3	11969797	11991172	+	11	2385	527	8.742349	8.281111	8.397618	9.093647	8.888144	8.384624	8.297036	7.6365	7.963474	7.664154	7.9891576	8.6805738	-0.002432507	0.978890424	1
ENSGALG00000008745	ENSGALT00000103564	APLF	SMAD/FHA domain superfamily||Aprataxin and PNK-like factor||Aprataxin and PNK-like factor, PBZ domain	protein_coding	Annotated_mRNA	3	11969815	11992290	+	12	1644	531	8.742349	8.281111	8.397618	9.093647	8.888144	8.384624	8.297036	7.6365	7.963474	7.664154	7.9891576	8.6805738	-0.002432507	0.978890424	1
ENSGALG00000008294	ENSGALT00000013506	ITPR1	RyR/IP3 receptor binding core, RIH domain superfamily||Inositol 1,4,5-trisphosphate/ryanodine receptor||Armadillo-type fold||RIH domain||Ion transport domain||Inositol 1,4,5-trisphosphate receptor||MIR motif||RyR/IP3R Homology associated domain||Mir domain superfamily	protein_coding	Annotated_mRNA	12	18813549	18953172	+	57	9426	2712	8.360194	8.519784	7.798626	9.137671	8.700969	7.768164	7.257738	7.595491	7.214501	7.049862	7.3771512	8.5034488	-0.068548625	0.448878639	0.969856459
ENSGALG00000008294	ENSGALT00000098022	ITPR1	RyR/IP3 receptor binding core, RIH domain superfamily||Inositol 1,4,5-trisphosphate/ryanodine receptor||Armadillo-type fold||RIH domain||Ion transport domain||Inositol 1,4,5-trisphosphate receptor||MIR motif||RyR/IP3R Homology associated domain||Mir domain superfamily	protein_coding	Annotated_mRNA	12	18802449	18947109	+	58	8464	2757	8.360194	8.519784	7.798626	9.137671	8.700969	7.768164	7.257738	7.595491	7.214501	7.049862	7.3771512	8.5034488	-0.068548625	0.448878639	0.969856459
ENSGALG00000008294	ENSGALT00000096779	ITPR1	RyR/IP3 receptor binding core, RIH domain superfamily||Inositol 1,4,5-trisphosphate/ryanodine receptor||Armadillo-type fold||RIH domain||Ion transport domain||Inositol 1,4,5-trisphosphate receptor||MIR motif||RyR/IP3R Homology associated domain||Mir domain superfamily	protein_coding	Annotated_mRNA	12	18806398	18947201	+	62	8403	2800	8.360194	8.519784	7.798626	9.137671	8.700969	7.768164	7.257738	7.595491	7.214501	7.049862	7.3771512	8.5034488	-0.068548625	0.448878639	0.969856459
ENSGALG00000008294	ENSGALT00000080765	ITPR1	RyR/IP3 receptor binding core, RIH domain superfamily||Inositol 1,4,5-trisphosphate/ryanodine receptor||Armadillo-type fold||RIH domain||Ion transport domain||Inositol 1,4,5-trisphosphate receptor||MIR motif||RyR/IP3R Homology associated domain||Mir domain superfamily	protein_coding	Annotated_mRNA	12	18802449	18947109	+	58	8380	2729	8.360194	8.519784	7.798626	9.137671	8.700969	7.768164	7.257738	7.595491	7.214501	7.049862	7.3771512	8.5034488	-0.068548625	0.448878639	0.969856459
ENSGALG00000008294	ENSGALT00000079471	ITPR1	RyR/IP3 receptor binding core, RIH domain superfamily||Inositol 1,4,5-trisphosphate/ryanodine receptor||Armadillo-type fold||RIH domain||Ion transport domain||Inositol 1,4,5-trisphosphate receptor||MIR motif||RyR/IP3R Homology associated domain||Mir domain superfamily	protein_coding	Annotated_mRNA	12	18802449	18947109	+	57	8419	2742	8.360194	8.519784	7.798626	9.137671	8.700969	7.768164	7.257738	7.595491	7.214501	7.049862	7.3771512	8.5034488	-0.068548625	0.448878639	0.969856459
ENSGALG00000008294	ENSGALT00000093966	ITPR1	RyR/IP3 receptor binding core, RIH domain superfamily||Inositol 1,4,5-trisphosphate/ryanodine receptor||Armadillo-type fold||RIH domain||Ion transport domain||Inositol 1,4,5-trisphosphate receptor||MIR motif||RyR/IP3R Homology associated domain||Mir domain superfamily	protein_coding	Annotated_mRNA	12	18802449	18947109	+	60	8470	2759	8.360194	8.519784	7.798626	9.137671	8.700969	7.768164	7.257738	7.595491	7.214501	7.049862	7.3771512	8.5034488	-0.068548625	0.448878639	0.969856459
ENSGALG00000008747	ENSGALT00000096597	ITGA8	Integrin alpha chain||Integrin alpha chain, C-terminal cytoplasmic region, conserved site||FG-GAP repeat||Integrin alpha beta-propellor||Integrin alpha-2||Integrin alpha, N-terminal||Integrin domain superfamily	protein_coding	Annotated_mRNA	2	20345422	20434917	+	29	3231	1076	0	0.006886	0.009877	0.004714	0.018201	0.023078	0.005974	0.008087	0	0.010468	0.0095214	0.0079356	0.336216568	0.797984427	1
ENSGALG00000008747	ENSGALT00000054003	ITGA8	Integrin alpha chain||Integrin alpha chain, C-terminal cytoplasmic region, conserved site||FG-GAP repeat||Integrin alpha beta-propellor||Integrin alpha-2||Integrin alpha, N-terminal||Integrin domain superfamily	protein_coding	Annotated_mRNA	2	20336331	20435530	+	29	3685	998	0	0.006886	0.009877	0.004714	0.018201	0.023078	0.005974	0.008087	0	0.010468	0.0095214	0.0079356	0.336216568	0.797984427	1
ENSGALG00000008747	ENSGALT00000014236	ITGA8	Integrin alpha chain||Integrin alpha chain, C-terminal cytoplasmic region, conserved site||FG-GAP repeat||Integrin alpha beta-propellor||Integrin alpha-2||Integrin alpha, N-terminal||Integrin domain superfamily	protein_coding	Annotated_mRNA	2	20336331	20435530	+	30	3823	1044	0	0.006886	0.009877	0.004714	0.018201	0.023078	0.005974	0.008087	0	0.010468	0.0095214	0.0079356	0.336216568	0.797984427	1
ENSGALG00000008740	ENSGALT00000030716	POT1	Telomeric single stranded DNA binding POT1/Cdc13||Protection of telomeres protein 1||Nucleic acid-binding, OB-fold||Protection of telomeres protein 1, ssDNA-binding domain	protein_coding	Annotated_mRNA	1	21884126	21946881	+	21	4123	848	12.357372	12.760075	12.077565	13.340026	12.615896	11.873566	11.785871	11.456214	12.330383	10.927455	11.6746978	12.6301868	0.007525616	0.933745163	1
ENSGALG00000008293	ENSGALT00000013503	SH3PXD2A	SH3PXD2A, SH3 domain 5||SH3-like domain superfamily||SH3PXD2A, SH3 domain 4||SH3 domain||SH3 and PX domain-containing protein 2A||SH3PXD2A, SH3 domain 3||Phox homologous domain||PX domain superfamily||SH3PXD2A, SH3 domain 2||SH3PXD2, PX domain||SH3PXD2A, SH3 domain 1	protein_coding	Annotated_mRNA	6	24766109	24990507	-	14	3377	1089	1.263033	1.073045	0.893272	1.150086	1.299603	1.63584	1.641485	1.524184	1.534335	1.377827	1.5427342	1.1358078	0.558932941	1.04E-07	4.77E-06
ENSGALG00000008293	ENSGALT00000103361	SH3PXD2A	SH3PXD2A, SH3 domain 5||SH3-like domain superfamily||SH3PXD2A, SH3 domain 4||SH3 domain||SH3 and PX domain-containing protein 2A||SH3PXD2A, SH3 domain 3||Phox homologous domain||PX domain superfamily||SH3PXD2A, SH3 domain 2||SH3PXD2, PX domain||SH3PXD2A, SH3 domain 1	protein_coding	Annotated_mRNA	6	24766109	24823155	-	9	3078	959	1.263033	1.073045	0.893272	1.150086	1.299603	1.63584	1.641485	1.524184	1.534335	1.377827	1.5427342	1.1358078	0.558932941	1.04E-07	4.77E-06
ENSGALG00000008293	ENSGALT00000097795	SH3PXD2A	SH3PXD2A, SH3 domain 5||SH3-like domain superfamily||SH3PXD2A, SH3 domain 4||SH3 domain||SH3 and PX domain-containing protein 2A||SH3PXD2A, SH3 domain 3||Phox homologous domain||PX domain superfamily||SH3PXD2A, SH3 domain 2||SH3PXD2, PX domain||SH3PXD2A, SH3 domain 1	protein_coding	Annotated_mRNA	6	24766109	24918514	-	12	3057	1018	1.263033	1.073045	0.893272	1.150086	1.299603	1.63584	1.641485	1.524184	1.534335	1.377827	1.5427342	1.1358078	0.558932941	1.04E-07	4.77E-06
ENSGALG00000008293	ENSGALT00000092862	SH3PXD2A	SH3PXD2A, SH3 domain 5||SH3-like domain superfamily||SH3PXD2A, SH3 domain 4||SH3 domain||SH3 and PX domain-containing protein 2A||SH3PXD2A, SH3 domain 3||Phox homologous domain||PX domain superfamily||SH3PXD2A, SH3 domain 2||SH3PXD2, PX domain||SH3PXD2A, SH3 domain 1	protein_coding	Annotated_mRNA	6	24766109	24826369	-	9	2913	970	1.263033	1.073045	0.893272	1.150086	1.299603	1.63584	1.641485	1.524184	1.534335	1.377827	1.5427342	1.1358078	0.558932941	1.04E-07	4.77E-06
ENSGALG00000008293	ENSGALT00000091245	SH3PXD2A	SH3PXD2A, SH3 domain 5||SH3-like domain superfamily||SH3PXD2A, SH3 domain 4||SH3 domain||SH3 and PX domain-containing protein 2A||SH3PXD2A, SH3 domain 3||Phox homologous domain||PX domain superfamily||SH3PXD2A, SH3 domain 2||SH3PXD2, PX domain||SH3PXD2A, SH3 domain 1	protein_coding	Annotated_mRNA	6	24766109	24990507	-	14	3341	1077	1.263033	1.073045	0.893272	1.150086	1.299603	1.63584	1.641485	1.524184	1.534335	1.377827	1.5427342	1.1358078	0.558932941	1.04E-07	4.77E-06
ENSGALG00000008293	ENSGALT00000108346	SH3PXD2A	SH3PXD2A, SH3 domain 5||SH3-like domain superfamily||SH3PXD2A, SH3 domain 4||SH3 domain||SH3 and PX domain-containing protein 2A||SH3PXD2A, SH3 domain 3||Phox homologous domain||PX domain superfamily||SH3PXD2A, SH3 domain 2||SH3PXD2, PX domain||SH3PXD2A, SH3 domain 1	protein_coding	Annotated_mRNA	6	24766109	24990507	-	15	3425	1105	1.263033	1.073045	0.893272	1.150086	1.299603	1.63584	1.641485	1.524184	1.534335	1.377827	1.5427342	1.1358078	0.558932941	1.04E-07	4.77E-06
ENSGALG00000008293	ENSGALT00000107967	SH3PXD2A	SH3PXD2A, SH3 domain 5||SH3-like domain superfamily||SH3PXD2A, SH3 domain 4||SH3 domain||SH3 and PX domain-containing protein 2A||SH3PXD2A, SH3 domain 3||Phox homologous domain||PX domain superfamily||SH3PXD2A, SH3 domain 2||SH3PXD2, PX domain||SH3PXD2A, SH3 domain 1	protein_coding	Annotated_mRNA	6	24766109	24872403	-	10	2838	945	1.263033	1.073045	0.893272	1.150086	1.299603	1.63584	1.641485	1.524184	1.534335	1.377827	1.5427342	1.1358078	0.558932941	1.04E-07	4.77E-06
ENSGALG00000008290	ENSGALT00000013495	VSIG1	Immunoglobulin subtype||Immunoglobulin-like domain||Immunoglobulin-like fold||Immunoglobulin subtype 2||Immunoglobulin V-set domain||Immunoglobulin-like domain superfamily||V-set and immunoglobulin domain-containing protein 1	protein_coding	Annotated_mRNA	4	14121934	14142349	-	7	1062	335	0	0	0	0	0.024526	0	0	0	0	0	0	0.0049052	-5.408114187	0.196135287	0.738232105
ENSGALG00000008291	ENSGALT00000084676	AP3S2	Adaptor protein complex, sigma subunit||Longin-like domain superfamily||Clathrin adaptor complex, small chain||AP complex, mu/sigma subunit	protein_coding	Annotated_mRNA	10	20444444	20448078	-	4	1322	250	15.240931	15.063364	12.312905	13.862515	14.976945	9.175141	10.0524	9.814805	9.212098	11.412792	9.9334472	14.291332	-0.379721468	0.124914876	0.599603575
ENSGALG00000008291	ENSGALT00000033574	AP3S2	Adaptor protein complex, sigma subunit||Longin-like domain superfamily||Clathrin adaptor complex, small chain||AP complex, mu/sigma subunit	protein_coding	Annotated_mRNA	10	20444440	20448136	-	4	751	125	15.240931	15.063364	12.312905	13.862515	14.976945	9.175141	10.0524	9.814805	9.212098	11.412792	9.9334472	14.291332	-0.379721468	0.124914876	0.599603575
ENSGALG00000008291	ENSGALT00000065665	AP3S2	Adaptor protein complex, sigma subunit||Longin-like domain superfamily||Clathrin adaptor complex, small chain||AP complex, mu/sigma subunit	protein_coding	Annotated_mRNA	10	20444443	20448187	-	6	1003	193	15.240931	15.063364	12.312905	13.862515	14.976945	9.175141	10.0524	9.814805	9.212098	11.412792	9.9334472	14.291332	-0.379721468	0.124914876	0.599603575
ENSGALG00000046805	ENSGALT00000099731	LMAN2L	Legume-like lectin||Concanavalin A-like lectin/glucanase domain superfamily	protein_coding	Annotated_mRNA	22	3736305	3743158	+	10	1038	345	4.950871	4.261461	4.521117	5.080208	5.222737	3.834754	5.496927	4.446769	4.111863	4.892429	4.5565484	4.8072788	0.043654981	0.870061539	1
ENSGALG00000047403	ENSGALT00000103144	PIH1D2	PIH1, N-terminal||PIH1D1/2/3, CS-like domain	protein_coding	Annotated_mRNA	24	6183191	6186368	+	4	2172	498	0.252246	0.696299	0.374727	0.577249	0.312081	0.285971	0.04026	0.212997	0.268567	0.248074	0.2111738	0.4425204	-0.935461026	0.258655857	0.820940424
ENSGALG00000045230	ENSGALT00000084348	--	-	protein_coding	Annotated_mRNA	31	1154208	1154949	-	2	633	131	0	0	0	0	0	0	0	0	0	0	--	--	--	--	--
ENSGALG00000047404	ENSGALT00000105666	FKCOSL	Keratin	protein_coding	Annotated_mRNA	27	3182744	3183049	+	1	306	101	0	0.060967	0	0	0	0.027899	0	0.012293	0	0.027465	0.0135314	0.0121934	0.586452222	1	1
ENSGALG00000028187	ENSGALT00000043269	FUNDC1	FUN14	protein_coding	Annotated_mRNA	1	112334358	112351015	+	5	3096	234	7.323925	6.068632	6.082819	8.303984	6.004244	6.190004	6.776687	5.921353	5.631939	5.373032	5.978603	6.7567208	-0.072427997	0.655968062	1
ENSGALG00000004444	ENSGALT00000007069	SHCBP1	Pectin lyase fold/virulence factor||Pectin lyase fold||Right handed beta helix domain||Parallel beta-helix repeat	protein_coding	Annotated_mRNA	11	7865514	7879259	+	12	1953	650	7.88372	7.218714	6.782585	7.699355	7.414788	6.812432	6.443062	5.716775	5.957813	5.087222	6.0034608	7.3998324	-0.182312622	0.154473603	0.666059634
ENSGALG00000014640	ENSGALT00000023595	GOLPH3L	Golgi phosphoprotein 3-like||Golgi phosphoprotein 3-like domain superfamily	protein_coding	Annotated_mRNA	25	3679212	3681902	+	3	708	235	0	0	0	0	0	0	0.031396	0	0	0	0.0062792	0	3.940389592	0.307301613	0.874095127
ENSGALG00000014640	ENSGALT00000097347	GOLPH3L	Golgi phosphoprotein 3-like||Golgi phosphoprotein 3-like domain superfamily	protein_coding	Annotated_mRNA	25	3675357	3681902	+	5	828	275	0	0	0	0	0	0	0.031396	0	0	0	0.0062792	0	3.940389592	0.307301613	0.874095127
ENSGALG00000014640	ENSGALT00000099148	GOLPH3L	Golgi phosphoprotein 3-like||Golgi phosphoprotein 3-like domain superfamily	protein_coding	Annotated_mRNA	25	3679212	3681902	+	3	834	277	0	0	0	0	0	0	0.031396	0	0	0	0.0062792	0	3.940389592	0.307301613	0.874095127
ENSGALG00000014640	ENSGALT00000068547	GOLPH3L	Golgi phosphoprotein 3-like||Golgi phosphoprotein 3-like domain superfamily	protein_coding	Annotated_mRNA	25	3679212	3682115	+	4	1053	279	0	0	0	0	0	0	0.031396	0	0	0	0.0062792	0	3.940389592	0.307301613	0.874095127
ENSGALG00000000106	ENSGALT00000000145	LRIF1	Ligand-dependent nuclear receptor-interacting factor 1	protein_coding	Annotated_mRNA	26	1079126	1090634	-	5	3846	891	13.545464	13.849178	14.291658	14.649127	14.938279	15.704081	14.9386	14.645347	15.224362	13.458378	14.7941536	14.2547412	0.169348785	0.069228371	0.424555235
ENSGALG00000014642	ENSGALT00000023601	CHD1Z	SNF2-like, N-terminal domain superfamily||P-loop containing nucleoside triphosphate hydrolase||Chromo-like domain superfamily||Chromo domain, conserved site||Domain of unknown function DUF4208||CDH1/2, SANT-Helical linker 1||Helicase superfamily 1/2, ATP-binding domain||SNF2-related, N-terminal domain||Chromo/chromo shadow domain||Helicase, C-terminal||Chromo domain	protein_coding	Annotated_mRNA	Z	51359549	51407969	+	37	6864	1808	15.529332	14.456415	13.88658	15.576231	15.300821	15.138683	15.400139	14.689099	14.593493	12.938622	14.5520072	14.9498758	0.079028883	0.382382509	0.93871551
ENSGALG00000014642	ENSGALT00000024661	CHD1Z	SNF2-like, N-terminal domain superfamily||P-loop containing nucleoside triphosphate hydrolase||Chromo-like domain superfamily||Chromo domain, conserved site||Domain of unknown function DUF4208||CDH1/2, SANT-Helical linker 1||Helicase superfamily 1/2, ATP-binding domain||SNF2-related, N-terminal domain||Chromo/chromo shadow domain||Helicase, C-terminal||Chromo domain	protein_coding	Annotated_mRNA	Z	51361497	51406760	+	35	5160	1719	15.529332	14.456415	13.88658	15.576231	15.300821	15.138683	15.400139	14.689099	14.593493	12.938622	14.5520072	14.9498758	0.079028883	0.382382509	0.93871551
ENSGALG00000014643	ENSGALT00000023603	--	Paired amphipathic helix||Paired amphipathic helix superfamily||GON-4-like protein	protein_coding	Annotated_mRNA	25	3617842	3624498	-	13	3135	1044	15.308545	12.385151	12.873027	13.892204	13.005615	11.184187	12.13867	11.614979	11.223153	10.322268	11.2966514	13.4929084	-0.134465132	0.315717723	0.881239415
ENSGALG00000004128	ENSGALT00000006571	CYSLTR1	Cysteinyl leukotriene receptor||G protein-coupled receptor, rhodopsin-like||GPCR, rhodopsin-like, 7TM||Cysteinyl leukotriene receptor 1	protein_coding	Annotated_mRNA	4	1346530	1359078	-	2	2278	425	1.166255	1.118462	0.723718	0.782675	1.098939	0.946978	0.871811	0.865548	0.700251	0.842661	0.8454498	0.9780098	-0.091178322	0.810976309	1
ENSGALG00000014645	ENSGALT00000023605	MEF2C	Transcription factor, MADS-box||Transcription factor, MADS-box superfamily||MADS MEF2-like||Holliday junction regulator protein family C-terminal	protein_coding	Annotated_mRNA	Z	60517700	60640680	+	10	1641	465	9.915115	6.994098	6.192627	7.531029	10.919794	2.608178	1.762496	2.09841	2.375793	1.875843	2.144144	8.3105326	-2.418033924	1.77E-13	1.62E-11
ENSGALG00000014645	ENSGALT00000060803	MEF2C	Transcription factor, MADS-box||Transcription factor, MADS-box superfamily||MADS MEF2-like||Holliday junction regulator protein family C-terminal	protein_coding	Annotated_mRNA	Z	60517700	60640680	+	10	1635	463	9.915115	6.994098	6.192627	7.531029	10.919794	2.608178	1.762496	2.09841	2.375793	1.875843	2.144144	8.3105326	-2.418033924	1.77E-13	1.62E-11
ENSGALG00000014645	ENSGALT00000091009	MEF2C	Transcription factor, MADS-box||Transcription factor, MADS-box superfamily||MADS MEF2-like||Holliday junction regulator protein family C-terminal	protein_coding	Annotated_mRNA	Z	60568410	60640680	+	10	1470	441	9.915115	6.994098	6.192627	7.531029	10.919794	2.608178	1.762496	2.09841	2.375793	1.875843	2.144144	8.3105326	-2.418033924	1.77E-13	1.62E-11
ENSGALG00000014645	ENSGALT00000079261	MEF2C	Transcription factor, MADS-box||Transcription factor, MADS-box superfamily||MADS MEF2-like||Holliday junction regulator protein family C-terminal	protein_coding	Annotated_mRNA	Z	60517700	60640680	+	11	1695	483	9.915115	6.994098	6.192627	7.531029	10.919794	2.608178	1.762496	2.09841	2.375793	1.875843	2.144144	8.3105326	-2.418033924	1.77E-13	1.62E-11
ENSGALG00000014645	ENSGALT00000060607	MEF2C	Transcription factor, MADS-box||Transcription factor, MADS-box superfamily||MADS MEF2-like||Holliday junction regulator protein family C-terminal	protein_coding	Annotated_mRNA	Z	60530225	60640680	+	10	1540	433	9.915115	6.994098	6.192627	7.531029	10.919794	2.608178	1.762496	2.09841	2.375793	1.875843	2.144144	8.3105326	-2.418033924	1.77E-13	1.62E-11
ENSGALG00000014646	ENSGALT00000023607	SYT11	C2 domain superfamily||Synaptotagmin||Synaptotagmin-11||C2 domain	protein_coding	Annotated_mRNA	25	3635048	3645497	+	4	4039	430	13.471962	13.908598	13.037316	13.224977	13.172822	12.253336	12.050239	10.962566	11.352522	10.141198	11.3519722	13.363135	-0.112882889	0.308861079	0.87661594
ENSGALG00000014646	ENSGALT00000086474	SYT11	C2 domain superfamily||Synaptotagmin||Synaptotagmin-11||C2 domain	protein_coding	Annotated_mRNA	25	3635148	3645059	+	5	1299	432	13.471962	13.908598	13.037316	13.224977	13.172822	12.253336	12.050239	10.962566	11.352522	10.141198	11.3519722	13.363135	-0.112882889	0.308861079	0.87661594
ENSGALG00000051639	ENSGALT00000098827	ANKRD61	Ankyrin repeat-containing domain||Ankyrin repeat-containing domain superfamily||Ankyrin repeat	protein_coding	Annotated_mRNA	14	1375264	1377069	-	2	1218	272	0.033233	0.030431	0.077294	0.050079	0.057128	0.204575	0.067745	0.069668	0.059676	0	0.0803328	0.049633	0.726635195	0.602611729	1
ENSGALG00000014648	ENSGALT00000023609	CETN3	EF-hand domain pair||EF-hand domain||EF-Hand 1, calcium-binding site	protein_coding	Annotated_mRNA	Z	59940610	59957212	+	5	1029	167	4.939415	3.201324	3.741475	3.81802	4.265092	2.722541	2.663751	3.766103	2.673121	3.470325	3.0591682	3.9930652	-0.189926816	0.546581828	1
ENSGALG00000004437	ENSGALT00000007061	LHFPL2	Lipoma HMGIC fusion partner-like protein	protein_coding	Annotated_mRNA	Z	22593889	22715686	+	4	1729	228	1.010398	1.672671	1.486772	1.601689	1.418263	2.562233	2.816284	2.610929	3.053137	2.331799	2.6748764	1.4379586	0.891496436	0.002694365	0.041660739
ENSGALG00000004437	ENSGALT00000100293	LHFPL2	Lipoma HMGIC fusion partner-like protein	protein_coding	Annotated_mRNA	Z	22702753	22715665	+	3	1493	228	1.010398	1.672671	1.486772	1.601689	1.418263	2.562233	2.816284	2.610929	3.053137	2.331799	2.6748764	1.4379586	0.891496436	0.002694365	0.041660739
ENSGALG00000004435	ENSGALT00000062010	RAB27A	Small GTP-binding protein domain||Small GTPase||P-loop containing nucleoside triphosphate hydrolase||Rab27a/b	protein_coding	Annotated_mRNA	10	8432340	8464678	+	7	3182	221	27.315956	20.05722	22.156607	21.189091	20.506266	16.933802	17.25111	17.887575	15.2175	20.045959	17.4671892	22.245028	-0.247482364	0.032512261	0.266307379
ENSGALG00000004435	ENSGALT00000106709	RAB27A	Small GTP-binding protein domain||Small GTPase||P-loop containing nucleoside triphosphate hydrolase||Rab27a/b	protein_coding	Annotated_mRNA	10	8442635	8464659	+	6	3224	221	27.315956	20.05722	22.156607	21.189091	20.506266	16.933802	17.25111	17.887575	15.2175	20.045959	17.4671892	22.245028	-0.247482364	0.032512261	0.266307379
ENSGALG00000004435	ENSGALT00000060103	RAB27A	Small GTP-binding protein domain||Small GTPase||P-loop containing nucleoside triphosphate hydrolase||Rab27a/b	protein_coding	Annotated_mRNA	10	8434217	8462481	+	7	946	221	27.315956	20.05722	22.156607	21.189091	20.506266	16.933802	17.25111	17.887575	15.2175	20.045959	17.4671892	22.245028	-0.247482364	0.032512261	0.266307379
ENSGALG00000004435	ENSGALT00000007059	RAB27A	Small GTP-binding protein domain||Small GTPase||P-loop containing nucleoside triphosphate hydrolase||Rab27a/b	protein_coding	Annotated_mRNA	10	8442614	8463489	+	7	1958	221	27.315956	20.05722	22.156607	21.189091	20.506266	16.933802	17.25111	17.887575	15.2175	20.045959	17.4671892	22.245028	-0.247482364	0.032512261	0.266307379
ENSGALG00000004120	ENSGALT00000006562	CNR2	G protein-coupled receptor, rhodopsin-like||GPCR, rhodopsin-like, 7TM||Cannabinoid receptor family||Cannabinoid receptor type 2	protein_coding	Annotated_mRNA	23	5753275	5754330	-	1	1056	351	0.015205	0.102841	0.06889	0.006479	0.092468	0.026425	0.008112	0.017812	0.034301	0.035119	0.0243538	0.0571766	-0.966848249	0.528957075	0.999247237
ENSGALG00000004121	ENSGALT00000006563	LPAR4	G protein-coupled receptor, rhodopsin-like||GPCR, rhodopsin-like, 7TM	protein_coding	Annotated_mRNA	4	1396625	1409350	+	2	2566	348	0.393657	0.265636	0.527614	0.409407	0.352198	0.47811	0.422055	0.356681	0.412477	0.355979	0.4050604	0.3897024	0.151186128	0.838237336	1
ENSGALG00000004121	ENSGALT00000059797	LPAR4	G protein-coupled receptor, rhodopsin-like||GPCR, rhodopsin-like, 7TM	protein_coding	Annotated_mRNA	4	1395651	1409355	+	2	2730	348	0.393657	0.265636	0.527614	0.409407	0.352198	0.47811	0.422055	0.356681	0.412477	0.355979	0.4050604	0.3897024	0.151186128	0.838237336	1
ENSGALG00000004122	ENSGALT00000006564	PNRC2	Proline-rich nuclear receptor coactivator 2||Proline-rich nuclear receptor coactivator 1/2	protein_coding	Annotated_mRNA	23	5759074	5763181	+	3	2698	141	50.123569	49.489803	47.646862	56.095364	53.208054	43.812031	46.507164	44.639259	44.327129	40.313065	43.9197296	51.3127304	-0.102773618	0.271133799	0.837521117
ENSGALG00000004123	ENSGALT00000006565	PABPC1L	Polyadenylate binding protein, human types 1, 2, 3, 4||RNA recognition motif domain||Polyadenylate-binding protein/Hyperplastic disc protein||RNA-binding domain superfamily||PABC (PABP) domain||RNA recognition motif domain, eukaryote||Nucleotide-binding alpha-beta plait domain superfamily	protein_coding	Annotated_mRNA	20	5232016	5240125	-	12	1557	518	2.193603	2.233763	2.72141	2.236555	2.177543	3.633227	3.552864	2.820331	3.308461	3.209363	3.3048492	2.3125748	0.629228157	0.022274351	0.20598854
ENSGALG00000004123	ENSGALT00000071517	PABPC1L	Polyadenylate binding protein, human types 1, 2, 3, 4||RNA recognition motif domain||Polyadenylate-binding protein/Hyperplastic disc protein||RNA-binding domain superfamily||PABC (PABP) domain||RNA recognition motif domain, eukaryote||Nucleotide-binding alpha-beta plait domain superfamily	protein_coding	Annotated_mRNA	20	5231078	5240973	-	15	2221	421	2.193603	2.233763	2.72141	2.236555	2.177543	3.633227	3.552864	2.820331	3.308461	3.209363	3.3048492	2.3125748	0.629228157	0.022274351	0.20598854
ENSGALG00000040756	ENSGALT00000098294	PI4KA	Armadillo-type fold||Phosphatidylinositol kinase||Phosphatidylinositol 3-/4-kinase, catalytic domain||Phosphoinositide 3-kinase, accessory (PIK) domain||Protein kinase-like domain superfamily||Phosphatidylinositol 3/4-kinase, conserved site||Phosphatidylinositol 3-/4-kinase, catalytic domain superfamily	protein_coding	Annotated_mRNA	15	387835	443753	+	54	6350	2087	24.634947	24.259359	24.701622	26.953056	24.501554	20.265057	19.440573	19.442394	18.917068	20.366999	19.6864182	25.0101076	-0.224148729	0.013201697	0.140972566
ENSGALG00000040756	ENSGALT00000057304	PI4KA	Armadillo-type fold||Phosphatidylinositol kinase||Phosphatidylinositol 3-/4-kinase, catalytic domain||Phosphoinositide 3-kinase, accessory (PIK) domain||Protein kinase-like domain superfamily||Phosphatidylinositol 3/4-kinase, conserved site||Phosphatidylinositol 3-/4-kinase, catalytic domain superfamily	protein_coding	Annotated_mRNA	15	387835	443753	+	54	6362	2091	24.634947	24.259359	24.701622	26.953056	24.501554	20.265057	19.440573	19.442394	18.917068	20.366999	19.6864182	25.0101076	-0.224148729	0.013201697	0.140972566
ENSGALG00000040756	ENSGALT00000062710	PI4KA	Armadillo-type fold||Phosphatidylinositol kinase||Phosphatidylinositol 3-/4-kinase, catalytic domain||Phosphoinositide 3-kinase, accessory (PIK) domain||Protein kinase-like domain superfamily||Phosphatidylinositol 3/4-kinase, conserved site||Phosphatidylinositol 3-/4-kinase, catalytic domain superfamily	protein_coding	Annotated_mRNA	15	387835	443753	+	54	6290	2067	24.634947	24.259359	24.701622	26.953056	24.501554	20.265057	19.440573	19.442394	18.917068	20.366999	19.6864182	25.0101076	-0.224148729	0.013201697	0.140972566
ENSGALG00000040756	ENSGALT00000068361	PI4KA	Armadillo-type fold||Phosphatidylinositol kinase||Phosphatidylinositol 3-/4-kinase, catalytic domain||Phosphoinositide 3-kinase, accessory (PIK) domain||Protein kinase-like domain superfamily||Phosphatidylinositol 3/4-kinase, conserved site||Phosphatidylinositol 3-/4-kinase, catalytic domain superfamily	protein_coding	Annotated_mRNA	15	387835	443753	+	55	6458	2123	24.634947	24.259359	24.701622	26.953056	24.501554	20.265057	19.440573	19.442394	18.917068	20.366999	19.6864182	25.0101076	-0.224148729	0.013201697	0.140972566
ENSGALG00000040755	ENSGALT00000078274	ANGPT4	Fibrinogen, conserved site||Angiopoietin-4||Fibrinogen, alpha/beta/gamma chain, C-terminal globular, subdomain 2||Fibrinogen-like, C-terminal||Fibrinogen, alpha/beta/gamma chain, C-terminal globular domain||Fibrinogen, alpha/beta/gamma chain, C-terminal globular, subdomain 1	protein_coding	Annotated_mRNA	20	9893704	9900319	+	9	2052	493	0.039452	0.018063	0.082803	0.007633	0.009726	0.019458	0	0.016866	0.011289	0	0.0095226	0.0315354	-1.556029287	0.306446993	0.874095127
ENSGALG00000029034	ENSGALT00000046160	CTXN3	Cortexin	protein_coding	Annotated_mRNA	Z	56727652	56728388	+	1	737	97	0	0	0	0	0	0	0	0	0	0	--	--	--	--	--
ENSGALG00000015605	ENSGALT00000101093	BACH2	Transcription factor, Skn-1-like, DNA-binding domain superfamily||BTB/POZ domain||SKP1/BTB/POZ domain superfamily||Basic-leucine zipper domain||Basic leucine zipper domain, Maf-type	protein_coding	Annotated_mRNA	3	75333300	75404609	+	5	2963	850	1.819374	1.823435	1.91607	2.220578	1.770351	1.946921	1.915333	1.646407	1.768069	1.847063	1.8247586	1.9099616	0.054878451	0.863352267	1
ENSGALG00000015605	ENSGALT00000025160	BACH2	Transcription factor, Skn-1-like, DNA-binding domain superfamily||BTB/POZ domain||SKP1/BTB/POZ domain superfamily||Basic-leucine zipper domain||Basic leucine zipper domain, Maf-type	protein_coding	Annotated_mRNA	3	75307454	75404609	+	6	2746	824	1.819374	1.823435	1.91607	2.220578	1.770351	1.946921	1.915333	1.646407	1.768069	1.847063	1.8247586	1.9099616	0.054878451	0.863352267	1
ENSGALG00000000102	ENSGALT00000063439	UBE2T	Ubiquitin-conjugating enzyme, active site||Ubiquitin-conjugating enzyme E2||Ubiquitin-conjugating enzyme/RWD-like	protein_coding	Annotated_mRNA	26	1099300	1102387	+	7	892	234	11.209154	10.255889	11.440429	11.025197	12.028479	9.29795	8.970316	9.618789	7.979765	7.5524	8.683844	11.1918296	-0.24682566	0.347579261	0.912189064
ENSGALG00000000102	ENSGALT00000000141	UBE2T	Ubiquitin-conjugating enzyme, active site||Ubiquitin-conjugating enzyme E2||Ubiquitin-conjugating enzyme/RWD-like	protein_coding	Annotated_mRNA	26	1099146	1102387	+	7	818	194	11.209154	10.255889	11.440429	11.025197	12.028479	9.29795	8.970316	9.618789	7.979765	7.5524	8.683844	11.1918296	-0.24682566	0.347579261	0.912189064
ENSGALG00000040759	ENSGALT00000075454	CPXM1	Coagulation factor 5/8 C-terminal domain||Peptidase M14, carboxypeptidase A||AEBP1/CPX, carboxypeptidase domain||Carboxypeptidase-like, regulatory domain superfamily||Galactose-binding-like domain superfamily	protein_coding	Annotated_mRNA	4	91071627	91078804	-	14	2977	768	3.827887	3.993974	3.753953	4.159859	3.825278	3.465932	3.41831	2.863232	3.006186	3.346288	3.2199896	3.9121902	-0.157084058	0.51170278	0.991154793
ENSGALG00000040759	ENSGALT00000095259	CPXM1	Coagulation factor 5/8 C-terminal domain||Peptidase M14, carboxypeptidase A||AEBP1/CPX, carboxypeptidase domain||Carboxypeptidase-like, regulatory domain superfamily||Galactose-binding-like domain superfamily	protein_coding	Annotated_mRNA	4	91069174	91077698	-	13	4865	803	3.827887	3.993974	3.753953	4.159859	3.825278	3.465932	3.41831	2.863232	3.006186	3.346288	3.2199896	3.9121902	-0.157084058	0.51170278	0.991154793
ENSGALG00000040758	ENSGALT00000049026	INSR	Immunoglobulin-like fold||Tyrosine-protein kinase, catalytic domain||Serine-threonine/tyrosine-protein kinase, catalytic domain||Tyrosine-protein kinase, insulin-like receptor||Fibronectin type III||Furin-like repeat||Receptor L-domain||Fibronectin type III superfamily||Receptor L-domain superfamily||Protein kinase, ATP binding site||Tyrosine-protein kinase, receptor class II, conserved site||Ins…	protein_coding	Annotated_mRNA	28	4218437	4253117	-	21	4595	1324	28.273159	25.527834	26.114109	25.288828	25.62874	22.095272	22.812456	21.816816	21.137428	22.350294	22.0424532	26.166534	-0.127174611	0.159711667	0.67538483
ENSGALG00000006456	ENSGALT00000010426	C14H16orf45	bMERB domain||Uncharacterized protein C16orf45-like	protein_coding	Annotated_mRNA	14	7881342	7922149	+	6	1249	204	0.01135	0.077645	0.076403	0	0.014912	0	0	0.11967	0	0.056502	0.0352344	0.036062	0.150757616	0.932940308	1
ENSGALG00000008120	ENSGALT00000013179	TLE3	WD40 repeat, conserved site||WD40-repeat-containing domain||Groucho/TLE, N-terminal Q-rich domain||WD40 repeat||Groucho/transducin-like enhancer||WD40/YVTN repeat-like-containing domain superfamily||WD40-repeat-containing domain superfamily	protein_coding	Annotated_mRNA	10	19916361	19936011	-	20	3237	779	12.567519	10.952258	11.837688	11.076227	11.536402	8.9658	8.39629	10.032287	6.662705	8.548176	8.5210516	11.5940188	-0.337957638	0.015302805	0.157867507
ENSGALG00000008121	ENSGALT00000033172	CYP17A1	Cytochrome P450||Cytochrome P450, E-class, group I||Cytochrome P450, conserved site||Steroid 17-alpha-hydroxylase/17,20 lyase||Cytochrome P450 superfamily	protein_coding	Annotated_mRNA	6	24341475	24343997	-	8	1689	527	0.014742	0	0	0.039227	0	0	0	0.022272	0	0	0.0044544	0.0107938	-1.057216005	0.760887712	1
ENSGALG00000008121	ENSGALT00000050280	CYP17A1	Cytochrome P450||Cytochrome P450, E-class, group I||Cytochrome P450, conserved site||Steroid 17-alpha-hydroxylase/17,20 lyase||Cytochrome P450 superfamily	protein_coding	Annotated_mRNA	6	24341471	24343997	-	9	1612	500	0.014742	0	0	0.039227	0	0	0	0.022272	0	0	0.0044544	0.0107938	-1.057216005	0.760887712	1
ENSGALG00000008122	ENSGALT00000098696	SLC39A13	Zinc/iron permease	protein_coding	Annotated_mRNA	5	23134558	23153378	-	9	2857	485	7.191035	6.068901	6.24838	7.09176	5.969989	6.19944	6.97686	7.191457	7.64915	6.605103	6.924402	6.514013	0.225019773	0.145247066	0.644809378
ENSGALG00000008122	ENSGALT00000106651	SLC39A13	Zinc/iron permease	protein_coding	Annotated_mRNA	5	23134574	23166262	-	14	3930	366	7.191035	6.068901	6.24838	7.09176	5.969989	6.19944	6.97686	7.191457	7.64915	6.605103	6.924402	6.514013	0.225019773	0.145247066	0.644809378
ENSGALG00000008122	ENSGALT00000013183	SLC39A13	Zinc/iron permease	protein_coding	Annotated_mRNA	5	23134572	23152907	-	10	2672	366	7.191035	6.068901	6.24838	7.09176	5.969989	6.19944	6.97686	7.191457	7.64915	6.605103	6.924402	6.514013	0.225019773	0.145247066	0.644809378
ENSGALG00000008122	ENSGALT00000097929	SLC39A13	Zinc/iron permease	protein_coding	Annotated_mRNA	5	23135285	23154003	-	11	2267	366	7.191035	6.068901	6.24838	7.09176	5.969989	6.19944	6.97686	7.191457	7.64915	6.605103	6.924402	6.514013	0.225019773	0.145247066	0.644809378
ENSGALG00000008122	ENSGALT00000108362	SLC39A13	Zinc/iron permease	protein_coding	Annotated_mRNA	5	23134558	23148277	-	10	2757	366	7.191035	6.068901	6.24838	7.09176	5.969989	6.19944	6.97686	7.191457	7.64915	6.605103	6.924402	6.514013	0.225019773	0.145247066	0.644809378
ENSGALG00000011697	ENSGALT00000083896	SEC22A	Longin-like domain superfamily||Vesicle-trafficking protein Sec22a||Longin domain	protein_coding	Annotated_mRNA	7	26927568	26942616	+	8	1366	308	27.339819	28.644983	27.106972	28.120543	29.877028	29.034626	28.468103	26.443096	26.379698	26.422352	27.349575	28.217869	0.074024903	0.413657218	0.954161535
ENSGALG00000008124	ENSGALT00000013188	BORCS7	BLOC-1-related complex subunit 7	protein_coding	Annotated_mRNA	6	24344520	24347587	+	5	1802	106	7.488888	6.334722	7.677637	8.134109	7.776105	8.557055	7.812357	8.289817	7.473107	7.425805	7.9116282	7.4822922	0.152281724	0.627634702	1
ENSGALG00000008124	ENSGALT00000084837	BORCS7	BLOC-1-related complex subunit 7	protein_coding	Annotated_mRNA	6	24344499	24347576	+	4	1899	135	7.488888	6.334722	7.677637	8.134109	7.776105	8.557055	7.812357	8.289817	7.473107	7.425805	7.9116282	7.4822922	0.152281724	0.627634702	1
ENSGALG00000011692	ENSGALT00000100766	CDCA4	SERTA domain	protein_coding	Annotated_mRNA	5	52136138	52142967	-	4	1681	345	35.129543	33.566078	32.7467	36.97905	42.980198	30.595425	28.991058	28.416965	29.839933	28.929041	29.3544844	36.2803138	-0.169885987	0.090687938	0.499374389
ENSGALG00000011692	ENSGALT00000053251	CDCA4	SERTA domain	protein_coding	Annotated_mRNA	5	52134905	52142528	-	3	2129	264	35.129543	33.566078	32.7467	36.97905	42.980198	30.595425	28.991058	28.416965	29.839933	28.929041	29.3544844	36.2803138	-0.169885987	0.090687938	0.499374389
ENSGALG00000011692	ENSGALT00000019114	CDCA4	SERTA domain	protein_coding	Annotated_mRNA	5	52134885	52142339	-	3	2200	264	35.129543	33.566078	32.7467	36.97905	42.980198	30.595425	28.991058	28.416965	29.839933	28.929041	29.3544844	36.2803138	-0.169885987	0.090687938	0.499374389
ENSGALG00000008127	ENSGALT00000057017	SPI1	Winged helix DNA-binding domain superfamily||Winged helix-like DNA-binding domain superfamily||Ets domain	protein_coding	Annotated_mRNA	5	23185094	23206765	+	5	2225	266	74.517273	64.435844	64.229576	73.904243	68.806999	91.643776	88.65583	91.207268	85.558945	83.978806	88.208925	69.178787	0.472678695	1.80E-07	7.91E-06
ENSGALG00000008128	ENSGALT00000013192	MOB4	MOB kinase activator family||MOB kinase activator superfamily	protein_coding	Annotated_mRNA	7	10239859	10249549	+	8	2971	225	11.568488	12.575881	12.098587	13.97657	11.805733	14.235933	14.742558	13.85288	13.949563	12.557798	13.8677464	12.4050518	0.268522424	0.092122042	0.503820424
ENSGALG00000002728	ENSGALT00000004306	SLC16A3	Major facilitator superfamily domain||Monocarboxylate transporter||MFS transporter superfamily||Major facilitator superfamily||Monocarboxylate transporter 4	protein_coding	Annotated_mRNA	18	4866126	4876014	-	5	3282	473	38.016979	34.672836	36.987074	38.760732	38.646797	39.558845	37.279762	39.207789	37.444109	38.968347	38.4917704	37.4168836	0.154698454	0.087680878	0.489312405
ENSGALG00000016505	ENSGALT00000026627	GPN1	GPN-loop GTPase||P-loop containing nucleoside triphosphate hydrolase||AAA+ ATPase domain||GPN-loop GTPase 1	protein_coding	Annotated_mRNA	3	104286884	104301775	-	14	2176	369	15.070802	15.727038	17.048189	17.778124	17.183458	15.724111	15.495451	14.487411	14.887532	13.075485	14.733998	16.5615222	-0.055935472	0.630378467	1
ENSGALG00000000736	ENSGALT00000092303	MATK	SH2 domain superfamily||Serine-threonine/tyrosine-protein kinase, catalytic domain||Tyrosine-protein kinase, active site||Protein kinase-like domain superfamily||Protein kinase domain||Protein kinase, ATP binding site||SH3 domain||CSK-like, SH2 domain||SH2 domain||SH3-like domain superfamily||Tyrosine-protein kinase, catalytic domain	protein_coding	Annotated_mRNA	28	1056317	1061333	+	12	1827	479	6.223673	4.686422	5.068344	6.328733	5.806598	4.082976	4.14911	4.200279	3.836682	4.150628	4.083935	5.622754	-0.334687217	0.209971602	0.755505027
ENSGALG00000000736	ENSGALT00000001052	MATK	SH2 domain superfamily||Serine-threonine/tyrosine-protein kinase, catalytic domain||Tyrosine-protein kinase, active site||Protein kinase-like domain superfamily||Protein kinase domain||Protein kinase, ATP binding site||SH3 domain||CSK-like, SH2 domain||SH2 domain||SH3-like domain superfamily||Tyrosine-protein kinase, catalytic domain	protein_coding	Annotated_mRNA	28	1056317	1061333	+	14	1941	447	6.223673	4.686422	5.068344	6.328733	5.806598	4.082976	4.14911	4.200279	3.836682	4.150628	4.083935	5.622754	-0.334687217	0.209971602	0.755505027
ENSGALG00000000731	ENSGALT00000043845	THEMIS2	CABIT domain||Protein THEMIS	protein_coding	Annotated_mRNA	23	1564116	1568510	+	5	2287	576	2.851693	2.568662	2.256355	3.059992	2.687779	3.518544	3.215994	2.592803	2.661108	2.882725	2.9742348	2.6848962	0.267606598	0.45510922	0.974108917
ENSGALG00000013565	ENSGALT00000023339	--	Chromodomain-helicase-DNA-binding protein 4||Zinc finger, FYVE/PHD-type||SNF2-related, N-terminal domain||Chromo-like domain superfamily||Zinc finger, PHD-type, conserved site||P-loop containing nucleoside triphosphate hydrolase||Chromo domain||Zinc finger, PHD-type||Helicase, C-terminal||Chromo/chromo shadow domain||CHD, N-terminal||Helicase superfamily 1/2, ATP-binding domain||DNA/RNA helicase,…	protein_coding	Annotated_mRNA	1	77661403	77673356	-	21	3438	1145	26.613245	23.805063	23.580816	26.599451	24.414051	21.520472	20.655249	21.246689	20.012325	19.868135	20.660574	25.0025252	-0.153523452	0.090443541	0.498353818
ENSGALG00000006522	ENSGALT00000098249	HCK	Protein kinase-like domain superfamily||Tyrosine-protein kinase, active site||Protein kinase domain||SH2 domain superfamily||Serine-threonine/tyrosine-protein kinase, catalytic domain||SH2 domain||SH3 domain||Tyrosine-protein kinase, catalytic domain||SH3-like domain superfamily||Protein kinase, ATP binding site	protein_coding	Annotated_mRNA	20	10105874	10112326	+	12	1545	514	4.020505	3.265202	3.341588	4.200242	3.411747	2.735117	2.23799	2.457985	2.145294	3.017903	2.5188578	3.6478568	-0.411549062	0.228970166	0.783394544
ENSGALG00000006522	ENSGALT00000010538	HCK	Protein kinase-like domain superfamily||Tyrosine-protein kinase, active site||Protein kinase domain||SH2 domain superfamily||Serine-threonine/tyrosine-protein kinase, catalytic domain||SH2 domain||SH3 domain||Tyrosine-protein kinase, catalytic domain||SH3-like domain superfamily||Protein kinase, ATP binding site	protein_coding	Annotated_mRNA	20	10106507	10112326	+	11	1473	490	4.020505	3.265202	3.341588	4.200242	3.411747	2.735117	2.23799	2.457985	2.145294	3.017903	2.5188578	3.6478568	-0.411549062	0.228970166	0.783394544
ENSGALG00000002239	ENSGALT00000003504	REXO5	Ribonuclease H-like superfamily||Ribonuclease H superfamily||Nucleotide-binding alpha-beta plait domain superfamily||RNA recognition motif domain||RNA exonuclease 1-like, exonuclease domain||RNA-binding domain superfamily||Exonuclease, RNase T/DNA polymerase III	protein_coding	Annotated_mRNA	14	15224075	15238698	+	19	2491	773	13.493369	12.900841	12.331149	13.044543	11.720785	11.373688	11.815342	11.542306	11.794414	12.244452	11.7540404	12.6981374	0.010338905	0.911149051	1
ENSGALG00000006252	ENSGALT00000033333	LMO4	Zinc finger, LIM-type	protein_coding	Annotated_mRNA	8	16116950	16130653	-	5	1081	165	5.74221	6.612988	5.908541	5.689606	5.200712	4.477528	4.810573	5.980807	5.260175	6.023726	5.3105618	5.8308114	-0.028293512	0.87189842	1
ENSGALG00000006252	ENSGALT00000104993	LMO4	Zinc finger, LIM-type	protein_coding	Annotated_mRNA	8	16116468	16129437	-	5	1309	175	5.74221	6.612988	5.908541	5.689606	5.200712	4.477528	4.810573	5.980807	5.260175	6.023726	5.3105618	5.8308114	-0.028293512	0.87189842	1
ENSGALG00000010349	ENSGALT00000087128	POLR1C	DNA-directed RNA polymerases I and III subunit AC40||RNA polymerase, RBP11-like subunit||DNA-directed RNA polymerase, insert domain superfamily||DNA-directed RNA polymerase, RpoA/D/Rpb3-type||DNA-directed RNA polymerase, insert domain||DNA-directed RNA polymerase, 30-40kDa subunit, conserved site	protein_coding	Annotated_mRNA	3	31030686	31034043	-	9	1286	346	17.15197	15.995909	15.625257	16.856007	17.074715	15.497646	15.400243	14.684821	15.191082	16.017527	15.3582638	16.5407716	0.014728124	0.928184371	1
ENSGALG00000010349	ENSGALT00000062043	POLR1C	DNA-directed RNA polymerases I and III subunit AC40||RNA polymerase, RBP11-like subunit||DNA-directed RNA polymerase, insert domain superfamily||DNA-directed RNA polymerase, RpoA/D/Rpb3-type||DNA-directed RNA polymerase, insert domain||DNA-directed RNA polymerase, 30-40kDa subunit, conserved site	protein_coding	Annotated_mRNA	3	31030699	31034023	-	8	1133	306	17.15197	15.995909	15.625257	16.856007	17.074715	15.497646	15.400243	14.684821	15.191082	16.017527	15.3582638	16.5407716	0.014728124	0.928184371	1
ENSGALG00000001201	ENSGALT00000040402	GFOD2	Oxidoreductase, N-terminal||NAD(P)-binding domain superfamily||-	protein_coding	Annotated_mRNA	11	594788	600184	+	3	2563	280	7.355947	7.161778	7.802387	8.03244	10.722289	7.57439	4.461794	6.554167	6.370988	10.822924	7.1568526	8.2149682	-0.099211853	0.758729371	1
ENSGALG00000001201	ENSGALT00000094728	GFOD2	Oxidoreductase, N-terminal||NAD(P)-binding domain superfamily||-	protein_coding	Annotated_mRNA	11	594651	598901	+	2	1515	385	7.355947	7.161778	7.802387	8.03244	10.722289	7.57439	4.461794	6.554167	6.370988	10.822924	7.1568526	8.2149682	-0.099211853	0.758729371	1
ENSGALG00000007996	ENSGALT00000012982	ANKRD44	Ankyrin repeat||Ankyrin repeat-containing domain||Ankyrin repeat-containing domain superfamily	protein_coding	Annotated_mRNA	7	10057110	10167732	-	28	5930	990	55.823204	56.55666	54.464359	59.895924	58.183022	65.229172	62.730331	60.79232	63.236847	59.238987	62.2455314	56.9846338	0.247967838	0.006085852	0.07985192
ENSGALG00000010619	ENSGALT00000017276	CC2D1B	Domain of unknown function DM14||Coiled-coil and C2 domain-containing protein 1||C2 domain||C2 domain superfamily||Freud, C2 domain	protein_coding	Annotated_mRNA	8	24697100	24727774	-	24	3819	881	11.794314	10.835285	9.534623	11.164544	10.243712	9.132652	10.322803	9.768752	9.65907	8.968109	9.5702772	10.7144956	-0.040411964	0.656301941	1
ENSGALG00000010618	ENSGALT00000017275	SLC30A6	Cation efflux protein||Cation efflux transmembrane domain superfamily	protein_coding	Annotated_mRNA	3	33708793	33721721	-	14	2332	535	54.071289	53.572178	56.588615	60.477482	57.781479	44.224667	44.040325	42.545956	44.411144	42.767754	43.5979692	56.4982086	-0.323414248	0.000532883	0.011012083
ENSGALG00000010341	ENSGALT00000016835	XPO5	Armadillo-type fold||Armadillo-like helical||Exportin-1/Importin-beta-like||Exportin-5||Importin-beta, N-terminal domain	protein_coding	Annotated_mRNA	3	31002064	31029729	+	32	5144	1206	29.401403	26.958345	26.592081	28.496649	29.53623	26.582144	25.932592	25.464228	24.575203	24.881561	25.4871456	28.1969416	-0.037944663	0.674913861	1
ENSGALG00000010341	ENSGALT00000048450	XPO5	Armadillo-type fold||Armadillo-like helical||Exportin-1/Importin-beta-like||Exportin-5||Importin-beta, N-terminal domain	protein_coding	Annotated_mRNA	3	31002023	31028371	+	33	3869	1220	29.401403	26.958345	26.592081	28.496649	29.53623	26.582144	25.932592	25.464228	24.575203	24.881561	25.4871456	28.1969416	-0.037944663	0.674913861	1
ENSGALG00000006254	ENSGALT00000010107	ERCC6	SNF2-related, N-terminal domain||P-loop containing nucleoside triphosphate hydrolase||SNF2-like, N-terminal domain superfamily||Helicase superfamily 1/2, ATP-binding domain||Helicase, C-terminal	protein_coding	Annotated_mRNA	6	19565955	19609491	-	21	4710	1495	8.519802	8.361796	7.511618	9.301684	8.177969	7.754192	7.331242	6.462053	6.976135	6.841633	7.073051	8.3745738	-0.154907055	0.147820603	0.650948094
ENSGALG00000010343	ENSGALT00000016840	TSPAN16	Tetraspanin/Peripherin||Tetraspanin, EC2 domain superfamily||Tetraspanin, conserved site||Tetraspanin	protein_coding	Annotated_mRNA	8	21841065	21844951	+	8	1353	238	0.009592	0	0.027907	0	0	0	0	0	0.025876	0	0.0051752	0.0074998	-0.34012009	0.944988772	1
ENSGALG00000050229	ENSGALT00000101535	--	Pex19, C-terminal domain superfamily||Pex19 protein	protein_coding	Annotated_mRNA	23	6113703	6120460	+	6	2864	584	0.307001	1.790597	2.405363	2.164932	1.913858	2.02898	1.49443	2.094191	2.208988	1.788684	1.9230546	1.7163502	0.224322833	0.670201818	1
ENSGALG00000050229	ENSGALT00000061417	--	Pex19, C-terminal domain superfamily||Pex19 protein	protein_coding	Annotated_mRNA	23	6114723	6120460	+	6	1681	280	0.307001	1.790597	2.405363	2.164932	1.913858	2.02898	1.49443	2.094191	2.208988	1.788684	1.9230546	1.7163502	0.224322833	0.670201818	1
ENSGALG00000050229	ENSGALT00000094088	--	Pex19, C-terminal domain superfamily||Pex19 protein	protein_coding	Annotated_mRNA	23	6114723	6120460	+	6	3012	584	0.307001	1.790597	2.405363	2.164932	1.913858	2.02898	1.49443	2.094191	2.208988	1.788684	1.9230546	1.7163502	0.224322833	0.670201818	1
ENSGALG00000050229	ENSGALT00000098289	--	Pex19, C-terminal domain superfamily||Pex19 protein	protein_coding	Annotated_mRNA	23	6114723	6120460	+	5	3119	608	0.307001	1.790597	2.405363	2.164932	1.913858	2.02898	1.49443	2.094191	2.208988	1.788684	1.9230546	1.7163502	0.224322833	0.670201818	1
ENSGALG00000010613	ENSGALT00000017269	ZFYVE9	Domain of unknown function DUF3480||Zinc finger FYVE domain containing protein, SARA/endofin||FYVE zinc finger||Zinc finger, RING/FYVE/PHD-type||Smad anchor for receptor activation, Smad-binding domain superfamily||Zinc finger, FYVE-related||Zinc finger, FYVE/PHD-type||Smad anchor for receptor activation, Smad-binding domain	protein_coding	Annotated_mRNA	8	24654352	24694793	+	18	4391	1416	15.028076	14.100076	14.049134	15.155151	14.063663	14.049456	13.852244	13.179667	13.207844	13.188395	13.4955212	14.47922	0.015199864	0.866698038	1
ENSGALG00000002234	ENSGALT00000003497	UNC13D	Munc13 homology 1||Mammalian uncoordinated homology 13, domain 2||C2 domain||Mammalian uncoordinated homology 13, subgroup, domain 2||C2 domain superfamily	protein_coding	Annotated_mRNA	18	4655895	4661873	+	19	2472	708	1.786307	1.953276	2.5597	2.10575	2.375032	3.712299	3.571331	3.679051	3.955139	3.69803	3.72317	2.156013	0.905544069	0.003616498	0.053291371
ENSGALG00000010347	ENSGALT00000016846	CCNG2	Cyclin-like||Cyclin-G2||Cyclin||Cyclin-like superfamily||Cyclin, N-terminal	protein_coding	Annotated_mRNA	4	35013347	35018533	-	6	2911	259	9.454243	9.75315	9.270469	10.314514	10.296384	9.859152	9.909647	9.597222	9.161943	9.077152	9.5210232	9.817752	0.07615105	0.648799085	1
ENSGALG00000010346	ENSGALT00000037707	TGFB3	Transforming growth factor beta, conserved site||TGF-beta, propeptide||Transforming growth factor-beta-related||Transforming growth factor beta-3||Transforming growth factor-beta||Transforming growth factor-beta, C-terminal||Cystine-knot cytokine	protein_coding	Annotated_mRNA	5	38669193	38684139	-	7	3189	535	4.670718	3.732853	4.525192	4.495177	4.221417	4.337116	4.404562	4.851882	4.164399	4.325212	4.4166342	4.3290714	0.128044019	0.449951744	0.970696589
ENSGALG00000049660	ENSGALT00000107941	--	Immunoglobulin-like fold||Immunoglobulin-like domain superfamily	protein_coding	Annotated_mRNA	31	3824746	3828847	+	6	1227	75	0	0	0	0	0	0	0	0	0	0	--	--	--	--	--
ENSGALG00000031839	ENSGALT00000071430	SUV39H1	Chromo domain, conserved site||Histone H3-K9 methyltransferase||Chromo domain||Chromo/chromo shadow domain||Pre-SET domain||Chromo-like domain superfamily	protein_coding	Annotated_mRNA	30	276665	280766	-	6	1327	267	4.834743	4.980338	5.627685	6.809975	6.207021	5.513934	5.126953	5.645738	5.442828	4.633226	5.2725358	5.6919524	0.01132351	0.967477238	1
ENSGALG00000049664	ENSGALT00000106088	--	Arylacetamide deacetylase||Alpha/Beta hydrolase fold||Alpha/beta hydrolase fold-3	protein_coding	Annotated_mRNA	21	5265102	5268430	-	4	1233	410	0	0.075461	0	0.026698	0	0.052481	0.009042	0.030509	0	0	0.0184064	0.0204318	-0.016205392	1	1
ENSGALG00000049665	ENSGALT00000053680	BLEC3	C-type lectin-like/link domain superfamily||C-type lectin fold||C-type lectin-like||Natural killer cell receptor-like, C-type lectin-like domain	protein_coding	Annotated_mRNA	16	2444068	2445718	-	5	507	168	1.469713	1.360611	1.421024	1.290457	1.718989	1.418173	1.400014	1.019776	1.075896	1.438486	1.270469	1.4521588	-0.079343328	0.546742151	1
ENSGALG00000049667	ENSGALT00000103898	TAFA1	Chemokine-like protein, FAM19A2	protein_coding	Annotated_mRNA	12	15336892	15534822	+	5	1930	133	0	0.016247	0	0.094688	0.054079	0.046591	0	0	0.01883	0.041473	0.0213788	0.0330028	-0.473658091	0.779916834	1
ENSGALG00000049667	ENSGALT00000107739	TAFA1	Chemokine-like protein, FAM19A2	protein_coding	Annotated_mRNA	12	15336953	15534760	+	6	1843	145	0	0.016247	0	0.094688	0.054079	0.046591	0	0	0.01883	0.041473	0.0213788	0.0330028	-0.473658091	0.779916834	1
ENSGALG00000049667	ENSGALT00000056059	TAFA1	Chemokine-like protein, FAM19A2	protein_coding	Annotated_mRNA	12	15332071	15534822	+	5	1410	133	0	0.016247	0	0.094688	0.054079	0.046591	0	0	0.01883	0.041473	0.0213788	0.0330028	-0.473658091	0.779916834	1
ENSGALG00000031832	ENSGALT00000046784	IKBKB	Ubiquitin-like domain superfamily||Protein kinase-like domain superfamily||Serine/threonine-protein kinase, active site||IKBKB, scaffold dimerization domain||Protein kinase domain||I-kappa-kinase-beta NEMO binding domain	protein_coding	Annotated_mRNA	22	3034645	3047948	+	22	3697	753	13.73687	12.772421	13.101037	13.47707	13.139132	11.151712	11.513242	10.507119	10.39683	11.003698	10.9145202	13.245306	-0.159040689	0.085475304	0.481836867
ENSGALG00000002232	ENSGALT00000003495	RERE	Bromo adjacent homology (BAH) domain||ELM2 domain||SANT domain||SANT/Myb domain||Atrophin-like||Homeobox-like domain superfamily||Zinc finger, GATA-type	protein_coding	Annotated_mRNA	21	3041502	3157181	-	23	4659	1552	20.884919	18.948931	18.507194	19.868875	18.399802	18.927632	18.153855	17.646263	16.208532	17.097314	17.6067192	19.3219442	-0.021355985	0.81336116	1
ENSGALG00000002232	ENSGALT00000099647	RERE	Bromo adjacent homology (BAH) domain||ELM2 domain||SANT domain||SANT/Myb domain||Atrophin-like||Homeobox-like domain superfamily||Zinc finger, GATA-type	protein_coding	Annotated_mRNA	21	3041502	3157181	-	14	1710	569	20.884919	18.948931	18.507194	19.868875	18.399802	18.927632	18.153855	17.646263	16.208532	17.097314	17.6067192	19.3219442	-0.021355985	0.81336116	1
ENSGALG00000031835	ENSGALT00000070165	TMEM68	Phospholipid/glycerol acyltransferase	protein_coding	Annotated_mRNA	2	111010166	111029857	-	7	3281	332	9.27823	8.683712	8.416121	9.916354	9.309003	8.503485	8.693439	7.989203	7.477715	7.148147	7.9623978	9.120684	-0.056321479	0.675538053	1
ENSGALG00000006258	ENSGALT00000010115	SPOCK1	Thyroglobulin type-1||Thyroglobulin type-1 superfamily||Kazal domain superfamily||Kazal domain||SPARC/Testican, calcium-binding domain||EF-hand domain pair	protein_coding	Annotated_mRNA	13	15289707	15400987	-	9	1098	365	15.239121	14.278362	14.798322	14.665181	14.191142	9.519917	9.301552	8.376184	9.522216	10.121272	9.3682282	14.6344256	-0.485746062	8.46E-08	3.95E-06
ENSGALG00000004514	ENSGALT00000007189	PDE6G	Retinal cGMP phosphodiesterase, gamma subunit||Retinal cGMP phosphodiesterase, gamma subunit superfamily	protein_coding	Annotated_mRNA	18	9141163	9143240	+	4	1142	87	1.02142	1.283633	0.844786	0.904326	0.858417	0.881484	0.612576	0.70584	0.727732	0.54192	0.6939104	0.9825164	-0.221773733	0.695246035	1
ENSGALG00000007543	ENSGALT00000012197	APCDD1L	APCDD1 domain	protein_coding	Annotated_mRNA	20	11158900	11172710	+	4	1491	496	1.201146	1.021815	1.350537	1.215723	1.011587	1.359234	1.121719	0.854388	0.827425	0.773896	0.9873324	1.1601616	-0.235201887	0.130236732	0.610963755
ENSGALG00000023193	ENSGALT00000038008	SOCS1L	SH2 domain superfamily||SOCS1, SH2 domain||SH2 domain	protein_coding	Annotated_mRNA	1	49228299	49238706	+	4	1763	212	1.36987	1.322184	1.657558	1.309268	1.745683	2.712124	2.950181	2.557764	2.53247	3.010523	2.7526124	1.4809126	1.039208739	0.000322536	0.007175328
ENSGALG00000011966	ENSGALT00000019518	RANGAP1	Leucine-rich repeat||Ran-GTPase activating protein 1, C-terminal||Ran-GTPase activating protein 1, C-terminal domain superfamily||Leucine-rich repeat domain superfamily	protein_coding	Annotated_mRNA	1	49734327	49753467	+	17	2633	579	46.210321	43.127052	39.877487	42.916476	41.422091	41.929562	43.365349	40.046891	36.490237	38.356466	40.037701	42.7106854	0.01149425	0.898971911	1
ENSGALG00000011967	ENSGALT00000087335	MAD2L1	HORMA domain||HORMA domain superfamily	protein_coding	Annotated_mRNA	4	54534509	54537977	+	5	1357	206	11.47808	12.831164	12.44916	13.685535	11.288928	10.426506	10.562573	11.218897	11.24192	9.841518	10.6582828	12.3465734	-0.090969146	0.639266288	1
ENSGALG00000011965	ENSGALT00000078681	ZC3H7B	Zinc finger, CCCH-type superfamily||Zinc finger, CCCH-type||Zinc finger C2H2 superfamily||Tetratricopeptide repeat-containing domain||Tetratricopeptide-like helical domain superfamily||Tetratricopeptide repeat||Zinc finger CCCH domain-containing protein A/B	protein_coding	Annotated_mRNA	1	49688865	49725642	-	22	4044	1011	36.679272	34.872932	34.224739	36.044693	35.068214	26.615532	26.769056	24.070219	25.709806	25.494888	25.7319002	35.37797	-0.338922342	0.000180688	0.00430132
ENSGALG00000011962	ENSGALT00000019508	NDNF	Fibronectin type III superfamily||Fibronectin type III||Protein NDNF	protein_coding	Annotated_mRNA	4	54187801	54205828	+	5	2479	568	0	0	0	0	0	0.03855	0	0	0	0	0.00771	0	5.952240937	0.115516469	0.575353353
ENSGALG00000011963	ENSGALT00000019510	PRDM5	SET domain||PR-domain zinc finger protein PRDM5-like||Zinc finger C2H2 superfamily||Zinc finger C2H2-type||Zinc finger, double-stranded RNA binding	protein_coding	Annotated_mRNA	4	54227745	54309687	+	16	1902	633	3.956789	3.284629	3.740978	3.783005	3.743045	3.558881	3.253361	3.656431	3.05235	3.670485	3.4383016	3.7016892	0.015027589	0.875139361	1
ENSGALG00000011961	ENSGALT00000102518	TNIP3	TNFAIP3-interacting protein 3||NF-kappa-B essential modulator NEMO, CC2-LZ domain	protein_coding	Annotated_mRNA	4	54126213	54173032	+	14	2272	465	0.035055	0.037746	0.166189	0.046731	0.011557	0.146487	0.179017	0.121475	0.061419	0.11297	0.1242736	0.0594556	1.147393878	0.09392607	0.508917122
ENSGALG00000011961	ENSGALT00000019506	TNIP3	TNFAIP3-interacting protein 3||NF-kappa-B essential modulator NEMO, CC2-LZ domain	protein_coding	Annotated_mRNA	4	54109012	54173032	+	14	2179	396	0.035055	0.037746	0.166189	0.046731	0.011557	0.146487	0.179017	0.121475	0.061419	0.11297	0.1242736	0.0594556	1.147393878	0.09392607	0.508917122
ENSGALG00000005522	ENSGALT00000095644	DYNLL2	Dynein light chain, type 1/2||Dynein light chain, type 1/2, conserved site||Dynein light chain superfamily	protein_coding	Annotated_mRNA	19	8841398	8845322	-	3	688	68	10.460926	11.902823	10.705118	11.220836	9.878482	10.127475	9.605018	9.579814	10.395748	8.663109	9.6742328	10.833637	-0.058006622	0.758096113	1
ENSGALG00000005522	ENSGALT00000008859	DYNLL2	Dynein light chain, type 1/2||Dynein light chain, type 1/2, conserved site||Dynein light chain superfamily	protein_coding	Annotated_mRNA	19	8838677	8845220	-	3	2085	89	10.460926	11.902823	10.705118	11.220836	9.878482	10.127475	9.605018	9.579814	10.395748	8.663109	9.6742328	10.833637	-0.058006622	0.758096113	1
ENSGALG00000005521	ENSGALT00000054764	PER2	Period circadian-like, C-terminal||PAS domain||PAS fold-3||PAS domain superfamily	protein_coding	Annotated_mRNA	9	5655084	5680030	-	22	5829	1345	38.228062	34.814327	35.231167	37.659981	37.405464	35.22979	35.486721	35.878765	35.859722	36.598072	35.810614	36.6678002	0.087842858	0.33137368	0.897172832
ENSGALG00000005521	ENSGALT00000008858	PER2	Period circadian-like, C-terminal||PAS domain||PAS fold-3||PAS domain superfamily	protein_coding	Annotated_mRNA	9	5655084	5680030	-	23	5742	1316	38.228062	34.814327	35.231167	37.659981	37.405464	35.22979	35.486721	35.878765	35.859722	36.598072	35.810614	36.6678002	0.087842858	0.33137368	0.897172832
ENSGALG00000001209	ENSGALT00000103168	TP53INP2	Tumor protein p53-inducible nuclear protein 2||Tumour protein p53-inducible nuclear protein	protein_coding	Annotated_mRNA	20	571792	576537	-	5	642	213	4.378906	4.187252	3.329313	3.900313	4.80463	6.326135	5.229661	4.524783	4.312459	5.426281	5.1638638	4.1200828	0.413006545	0.033888625	0.272154228
ENSGALG00000001209	ENSGALT00000001836	TP53INP2	Tumor protein p53-inducible nuclear protein 2||Tumour protein p53-inducible nuclear protein	protein_coding	Annotated_mRNA	20	571792	576537	-	5	489	162	4.378906	4.187252	3.329313	3.900313	4.80463	6.326135	5.229661	4.524783	4.312459	5.426281	5.1638638	4.1200828	0.413006545	0.033888625	0.272154228
ENSGALG00000005527	ENSGALT00000008865	APPL1	Pleckstrin homology domain||APPL1, BAR domain||AH/BAR domain superfamily||PH-like domain superfamily||PTB/PI domain	protein_coding	Annotated_mRNA	12	9007497	9031248	+	20	2421	806	9.387221	9.095411	9.366599	10.173887	8.03632	8.746706	8.046576	8.365927	8.573034	8.354639	8.4173764	9.2118876	0.002602735	0.982702367	1
ENSGALG00000005525	ENSGALT00000039052	SRSF1	SRSF1, RNA recognition motif 1||Nucleotide-binding alpha-beta plait domain superfamily||RNA recognition motif domain||RNA-binding domain superfamily||Serine/arginine-rich splicing factor 1	protein_coding	Annotated_mRNA	19	8854438	8858046	+	4	2799	248	94.900253	89.181458	89.994347	98.88443	92.657249	89.166321	92.174438	93.095863	92.602051	90.529961	91.5137268	93.1235474	0.097048002	0.284118799	0.850373643
ENSGALG00000005524	ENSGALT00000008861	NTSR1	G protein-coupled receptor, rhodopsin-like||Neurotensin receptor||GPCR, rhodopsin-like, 7TM||Neurotensin type 1 receptor	protein_coding	Annotated_mRNA	20	8227321	8272370	+	4	1413	399	0.086535	0.025007	0.133141	0.077662	0.074164	0.079445	0	0	0.095766	0	0.0350422	0.0793018	-1.06643893	0.450117294	0.970893615
ENSGALG00000030783	ENSGALT00000054185	GTPBP1	P-loop containing nucleoside triphosphate hydrolase||GTP binding protein 1-like, GTP-binding domain||GTP-binding protein 1||Translation protein, beta-barrel domain superfamily||Transcription factor, GTP-binding domain||Translation elongation factor EF1A/initiation factor IF2gamma, C-terminal	protein_coding	Annotated_mRNA	1	50816874	50834079	-	12	4180	668	17.562023	15.267799	14.40649	15.852468	15.04031	14.511471	14.202795	13.774313	12.693121	13.018525	13.640045	15.625818	-0.080546192	0.374498582	0.931398865
ENSGALG00000030783	ENSGALT00000059122	GTPBP1	P-loop containing nucleoside triphosphate hydrolase||GTP binding protein 1-like, GTP-binding domain||GTP-binding protein 1||Translation protein, beta-barrel domain superfamily||Transcription factor, GTP-binding domain||Translation elongation factor EF1A/initiation factor IF2gamma, C-terminal	protein_coding	Annotated_mRNA	1	50819024	50834056	-	13	2049	682	17.562023	15.267799	14.40649	15.852468	15.04031	14.511471	14.202795	13.774313	12.693121	13.018525	13.640045	15.625818	-0.080546192	0.374498582	0.931398865
ENSGALG00000001894	ENSGALT00000002930	--	Pleckstrin homology domain||PH-like domain superfamily	protein_coding	Annotated_mRNA	21	2571445	2579572	-	11	2409	363	0.798443	0.875155	0.736773	1.099827	0.757476	0.304188	0.225087	0.206613	0.289191	0.279366	0.260889	0.8535348	-1.578428229	0.002579485	0.040361533
ENSGALG00000030781	ENSGALT00000052439	CA2	Alpha carbonic anhydrase domain||Carbonic anhydrase, alpha-class, conserved site||Carbonic anhydrase, alpha-class||Alpha carbonic anhydrase domain superfamily	protein_coding	Annotated_mRNA	2	122766240	122822370	+	8	1759	260	1.238429	1.831057	1.018405	1.835138	1.950107	2.195766	1.972444	2.148763	2.006541	2.326298	2.1299624	1.5746272	0.56051313	0.000814092	0.015729897
ENSGALG00000030780	ENSGALT00000061416	MGAT4A	Glycosyl transferase family 54	protein_coding	Annotated_mRNA	1	133618531	133693798	-	16	2842	535	14.145622	14.001631	14.753354	15.650336	14.752892	12.728993	12.045985	11.451715	12.519003	12.092404	12.16762	14.660767	-0.147712055	0.102709847	0.537096747
ENSGALG00000038187	ENSGALT00000076515	SLC35B4	UAA transporter	protein_coding	Annotated_mRNA	1	1976735	1988947	+	10	1459	331	29.610863	29.130442	29.563213	28.712542	28.017864	32.358006	30.029013	29.930435	30.323294	29.44101	30.4163516	29.0069848	0.181398193	0.045499535	0.330379916
ENSGALG00000034932	ENSGALT00000059855	BACE2	Beta-secretase BACE2||Aspartic peptidase domain superfamily||Aspartic peptidase A1 family||Beta-secretase BACE||Aspartic peptidase, active site||Peptidase family A1 domain||Memapsin-like	protein_coding	Annotated_mRNA	1	110162856	110213264	+	9	1902	633	0	0	0	0	0	0	0	0	0	0	--	--	--	--	--
XLOC_053402	TCONS_00091977	XLOC_053402	-	novel	Novel_mRNA	2	141754969	141762424	+	4	1714	504	0.31189	0.108124	0.337782	0.240489	0.171518	0.309388	0.252783	0.32775	0.254371	0.173582	0.2635748	0.2339606	0.288130901	0.66986	1
ENSGALG00000032335	ENSGALT00000067813	MARCKSL1	Myristoylated alanine-rich C-kinase substrate MARCKS	protein_coding	Annotated_mRNA	23	5269045	5270797	+	2	1389	213	4.262192	3.997434	3.519747	4.05607	4.013588	18.472132	17.377029	16.476219	15.416312	14.844264	16.5171912	3.9698062	2.175458016	1.18E-12	9.90E-11
ENSGALG00000032336	ENSGALT00000048814	SLC25A10	Mitochondrial substrate/solute carrier||Mitochondrial carrier domain superfamily	protein_coding	Annotated_mRNA	18	9893337	9897734	+	9	3121	327	0.498978	0.641531	0.565354	0.611927	0.909364	0.786504	0.567361	0.527472	0.68464	0.49268	0.6117314	0.6454308	0.022861222	0.975360782	1
ENSGALG00000032336	ENSGALT00000094238	SLC25A10	Mitochondrial substrate/solute carrier||Mitochondrial carrier domain superfamily	protein_coding	Annotated_mRNA	18	9892751	9898217	+	9	2135	528	0.498978	0.641531	0.565354	0.611927	0.909364	0.786504	0.567361	0.527472	0.68464	0.49268	0.6117314	0.6454308	0.022861222	0.975360782	1
ENSGALG00000003636	ENSGALT00000005760	FBLIM1	Zinc finger, LIM-type	protein_coding	Annotated_mRNA	21	4234399	4237316	+	8	1471	338	4.576811	5.436744	4.041477	5.064252	5.136956	5.784398	5.278241	4.966792	4.483899	4.971856	5.0970372	4.851248	0.16960772	0.670232114	1
ENSGALG00000016506	ENSGALT00000026630	ZNF512	Zinc finger C2H2 superfamily||Zinc finger C2H2-type	protein_coding	Annotated_mRNA	3	104302069	104318193	+	14	1692	563	8.710814	7.045448	7.766707	7.817708	8.533449	7.874309	6.780144	7.316508	6.641247	6.667879	7.0560174	7.9748252	-0.007810875	0.965511543	1
ENSGALG00000045131	ENSGALT00000086152	--	Aspartic peptidase domain superfamily||Peptidase A2A, retrovirus, catalytic||Reverse transcriptase domain||Reverse transcriptase/retrotransposon-derived protein, RNase H-like domain||Retropepsins	protein_coding	Annotated_mRNA	W	4272540	4274285	+	1	1746	581	0.042625	0.075701	0.071663	0.057363	0.06114	0.096896	0.087226	0.127771	0.07195	0.04464	0.0856966	0.0616984	0.485041182	0.652793871	1
ENSGALG00000045132	ENSGALT00000084956	--	Krueppel-associated box||Zinc finger C2H2-type||KRAB domain superfamily||Zinc finger C2H2 superfamily	protein_coding	Annotated_mRNA	31	941497	945753	+	5	2278	399	4.51713	4.036168	4.404295	4.83917	5.011732	3.40812	4.400435	3.665443	3.704487	3.952913	3.8262796	4.561699	-0.131065254	0.666380277	1
ENSGALG00000008114	ENSGALT00000084092	SFXN2	Tricarboxylate/iron carrier	protein_coding	Annotated_mRNA	6	24283421	24287386	+	12	1712	322	3.484173	2.609317	2.701819	3.543	3.237025	2.535241	2.179915	1.767751	2.018646	2.133808	2.1270722	3.1150668	-0.424209396	0.316672003	0.88233181
ENSGALG00000008114	ENSGALT00000013171	SFXN2	Tricarboxylate/iron carrier	protein_coding	Annotated_mRNA	6	24283253	24287389	+	12	1706	322	3.484173	2.609317	2.701819	3.543	3.237025	2.535241	2.179915	1.767751	2.018646	2.133808	2.1270722	3.1150668	-0.424209396	0.316672003	0.88233181
ENSGALG00000003928	ENSGALT00000002663	LHX3	Homeobox, conserved site||Zinc finger, LIM-type||Homeobox domain||Homeobox-like domain superfamily	protein_coding	Annotated_mRNA	17	8343801	8349412	+	6	1288	395	0.175443	0.405851	0.209082	0.243561	0.258634	0.19071	0.041848	0.124627	0.19296	0.14295	0.138619	0.2585142	-0.772760548	0.32768184	0.895163277
ENSGALG00000009651	ENSGALT00000015715	LXN	Proteinase inhibitor I47, latexin	protein_coding	Annotated_mRNA	9	22606347	22610846	+	6	1296	221	0.975602	1.094384	0.713962	1.033065	1.074245	0.926379	0.892191	1.13215	0.768689	1.00761	0.9454038	0.9782516	0.137513585	0.761648053	1
ENSGALG00000045052	ENSGALT00000090221	MAB21L1	Mab-21 domain	protein_coding	Annotated_mRNA	1	174520441	174521798	+	1	1358	359	0	0	0	0.051948	0.089582	0	0	0.027701	0	0	0.0055402	0.028306	-1.920386629	0.508132705	0.991154793
ENSGALG00000037371	ENSGALT00000055160	TMEM65	Transmembrane protein 65	protein_coding	Annotated_mRNA	2	138402887	138434672	-	7	2372	176	5.713991	5.608662	5.440762	6.072355	9.333844	4.601751	4.816308	4.837156	4.195957	4.448731	4.5799806	6.4339228	-0.247165097	0.170188183	0.693986132
ENSGALG00000037371	ENSGALT00000096721	TMEM65	Transmembrane protein 65	protein_coding	Annotated_mRNA	2	138404716	138435037	-	8	989	275	5.713991	5.608662	5.440762	6.072355	9.333844	4.601751	4.816308	4.837156	4.195957	4.448731	4.5799806	6.4339228	-0.247165097	0.170188183	0.693986132
ENSGALG00000037371	ENSGALT00000093004	TMEM65	Transmembrane protein 65	protein_coding	Annotated_mRNA	2	138404716	138435037	-	8	1148	328	5.713991	5.608662	5.440762	6.072355	9.333844	4.601751	4.816308	4.837156	4.195957	4.448731	4.5799806	6.4339228	-0.247165097	0.170188183	0.693986132
ENSGALG00000037371	ENSGALT00000103365	TMEM65	Transmembrane protein 65	protein_coding	Annotated_mRNA	2	138405609	138435037	-	7	1056	238	5.713991	5.608662	5.440762	6.072355	9.333844	4.601751	4.816308	4.837156	4.195957	4.448731	4.5799806	6.4339228	-0.247165097	0.170188183	0.693986132
ENSGALG00000032250	ENSGALT00000057551	COQ10A	START-like domain superfamily||Coenzyme Q-binding protein COQ10, START domain	protein_coding	Annotated_mRNA	33	6962507	6964561	-	4	1788	282	1.26426	0.960618	1.522153	1.623536	1.395717	2.144108	1.977404	2.215077	2.416344	2.267185	2.2040236	1.3532568	0.825437051	0.126845382	0.603478614
ENSGALG00000009655	ENSGALT00000076956	AADAT	Aminotransferase, class I/classII||Pyridoxal phosphate-dependent transferase, major domain||Pyridoxal phosphate-dependent transferase	protein_coding	Annotated_mRNA	4	25220712	25235195	+	13	1606	309	4.278059	3.966722	3.672235	4.757431	4.077289	4.091627	3.403959	3.665598	3.273528	3.27999	3.5429404	4.1503472	-0.203424855	0.236020948	0.792858249
ENSGALG00000009655	ENSGALT00000015723	AADAT	Aminotransferase, class I/classII||Pyridoxal phosphate-dependent transferase, major domain||Pyridoxal phosphate-dependent transferase	protein_coding	Annotated_mRNA	4	25220326	25235195	+	13	2167	428	4.278059	3.966722	3.672235	4.757431	4.077289	4.091627	3.403959	3.665598	3.273528	3.27999	3.5429404	4.1503472	-0.203424855	0.236020948	0.792858249
ENSGALG00000009655	ENSGALT00000058507	AADAT	Aminotransferase, class I/classII||Pyridoxal phosphate-dependent transferase, major domain||Pyridoxal phosphate-dependent transferase	protein_coding	Annotated_mRNA	4	25220708	25235195	+	14	1693	428	4.278059	3.966722	3.672235	4.757431	4.077289	4.091627	3.403959	3.665598	3.273528	3.27999	3.5429404	4.1503472	-0.203424855	0.236020948	0.792858249
ENSGALG00000031789	ENSGALT00000050619	--	SKP1/BTB/POZ domain superfamily||BTB/Kelch-associated||BTB/POZ domain	protein_coding	Annotated_mRNA	22	4038737	4048711	+	10	2891	721	7.552969	6.978615	6.516946	7.480822	7.332107	7.095475	6.386666	7.052167	6.685549	6.453835	6.7347384	7.1722918	0.037119642	0.798747637	1
ENSGALG00000031789	ENSGALT00000062687	--	SKP1/BTB/POZ domain superfamily||BTB/Kelch-associated||BTB/POZ domain	protein_coding	Annotated_mRNA	22	4038737	4050132	+	14	3172	594	7.552969	6.978615	6.516946	7.480822	7.332107	7.095475	6.386666	7.052167	6.685549	6.453835	6.7347384	7.1722918	0.037119642	0.798747637	1
ENSGALG00000037375	ENSGALT00000077641	MAN1B1	Seven-hairpin glycosidases||Glycoside hydrolase family 47||Six-hairpin glycosidase-like superfamily	protein_coding	Annotated_mRNA	17	697331	714591	-	14	1968	655	33.324654	31.342173	32.310589	32.456623	30.811077	30.132336	31.643139	29.448944	29.877531	30.272852	30.2749604	32.0490232	0.038222418	0.672810837	1
ENSGALG00000037375	ENSGALT00000102906	MAN1B1	Seven-hairpin glycosidases||Glycoside hydrolase family 47||Six-hairpin glycosidase-like superfamily	protein_coding	Annotated_mRNA	17	695350	714591	-	14	3127	613	33.324654	31.342173	32.310589	32.456623	30.811077	30.132336	31.643139	29.448944	29.877531	30.272852	30.2749604	32.0490232	0.038222418	0.672810837	1
ENSGALG00000031786	ENSGALT00000056614	BLVRA	Oxidoreductase, N-terminal||Biliverdin reductase A||Biliverdin reductase, catalytic||NAD(P)-binding domain superfamily	protein_coding	Annotated_mRNA	2	51589935	51620997	+	8	3325	296	0.048695	0.111399	0.079491	0.144083	0.047085	0.091934	0.094966	0.079045	0.076584	0.09593	0.0876918	0.0861506	0.147275709	0.813016212	1
ENSGALG00000031786	ENSGALT00000104657	BLVRA	Oxidoreductase, N-terminal||Biliverdin reductase A||Biliverdin reductase, catalytic||NAD(P)-binding domain superfamily	protein_coding	Annotated_mRNA	2	51608172	51620996	+	7	3232	296	0.048695	0.111399	0.079491	0.144083	0.047085	0.091934	0.094966	0.079045	0.076584	0.09593	0.0876918	0.0861506	0.147275709	0.813016212	1
ENSGALG00000037378	ENSGALT00000068621	RPRM	Protein reprimo	protein_coding	Annotated_mRNA	7	35627600	35628125	-	2	363	120	0	0	0	0	0	0	0	0	0	0	--	--	--	--	--
ENSGALG00000001062	ENSGALT00000001589	GGT7	Gamma-glutamyltranspeptidase||Nucleophile aminohydrolases, N-terminal	protein_coding	Annotated_mRNA	20	500509	514725	+	15	1992	663	0.755469	0.736707	0.666231	0.412475	0.514049	0.143948	0.442528	0.344394	0.331924	0.240626	0.300684	0.6169862	-0.916400412	0.068527713	0.421530244
ENSGALG00000001062	ENSGALT00000094513	GGT7	Gamma-glutamyltranspeptidase||Nucleophile aminohydrolases, N-terminal	protein_coding	Annotated_mRNA	20	500509	515885	+	16	1959	652	0.755469	0.736707	0.666231	0.412475	0.514049	0.143948	0.442528	0.344394	0.331924	0.240626	0.300684	0.6169862	-0.916400412	0.068527713	0.421530244
ENSGALG00000038152	ENSGALT00000048627	ABCC6	Multi drug resistance-associated protein||Multidrug resistance-associated protein 6||ABC transporter type 1, transmembrane domain||P-loop containing nucleoside triphosphate hydrolase||ABC transporter-like||AAA+ ATPase domain||ABC transporter, conserved site||ABC transporter type 1, transmembrane domain superfamily	protein_coding	Annotated_mRNA	14	8092682	8116502	-	31	4734	1510	2.461028	2.281142	2.245107	2.286772	2.612624	2.038635	1.968691	2.015429	2.102855	1.950002	2.0151224	2.3773346	-0.116942429	0.483290594	0.979552934
ENSGALG00000054666	ENSGALT00000099905	--	Keratin	protein_coding	Annotated_mRNA	27	3263524	3263829	+	1	306	101	0	0	0	0	0	0	0	0.014342	0	0	--	--	--	--	--
ENSGALG00000001067	ENSGALT00000001597	TMEM57	Macoilin	protein_coding	Annotated_mRNA	23	2520375	2536047	-	11	3223	662	11.591522	10.313735	9.893523	12.20738	10.084181	9.112514	9.204986	10.212345	8.790813	8.418854	9.1479024	10.8180682	-0.118458886	0.267345955	0.832952825
ENSGALG00000001067	ENSGALT00000102287	TMEM57	Macoilin	protein_coding	Annotated_mRNA	23	2521352	2533209	-	11	2041	642	11.591522	10.313735	9.893523	12.20738	10.084181	9.112514	9.204986	10.212345	8.790813	8.418854	9.1479024	10.8180682	-0.118458886	0.267345955	0.832952825
ENSGALG00000054664	ENSGALT00000094872	--	Nucleoplasmin core domain||Nucleoplasmin core domain superfamily||Nucleoplasmin family	protein_coding	Annotated_mRNA	22	2548893	2550910	-	6	1152	152	0	0	0	0	0.037071	0.026483	0	0	0	0	0.0052966	0.0074142	-0.106527431	1	1
ENSGALG00000054664	ENSGALT00000103285	--	Nucleoplasmin core domain||Nucleoplasmin core domain superfamily||Nucleoplasmin family	protein_coding	Annotated_mRNA	22	2548625	2550910	-	4	1877	146	0	0	0	0	0.037071	0.026483	0	0	0	0	0.0052966	0.0074142	-0.106527431	1	1
ENSGALG00000044984	ENSGALT00000087061	--	Immunoglobulin-like domain superfamily||Immunoglobulin-like fold||Immunoglobulin||Immunoglobulin subtype||Immunoglobulin-like domain	protein_coding	Annotated_mRNA	KZ626833.1	545253	547445	-	6	1081	250	0.684394	0.541566	0.314826	0.820936	1.25413	0.103245	0.55443	0.300893	0.589564	0.45191	0.4000084	0.7231704	-0.705286677	0.379649009	0.936571043
ENSGALG00000044985	ENSGALT00000104868	--	A-kinase anchor protein 2, C-terminal domain	protein_coding	Annotated_mRNA	28	2865118	2870984	+	4	2487	828	0.015641	0.065535	0.033766	0.033276	0.039674	0.044213	0.155642	0.083264	0.056171	0.193058	0.1064696	0.0375784	1.541853858	0.120187574	0.587400727
ENSGALG00000044985	ENSGALT00000084105	--	A-kinase anchor protein 2, C-terminal domain	protein_coding	Annotated_mRNA	28	2868216	2871277	+	4	2588	728	0.015641	0.065535	0.033766	0.033276	0.039674	0.044213	0.155642	0.083264	0.056171	0.193058	0.1064696	0.0375784	1.541853858	0.120187574	0.587400727
ENSGALG00000017129	ENSGALT00000027671	SAP18	Histone deacetylase complex, SAP18 subunit||Sin3 associated polypeptide p18	protein_coding	Annotated_mRNA	1	179947226	179950091	-	4	1163	181	67.596664	79.816856	77.799095	73.070114	75.557686	72.531837	68.480507	70.282005	66.14196	69.554619	69.3981856	74.768083	0.010500335	0.914774208	1
ENSGALG00000030879	ENSGALT00000073367	AR	Nuclear hormone receptor, ligand-binding domain||Zinc finger, nuclear hormone receptor-type||Nuclear hormone receptor-like domain superfamily||Nuclear hormone receptor||Androgen receptor||Zinc finger, NHR/GATA-type	protein_coding	Annotated_mRNA	4	451461	496067	+	8	5400	703	1.513779	1.43648	1.598348	1.320934	1.434658	1.397684	1.227079	1.156845	1.283594	1.438294	1.3006992	1.4608398	-0.049309666	0.757548238	1
ENSGALG00000030878	ENSGALT00000059698	RPLP1	Ribosomal protein P1/P2, N-terminal domain||Ribosomal protein L12 family	protein_coding	Annotated_mRNA	2	145698580	145699798	+	4	527	114	514.414551	529.454285	546.466187	479.767914	523.510376	538.097717	525.854553	524.844482	498.516022	559.619995	529.3865538	518.7226626	0.147952083	0.102039872	0.5351979
ENSGALG00000030875	ENSGALT00000054475	HMX2	Homeobox-like domain superfamily||Homeobox, conserved site||Homeobox domain, metazoa||Homeobox domain	protein_coding	Annotated_mRNA	6	32456013	32457729	+	4	795	264	0	0	0	0	0	0	0	0	0	0	--	--	--	--	--
ENSGALG00000038189	ENSGALT00000063321	--	BRISC and BRCA1-A complex member 1	protein_coding	Annotated_mRNA	28	3485092	3488497	+	9	2383	460	13.861411	14.270674	14.637328	15.604837	13.686284	13.091701	12.672379	11.498643	13.056554	13.734052	12.8106658	14.4121068	-0.048999683	0.782158515	1
ENSGALG00000030877	ENSGALT00000050299	CLUAP1	Clusterin-associated protein-1	protein_coding	Annotated_mRNA	14	13166921	13222048	-	13	1239	412	7.104357	7.59201	7.060776	7.317067	7.780675	7.827088	7.761627	6.997949	7.466268	7.409309	7.4924482	7.370977	0.176874221	0.326628801	0.893949438
ENSGALG00000017347	ENSGALT00000028027	HBBR	Haemoglobin, beta-type||Globin-like superfamily||Globin/Protoglobin||Globin	protein_coding	Annotated_mRNA	1	197288212	197289402	-	3	540	147	0.046653	0	0	0	0	0	0	0	0	0	0	0.0093306	-2.54842412	0.580705956	1
ENSGALG00000030871	ENSGALT00000082198	BCL2L10	Apoptosis regulator, Bcl-2, BH2 motif, conserved site||Blc2-like superfamily||Blc2 family||Bcl2-like	protein_coding	Annotated_mRNA	10	9346409	9349658	+	2	1682	177	8.319259	8.608431	8.7408	9.058281	8.41177	9.295928	9.677179	9.827745	9.717827	9.964243	9.6965844	8.6277082	0.289451051	0.20426342	0.749080402
ENSGALG00000009428	ENSGALT00000070614	SUSD6	Sushi/SCR/CCP domain||Sushi/SCR/CCP superfamily	protein_coding	Annotated_mRNA	5	28098839	28167889	-	8	3269	311	28.026224	27.735256	27.632	28.047194	26.996258	31.647829	29.486223	29.426243	28.235697	26.840414	29.1272812	27.6873864	0.19206256	0.033634174	0.271242719
ENSGALG00000017342	ENSGALT00000028024	--	Olfactory receptor||GPCR, rhodopsin-like, 7TM||G protein-coupled receptor, rhodopsin-like	protein_coding	Annotated_mRNA	1	197338569	197339615	-	1	1047	348	0	0	0	0	0.026916	0	0	0	0	0	0	0.0053832	-1.963093012	0.699933026	1
ENSGALG00000017343	ENSGALT00000107137	FOLR1	Folate receptor alpha||Folate receptor||Folate receptor-like	protein_coding	Annotated_mRNA	1	197315886	197319358	+	5	1353	274	0	0	0	0	0	0	0	0	0.01883	0	0.003766	0	2.940502302	0.484763992	0.979552934
ENSGALG00000017343	ENSGALT00000028025	FOLR1	Folate receptor alpha||Folate receptor||Folate receptor-like	protein_coding	Annotated_mRNA	1	197316241	197319348	+	4	1930	274	0	0	0	0	0	0	0	0	0.01883	0	0.003766	0	2.940502302	0.484763992	0.979552934
ENSGALG00000007965	ENSGALT00000084354	JPT1	Microtubule-associated protein Jupiter	protein_coding	Annotated_mRNA	18	10658320	10666843	-	5	849	161	132.861359	129.629318	132.969711	136.190598	120.253525	141.612747	139.64328	134.321869	136.802505	122.716286	135.0193374	130.3809022	0.171463968	0.057882443	0.381152901
ENSGALG00000007965	ENSGALT00000012934	JPT1	Microtubule-associated protein Jupiter	protein_coding	Annotated_mRNA	18	10657617	10667777	-	5	1421	156	132.861359	129.629318	132.969711	136.190598	120.253525	141.612747	139.64328	134.321869	136.802505	122.716286	135.0193374	130.3809022	0.171463968	0.057882443	0.381152901
ENSGALG00000007965	ENSGALT00000066580	JPT1	Microtubule-associated protein Jupiter	protein_coding	Annotated_mRNA	18	10646850	10667777	-	6	1092	159	132.861359	129.629318	132.969711	136.190598	120.253525	141.612747	139.64328	134.321869	136.802505	122.716286	135.0193374	130.3809022	0.171463968	0.057882443	0.381152901
ENSGALG00000007964	ENSGALT00000012933	CASTOR1	CASTOR1, N-terminal||CASTOR family||Cytosolic arginine sensor for mTORC1 subunit 1||CASTOR, ACT domain	protein_coding	Annotated_mRNA	15	11136040	11139800	+	8	879	292	0.946173	0.661144	0.956184	0.508716	0.661098	0.986626	1.158747	0.59325	1.143614	0.883402	0.9531278	0.746663	0.376490618	0.530709989	1
ENSGALG00000007964	ENSGALT00000100497	CASTOR1	CASTOR1, N-terminal||CASTOR family||Cytosolic arginine sensor for mTORC1 subunit 1||CASTOR, ACT domain	protein_coding	Annotated_mRNA	15	11136040	11138650	+	3	318	105	0.946173	0.661144	0.956184	0.508716	0.661098	0.986626	1.158747	0.59325	1.143614	0.883402	0.9531278	0.746663	0.376490618	0.530709989	1
ENSGALG00000012929	ENSGALT00000096652	DNM1L	P-loop containing nucleoside triphosphate hydrolase||GTPase effector domain||Dynamin, GTPase domain||Dynamin-1-like protein||Dynamin, GTPase region, conserved site||PH-like domain superfamily||Dynamin superfamily||Dynamin GTPase effector||Dynamin central domain||Dynamin-type guanine nucleotide-binding (G) domain	protein_coding	Annotated_mRNA	1	58916046	58950298	-	20	2487	735	91.014994	87.799169	88.292935	97.84539	90.98641	93.644327	93.82169	88.777222	90.108203	88.72466	91.0152204	91.1877796	0.118724728	0.188925842	0.725369911
ENSGALG00000012929	ENSGALT00000021086	DNM1L	P-loop containing nucleoside triphosphate hydrolase||GTPase effector domain||Dynamin, GTPase domain||Dynamin-1-like protein||Dynamin, GTPase region, conserved site||PH-like domain superfamily||Dynamin superfamily||Dynamin GTPase effector||Dynamin central domain||Dynamin-type guanine nucleotide-binding (G) domain	protein_coding	Annotated_mRNA	1	58915471	58950391	-	18	3038	696	91.014994	87.799169	88.292935	97.84539	90.98641	93.644327	93.82169	88.777222	90.108203	88.72466	91.0152204	91.1877796	0.118724728	0.188925842	0.725369911
ENSGALG00000012929	ENSGALT00000094540	DNM1L	P-loop containing nucleoside triphosphate hydrolase||GTPase effector domain||Dynamin, GTPase domain||Dynamin-1-like protein||Dynamin, GTPase region, conserved site||PH-like domain superfamily||Dynamin superfamily||Dynamin GTPase effector||Dynamin central domain||Dynamin-type guanine nucleotide-binding (G) domain	protein_coding	Annotated_mRNA	1	58916277	58950250	-	20	2160	719	91.014994	87.799169	88.292935	97.84539	90.98641	93.644327	93.82169	88.777222	90.108203	88.72466	91.0152204	91.1877796	0.118724728	0.188925842	0.725369911
ENSGALG00000053246	ENSGALT00000093010	OCM2	EF-hand domain pair||EF-Hand 1, calcium-binding site||EF-hand domain||Parvalbumin	protein_coding	Annotated_mRNA	14	1444266	1449904	-	5	1503	109	0	0.005947	0	0	0	0.028849	0.024083	0	0	0	0.0105864	0.0011894	2.799924799	0.338273092	0.90121816
ENSGALG00000007961	ENSGALT00000012930	ARMC7	Armadillo-type fold||Armadillo-like helical||Armadillo	protein_coding	Annotated_mRNA	18	10653105	10655190	+	3	1289	182	1.965807	2.64486	2.34585	2.494205	3.104269	2.560841	2.187319	1.588871	1.835275	1.777918	1.9900448	2.5109982	-0.220856661	0.663680673	1
ENSGALG00000046159	ENSGALT00000088328	KNG1	Kininogen-type cystatin domain||Cystatin domain||Proteinase inhibitor I25, cystatin, conserved site	protein_coding	Annotated_mRNA	9	16326596	16343758	+	10	2397	551	0.137212	0.06651	0.015752	0.186268	0	0.030725	0.205557	0	0.254259	0	0.0981082	0.0811484	0.156961931	0.931902085	1
ENSGALG00000007963	ENSGALT00000074987	NFATC2	Rel homology domain (RHD), DNA-binding domain||Rel homology domain (RHD), DNA-binding domain superfamily||p53-like transcription factor, DNA-binding||Rel homology dimerisation domain||Immunoglobulin E-set||Nuclear factor of activated T cells (NFAT)||IPT domain||Immunoglobulin-like fold	protein_coding	Annotated_mRNA	20	13171132	13253864	+	11	3727	894	7.222292	6.748836	6.359629	7.500044	7.24135	6.483131	5.899477	5.978422	5.296048	6.027161	5.9368478	7.0144302	-0.153908238	0.10511259	0.542611597
ENSGALG00000007963	ENSGALT00000012932	NFATC2	Rel homology domain (RHD), DNA-binding domain||Rel homology domain (RHD), DNA-binding domain superfamily||p53-like transcription factor, DNA-binding||Rel homology dimerisation domain||Immunoglobulin E-set||Nuclear factor of activated T cells (NFAT)||IPT domain||Immunoglobulin-like fold	protein_coding	Annotated_mRNA	20	13178801	13252920	+	10	2784	927	7.222292	6.748836	6.359629	7.500044	7.24135	6.483131	5.899477	5.978422	5.296048	6.027161	5.9368478	7.0144302	-0.153908238	0.10511259	0.542611597
ENSGALG00000007963	ENSGALT00000106107	NFATC2	Rel homology domain (RHD), DNA-binding domain||Rel homology domain (RHD), DNA-binding domain superfamily||p53-like transcription factor, DNA-binding||Rel homology dimerisation domain||Immunoglobulin E-set||Nuclear factor of activated T cells (NFAT)||IPT domain||Immunoglobulin-like fold	protein_coding	Annotated_mRNA	20	13178801	13253864	+	11	3814	923	7.222292	6.748836	6.359629	7.500044	7.24135	6.483131	5.899477	5.978422	5.296048	6.027161	5.9368478	7.0144302	-0.153908238	0.10511259	0.542611597
ENSGALG00000012923	ENSGALT00000021079	CDH9	Cadherin, cytoplasmic domain||Catenin binding domain superfamily||Cadherin-like||Cadherin||Cadherin-like superfamily||Cadherin conserved site	protein_coding	Annotated_mRNA	2	71193073	71261863	+	11	2457	790	0.009184	0.011943	0	0.00765	0	0	0.026981	0	0	0	0.0053962	0.0057554	-0.00715772	1	1
ENSGALG00000012921	ENSGALT00000105128	ETV6	Winged helix DNA-binding domain superfamily||Sterile alpha motif/pointed domain superfamily||Pointed domain||Winged helix-like DNA-binding domain superfamily||Ets domain	protein_coding	Annotated_mRNA	1	71450337	71578400	+	8	1837	409	7.197818	6.873286	6.305968	9.546363	9.262932	9.227677	8.587033	10.63157	8.588511	8.583085	9.1235752	7.8372734	0.484842047	9.91E-07	3.84E-05
ENSGALG00000012921	ENSGALT00000037297	ETV6	Winged helix DNA-binding domain superfamily||Sterile alpha motif/pointed domain superfamily||Pointed domain||Winged helix-like DNA-binding domain superfamily||Ets domain	protein_coding	Annotated_mRNA	1	71449364	71582019	+	8	5461	451	7.197818	6.873286	6.305968	9.546363	9.262932	9.227677	8.587033	10.63157	8.588511	8.583085	9.1235752	7.8372734	0.484842047	9.91E-07	3.84E-05
ENSGALG00000053248	ENSGALT00000097557	--	-	protein_coding	Annotated_mRNA	Z	77158999	77159946	-	2	700	223	0	0	0	0	0	0	0	0	0	0	--	--	--	--	--
ENSGALG00000053248	ENSGALT00000103504	--	-	protein_coding	Annotated_mRNA	Z	77158999	77205057	-	2	841	270	0	0	0	0	0	0	0	0	0	0	--	--	--	--	--
ENSGALG00000053248	ENSGALT00000097147	--	-	protein_coding	Annotated_mRNA	Z	77158999	77351578	-	2	977	223	0	0	0	0	0	0	0	0	0	0	--	--	--	--	--
ENSGALG00000012827	ENSGALT00000020921	RIPK1	Protein kinase domain||Serine/threonine-protein kinase, active site||Death domain||Protein kinase-like domain superfamily||Serine-threonine/tyrosine-protein kinase, catalytic domain||Death-like domain superfamily||RIP1, Death domain||RHIM domain	protein_coding	Annotated_mRNA	2	66321163	66341383	-	11	2725	658	25.89522	25.19253	23.330973	25.50831	24.756302	23.442474	25.55904	24.449856	24.26593	23.100533	24.1635666	24.936667	0.076092291	0.400576266	0.943786846
ENSGALG00000012827	ENSGALT00000037211	RIPK1	Protein kinase domain||Serine/threonine-protein kinase, active site||Death domain||Protein kinase-like domain superfamily||Serine-threonine/tyrosine-protein kinase, catalytic domain||Death-like domain superfamily||RIP1, Death domain||RHIM domain	protein_coding	Annotated_mRNA	2	66321163	66341379	-	12	2793	682	25.89522	25.19253	23.330973	25.50831	24.756302	23.442474	25.55904	24.449856	24.26593	23.100533	24.1635666	24.936667	0.076092291	0.400576266	0.943786846
ENSGALG00000012823	ENSGALT00000098939	TRIM24	Zinc finger, PHD-finger||Bromodomain-like superfamily||Zinc finger, PHD-type, conserved site||Zinc finger, RING/FYVE/PHD-type||Zinc finger, RING-type, conserved site||Bromodomain, conserved site||B-box, C-terminal||Zinc finger, FYVE/PHD-type||B-box-type zinc finger||Zinc finger, RING-type||Zinc finger, PHD-type||Bromodomain	protein_coding	Annotated_mRNA	1	56379268	56436811	-	18	3381	1126	22.24828	22.728268	21.697435	25.707048	25.065647	20.05298	18.579081	17.163643	18.338232	17.777016	18.3821904	23.4893356	-0.20178723	0.026001217	0.228653389
ENSGALG00000012823	ENSGALT00000020916	TRIM24	Zinc finger, PHD-finger||Bromodomain-like superfamily||Zinc finger, PHD-type, conserved site||Zinc finger, RING/FYVE/PHD-type||Zinc finger, RING-type, conserved site||Bromodomain, conserved site||B-box, C-terminal||Zinc finger, FYVE/PHD-type||B-box-type zinc finger||Zinc finger, RING-type||Zinc finger, PHD-type||Bromodomain	protein_coding	Annotated_mRNA	1	56379268	56436811	-	19	3498	1165	22.24828	22.728268	21.697435	25.707048	25.065647	20.05298	18.579081	17.163643	18.338232	17.777016	18.3821904	23.4893356	-0.20178723	0.026001217	0.228653389
ENSGALG00000051567	ENSGALT00000096854	MRPL41	Ribosomal protein L27/L41, mitochondrial	protein_coding	Annotated_mRNA	17	1952502	1953399	-	1	898	135	1.384518	0.324448	0.131578	0.081332	0.228432	0.720549	0.005037	0.324068	0.167393	0.038203	0.25105	0.4300616	-1.565280858	0.174084047	0.700890557
ENSGALG00000005534	ENSGALT00000008877	TM9SF3	Nonaspanin (TM9SF)	protein_coding	Annotated_mRNA	6	17512738	17552060	-	15	1875	624	120.096705	106.783951	113.491309	114.112204	108.869379	99.163508	101.570133	98.987585	100.954261	99.064749	99.9480472	112.6707096	-0.08881228	0.325672604	0.892808923
ENSGALG00000005534	ENSGALT00000098154	TM9SF3	Nonaspanin (TM9SF)	protein_coding	Annotated_mRNA	6	17511469	17543261	-	14	2938	545	120.096705	106.783951	113.491309	114.112204	108.869379	99.163508	101.570133	98.987585	100.954261	99.064749	99.9480472	112.6707096	-0.08881228	0.325672604	0.892808923
ENSGALG00000006388	ENSGALT00000010317	IL16	Interleukin-16||PDZ domain||PDZ superfamily	protein_coding	Annotated_mRNA	10	12549593	12590413	-	22	4765	1454	12.028609	11.869869	11.515101	13.53553	13.059245	12.295088	12.797026	12.468138	12.039745	12.1545	12.3508994	12.4016708	0.166508323	0.065904609	0.41278343
ENSGALG00000006382	ENSGALT00000010309	PTPRJ	Fibronectin type III||PTP type protein phosphatase||Fibronectin type III superfamily||Protein-tyrosine phosphatase, catalytic||Protein-tyrosine phosphatase-like||Protein-tyrosine phosphatase, active site||PTPRJ, transmembrane domain||Tyrosine specific protein phosphatases domain||Immunoglobulin-like fold	protein_coding	Annotated_mRNA	5	13030585	13081114	+	25	4368	1455	25.457102	22.310815	22.446021	27.481975	27.964918	25.977898	22.578057	23.029439	24.833604	21.353666	23.5545328	25.1321662	0.022172648	0.822410151	1
ENSGALG00000006382	ENSGALT00000045335	PTPRJ	Fibronectin type III||PTP type protein phosphatase||Fibronectin type III superfamily||Protein-tyrosine phosphatase, catalytic||Protein-tyrosine phosphatase-like||Protein-tyrosine phosphatase, active site||PTPRJ, transmembrane domain||Tyrosine specific protein phosphatases domain||Immunoglobulin-like fold	protein_coding	Annotated_mRNA	5	13013917	13081114	+	25	4212	1403	25.457102	22.310815	22.446021	27.481975	27.964918	25.977898	22.578057	23.029439	24.833604	21.353666	23.5545328	25.1321662	0.022172648	0.822410151	1
ENSGALG00000013197	ENSGALT00000021558	GALNT12	Ricin B-like lectins||Nucleotide-diphospho-sugar transferases||Glycosyltransferase 2-like||Ricin B, lectin domain	protein_coding	Annotated_mRNA	2	87858631	87903391	+	10	2566	587	7.228995	6.284797	6.387646	7.366122	7.271918	6.585484	6.504976	6.513237	7.381875	6.895848	6.776284	6.9078956	0.096253076	0.296940099	0.862118175
ENSGALG00000013196	ENSGALT00000021557	ANKS6	Ankyrin repeat-containing domain superfamily||Ankyrin repeat-containing domain||Sterile alpha motif/pointed domain superfamily||Ankyrin repeat||Sterile alpha motif domain	protein_coding	Annotated_mRNA	2	87809146	87849912	-	17	2855	932	2.059306	2.779299	2.45999	2.739028	2.340988	2.228435	2.101137	1.848024	2.20717	2.313028	2.1395588	2.4757222	-0.06293766	0.717000698	1
ENSGALG00000013196	ENSGALT00000061895	ANKS6	Ankyrin repeat-containing domain superfamily||Ankyrin repeat-containing domain||Sterile alpha motif/pointed domain superfamily||Ankyrin repeat||Sterile alpha motif domain	protein_coding	Annotated_mRNA	2	87813722	87849912	-	18	3780	907	2.059306	2.779299	2.45999	2.739028	2.340988	2.228435	2.101137	1.848024	2.20717	2.313028	2.1395588	2.4757222	-0.06293766	0.717000698	1
ENSGALG00000013191	ENSGALT00000021552	NDUFS6	Zinc finger, CHCC-type	protein_coding	Annotated_mRNA	2	85983022	85987033	+	3	614	196	0.859867	0.676015	1.046293	1.113175	1.232686	1.16706	0.995695	0.379028	0.714034	0.969735	0.8451104	0.9856072	-0.130939116	0.780811226	1
ENSGALG00000006387	ENSGALT00000010315	RNF32	Zinc finger, RING-type||IQ motif, EF-hand binding site||Zinc finger, RING/FYVE/PHD-type	protein_coding	Annotated_mRNA	2	8502129	8513581	+	7	1053	350	0	0	0	0	0	0	0	0	0	0	--	--	--	--	--
ENSGALG00000013193	ENSGALT00000021554	IRX2	Homeobox, conserved site||Homeobox domain||Iroquois-class homeodomain protein||Homeobox KN domain||Homeobox-like domain superfamily	protein_coding	Annotated_mRNA	2	86608324	86612432	-	4	1458	477	0.025126	0	0	0.013713	0	0	0	0.05518	0.063766	0	0.0237892	0.0077678	1.602416533	0.555782328	1
ENSGALG00000013193	ENSGALT00000102725	IRX2	Homeobox, conserved site||Homeobox domain||Iroquois-class homeodomain protein||Homeobox KN domain||Homeobox-like domain superfamily	protein_coding	Annotated_mRNA	2	86608894	86612432	-	3	1611	536	0.025126	0	0	0.013713	0	0	0	0.05518	0.063766	0	0.0237892	0.0077678	1.602416533	0.555782328	1
ENSGALG00000006385	ENSGALT00000106741	UBXN7	Ubiquitin-like domain superfamily||UBX domain||UAS||Thioredoxin-like superfamily||UBX domain-containing protein 2/7||UBA-like superfamily	protein_coding	Annotated_mRNA	9	4891411	4911581	+	11	2457	597	16.166805	14.845477	15.552252	17.019464	15.822639	15.290288	14.133839	14.166132	14.336795	13.414205	14.2682518	15.8813274	-0.053371512	0.560021116	1
ENSGALG00000006385	ENSGALT00000010312	UBXN7	Ubiquitin-like domain superfamily||UBX domain||UAS||Thioredoxin-like superfamily||UBX domain-containing protein 2/7||UBA-like superfamily	protein_coding	Annotated_mRNA	9	4891838	4911581	+	11	2120	456	16.166805	14.845477	15.552252	17.019464	15.822639	15.290288	14.133839	14.166132	14.336795	13.414205	14.2682518	15.8813274	-0.053371512	0.560021116	1
ENSGALG00000006385	ENSGALT00000107270	UBXN7	Ubiquitin-like domain superfamily||UBX domain||UAS||Thioredoxin-like superfamily||UBX domain-containing protein 2/7||UBA-like superfamily	protein_coding	Annotated_mRNA	9	4891411	4917621	+	12	1800	599	16.166805	14.845477	15.552252	17.019464	15.822639	15.290288	14.133839	14.166132	14.336795	13.414205	14.2682518	15.8813274	-0.053371512	0.560021116	1
ENSGALG00000006385	ENSGALT00000095704	UBXN7	Ubiquitin-like domain superfamily||UBX domain||UAS||Thioredoxin-like superfamily||UBX domain-containing protein 2/7||UBA-like superfamily	protein_coding	Annotated_mRNA	9	4891411	4911673	+	12	1872	623	16.166805	14.845477	15.552252	17.019464	15.822639	15.290288	14.133839	14.166132	14.336795	13.414205	14.2682518	15.8813274	-0.053371512	0.560021116	1
ENSGALG00000007785	ENSGALT00000012626	PROK2	Prokineticin||Prokineticin domain	protein_coding	Annotated_mRNA	12	16703105	16707773	-	3	1123	109	2.469173	1.808465	2.20553	1.986577	2.381707	14.159315	12.853304	13.276818	13.041096	10.405517	12.74721	2.1702904	2.671823033	6.76E-32	1.99E-29
ENSGALG00000026373	ENSGALT00000044443	KCNJ8	Immunoglobulin E-set||Potassium channel, inwardly rectifying, transmembrane domain||Potassium channel, inwardly rectifying, Kir6.1||Inward rectifier potassium channel, C-terminal||Potassium channel, inwardly rectifying, Kir, cytoplasmic||Potassium channel, inwardly rectifying, Kir	protein_coding	Annotated_mRNA	1	66956107	66963463	+	3	3455	421	0.011716	0	0	0	0	0	0	0	0.031557	0	0.0063114	0.0023432	1.314403267	0.747250707	1
ENSGALG00000026373	ENSGALT00000049266	KCNJ8	Immunoglobulin E-set||Potassium channel, inwardly rectifying, transmembrane domain||Potassium channel, inwardly rectifying, Kir6.1||Inward rectifier potassium channel, C-terminal||Potassium channel, inwardly rectifying, Kir, cytoplasmic||Potassium channel, inwardly rectifying, Kir	protein_coding	Annotated_mRNA	1	66955605	66963433	+	3	3374	421	0.011716	0	0	0	0	0	0	0	0.031557	0	0.0063114	0.0023432	1.314403267	0.747250707	1
ENSGALG00000026372	ENSGALT00000094153	MANSC4	MANSC domain||Seven cysteines, N-terminal	protein_coding	Annotated_mRNA	1	72649269	72663902	-	5	2716	349	0.145172	0.092132	0.180952	0.17323	0.22251	0.063334	0.077148	0.055264	0	0.029176	0.0449844	0.1627992	-1.729474666	0.067660432	0.418867065
ENSGALG00000026372	ENSGALT00000044656	MANSC4	MANSC domain||Seven cysteines, N-terminal	protein_coding	Annotated_mRNA	1	72649308	72664039	-	5	2601	349	0.145172	0.092132	0.180952	0.17323	0.22251	0.063334	0.077148	0.055264	0	0.029176	0.0449844	0.1627992	-1.729474666	0.067660432	0.418867065
ENSGALG00000026374	ENSGALT00000044403	PFDN2	Prefoldin beta-like||Prefoldin subunit 2||Prefoldin	protein_coding	Annotated_mRNA	25	480298	481938	+	4	850	170	11.813875	11.278029	10.113343	12.582169	11.775654	10.64416	9.474502	9.180585	9.493147	9.47854	9.6541868	11.512614	-0.132663112	0.662564845	1
ENSGALG00000005530	ENSGALT00000039049	VEZF1	Zinc finger C2H2-type||Zinc finger C2H2 superfamily	protein_coding	Annotated_mRNA	19	8866264	8877882	+	7	2474	555	10.366923	9.85987	10.786211	11.057614	10.885524	10.044907	9.661773	9.930224	8.872972	9.41046	9.5840672	10.5912284	-0.024254627	0.828276822	1
ENSGALG00000012414	ENSGALT00000020294	GNPNAT1	Acyl-CoA N-acyltransferase||Glucosamine 6-phosphate N-acetyltransferase||GNAT domain	protein_coding	Annotated_mRNA	5	58397792	58403918	-	6	2067	190	10.331335	10.438347	10.125475	13.055092	10.674474	11.475136	10.100187	10.108201	9.049403	10.060623	10.15871	10.9249446	0.01593993	0.91753942	1
ENSGALG00000005531	ENSGALT00000008871	MRGBP	-||Chromatin modification-related protein Eaf7/MRGBP	protein_coding	Annotated_mRNA	20	8323108	8328203	+	5	1805	233	24.936712	24.062119	25.824413	25.68384	23.987501	28.608854	27.78496	26.378952	28.675776	25.23476	27.3366604	24.898917	0.254415447	0.02952419	0.249890608
ENSGALG00000005531	ENSGALT00000100842	MRGBP	-||Chromatin modification-related protein Eaf7/MRGBP	protein_coding	Annotated_mRNA	20	8323957	8328201	+	4	1541	85	24.936712	24.062119	25.824413	25.68384	23.987501	28.608854	27.78496	26.378952	28.675776	25.23476	27.3366604	24.898917	0.254415447	0.02952419	0.249890608
ENSGALG00000019761	ENSGALT00000031388	--	Leucine-rich repeat domain superfamily||Cysteine-rich flanking region, C-terminal||Leucine-rich repeat||Leucine-rich repeat, typical subtype||BspA type Leucine rich repeat region||Leucine-rich repeat N-terminal domain	protein_coding	Annotated_mRNA	18	10351958	10359644	+	4	2177	361	0.034088	0	0	0	0.04789	0.070119	0	0.01728	0.080996	0.036767	0.0410324	0.0163956	1.465678225	0.427346522	0.958335076
ENSGALG00000027363	ENSGALT00000090947	C1orf159	Protein of unknown function DUF4501	protein_coding	Annotated_mRNA	21	2649964	2660733	-	9	3317	202	3.385564	3.250508	3.082923	4.012513	3.617635	3.458437	3.338314	3.097076	2.914423	3.088955	3.179441	3.4698286	-0.126009166	0.658549151	1
ENSGALG00000027363	ENSGALT00000045321	C1orf159	Protein of unknown function DUF4501	protein_coding	Annotated_mRNA	21	2652074	2665120	-	11	1477	201	3.385564	3.250508	3.082923	4.012513	3.617635	3.458437	3.338314	3.097076	2.914423	3.088955	3.179441	3.4698286	-0.126009166	0.658549151	1
ENSGALG00000053754	ENSGALT00000094110	--	-	protein_coding	Annotated_mRNA	2	31056888	31061026	+	2	1231	304	0	0	0.008179	0.002875	0	0.002148	0.005881	0.00382	0.012301	0.009753	0.0067806	0.0022108	1.679787485	0.329952076	0.896065274
ENSGALG00000027365	ENSGALT00000097391	HIVEP3	Matrin/U1-C-like, C2H2-type zinc finger||Zinc finger C2H2-type||Zinc finger CCHC HIVEP-type||Zinc finger C2H2 superfamily	protein_coding	Annotated_mRNA	23	936535	1029021	+	8	8038	2448	6.863328	6.651546	6.366298	6.746725	6.806097	5.106543	4.392687	4.53331	4.235078	4.347327	4.522989	6.6867988	-0.444438819	5.66E-05	0.001575018
ENSGALG00000027365	ENSGALT00000103368	HIVEP3	Matrin/U1-C-like, C2H2-type zinc finger||Zinc finger C2H2-type||Zinc finger CCHC HIVEP-type||Zinc finger C2H2 superfamily	protein_coding	Annotated_mRNA	23	950558	1029021	+	8	8051	2448	6.863328	6.651546	6.366298	6.746725	6.806097	5.106543	4.392687	4.53331	4.235078	4.347327	4.522989	6.6867988	-0.444438819	5.66E-05	0.001575018
ENSGALG00000027365	ENSGALT00000045163	HIVEP3	Matrin/U1-C-like, C2H2-type zinc finger||Zinc finger C2H2-type||Zinc finger CCHC HIVEP-type||Zinc finger C2H2 superfamily	protein_coding	Annotated_mRNA	23	919640	1029021	+	8	8036	2448	6.863328	6.651546	6.366298	6.746725	6.806097	5.106543	4.392687	4.53331	4.235078	4.347327	4.522989	6.6867988	-0.444438819	5.66E-05	0.001575018
ENSGALG00000004849	ENSGALT00000007742	WSCD2	Carbohydrate-binding WSC||P-loop containing nucleoside triphosphate hydrolase	protein_coding	Annotated_mRNA	15	6768114	6774393	+	9	1359	452	0.046683	0.019352	0	0	0	0.028128	0	0	0.041227	0	0.013871	0.013207	0.225615123	0.94184546	1
ENSGALG00000019768	ENSGALT00000038263	ACSF2	AMP-binding, conserved site||AMP-binding enzyme, C-terminal domain||AMP-dependent synthetase-like superfamily||AMP-dependent synthetase/ligase	protein_coding	Annotated_mRNA	18	10339902	10375108	-	16	2398	589	7.133434	6.172817	6.934803	6.663847	6.935529	4.256412	4.812947	4.871954	4.946897	4.285646	4.6347712	6.768086	-0.424413747	2.92E-05	0.000875034
ENSGALG00000053753	ENSGALT00000103377	--	GC-rich sequence DNA-binding factor	protein_coding	Annotated_mRNA	Z	75858387	75940692	+	2	914	107	0	0	0	0	0	0.072374	0	0.065852	0	0	0.0276452	0	9.978482991	0.000416551	0.008911679
ENSGALG00000000721	ENSGALT00000097558	SLC41A1	SLC41 divalent cation transporters, integral membrane domain||SLC41 divalent cation transporters, integral membrane domain superfamily	protein_coding	Annotated_mRNA	26	2287423	2303305	-	9	2464	470	8.389463	7.957168	7.082073	7.939194	9.93716	9.43203	9.376217	7.995375	7.275676	8.100516	8.4359628	8.2610116	0.139228647	0.25440996	0.815370989
ENSGALG00000000721	ENSGALT00000001018	SLC41A1	SLC41 divalent cation transporters, integral membrane domain||SLC41 divalent cation transporters, integral membrane domain superfamily	protein_coding	Annotated_mRNA	26	2287405	2305691	-	11	2682	515	8.389463	7.957168	7.082073	7.939194	9.93716	9.43203	9.376217	7.995375	7.275676	8.100516	8.4359628	8.2610116	0.139228647	0.25440996	0.815370989
ENSGALG00000000721	ENSGALT00000101750	SLC41A1	SLC41 divalent cation transporters, integral membrane domain||SLC41 divalent cation transporters, integral membrane domain superfamily	protein_coding	Annotated_mRNA	26	2287405	2305691	-	12	2634	499	8.389463	7.957168	7.082073	7.939194	9.93716	9.43203	9.376217	7.995375	7.275676	8.100516	8.4359628	8.2610116	0.139228647	0.25440996	0.815370989
ENSGALG00000053752	ENSGALT00000091729	IFNA1	Interferon alpha/beta/delta||Four-helical cytokine-like, core||Interferon beta	protein_coding	Annotated_mRNA	Z	7387284	7388046	+	1	763	193	0	0	0	0.009277	0	0	0	0	0	0	--	--	--	--	--
ENSGALG00000007381	ENSGALT00000011936	--	Calponin homology domain||Serpin superfamily||Plasma protease C1 inhibitor||Serpin family||Serpin domain||CH domain superfamily	protein_coding	Annotated_mRNA	5	17253818	17261848	-	14	3588	776	2.676873	2.296568	2.023154	2.460195	2.83594	2.35646	1.970551	2.308779	2.046551	2.393235	2.2151152	2.458546	-0.026704885	0.928809039	1
ENSGALG00000007383	ENSGALT00000011938	HSPB8	Alpha crystallin/Heat shock protein||Alpha crystallin/Hsp20 domain||HSP20-like chaperone	protein_coding	Annotated_mRNA	15	10006078	10008129	-	3	594	197	0	0.044035	0	0	0	0	0	0	0	0	0	0.008807	-3.134642557	0.458234835	0.974108917
ENSGALG00000007382	ENSGALT00000098818	CDA	Cytidine deaminase, homotetrameric||Cytidine and deoxycytidylate deaminase domain||Cytidine deaminase-like||APOBEC/CMP deaminase, zinc-binding	protein_coding	Annotated_mRNA	21	4895882	4903572	+	6	1197	136	4.243713	5.040192	3.865741	3.698908	4.468395	3.226944	3.685646	2.933416	2.655764	3.906953	3.2817446	4.2633898	-0.203437646	0.578184938	1
ENSGALG00000007382	ENSGALT00000011937	CDA	Cytidine deaminase, homotetrameric||Cytidine and deoxycytidylate deaminase domain||Cytidine deaminase-like||APOBEC/CMP deaminase, zinc-binding	protein_coding	Annotated_mRNA	21	4899801	4903581	+	4	1604	191	4.243713	5.040192	3.865741	3.698908	4.468395	3.226944	3.685646	2.933416	2.655764	3.906953	3.2817446	4.2633898	-0.203437646	0.578184938	1
ENSGALG00000007387	ENSGALT00000011945	GTF3C1	Tfc3, extended winged-helix domain||B-block binding subunit of TFIIIC	protein_coding	Annotated_mRNA	14	12358438	12383948	+	28	4695	1564	20.365236	19.631371	18.067692	21.162336	19.99811	17.811296	18.18228	16.381762	17.717474	15.99506	17.2175744	19.844949	-0.079444178	0.380309811	0.936703565
ENSGALG00000007387	ENSGALT00000100276	GTF3C1	Tfc3, extended winged-helix domain||B-block binding subunit of TFIIIC	protein_coding	Annotated_mRNA	14	12345932	12370216	+	23	3531	1176	20.365236	19.631371	18.067692	21.162336	19.99811	17.811296	18.18228	16.381762	17.717474	15.99506	17.2175744	19.844949	-0.079444178	0.380309811	0.936703565
ENSGALG00000007387	ENSGALT00000106495	GTF3C1	Tfc3, extended winged-helix domain||B-block binding subunit of TFIIIC	protein_coding	Annotated_mRNA	14	12345932	12353979	+	6	864	287	20.365236	19.631371	18.067692	21.162336	19.99811	17.811296	18.18228	16.381762	17.717474	15.99506	17.2175744	19.844949	-0.079444178	0.380309811	0.936703565
ENSGALG00000007386	ENSGALT00000092106	LUC7L3	Luc7-related	protein_coding	Annotated_mRNA	18	10116735	10130049	-	11	1902	432	13.485369	13.214277	11.352406	13.352619	12.897757	12.691588	11.486153	10.761488	10.333376	11.018397	11.2582004	12.8604856	-0.033295901	0.835481253	1
ENSGALG00000007386	ENSGALT00000038316	LUC7L3	Luc7-related	protein_coding	Annotated_mRNA	18	10116904	10130095	-	10	3257	432	13.485369	13.214277	11.352406	13.352619	12.897757	12.691588	11.486153	10.761488	10.333376	11.018397	11.2582004	12.8604856	-0.033295901	0.835481253	1
ENSGALG00000007386	ENSGALT00000067593	LUC7L3	Luc7-related	protein_coding	Annotated_mRNA	18	10117934	10129996	-	12	1606	469	13.485369	13.214277	11.352406	13.352619	12.897757	12.691588	11.486153	10.761488	10.333376	11.018397	11.2582004	12.8604856	-0.033295901	0.835481253	1
ENSGALG00000007389	ENSGALT00000011948	ANKRD40	Ankyrin repeat-containing domain||Ankyrin repeat-containing domain superfamily||Ankyrin repeat domain-containing protein 40||Ankyrin repeat	protein_coding	Annotated_mRNA	18	10130826	10137476	+	5	2974	351	3.347538	3.46437	3.143129	3.220487	3.922444	2.419682	2.75416	3.047141	2.883956	3.07034	2.8350558	3.4195936	-0.147065708	0.603146472	1
ENSGALG00000047141	ENSGALT00000102103	--	Ricin B, lectin domain||Gamma-crystallin-like||Beta/gamma crystallin||Ricin B-like lectins	protein_coding	Annotated_mRNA	3	68134987	68147931	-	6	2297	245	0.017446	0.016029	0.015715	0.044264	0.015096	0.037887	0	0	0.003929	0	0.0083632	0.02171	-1.304714209	0.422951996	0.95831593
ENSGALG00000046646	ENSGALT00000086291	--	Protein FAM102-like	protein_coding	Annotated_mRNA	8	1569981	1573913	-	4	604	195	0	0	0	0.535993	0	0.32736	0	0.305516	0	0	0.1265752	0.1071986	0.390072798	0.885069192	1
ENSGALG00000010949	ENSGALT00000017821	GPNMB	PKD domain superfamily||PKD/Chitinase domain||PKD domain||Immunoglobulin-like fold	protein_coding	Annotated_mRNA	2	31127614	31144995	+	11	3689	559	0.010973	0.019961	0.05622	0.009498	0.023326	0.04213	0.068618	0	0.034481	0.040703	0.0371864	0.0239956	0.696990356	0.539488873	1
ENSGALG00000053277	ENSGALT00000098132	--	Immunoglobulin-like fold||Immunoglobulin-like domain||Immunoglobulin-like domain superfamily	protein_coding	Annotated_mRNA	AADN05001400.1	20934	22684	-	2	1260	114	0	0	0	0	0	0	0	0	0	0	--	--	--	--	--
ENSGALG00000015531	ENSGALT00000057276	--	WD40/YVTN repeat-like-containing domain superfamily||WD40-repeat-containing domain superfamily||WD40 repeat||Protein phosphatase 2A regulatory subunit PR55, conserved site||Protein phosphatase 2A regulatory subunit PR55	protein_coding	Annotated_mRNA	4	79530612	79704158	-	10	1660	456	2.141442	2.218915	1.61928	0.361181	1.842427	0.409556	0.108104	0.080058	0.123815	0.070328	0.1583722	1.636649	-3.19603956	1.30E-12	1.09E-10
ENSGALG00000015531	ENSGALT00000054019	--	WD40/YVTN repeat-like-containing domain superfamily||WD40-repeat-containing domain superfamily||WD40 repeat||Protein phosphatase 2A regulatory subunit PR55, conserved site||Protein phosphatase 2A regulatory subunit PR55	protein_coding	Annotated_mRNA	4	79530612	79654922	-	10	2155	440	2.141442	2.218915	1.61928	0.361181	1.842427	0.409556	0.108104	0.080058	0.123815	0.070328	0.1583722	1.636649	-3.19603956	1.30E-12	1.09E-10
ENSGALG00000015531	ENSGALT00000065822	--	WD40/YVTN repeat-like-containing domain superfamily||WD40-repeat-containing domain superfamily||WD40 repeat||Protein phosphatase 2A regulatory subunit PR55, conserved site||Protein phosphatase 2A regulatory subunit PR55	protein_coding	Annotated_mRNA	4	79530610	79655083	-	9	2169	447	2.141442	2.218915	1.61928	0.361181	1.842427	0.409556	0.108104	0.080058	0.123815	0.070328	0.1583722	1.636649	-3.19603956	1.30E-12	1.09E-10
ENSGALG00000015531	ENSGALT00000025039	--	WD40/YVTN repeat-like-containing domain superfamily||WD40-repeat-containing domain superfamily||WD40 repeat||Protein phosphatase 2A regulatory subunit PR55, conserved site||Protein phosphatase 2A regulatory subunit PR55	protein_coding	Annotated_mRNA	4	79530612	79654892	-	10	2130	428	2.141442	2.218915	1.61928	0.361181	1.842427	0.409556	0.108104	0.080058	0.123815	0.070328	0.1583722	1.636649	-3.19603956	1.30E-12	1.09E-10
ENSGALG00000015531	ENSGALT00000051998	--	WD40/YVTN repeat-like-containing domain superfamily||WD40-repeat-containing domain superfamily||WD40 repeat||Protein phosphatase 2A regulatory subunit PR55, conserved site||Protein phosphatase 2A regulatory subunit PR55	protein_coding	Annotated_mRNA	4	79530612	79654495	-	11	1882	428	2.141442	2.218915	1.61928	0.361181	1.842427	0.409556	0.108104	0.080058	0.123815	0.070328	0.1583722	1.636649	-3.19603956	1.30E-12	1.09E-10
ENSGALG00000041932	ENSGALT00000094477	SLC5A5	Sodium/glucose symporter superfamily||Sodium/solute symporter, conserved site||Sodium/solute symporter	protein_coding	Annotated_mRNA	28	3433225	3437437	+	14	2156	676	0	0	0	0.02282	0	0	0	0	0	0	0	0.004564	-3.246107833	0.461479925	0.974108917
ENSGALG00000041932	ENSGALT00000101841	SLC5A5	Sodium/glucose symporter superfamily||Sodium/solute symporter, conserved site||Sodium/solute symporter	protein_coding	Annotated_mRNA	28	3433225	3437733	+	13	2543	805	0	0	0	0.02282	0	0	0	0	0	0	0	0.004564	-3.246107833	0.461479925	0.974108917
ENSGALG00000041932	ENSGALT00000063981	SLC5A5	Sodium/glucose symporter superfamily||Sodium/solute symporter, conserved site||Sodium/solute symporter	protein_coding	Annotated_mRNA	28	3433225	3437345	+	15	1988	620	0	0	0	0.02282	0	0	0	0	0	0	0	0.004564	-3.246107833	0.461479925	0.974108917
ENSGALG00000016340	ENSGALT00000026357	EIF2S3	P-loop containing nucleoside triphosphate hydrolase||Translation elongation factor EFTu-like, domain 2||Translation protein, beta-barrel domain superfamily||Transcription factor, GTP-binding domain||Translation initiation factor 2, gamma subunit, C-terminal||Translation elongation factor EF1A/initiation factor IF2gamma, C-terminal	protein_coding	Annotated_mRNA	1	119652008	119666014	-	12	2779	472	68.147072	62.349159	58.982079	71.196259	67.868988	57.289974	51.570801	51.597263	53.280262	53.395218	53.4267036	65.7087114	-0.176159204	0.05150324	0.356083192
ENSGALG00000041934	ENSGALT00000089907	--	Peptidase M3A/M3B catalytic domain||Neurolysin/Thimet oligopeptidase, domain 2||Neurolysin/Thimet oligopeptidase, N-terminal||Metallopeptidase, catalytic domain superfamily	protein_coding	Annotated_mRNA	28	3340026	3346818	-	14	2923	654	22.157509	20.317434	17.000736	19.262533	19.610914	17.702663	17.353308	16.781796	15.697825	17.099796	16.9270776	19.6698252	-0.095330598	0.404633781	0.945603303
ENSGALG00000041934	ENSGALT00000050700	--	Peptidase M3A/M3B catalytic domain||Neurolysin/Thimet oligopeptidase, domain 2||Neurolysin/Thimet oligopeptidase, N-terminal||Metallopeptidase, catalytic domain superfamily	protein_coding	Annotated_mRNA	28	3340026	3346818	-	13	3016	685	22.157509	20.317434	17.000736	19.262533	19.610914	17.702663	17.353308	16.781796	15.697825	17.099796	16.9270776	19.6698252	-0.095330598	0.404633781	0.945603303
ENSGALG00000016345	ENSGALT00000087393	APOO	MICOS complex subunit MIC26/MIC27, animal||MICOS complex subunit MIC26/MIC27	protein_coding	Annotated_mRNA	1	119704493	119736164	+	9	1567	219	12.138277	15.481606	15.300833	16.807621	16.028393	14.424154	12.862938	15.630627	15.246278	13.404075	14.3136144	15.151346	0.003448481	0.970919119	1
ENSGALG00000016345	ENSGALT00000087005	APOO	MICOS complex subunit MIC26/MIC27, animal||MICOS complex subunit MIC26/MIC27	protein_coding	Annotated_mRNA	1	119704495	119735643	+	11	1223	217	12.138277	15.481606	15.300833	16.807621	16.028393	14.424154	12.862938	15.630627	15.246278	13.404075	14.3136144	15.151346	0.003448481	0.970919119	1
ENSGALG00000016345	ENSGALT00000026366	APOO	MICOS complex subunit MIC26/MIC27, animal||MICOS complex subunit MIC26/MIC27	protein_coding	Annotated_mRNA	1	119704493	119735643	+	10	1391	217	12.138277	15.481606	15.300833	16.807621	16.028393	14.424154	12.862938	15.630627	15.246278	13.404075	14.3136144	15.151346	0.003448481	0.970919119	1
ENSGALG00000035202	ENSGALT00000077812	AP3B2	Armadillo-type fold||AP-3 complex subunit beta||Armadillo-like helical||Clathrin/coatomer adaptor, adaptin-like, N-terminal||AP complex subunit beta||AP-3 complex subunit beta, C-terminal domain	protein_coding	Annotated_mRNA	10	1820338	1830950	-	25	3141	1046	0.006071	0	0	0	0.012021	0.00957	0	0	0	0	0.001914	0.0036184	-0.79952402	0.816129193	1
ENSGALG00000035202	ENSGALT00000082494	AP3B2	Armadillo-type fold||AP-3 complex subunit beta||Armadillo-like helical||Clathrin/coatomer adaptor, adaptin-like, N-terminal||AP complex subunit beta||AP-3 complex subunit beta, C-terminal domain	protein_coding	Annotated_mRNA	10	1824752	1830950	-	5	504	167	0.006071	0	0	0	0.012021	0.00957	0	0	0	0	0.001914	0.0036184	-0.79952402	0.816129193	1
ENSGALG00000041938	ENSGALT00000081702	MEI4	Meiosis-specific protein MEI4	protein_coding	Annotated_mRNA	3	79937436	80007134	-	5	1203	400	0.033057	0	0.031387	0.059783	0.180958	0.049088	0	0.025585	0.029606	0.059433	0.0327424	0.061037	-0.758578914	0.531926295	1
ENSGALG00000041939	ENSGALT00000077330	FAM222B	Protein FAM222	protein_coding	Annotated_mRNA	19	5978442	5985142	-	2	1662	553	1.81591	1.720995	1.932816	2.127573	1.863742	1.83562	2.220566	2.047191	1.743226	2.288967	2.027114	1.8922072	0.22165762	0.527455481	0.998331489
ENSGALG00000041248	ENSGALT00000031553	OvoDA1-2	Meleagrin/Cygnin superfamily||Meleagrin/Cygnin	protein_coding	Annotated_mRNA	3	107121338	107121833	-	2	339	63	0	0	0	0	0.051314	0	0	0	0	0	0	0.0102628	-1.963084396	0.700017426	1
ENSGALG00000016348	ENSGALT00000036635	SAT1	Diamine acetyltransferase 1||Acyl-CoA N-acyltransferase||GNAT domain	protein_coding	Annotated_mRNA	1	119746943	119749754	-	6	1022	171	35.373672	32.569054	30.099304	32.418365	36.20533	32.080666	29.504992	29.466391	29.900045	30.018887	30.1941962	33.333145	-0.056492309	0.733770308	1
ENSGALG00000007788	ENSGALT00000012629	ABCB7	ABC transporter-like||ABC transporter type 1, transmembrane domain superfamily||ABC transporter, conserved site||P-loop containing nucleoside triphosphate hydrolase||ABC transporter type 1, transmembrane domain||AAA+ ATPase domain||Type I protein exporter	protein_coding	Annotated_mRNA	4	12513106	12540210	-	15	2094	684	16.941504	17.080391	17.419319	18.432518	15.489138	21.369839	18.954477	22.462494	21.745878	20.371151	20.9807678	17.072574	0.556059779	1.09E-06	4.19E-05
ENSGALG00000046235	ENSGALT00000049994	--	Peptidase C19, ubiquitin carboxyl-terminal hydrolase||Ubiquitin specific protease, conserved site||Ubiquitin specific protease domain||Papain-like cysteine peptidase superfamily||CAP Gly-rich domain||CAP Gly-rich domain superfamily	protein_coding	Annotated_mRNA	2	148842604	148854807	+	15	3054	787	13.812217	12.032075	12.86838	14.452558	12.662976	12.069016	12.573907	11.645185	12.200457	11.375056	11.9727242	13.1656412	-0.015134169	0.879365247	1
ENSGALG00000001431	ENSGALT00000002179	GUCA1A	Guanylyl cyclase-activating protein 1||EF-Hand 1, calcium-binding site||EF-hand domain||EF-hand domain pair||Recoverin family	protein_coding	Annotated_mRNA	26	3184817	3189219	-	5	1556	199	0	0	0	0	0	0	0	0	0.023357	0	0.0046714	0	3.460769008	0.392606633	0.941622681
ENSGALG00000013157	ENSGALT00000021488	BAG1	BAG domain superfamily||Ubiquitin-like domain superfamily||BAG domain||Molecular chaperone regulator BAG||Ubiquitin domain||Molecular chaperone regulator BAG-1	protein_coding	Annotated_mRNA	2	85628166	85637391	-	7	1351	209	14.734782	11.420842	12.098074	14.112349	13.474109	11.742963	12.782666	12.509065	13.105195	11.535548	12.3350874	13.1680312	0.024650312	0.898247475	1
ENSGALG00000015045	ENSGALT00000024261	--	Major facilitator superfamily||MFS transporter superfamily||Major facilitator superfamily domain	protein_coding	Annotated_mRNA	Z	27800576	27810305	+	5	2522	456	0	0	0.014472	0	0	0	0	0	0	0	0	0.0028944	-3.800579987	0.373319228	0.930567022
ENSGALG00000001538	ENSGALT00000002337	ST7L	Tetratricopeptide-like helical domain superfamily||ST7	protein_coding	Annotated_mRNA	26	3512831	3533199	-	16	2843	623	12.8853	12.493379	11.654211	14.410446	13.211377	12.810393	11.865774	11.457178	10.904309	11.007064	11.6089436	12.9309426	-0.03466152	0.702516995	1
ENSGALG00000028016	ENSGALT00000043021	--	-	protein_coding	Annotated_mRNA	1	49166331	49172940	-	4	3881	608	2.595907	2.115888	3.102113	2.881358	2.8323	9.708226	10.239275	7.857757	8.849395	7.91415	8.9137606	2.7055132	1.836776867	8.79E-18	1.18E-15
ENSGALG00000028017	ENSGALT00000044026	EFCAB2	EF-hand domain||EF-Hand 1, calcium-binding site||EF-hand domain pair	protein_coding	Annotated_mRNA	3	34734303	34757372	-	7	1061	167	0.416543	0.397842	0.542949	0.365988	0.381995	0.323276	0.382226	0.508141	0.282256	0.559145	0.4110088	0.4210634	0.0921131	0.831559703	1
ENSGALG00000039500	ENSGALT00000068295	GSPT2	Translation elongation factor EFTu-like, domain 2||P-loop containing nucleoside triphosphate hydrolase||Translation elongation factor EF1A/initiation factor IF2gamma, C-terminal||Translation protein, beta-barrel domain superfamily||Translation elongation factor EFTu/EF1A, C-terminal||Tr-type G domain, conserved site||Ataxin-2, C-terminal||Transcription factor, GTP-binding domain	protein_coding	Annotated_mRNA	14	521014	546530	-	15	3693	618	32.663982	31.938913	30.46336	33.750378	31.626144	30.353022	32.083126	31.121201	29.902611	29.480593	30.5881106	32.0885554	0.052119737	0.564459294	1
ENSGALG00000028015	ENSGALT00000044381	HES1	Helix-loop-helix DNA-binding domain superfamily||Myc-type, basic helix-loop-helix (bHLH) domain||Orange domain	protein_coding	Annotated_mRNA	9	13092443	13093885	-	4	942	257	6.672002	6.868145	8.599271	7.89934	8.737766	4.305745	4.290023	6.587426	5.509666	5.087735	5.156119	7.7553048	-0.464516331	0.26068389	0.823772427
ENSGALG00000027772	ENSGALT00000044516	NANOG	Homeobox-like domain superfamily||Homeobox domain||Homeobox, conserved site	protein_coding	Annotated_mRNA	1	75593243	75596024	-	5	927	308	0	0	0	0	0	0	0	0.026092	0	0	0.0052184	0	2.969295211	0.488145866	0.980584427
ENSGALG00000015537	ENSGALT00000025045	MAN2B2	Glycosyl hydrolases family 38, C-terminal beta sandwich domain||Glycoside hydrolase family 38, central domain superfamily||Glycoside hydrolase family 38, N-terminal domain||Glycoside hydrolase family 38, central domain||Galactose mutarotase-like domain superfamily||Glycoside hydrolase 38, N-terminal domain superfamily||Glycosyl hydrolase, all-beta||Glycoside hydrolase/deacetylase, beta/alpha-barr…	protein_coding	Annotated_mRNA	4	79706434	79733872	+	19	3760	1046	38.129417	36.582371	36.820122	40.472382	37.017303	29.223333	30.8946	29.403082	29.537695	28.266523	29.4650466	37.804319	-0.238256319	0.008453643	0.101358479
ENSGALG00000027771	ENSGALT00000045934	CACNG1	Voltage-dependent calcium channel, gamma-1 subunit||Voltage-dependent calcium channel, gamma subunit||PMP-22/EMP/MP20/Claudin superfamily	protein_coding	Annotated_mRNA	18	7224009	7230394	-	4	944	226	0	0	0	0	0	0	0	0	0	0	--	--	--	--	--
ENSGALG00000033696	ENSGALT00000094326	RALY	Raly, RNA recognition motif||Heterogeneous nuclear ribonucleoprotein C||Nucleotide-binding alpha-beta plait domain superfamily||RNA recognition motif domain||RNA-binding domain superfamily	protein_coding	Annotated_mRNA	20	1689083	1801934	-	10	2728	280	0	0	0	0	0	0	0	0.031725	0	0	0.006345	0	8.348777645	0.015167809	0.156746958
ENSGALG00000033696	ENSGALT00000054391	RALY	Raly, RNA recognition motif||Heterogeneous nuclear ribonucleoprotein C||Nucleotide-binding alpha-beta plait domain superfamily||RNA recognition motif domain||RNA-binding domain superfamily	protein_coding	Annotated_mRNA	20	1689083	1801951	-	9	2655	280	0	0	0	0	0	0	0	0.031725	0	0	0.006345	0	8.348777645	0.015167809	0.156746958
ENSGALG00000033696	ENSGALT00000100864	RALY	Raly, RNA recognition motif||Heterogeneous nuclear ribonucleoprotein C||Nucleotide-binding alpha-beta plait domain superfamily||RNA recognition motif domain||RNA-binding domain superfamily	protein_coding	Annotated_mRNA	20	1689083	1801944	-	8	2599	268	0	0	0	0	0	0	0	0.031725	0	0	0.006345	0	8.348777645	0.015167809	0.156746958
ENSGALG00000011301	ENSGALT00000018434	LRRC40	Leucine-rich repeat, typical subtype||Leucine-rich repeat||Leucine-rich repeat domain superfamily	protein_coding	Annotated_mRNA	8	29340044	29355899	-	15	2438	603	0.016603	0.06066	0.030975	0.014468	0.010518	0.015679	0.016149	0	0.039432	0	0.014252	0.0266448	-0.76950281	0.582920247	1
ENSGALG00000015240	ENSGALT00000024592	--	Oxygen-dependent coproporphyrinogen III oxidase superfamily||Coproporphyrinogen III oxidase, aerobic||Coproporphyrinogen III oxidase, conserved site	protein_coding	Annotated_mRNA	1	85287225	85295598	-	7	1502	341	5.946171	6.015146	5.167559	3.990731	4.858787	5.995827	6.227993	3.650421	6.88889	4.114787	5.3755836	5.1956788	0.176951355	0.449444393	0.970242116
ENSGALG00000015240	ENSGALT00000093518	--	Oxygen-dependent coproporphyrinogen III oxidase superfamily||Coproporphyrinogen III oxidase, aerobic||Coproporphyrinogen III oxidase, conserved site	protein_coding	Annotated_mRNA	1	85287298	85295558	-	6	1242	281	5.946171	6.015146	5.167559	3.990731	4.858787	5.995827	6.227993	3.650421	6.88889	4.114787	5.3755836	5.1956788	0.176951355	0.449444393	0.970242116
ENSGALG00000007037	ENSGALT00000032683	PPP6R3	Armadillo-type fold||SIT4 phosphatase-associated protein family	protein_coding	Annotated_mRNA	5	16683896	16735572	+	23	4413	873	26.710337	24.323984	26.505362	28.619106	25.919024	22.822561	22.709581	23.275206	22.552225	21.178936	22.5077018	26.4155626	-0.115550558	0.201822927	0.745459752
ENSGALG00000007037	ENSGALT00000103360	PPP6R3	Armadillo-type fold||SIT4 phosphatase-associated protein family	protein_coding	Annotated_mRNA	5	16694634	16733927	+	25	2938	885	26.710337	24.323984	26.505362	28.619106	25.919024	22.822561	22.709581	23.275206	22.552225	21.178936	22.5077018	26.4155626	-0.115550558	0.201822927	0.745459752
ENSGALG00000007036	ENSGALT00000011386	PITRM1	Peptidase M16, C-terminal||Metalloenzyme, LuxS/M16 peptidase-like||Peptidase M16C associated	protein_coding	Annotated_mRNA	2	11482055	11507235	-	27	3489	1033	14.179047	13.619496	13.449192	15.864697	13.851895	14.059331	13.592979	13.323074	13.758346	12.580213	13.4627886	14.1928654	0.045482238	0.615665982	1
ENSGALG00000027778	ENSGALT00000042833	--	Small GTPase||P-loop containing nucleoside triphosphate hydrolase||Small GTPase superfamily, Ras-type||Small GTP-binding protein domain	protein_coding	Annotated_mRNA	5	1642349	1649022	-	4	1947	237	0	0	0.072469	0.018177	0.052958	0	0	0.038244	0	0	0.0076488	0.0287208	-1.735282768	0.490632427	0.982026417
ENSGALG00000011220	ENSGALT00000018296	SLC25A29	Mitochondrial carrier domain superfamily||Mitochondrial carrier protein||Mitochondrial substrate/solute carrier	protein_coding	Annotated_mRNA	5	48730241	48739091	-	4	2563	301	5.561192	5.042555	4.382954	5.495762	4.821702	4.083011	4.755585	4.393733	4.078445	4.579694	4.3780936	5.060833	-0.067792862	0.711664902	1
ENSGALG00000015691	ENSGALT00000037609	SMC2	P-loop containing nucleoside triphosphate hydrolase||RecF/RecN/SMC, N-terminal||Structural maintenance of chromosomes protein||SMCs flexible hinge superfamily||SMCs flexible hinge||Smc2, ATP-binding cassette domain	protein_coding	Annotated_mRNA	Z	66668712	66692579	-	25	4129	1189	35.192944	31.069038	31.225624	37.31311	33.235126	26.472704	27.161491	26.682621	25.575733	24.208952	26.0203002	33.6071684	-0.246827134	0.006389669	0.082878793
ENSGALG00000015691	ENSGALT00000104187	SMC2	P-loop containing nucleoside triphosphate hydrolase||RecF/RecN/SMC, N-terminal||Structural maintenance of chromosomes protein||SMCs flexible hinge superfamily||SMCs flexible hinge||Smc2, ATP-binding cassette domain	protein_coding	Annotated_mRNA	Z	66668700	66692062	-	24	4129	1235	35.192944	31.069038	31.225624	37.31311	33.235126	26.472704	27.161491	26.682621	25.575733	24.208952	26.0203002	33.6071684	-0.246827134	0.006389669	0.082878793
ENSGALG00000015692	ENSGALT00000025307	--	DNA polymerase A||DNA-directed DNA polymerase, family A, palm domain	protein_coding	Annotated_mRNA	4	82914479	82979265	+	14	1960	307	0.617622	0.340349	0.312108	0.323329	0.283872	0.297936	0.226323	0.257464	0.273914	0.396166	0.2903606	0.375456	-0.24318525	0.454105117	0.974034441
ENSGALG00000015693	ENSGALT00000046605	USP25	Ubiquitin specific protease domain||Ubiquitin interacting motif||Peptidase C19, ubiquitin carboxyl-terminal hydrolase||Ubiquitin specific protease, conserved site||Papain-like cysteine peptidase superfamily||UBA-like superfamily	protein_coding	Annotated_mRNA	1	99983468	100073181	+	24	3850	1047	12.936868	12.079394	13.079386	13.043733	14.894401	10.939933	11.544137	10.873113	11.387474	11.092436	11.1674186	13.2067564	-0.104338552	0.249454842	0.80909563
ENSGALG00000015693	ENSGALT00000025309	USP25	Ubiquitin specific protease domain||Ubiquitin interacting motif||Peptidase C19, ubiquitin carboxyl-terminal hydrolase||Ubiquitin specific protease, conserved site||Papain-like cysteine peptidase superfamily||UBA-like superfamily	protein_coding	Annotated_mRNA	1	99983989	100072743	+	26	3803	1135	12.936868	12.079394	13.079386	13.043733	14.894401	10.939933	11.544137	10.873113	11.387474	11.092436	11.1674186	13.2067564	-0.104338552	0.249454842	0.80909563
ENSGALG00000032925	ENSGALT00000098951	STK40	Serine/threonine-protein kinase, active site||Protein kinase-like domain superfamily||Protein kinase domain||Pseudokinase tribbles family/serine-threonine-protein kinase 40||Serine/threonine-protein kinase 40	protein_coding	Annotated_mRNA	23	4189256	4200815	+	11	3169	467	10.344455	7.957711	8.527725	9.152572	8.592334	9.708346	10.127642	10.378608	8.335228	9.316627	9.5732902	8.9149594	0.175211481	0.070618407	0.429655529
ENSGALG00000032925	ENSGALT00000100314	STK40	Serine/threonine-protein kinase, active site||Protein kinase-like domain superfamily||Protein kinase domain||Pseudokinase tribbles family/serine-threonine-protein kinase 40||Serine/threonine-protein kinase 40	protein_coding	Annotated_mRNA	23	4188607	4200364	+	12	2336	404	10.344455	7.957711	8.527725	9.152572	8.592334	9.708346	10.127642	10.378608	8.335228	9.316627	9.5732902	8.9149594	0.175211481	0.070618407	0.429655529
ENSGALG00000032925	ENSGALT00000073558	STK40	Serine/threonine-protein kinase, active site||Protein kinase-like domain superfamily||Protein kinase domain||Pseudokinase tribbles family/serine-threonine-protein kinase 40||Serine/threonine-protein kinase 40	protein_coding	Annotated_mRNA	23	4144405	4199833	+	12	1940	435	10.344455	7.957711	8.527725	9.152572	8.592334	9.708346	10.127642	10.378608	8.335228	9.316627	9.5732902	8.9149594	0.175211481	0.070618407	0.429655529
ENSGALG00000032925	ENSGALT00000105153	STK40	Serine/threonine-protein kinase, active site||Protein kinase-like domain superfamily||Protein kinase domain||Pseudokinase tribbles family/serine-threonine-protein kinase 40||Serine/threonine-protein kinase 40	protein_coding	Annotated_mRNA	23	4188607	4200815	+	11	2880	435	10.344455	7.957711	8.527725	9.152572	8.592334	9.708346	10.127642	10.378608	8.335228	9.316627	9.5732902	8.9149594	0.175211481	0.070618407	0.429655529
ENSGALG00000015538	ENSGALT00000108259	KIAA0232	Protein of unknown function DUF4603	protein_coding	Annotated_mRNA	4	79804736	79851801	+	8	4512	1391	28.4261	27.059769	25.043461	28.09301	25.167168	22.337244	22.627565	21.49334	21.185772	20.910248	21.7108338	26.7579016	-0.175822226	0.051965576	0.357933444
ENSGALG00000015538	ENSGALT00000095775	KIAA0232	Protein of unknown function DUF4603	protein_coding	Annotated_mRNA	4	79804736	79851801	+	7	4430	1289	28.4261	27.059769	25.043461	28.09301	25.167168	22.337244	22.627565	21.49334	21.185772	20.910248	21.7108338	26.7579016	-0.175822226	0.051965576	0.357933444
ENSGALG00000015538	ENSGALT00000025047	KIAA0232	Protein of unknown function DUF4603	protein_coding	Annotated_mRNA	4	79804736	79853583	+	9	4497	1407	28.4261	27.059769	25.043461	28.09301	25.167168	22.337244	22.627565	21.49334	21.185772	20.910248	21.7108338	26.7579016	-0.175822226	0.051965576	0.357933444
ENSGALG00000015538	ENSGALT00000075791	KIAA0232	Protein of unknown function DUF4603	protein_coding	Annotated_mRNA	4	79788886	79839117	+	6	4230	1293	28.4261	27.059769	25.043461	28.09301	25.167168	22.337244	22.627565	21.49334	21.185772	20.910248	21.7108338	26.7579016	-0.175822226	0.051965576	0.357933444
ENSGALG00000015538	ENSGALT00000065869	KIAA0232	Protein of unknown function DUF4603	protein_coding	Annotated_mRNA	4	79830944	79851738	+	7	3810	1269	28.4261	27.059769	25.043461	28.09301	25.167168	22.337244	22.627565	21.49334	21.185772	20.910248	21.7108338	26.7579016	-0.175822226	0.051965576	0.357933444
ENSGALG00000034001	ENSGALT00000071692	SPAG9	JNK-interacting protein 3/4||JNK/Rab-associated protein-1, N-terminal||WD40/YVTN repeat-like-containing domain superfamily||WD40-repeat-containing domain superfamily||RH1 domain||RH2 domain||JNK-interacting protein, leucine zipper II	protein_coding	Annotated_mRNA	18	9982908	10038391	+	30	4574	1311	18.816236	18.777279	15.814198	19.571737	18.492636	18.60487	17.956661	17.846958	17.946453	18.754517	18.2218918	18.2944172	0.133643515	0.139626773	0.633197373
ENSGALG00000034001	ENSGALT00000058684	SPAG9	JNK-interacting protein 3/4||JNK/Rab-associated protein-1, N-terminal||WD40/YVTN repeat-like-containing domain superfamily||WD40-repeat-containing domain superfamily||RH1 domain||RH2 domain||JNK-interacting protein, leucine zipper II	protein_coding	Annotated_mRNA	18	9988275	10038391	+	30	4316	1225	18.816236	18.777279	15.814198	19.571737	18.492636	18.60487	17.956661	17.846958	17.946453	18.754517	18.2218918	18.2944172	0.133643515	0.139626773	0.633197373
ENSGALG00000034001	ENSGALT00000077756	SPAG9	JNK-interacting protein 3/4||JNK/Rab-associated protein-1, N-terminal||WD40/YVTN repeat-like-containing domain superfamily||WD40-repeat-containing domain superfamily||RH1 domain||RH2 domain||JNK-interacting protein, leucine zipper II	protein_coding	Annotated_mRNA	18	9988371	10038391	+	27	4161	1137	18.816236	18.777279	15.814198	19.571737	18.492636	18.60487	17.956661	17.846958	17.946453	18.754517	18.2218918	18.2944172	0.133643515	0.139626773	0.633197373
ENSGALG00000034001	ENSGALT00000073163	SPAG9	JNK-interacting protein 3/4||JNK/Rab-associated protein-1, N-terminal||WD40/YVTN repeat-like-containing domain superfamily||WD40-repeat-containing domain superfamily||RH1 domain||RH2 domain||JNK-interacting protein, leucine zipper II	protein_coding	Annotated_mRNA	18	9988371	10037753	+	30	4488	1181	18.816236	18.777279	15.814198	19.571737	18.492636	18.60487	17.956661	17.846958	17.946453	18.754517	18.2218918	18.2944172	0.133643515	0.139626773	0.633197373
ENSGALG00000034001	ENSGALT00000080124	SPAG9	JNK-interacting protein 3/4||JNK/Rab-associated protein-1, N-terminal||WD40/YVTN repeat-like-containing domain superfamily||WD40-repeat-containing domain superfamily||RH1 domain||RH2 domain||JNK-interacting protein, leucine zipper II	protein_coding	Annotated_mRNA	18	9982908	10038391	+	31	4613	1324	18.816236	18.777279	15.814198	19.571737	18.492636	18.60487	17.956661	17.846958	17.946453	18.754517	18.2218918	18.2944172	0.133643515	0.139626773	0.633197373
ENSGALG00000034001	ENSGALT00000057536	SPAG9	JNK-interacting protein 3/4||JNK/Rab-associated protein-1, N-terminal||WD40/YVTN repeat-like-containing domain superfamily||WD40-repeat-containing domain superfamily||RH1 domain||RH2 domain||JNK-interacting protein, leucine zipper II	protein_coding	Annotated_mRNA	18	9982908	10037753	+	31	3996	1331	18.816236	18.777279	15.814198	19.571737	18.492636	18.60487	17.956661	17.846958	17.946453	18.754517	18.2218918	18.2944172	0.133643515	0.139626773	0.633197373
ENSGALG00000034001	ENSGALT00000056892	SPAG9	JNK-interacting protein 3/4||JNK/Rab-associated protein-1, N-terminal||WD40/YVTN repeat-like-containing domain superfamily||WD40-repeat-containing domain superfamily||RH1 domain||RH2 domain||JNK-interacting protein, leucine zipper II	protein_coding	Annotated_mRNA	18	9988371	10039589	+	31	4712	1200	18.816236	18.777279	15.814198	19.571737	18.492636	18.60487	17.956661	17.846958	17.946453	18.754517	18.2218918	18.2944172	0.133643515	0.139626773	0.633197373
ENSGALG00000034550	ENSGALT00000061364	POLR2M	DNA-directed RNA polymerase II subunit GRINL1	protein_coding	Annotated_mRNA	10	7695351	7699580	-	4	1916	376	15.985659	14.460834	15.27196	14.779099	15.413924	14.209183	15.868176	15.432907	12.425128	14.267053	14.4404894	15.1822952	0.047249634	0.759336575	1
ENSGALG00000034003	ENSGALT00000060614	ARID4B	ARID DNA-binding domain superfamily||AT-rich interactive domain-containing protein 4B||Tudor domain||RBB1NT||ARID DNA-binding domain	protein_coding	Annotated_mRNA	3	38194654	38276962	+	22	4102	1228	16.067495	14.38657	14.293954	16.445379	15.440631	15.497521	14.681725	14.227122	14.447686	14.203115	14.6114338	15.3268058	0.1354972	0.134481734	0.620075983
ENSGALG00000034004	ENSGALT00000105842	TRIM3	B-box-type zinc finger||B-box, C-terminal||Immunoglobulin-like fold||NHL repeat||Immunoglobulin E-set||Zinc finger, RING-type||Zinc finger, RING/FYVE/PHD-type||NHL repeat, subgroup||RING-type zinc-finger, LisH dimerisation motif||Filamin/ABP280 repeat-like||Filamin/ABP280 repeat||Zinc finger, RING-type, conserved site||Six-bladed beta-propeller, TolB-like	protein_coding	Annotated_mRNA	1	197413487	197418359	-	8	2469	822	10.305479	9.787503	9.511947	10.177998	10.103253	8.236242	9.10975	8.03561	8.365251	9.781425	8.7056556	9.977236	-0.079166464	0.48642995	0.980250473
ENSGALG00000034004	ENSGALT00000051997	TRIM3	B-box-type zinc finger||B-box, C-terminal||Immunoglobulin-like fold||NHL repeat||Immunoglobulin E-set||Zinc finger, RING-type||Zinc finger, RING/FYVE/PHD-type||NHL repeat, subgroup||RING-type zinc-finger, LisH dimerisation motif||Filamin/ABP280 repeat-like||Filamin/ABP280 repeat||Zinc finger, RING-type, conserved site||Six-bladed beta-propeller, TolB-like	protein_coding	Annotated_mRNA	1	197413487	197430567	-	12	2301	743	10.305479	9.787503	9.511947	10.177998	10.103253	8.236242	9.10975	8.03561	8.365251	9.781425	8.7056556	9.977236	-0.079166464	0.48642995	0.980250473
ENSGALG00000034004	ENSGALT00000101505	TRIM3	B-box-type zinc finger||B-box, C-terminal||Immunoglobulin-like fold||NHL repeat||Immunoglobulin E-set||Zinc finger, RING-type||Zinc finger, RING/FYVE/PHD-type||NHL repeat, subgroup||RING-type zinc-finger, LisH dimerisation motif||Filamin/ABP280 repeat-like||Filamin/ABP280 repeat||Zinc finger, RING-type, conserved site||Six-bladed beta-propeller, TolB-like	protein_coding	Annotated_mRNA	1	197413487	197418359	-	10	2589	862	10.305479	9.787503	9.511947	10.177998	10.103253	8.236242	9.10975	8.03561	8.365251	9.781425	8.7056556	9.977236	-0.079166464	0.48642995	0.980250473
ENSGALG00000034007	ENSGALT00000081430	ITGA6	Integrin alpha chain, C-terminal cytoplasmic region, conserved site||Integrin alpha chain||Integrin alpha beta-propellor||Integrin alpha-2||Integrin alpha, N-terminal||Integrin domain superfamily	protein_coding	Annotated_mRNA	7	17715454	17753860	-	26	3332	1072	7.662669	6.777938	7.869423	9.04434	7.409213	8.192023	8.268022	7.58785	8.054341	7.50084	7.9206152	7.7527166	0.165955778	0.066670693	0.415591771
ENSGALG00000034007	ENSGALT00000060385	ITGA6	Integrin alpha chain, C-terminal cytoplasmic region, conserved site||Integrin alpha chain||Integrin alpha beta-propellor||Integrin alpha-2||Integrin alpha, N-terminal||Integrin domain superfamily	protein_coding	Annotated_mRNA	7	17717020	17831994	-	25	3937	1026	7.662669	6.777938	7.869423	9.04434	7.409213	8.192023	8.268022	7.58785	8.054341	7.50084	7.9206152	7.7527166	0.165955778	0.066670693	0.415591771
ENSGALG00000034007	ENSGALT00000084249	ITGA6	Integrin alpha chain, C-terminal cytoplasmic region, conserved site||Integrin alpha chain||Integrin alpha beta-propellor||Integrin alpha-2||Integrin alpha, N-terminal||Integrin domain superfamily	protein_coding	Annotated_mRNA	7	17715353	17831994	-	25	3966	1043	7.662669	6.777938	7.869423	9.04434	7.409213	8.192023	8.268022	7.58785	8.054341	7.50084	7.9206152	7.7527166	0.165955778	0.066670693	0.415591771
ENSGALG00000034007	ENSGALT00000057481	ITGA6	Integrin alpha chain, C-terminal cytoplasmic region, conserved site||Integrin alpha chain||Integrin alpha beta-propellor||Integrin alpha-2||Integrin alpha, N-terminal||Integrin domain superfamily	protein_coding	Annotated_mRNA	7	17715353	17753906	-	24	3587	989	7.662669	6.777938	7.869423	9.04434	7.409213	8.192023	8.268022	7.58785	8.054341	7.50084	7.9206152	7.7527166	0.165955778	0.066670693	0.415591771
ENSGALG00000016127	ENSGALT00000003011	--	Thioredoxin-like superfamily||SH3-binding, glutamic acid-rich protein	protein_coding	Annotated_mRNA	1	109359681	109366841	+	3	339	112	0.01916	0	0	0	0	0	0	0	0.069559	0	0.0139118	0.003832	1.945440861	0.590389133	1
ENSGALG00000016125	ENSGALT00000025978	LCA5L	Lebercilin-like||Lebercilin domain	protein_coding	Annotated_mRNA	1	109341186	109354590	-	7	1773	590	0.685935	0.494414	0.425544	0.697429	0.450657	0.226475	0.346529	0.447456	0.344743	0.323569	0.3377544	0.5507958	-0.57314671	0.240967246	0.800167066
ENSGALG00000016124	ENSGALT00000025976	HADH	3-hydroxyacyl-CoA dehydrogenase, C-terminal||6-phosphogluconate dehydrogenase, domain 2||NAD(P)-binding domain superfamily||3-hydroxyacyl-CoA dehydrogenase, conserved site||6-phosphogluconate dehydrogenase-like, C-terminal domain superfamily||3-hydroxyacyl-CoA dehydrogenase||3-hydroxyacyl-CoA dehydrogenase, NAD binding	protein_coding	Annotated_mRNA	4	37938465	37955430	-	8	1401	315	40.176548	43.628574	43.270084	46.248859	43.722073	38.955429	38.082634	37.448681	36.518749	39.654083	38.1319152	43.4092276	-0.065947839	0.466207035	0.976509397
ENSGALG00000016124	ENSGALT00000086174	HADH	3-hydroxyacyl-CoA dehydrogenase, C-terminal||6-phosphogluconate dehydrogenase, domain 2||NAD(P)-binding domain superfamily||3-hydroxyacyl-CoA dehydrogenase, conserved site||6-phosphogluconate dehydrogenase-like, C-terminal domain superfamily||3-hydroxyacyl-CoA dehydrogenase||3-hydroxyacyl-CoA dehydrogenase, NAD binding	protein_coding	Annotated_mRNA	4	37938472	37955139	-	8	1464	350	40.176548	43.628574	43.270084	46.248859	43.722073	38.955429	38.082634	37.448681	36.518749	39.654083	38.1319152	43.4092276	-0.065947839	0.466207035	0.976509397
ENSGALG00000018415	ENSGALT00000001277	--	Selenium-binding protein||WD40/YVTN repeat-like-containing domain superfamily	protein_coding	Annotated_mRNA	25	316897	321806	-	12	1455	484	0	0.01181	0	0	0	0	0	0	0	0	0	0.002362	-2.852648535	0.5055948	0.989918683
ENSGALG00000013441	ENSGALT00000030979	INVS	Ankyrin repeat-containing domain superfamily||Ankyrin repeat-containing domain||IQ motif, EF-hand binding site||Ankyrin repeat	protein_coding	Annotated_mRNA	2	89168602	89253599	-	17	4822	1113	6.759506	6.681055	6.006267	6.667801	6.103938	6.344009	6.45336	6.343511	5.872649	5.731071	6.14892	6.4437134	0.049896293	0.670312884	1
ENSGALG00000013441	ENSGALT00000067832	INVS	Ankyrin repeat-containing domain superfamily||Ankyrin repeat-containing domain||IQ motif, EF-hand binding site||Ankyrin repeat	protein_coding	Annotated_mRNA	2	89170023	89250818	-	17	3514	1113	6.759506	6.681055	6.006267	6.667801	6.103938	6.344009	6.45336	6.343511	5.872649	5.731071	6.14892	6.4437134	0.049896293	0.670312884	1
ENSGALG00000010609	ENSGALT00000017260	NDUFAF7	Protein arginine methyltransferase NDUFAF7||Protein arginine methyltransferase NDUFAF7 superfamily||S-adenosyl-L-methionine-dependent methyltransferase	protein_coding	Annotated_mRNA	3	33634880	33642058	+	11	1410	469	9.068571	9.003854	7.558392	8.600594	8.967585	7.147209	8.669786	7.846033	8.039196	7.323268	7.8050984	8.6397992	-0.075980968	0.503547432	0.989007405
ENSGALG00000019835	ENSGALT00000102169	TRIM27.2	SPRY domain||Zinc finger, RING-type, conserved site||Zinc finger, RING/FYVE/PHD-type||Concanavalin A-like lectin/glucanase domain superfamily||SPRY-associated||Zinc finger, RING-type||B-box-type zinc finger||B30.2/SPRY domain||Butyrophylin-like, SPRY domain	protein_coding	Annotated_mRNA	16	2506099	2535671	+	8	1689	476	0.036045	0.023097	0.028039	0.056126	0.296488	0.005843	0.095252	0.377118	0.051073	0.120271	0.1299114	0.087959	0.755856667	0.384738923	0.941232438
ENSGALG00000019835	ENSGALT00000044422	TRIM27.2	SPRY domain||Zinc finger, RING-type, conserved site||Zinc finger, RING/FYVE/PHD-type||Concanavalin A-like lectin/glucanase domain superfamily||SPRY-associated||Zinc finger, RING-type||B-box-type zinc finger||B30.2/SPRY domain||Butyrophylin-like, SPRY domain	protein_coding	Annotated_mRNA	16	2506099	2509154	+	6	1401	466	0.036045	0.023097	0.028039	0.056126	0.296488	0.005843	0.095252	0.377118	0.051073	0.120271	0.1299114	0.087959	0.755856667	0.384738923	0.941232438
ENSGALG00000019835	ENSGALT00000091232	TRIM27.2	SPRY domain||Zinc finger, RING-type, conserved site||Zinc finger, RING/FYVE/PHD-type||Concanavalin A-like lectin/glucanase domain superfamily||SPRY-associated||Zinc finger, RING-type||B-box-type zinc finger||B30.2/SPRY domain||Butyrophylin-like, SPRY domain	protein_coding	Annotated_mRNA	16	2493004	2509154	+	4	573	190	0.036045	0.023097	0.028039	0.056126	0.296488	0.005843	0.095252	0.377118	0.051073	0.120271	0.1299114	0.087959	0.755856667	0.384738923	0.941232438
ENSGALG00000016128	ENSGALT00000025981	B3GALT5	Glycosyl transferase, family 31	protein_coding	Annotated_mRNA	1	109397569	109410287	+	5	1610	317	0	0	0	0	0.014895	0	0	0	0	0	0	0.002979	-4.066635236	0.328646293	0.895985346
ENSGALG00000002603	ENSGALT00000004100	COG4	Conserved oligomeric Golgi complex, subunit 4	protein_coding	Annotated_mRNA	11	1751185	1765843	+	19	2961	771	18.392702	18.102766	18.564903	19.014599	17.409224	16.476925	17.073303	14.464247	15.111967	14.926851	15.6106586	18.2968388	-0.110293073	0.223938815	0.776352214
ENSGALG00000047446	ENSGALT00000091377	--	Structural maintenance of chromosomes protein 1A, metazoan	protein_coding	Annotated_mRNA	27	305462	308916	-	3	1726	232	2.901826	3.327425	0.191272	2.232916	3.179714	3.312312	3.852555	3.478548	2.760166	3.517604	3.384237	2.3666306	0.644406854	0.25875165	0.820940424
ENSGALG00000002606	ENSGALT00000035062	CLSTN1	Concanavalin A-like lectin/glucanase domain superfamily||Calsyntenin||Cadherin-like||Cadherin-like superfamily	protein_coding	Annotated_mRNA	21	3498472	3533136	-	19	5444	971	24.266766	22.499561	21.751669	25.085806	23.710836	27.040009	26.731556	25.969025	24.924891	23.822571	25.6976104	23.4629276	0.242834949	0.007297631	0.091437079
ENSGALG00000002606	ENSGALT00000074550	CLSTN1	Concanavalin A-like lectin/glucanase domain superfamily||Calsyntenin||Cadherin-like||Cadherin-like superfamily	protein_coding	Annotated_mRNA	21	3500709	3517432	-	17	2781	926	24.266766	22.499561	21.751669	25.085806	23.710836	27.040009	26.731556	25.969025	24.924891	23.822571	25.6976104	23.4629276	0.242834949	0.007297631	0.091437079
ENSGALG00000002606	ENSGALT00000004104	CLSTN1	Concanavalin A-like lectin/glucanase domain superfamily||Calsyntenin||Cadherin-like||Cadherin-like superfamily	protein_coding	Annotated_mRNA	21	3499512	3517432	-	15	4229	948	24.266766	22.499561	21.751669	25.085806	23.710836	27.040009	26.731556	25.969025	24.924891	23.822571	25.6976104	23.4629276	0.242834949	0.007297631	0.091437079
ENSGALG00000002605	ENSGALT00000004103	MRPL17	Ribosomal protein L17||Ribosomal protein L17 superfamily	protein_coding	Annotated_mRNA	Z	9297716	9298745	-	3	881	163	61.586899	69.551277	67.459991	69.974548	73.10862	81.140022	73.563934	69.729477	76.26548	73.44883	74.8295486	68.336267	0.249916428	0.077562072	0.455995262
ENSGALG00000046580	ENSGALT00000089909	MGARP	Protein MGARP, N-terminal||Protein MGARP	protein_coding	Annotated_mRNA	4	29239595	29258629	-	6	728	241	0.510799	0.338704	0.428878	0.513489	0.40503	0.390295	0.248491	0.354441	0.271342	0.256081	0.30413	0.43938	-0.37128763	0.482875679	0.979552934
ENSGALG00000046580	ENSGALT00000090939	MGARP	Protein MGARP, N-terminal||Protein MGARP	protein_coding	Annotated_mRNA	4	29239595	29258629	-	5	1357	244	0.510799	0.338704	0.428878	0.513489	0.40503	0.390295	0.248491	0.354441	0.271342	0.256081	0.30413	0.43938	-0.37128763	0.482875679	0.979552934
ENSGALG00000011386	ENSGALT00000089146	BCS1L	AAA+ ATPase domain||BCS1, N-terminal||ATPase, AAA-type, conserved site||Mitochondrial chaperone BCS1||P-loop containing nucleoside triphosphate hydrolase||ATPase, AAA-type, core	protein_coding	Annotated_mRNA	7	22467737	22473283	-	8	2092	419	3.200836	2.542745	2.887213	2.72306	2.839528	2.683845	2.905801	3.225829	2.358195	2.670489	2.7688318	2.8386764	0.084771233	0.79513461	1
ENSGALG00000015248	ENSGALT00000048577	SNTG1	PDZ superfamily||PH-like domain superfamily||Syntrophin||Gamma 1 syntrophin||PDZ domain||Pleckstrin homology domain	protein_coding	Annotated_mRNA	2	108764816	109090785	+	18	2023	517	0	0	0	0	0	0	0	0	0	0	--	--	--	--	--
ENSGALG00000043064	ENSGALT00000069086	EXFABP	Lipocalin family conserved site||Calycin||Lipocalin/cytosolic fatty-acid binding domain||Lipocalin	protein_coding	Annotated_mRNA	17	865358	868425	-	7	775	178	0	0	0	0.022735	0	0.030109	0	0.04854	0	0	0.0157298	0.004547	1.776480341	0.510255419	0.991154793
ENSGALG00000036731	ENSGALT00000078145	GAS2L1	Calponin homology domain||GAR domain||CH domain superfamily||GAS2-like protein 1||GAR domain superfamily	protein_coding	Annotated_mRNA	15	11428579	11434430	-	5	2190	727	2.079722	2.04449	1.839519	2.317324	2.151362	2.463033	1.925789	2.088291	2.378816	2.469363	2.2650584	2.0864834	0.241686686	0.494966263	0.984887996
ENSGALG00000051404	ENSGALT00000092597	--	-	protein_coding	Annotated_mRNA	22	2714257	2715778	+	3	366	121	0	0	0	0	0.228698	0.086166	0	0	0	0	0.0172332	0.0457396	-1.239591918	0.742438604	1
ENSGALG00000051401	ENSGALT00000091550	RASIP1	Ras-associating (RA) domain||Ubiquitin-like domain superfamily||Dilute domain||SMAD/FHA domain superfamily||Rasip1/Radil, cargo-binding domain	protein_coding	Annotated_mRNA	22	3612898	3622311	+	13	3063	1020	1.383316	1.476511	1.019293	1.250707	1.099361	1.17293	1.540151	1.430291	1.121568	1.2671	1.306408	1.2458376	0.157648577	0.674016173	1
ENSGALG00000051401	ENSGALT00000100801	RASIP1	Ras-associating (RA) domain||Ubiquitin-like domain superfamily||Dilute domain||SMAD/FHA domain superfamily||Rasip1/Radil, cargo-binding domain	protein_coding	Annotated_mRNA	22	3612898	3622311	+	11	3567	1188	1.383316	1.476511	1.019293	1.250707	1.099361	1.17293	1.540151	1.430291	1.121568	1.2671	1.306408	1.2458376	0.157648577	0.674016173	1
ENSGALG00000031293	ENSGALT00000048068	SLCO1A2	Major facilitator superfamily domain||MFS transporter superfamily||Kazal domain||Kazal domain superfamily||Organic anion transporter polypeptide	protein_coding	Annotated_mRNA	1	65230075	65281262	-	18	3006	654	0.005498	0	0	0	0	0.00726	0	0	0.006516	0.029827	0.0087206	0.0010996	3.120404672	0.192445639	0.732345809
ENSGALG00000030003	ENSGALT00000063807	TUBG1	Tubulin/FtsZ, GTPase domain superfamily||Tubulin/FtsZ, 2-layer sandwich domain||Tubulin||Tubulin/FtsZ, C-terminal||Tubulin/FtsZ, GTPase domain||Tubulin, conserved site||Gamma tubulin||Tubulin/FtsZ, C-terminal domain superfamily	protein_coding	Annotated_mRNA	27	7802137	7809584	+	11	2321	452	14.414208	14.014534	13.75519	13.81903	13.77421	16.461494	14.637273	13.488595	13.542124	13.69017	14.3639312	13.9554344	0.159589747	0.171651989	0.696659198
ENSGALG00000015474	ENSGALT00000105738	CD80	Immunoglobulin-like fold||CD80-like, immunoglobulin C2-set||Immunoglobulin V-set domain||Immunoglobulin-like domain superfamily	protein_coding	Annotated_mRNA	1	93674890	93698837	+	7	1952	316	7.228268	7.630211	7.368353	8.242949	9.64725	6.623858	6.678373	6.740849	7.132824	7.029019	6.8409846	8.0234062	-0.120107228	0.292758564	0.858049304
ENSGALG00000015474	ENSGALT00000024957	CD80	Immunoglobulin-like fold||CD80-like, immunoglobulin C2-set||Immunoglobulin V-set domain||Immunoglobulin-like domain superfamily	protein_coding	Annotated_mRNA	1	93674849	93697360	+	6	3851	316	7.228268	7.630211	7.368353	8.242949	9.64725	6.623858	6.678373	6.740849	7.132824	7.029019	6.8409846	8.0234062	-0.120107228	0.292758564	0.858049304
ENSGALG00000012317	ENSGALT00000096036	--	IQ motif, EF-hand binding site||Globin/Protoglobin||Globin||Globin-like superfamily	protein_coding	Annotated_mRNA	3	47042311	47057835	+	10	1634	303	0.113578	0.093909	0.180269	0.097818	0.202629	0.069852	0.094311	0.068517	0.045994	0.079931	0.071721	0.1376406	-0.622476796	0.316816871	0.88233181
ENSGALG00000012317	ENSGALT00000020126	--	IQ motif, EF-hand binding site||Globin/Protoglobin||Globin||Globin-like superfamily	protein_coding	Annotated_mRNA	3	47042192	47073545	+	18	2945	440	0.113578	0.093909	0.180269	0.097818	0.202629	0.069852	0.094311	0.068517	0.045994	0.079931	0.071721	0.1376406	-0.622476796	0.316816871	0.88233181
ENSGALG00000012311	ENSGALT00000051642	UBE2D3	Ubiquitin-conjugating enzyme E2||Ubiquitin-conjugating enzyme, active site||Ubiquitin-conjugating enzyme/RWD-like	protein_coding	Annotated_mRNA	4	60910770	60932855	-	7	2299	147	45.739265	49.054913	50.531017	55.634464	47.194485	46.602348	47.72937	50.567722	49.734856	46.587311	48.2443214	49.6308288	0.042875001	0.636372753	1
ENSGALG00000012312	ENSGALT00000020120	GCAT	2-amino-3-ketobutyrate coenzyme A ligase||Pyridoxal phosphate-dependent transferase domain 1||Aminotransferase, class-II, pyridoxal-phosphate binding site||Pyridoxal phosphate-dependent transferase||Pyridoxal phosphate-dependent transferase, major domain||Aminotransferase, class I/classII	protein_coding	Annotated_mRNA	1	51123081	51128130	-	9	2260	419	7.804651	8.22763	7.838386	7.769432	7.610868	8.185648	7.154757	7.056444	7.06933	6.454478	7.1841314	7.8501934	-0.010177387	0.959170195	1
ENSGALG00000015473	ENSGALT00000030399	ADPRH	ADP-ribosylarginine hydrolase||ADP-ribosylation/Crystallin J1 superfamily||ADP-ribosylation/Crystallin J1	protein_coding	Annotated_mRNA	1	93651767	93662293	-	5	2180	384	16.909882	17.353321	17.668242	20.712233	18.684021	15.24074	13.096931	12.078821	12.38573	12.89818	13.1400804	18.2655398	-0.355669263	0.000362948	0.007944998
ENSGALG00000014447	ENSGALT00000070737	AK3	Adenylate kinase/UMP-CMP kinase||Adenylate kinase 3/4, mitochondrial||Adenylate kinase, conserved site||P-loop containing nucleoside triphosphate hydrolase||Adenylate kinase subfamily||Adenylate kinase, active site lid domain superfamily||Adenylate kinase, active site lid domain	protein_coding	Annotated_mRNA	Z	27452882	27469311	-	6	894	234	2.914651	2.278402	2.978198	2.907658	2.585743	2.864841	2.44014	1.803725	2.466131	2.009386	2.3168446	2.7329304	-0.124592293	0.538144048	1
ENSGALG00000014447	ENSGALT00000070268	AK3	Adenylate kinase/UMP-CMP kinase||Adenylate kinase 3/4, mitochondrial||Adenylate kinase, conserved site||P-loop containing nucleoside triphosphate hydrolase||Adenylate kinase subfamily||Adenylate kinase, active site lid domain superfamily||Adenylate kinase, active site lid domain	protein_coding	Annotated_mRNA	Z	27453417	27469311	-	5	4576	227	2.914651	2.278402	2.978198	2.907658	2.585743	2.864841	2.44014	1.803725	2.466131	2.009386	2.3168446	2.7329304	-0.124592293	0.538144048	1
ENSGALG00000048007	ENSGALT00000108222	--	-	protein_coding	Annotated_mRNA	2	41773573	41773950	+	2	195	64	0	0	0	0	0	0	0	0	0	0	--	--	--	--	--
ENSGALG00000016322	ENSGALT00000026333	GSTAL3	Glutathione S-transferase, C-terminal-like||Glutathione S-transferase, N-terminal||Glutathione S-transferase, C-terminal domain superfamily||Glutathione S-transferase, C-terminal||Thioredoxin-like superfamily||Glutathione S-transferase, alpha class	protein_coding	Annotated_mRNA	3	88359782	88366861	+	7	1579	229	4.059178	4.712484	4.203247	3.887232	4.208368	3.386791	3.826397	3.35358	3.306496	3.423259	3.4593046	4.2141018	-0.196114822	0.503804111	0.98905213
ENSGALG00000015478	ENSGALT00000024962	USP45	Peptidase C19, ubiquitin carboxyl-terminal hydrolase||Ubiquitin specific protease, conserved site||Ubiquitin specific protease domain||Zinc finger, UBP-type||Papain-like cysteine peptidase superfamily||Zinc finger, RING/FYVE/PHD-type	protein_coding	Annotated_mRNA	3	71429816	71482168	+	16	4563	223	15.60554	15.81294	14.62611	16.31056	14.37706	15.499186	13.929282	14.53969	15.194855	14.037742	14.640151	15.346442	0.002933356	0.974256095	1
ENSGALG00000015478	ENSGALT00000024961	USP45	Peptidase C19, ubiquitin carboxyl-terminal hydrolase||Ubiquitin specific protease, conserved site||Ubiquitin specific protease domain||Zinc finger, UBP-type||Papain-like cysteine peptidase superfamily||Zinc finger, RING/FYVE/PHD-type	protein_coding	Annotated_mRNA	3	71429787	71481512	+	18	2888	815	15.60554	15.81294	14.62611	16.31056	14.37706	15.499186	13.929282	14.53969	15.194855	14.037742	14.640151	15.346442	0.002933356	0.974256095	1
ENSGALG00000015478	ENSGALT00000106592	USP45	Peptidase C19, ubiquitin carboxyl-terminal hydrolase||Ubiquitin specific protease, conserved site||Ubiquitin specific protease domain||Zinc finger, UBP-type||Papain-like cysteine peptidase superfamily||Zinc finger, RING/FYVE/PHD-type	protein_coding	Annotated_mRNA	3	71435337	71481512	+	18	2957	815	15.60554	15.81294	14.62611	16.31056	14.37706	15.499186	13.929282	14.53969	15.194855	14.037742	14.640151	15.346442	0.002933356	0.974256095	1
ENSGALG00000012319	ENSGALT00000102010	--	Sodium/hydrogen exchanger 9B2||Cation/H+ exchanger||Sodium/solute symporter superfamily	protein_coding	Annotated_mRNA	4	60955588	60970704	-	11	2445	591	1.321254	1.341096	1.165421	1.332807	1.601724	1.669817	1.389402	1.111011	1.578428	0.81339	1.3124096	1.3524604	0.078982845	0.819576988	1
ENSGALG00000012319	ENSGALT00000020128	--	Sodium/hydrogen exchanger 9B2||Cation/H+ exchanger||Sodium/solute symporter superfamily	protein_coding	Annotated_mRNA	4	60955253	60970570	-	12	1936	641	1.321254	1.341096	1.165421	1.332807	1.601724	1.669817	1.389402	1.111011	1.578428	0.81339	1.3124096	1.3524604	0.078982845	0.819576988	1
ENSGALG00000047187	ENSGALT00000092225	--	Restriction endonuclease type II-like||Exonuclease, phage-type/RecB, C-terminal||YqaJ viral recombinase	protein_coding	Annotated_mRNA	9	16010573	16011685	-	1	1113	370	16.473925	14.396121	15.865219	14.46534	15.355663	18.283468	20.625196	19.400978	23.130802	22.004835	20.6890558	15.3112536	0.556188681	0.050631637	0.352293853
ENSGALG00000048324	ENSGALT00000094609	--	Keratin	protein_coding	Annotated_mRNA	27	1872745	1872969	-	1	225	74	0	0	0	0	0	0	0	0	0	0	--	--	--	--	--
ENSGALG00000010351	ENSGALT00000016854	POMGNT1	Protein O-linked-mannose beta-1,2-N-acetylglucosaminyltransferase 1, PANDER-like domain||ILEI/PANDER domain||Glycosyl transferase, family 13||Nucleotide-diphospho-sugar transferases	protein_coding	Annotated_mRNA	8	21849466	21864259	-	22	4730	659	4.24345	3.490377	3.625131	3.841175	3.366639	4.191058	3.748822	4.075016	3.106534	4.023082	3.8289024	3.7133544	0.164745786	0.327445125	0.894966501
ENSGALG00000047182	ENSGALT00000100625	ACHE	Acetylcholinesterase, tetramerisation domain||Carboxylesterase type B, conserved site||Alpha/Beta hydrolase fold||Cholinesterase||Carboxylesterase, type B||Carboxylesterase type B, active site	protein_coding	Annotated_mRNA	31	2208184	2214141	+	6	2304	767	0.017553	0.036968	0.047981	0.015347	0	0.04973	0	0	0	0	0.009946	0.0235698	-1.221456168	0.563494758	1
ENSGALG00000048320	ENSGALT00000101005	chPKCI	HIT-like domain||Histidine triad (HIT) protein||HIT-like superfamily||Histidine triad, conserved site	protein_coding	Annotated_mRNA	Z	44911227	44917010	+	3	2361	126	33.644535	33.653629	33.773563	37.14904	34.815472	29.55294	28.793058	28.851334	28.930229	28.945337	29.0145796	34.6072478	-0.149939765	0.20430406	0.749124432
ENSGALG00000047180	ENSGALT00000101341	--	Immunoglobulin-like fold||Immunoglobulin-like domain superfamily	protein_coding	Annotated_mRNA	KZ626836.1	584839	607775	+	2	849	283	0.188006	0.266338	0.168928	0.139963	0.215888	0.109799	0.294779	0.055902	0.129434	0.083786	0.13474	0.1958246	-0.430079453	0.483537358	0.979552934
ENSGALG00000048329	ENSGALT00000097417	--	Reverse transcriptase domain	protein_coding	Annotated_mRNA	Z	26485747	26486982	-	1	1236	411	0.049124	0	0.015274	0	0.012901	0.003866	0.08727	0.018768	0.007351	0	0.023451	0.0154598	0.970935221	0.645035279	1
ENSGALG00000002467	ENSGALT00000003894	MTSS2	I-BAR domain containing protein ABBA||AH/BAR domain superfamily||IMD/I-BAR domain||I-BAR domain containing protein MIM/ABBA	protein_coding	Annotated_mRNA	11	1702335	1713816	+	14	4048	822	0.039698	0	0.009328	0.017486	0	0.009475	0.042176	0.009169	0	0	0.012164	0.0133024	-0.021288992	1	1
ENSGALG00000051009	ENSGALT00000101412	--	Reverse transcriptase domain	protein_coding	Annotated_mRNA	3	43540822	43541925	-	1	1104	367	0	0	0	0	0	0	0	0	0	0	--	--	--	--	--
ENSGALG00000002463	ENSGALT00000003887	--	Sulfatase-modifying factor enzyme superfamily||C-type lectin fold||Sulfatase-modifying factor enzyme	protein_coding	Annotated_mRNA	19	5042463	5047132	+	9	2146	311	9.272509	8.55957	7.774823	8.718382	8.405259	7.62132	6.561951	5.857975	5.878484	6.241609	6.4322678	8.5461086	-0.290988773	0.166001345	0.685756958
ENSGALG00000002461	ENSGALT00000003883	--	Hemopexin-like domain superfamily||Matrix metalloproteinase-17||Hemopexin-like repeats	protein_coding	Annotated_mRNA	15	3014915	3017600	-	3	1241	134	0.400214	0.32754	0.438792	0.470928	0.563493	0.406489	0.425159	0.465199	0.445816	0.351944	0.4189214	0.4401934	0.054775053	0.943119478	1
ENSGALG00000014878	ENSGALT00000024007	MAN1A1	Glycoside hydrolase family 47||Six-hairpin glycosidase-like superfamily||Seven-hairpin glycosidases	protein_coding	Annotated_mRNA	3	62548908	62691253	+	12	3079	649	50.003113	45.896397	45.304569	50.869362	46.325558	39.693615	39.731194	40.391949	41.312111	39.265575	40.0788888	47.6797998	-0.123322735	0.172298989	0.697349755
ENSGALG00000014878	ENSGALT00000055825	MAN1A1	Glycoside hydrolase family 47||Six-hairpin glycosidase-like superfamily||Seven-hairpin glycosidases	protein_coding	Annotated_mRNA	3	62548908	62690392	+	13	2242	657	50.003113	45.896397	45.304569	50.869362	46.325558	39.693615	39.731194	40.391949	41.312111	39.265575	40.0788888	47.6797998	-0.123322735	0.172298989	0.697349755
ENSGALG00000014877	ENSGALT00000038929	EMB	Immunoglobulin-like fold||Immunoglobulin subtype 2||Immunoglobulin-like domain||Immunoglobulin subtype||Immunoglobulin-like domain superfamily	protein_coding	Annotated_mRNA	Z	14736634	14761209	-	11	4415	327	174.236862	167.4366	171.214752	185.872406	168.50415	113.581177	120.903687	120.128311	125.057854	116.163818	119.1669694	173.452954	-0.419359479	3.60E-06	0.000127777
ENSGALG00000014876	ENSGALT00000024000	TBC1D32	Protein broad-minded||Rab-GTPase-TBC domain superfamily||UPF0183/Protein broad-minded	protein_coding	Annotated_mRNA	3	61886381	61968901	+	33	3906	1301	2.219274	2.359829	1.600851	2.324768	2.139222	1.778009	2.386105	2.316061	1.989506	1.867948	2.0675258	2.1287888	0.02702279	0.872148977	1
ENSGALG00000014876	ENSGALT00000050350	TBC1D32	Protein broad-minded||Rab-GTPase-TBC domain superfamily||UPF0183/Protein broad-minded	protein_coding	Annotated_mRNA	3	61886381	61968901	+	32	3768	1255	2.219274	2.359829	1.600851	2.324768	2.139222	1.778009	2.386105	2.316061	1.989506	1.867948	2.0675258	2.1287888	0.02702279	0.872148977	1
ENSGALG00000014875	ENSGALT00000023998	HCN1	Cyclic nucleotide-binding domain||Ion transport domain||RmlC-like jelly roll fold||Ion transport N-terminal||Cyclic nucleotide-binding-like||Cyclic nucleotide-binding, conserved site||Potassium/sodium hyperpolarization-activated cyclic nucleotide-gated channel 1||Potassium channel, voltage-dependent, EAG/ELK/ERG	protein_coding	Annotated_mRNA	Z	14409335	14603955	-	8	2719	846	2.419949	1.951027	2.06154	2.363083	2.581393	2.411969	2.131932	2.089679	2.211083	1.918672	2.152667	2.2753984	0.041494434	0.667537607	1
ENSGALG00000014874	ENSGALT00000023997	MRPS30	Ribosomal protein S30, mitochondrial||Ribosomal protein L37/S30	protein_coding	Annotated_mRNA	Z	14183679	14189219	+	5	1750	465	29.223454	33.073433	30.693335	30.379343	31.265045	31.205721	28.707981	30.331062	31.516077	29.260456	30.2042594	30.926922	0.085484954	0.376783364	0.933643338
ENSGALG00000014873	ENSGALT00000023996	GJA1	Connexin, C-terminal||Gap junction alpha-1 protein (Cx43), C-terminal||Gap junction alpha-1 protein (Cx43), alpha helix domain superfamily||Connexin, conserved site||Connexin, N-terminal domain superfamily||Connexin, N-terminal||Gap junction protein, cysteine-rich domain||Gap junction alpha-1 protein (Cx43)||Connexin	protein_coding	Annotated_mRNA	3	61830878	61836495	-	2	1560	381	0	0	0	0.010741	0	0.011601	0	0	0	0	0.0023202	0.0021482	0.19979037	1	1
ENSGALG00000014873	ENSGALT00000093884	GJA1	Connexin, C-terminal||Gap junction alpha-1 protein (Cx43), C-terminal||Gap junction alpha-1 protein (Cx43), alpha helix domain superfamily||Connexin, conserved site||Connexin, N-terminal domain superfamily||Connexin, N-terminal||Gap junction protein, cysteine-rich domain||Gap junction alpha-1 protein (Cx43)||Connexin	protein_coding	Annotated_mRNA	3	61829237	61838470	-	2	3295	381	0	0	0	0.010741	0	0.011601	0	0	0	0	0.0023202	0.0021482	0.19979037	1	1
ENSGALG00000014872	ENSGALT00000090684	FGF10	Fibroblast growth factor family||Cytokine IL1/FGF||Fibroblast growth factor 10	protein_coding	Annotated_mRNA	Z	13972677	14032588	-	3	2987	212	0.346382	0.307901	0.30841	0.329503	0.473385	0.482653	0.574375	0.497474	0.360122	0.585689	0.5000626	0.3531162	0.730424856	0.045545799	0.330624085
ENSGALG00000014872	ENSGALT00000023995	FGF10	Fibroblast growth factor family||Cytokine IL1/FGF||Fibroblast growth factor 10	protein_coding	Annotated_mRNA	Z	13974786	14032776	-	4	941	212	0.346382	0.307901	0.30841	0.329503	0.473385	0.482653	0.574375	0.497474	0.360122	0.585689	0.5000626	0.3531162	0.730424856	0.045545799	0.330624085
ENSGALG00000014872	ENSGALT00000098963	FGF10	Fibroblast growth factor family||Cytokine IL1/FGF||Fibroblast growth factor 10	protein_coding	Annotated_mRNA	Z	14029949	14032349	-	2	1660	261	0.346382	0.307901	0.30841	0.329503	0.473385	0.482653	0.574375	0.497474	0.360122	0.585689	0.5000626	0.3531162	0.730424856	0.045545799	0.330624085
ENSGALG00000002469	ENSGALT00000003897	CDC73	Cell division control protein 73, C-terminal domain superfamily||Paf1 complex subunit Cdc73, N-terminal domain||Cdc73/Parafibromin||Cell division control protein 73, C-terminal	protein_coding	Annotated_mRNA	8	3784395	3878789	-	17	3202	531	15.825714	14.102818	11.292932	12.767327	11.155934	14.0964	14.287044	13.686801	14.004439	13.620028	13.9389424	13.028945	0.03371638	0.709877314	1
ENSGALG00000038440	ENSGALT00000063468	COQ10B	Coenzyme Q-binding protein COQ10, START domain||START-like domain superfamily	protein_coding	Annotated_mRNA	7	10211054	10219664	+	5	615	204	8.374343	8.913062	8.057587	8.288473	8.686604	7.192361	7.200826	7.506412	6.956429	7.840024	7.3392104	8.4640138	-0.052341943	0.614914594	1
ENSGALG00000005120	ENSGALT00000008222	FBLN2	Anaphylatoxin/fibulin||EGF-like domain||Fibulin-2||EGF-like, conserved site||Growth factor receptor cysteine-rich domain superfamily||EGF-type aspartate/asparagine hydroxylation site||Complement Clr-like EGF domain||EGF-like calcium-binding domain||EGF-like calcium-binding, conserved site	protein_coding	Annotated_mRNA	12	6210165	6279431	+	16	3718	1196	0.033206	0.017983	0	0.008159	0	0.023349	0	0	0	0.012896	0.007249	0.0118696	-0.598126072	0.769256014	1
ENSGALG00000049325	ENSGALT00000094624	--	Immunoglobulin-like fold||Immunoglobulin-like domain||Immunoglobulin subtype||Immunoglobulin-like domain superfamily	protein_coding	Annotated_mRNA	AADN05001400.1	5322	6516	-	5	807	268	0	0	0	0.138558	0	0	0	0	0	0	0	0.0277116	-3.9174606	0.348461967	0.91272684
ENSGALG00000022804	ENSGALT00000036686	--	TRAPP II complex, TRAPPC10||Trafficking protein particle complex subunit 11	protein_coding	Annotated_mRNA	1	111576236	111616455	+	23	3804	1267	19.105247	19.987392	18.951002	20.587324	17.707258	18.809422	17.503565	17.559296	18.276798	16.211098	17.6720358	19.2676446	-0.0047097	0.958507264	1
ENSGALG00000049326	ENSGALT00000098618	--	PMP-22/EMP/MP20/Claudin superfamily||Claudin, conserved site||Claudin	protein_coding	Annotated_mRNA	KZ626839.1	184908	194031	+	3	1931	407	0	0	0	0	0.023495	0.049028	0.018433	0	0	0	0.0134922	0.004699	1.523208598	0.609917588	1
ENSGALG00000043923	ENSGALT00000083601	--	GPCR, rhodopsin-like, 7TM||G protein-coupled receptor, rhodopsin-like||Olfactory receptor	protein_coding	Annotated_mRNA	5	1606930	1612228	-	2	948	315	0	0	0	0	0	0	0	0	0	0	--	--	--	--	--
ENSGALG00000003806	ENSGALT00000034226	RHOA	Small GTP-binding protein domain||P-loop containing nucleoside triphosphate hydrolase||Small GTPase Rho||Small GTPase	protein_coding	Annotated_mRNA	12	3243954	3262378	-	5	1832	193	280.280731	267.571991	231.804306	266.044312	246.08815	269.324799	267.603943	238.081436	239.248566	255.855026	254.022754	258.357898	0.095529093	0.290393241	0.856664785
ENSGALG00000003806	ENSGALT00000089943	RHOA	Small GTP-binding protein domain||P-loop containing nucleoside triphosphate hydrolase||Small GTPase Rho||Small GTPase	protein_coding	Annotated_mRNA	12	3243952	3262305	-	6	1664	193	280.280731	267.571991	231.804306	266.044312	246.08815	269.324799	267.603943	238.081436	239.248566	255.855026	254.022754	258.357898	0.095529093	0.290393241	0.856664785
ENSGALG00000003807	ENSGALT00000058617	GPN3	GPN-loop GTPase 3||P-loop containing nucleoside triphosphate hydrolase||GPN-loop GTPase	protein_coding	Annotated_mRNA	15	5572249	5576854	+	8	1272	262	18.069513	17.645321	16.477888	19.862026	19.84465	15.347915	15.16083	15.259164	16.781544	15.723319	15.6545544	18.3798796	-0.114301162	0.388883892	0.941622681
ENSGALG00000003807	ENSGALT00000085679	GPN3	GPN-loop GTPase 3||P-loop containing nucleoside triphosphate hydrolase||GPN-loop GTPase	protein_coding	Annotated_mRNA	15	5572879	5577062	+	8	1483	284	18.069513	17.645321	16.477888	19.862026	19.84465	15.347915	15.16083	15.259164	16.781544	15.723319	15.6545544	18.3798796	-0.114301162	0.388883892	0.941622681
ENSGALG00000031009	ENSGALT00000092416	ARHGEF7	Calponin homology domain||PH-like domain superfamily||SH3-like domain superfamily||Pleckstrin homology domain||SH3 domain||Guanine-nucleotide dissociation stimulator, CDC24, conserved site||Rho guanine nucleotide exchange factor 7, SH3 domain||Dbl homology (DH) domain||Rho guanine nucleotide exchange factor, coiled-coil domain||CH domain superfamily||Dbl homology (DH) domain superfamily	protein_coding	Annotated_mRNA	1	140684274	140749677	+	21	2343	780	8.448876	7.785347	7.886613	8.423985	8.74817	7.319792	7.81124	7.396383	7.107755	6.89654	7.306342	8.2585982	-0.055539047	0.705923664	1
ENSGALG00000031009	ENSGALT00000092734	ARHGEF7	Calponin homology domain||PH-like domain superfamily||SH3-like domain superfamily||Pleckstrin homology domain||SH3 domain||Guanine-nucleotide dissociation stimulator, CDC24, conserved site||Rho guanine nucleotide exchange factor 7, SH3 domain||Dbl homology (DH) domain||Rho guanine nucleotide exchange factor, coiled-coil domain||CH domain superfamily||Dbl homology (DH) domain superfamily	protein_coding	Annotated_mRNA	1	140644742	140749677	+	22	2589	862	8.448876	7.785347	7.886613	8.423985	8.74817	7.319792	7.81124	7.396383	7.107755	6.89654	7.306342	8.2585982	-0.055539047	0.705923664	1
ENSGALG00000031009	ENSGALT00000093353	ARHGEF7	Calponin homology domain||PH-like domain superfamily||SH3-like domain superfamily||Pleckstrin homology domain||SH3 domain||Guanine-nucleotide dissociation stimulator, CDC24, conserved site||Rho guanine nucleotide exchange factor 7, SH3 domain||Dbl homology (DH) domain||Rho guanine nucleotide exchange factor, coiled-coil domain||CH domain superfamily||Dbl homology (DH) domain superfamily	protein_coding	Annotated_mRNA	1	140644742	140749677	+	21	2412	803	8.448876	7.785347	7.886613	8.423985	8.74817	7.319792	7.81124	7.396383	7.107755	6.89654	7.306342	8.2585982	-0.055539047	0.705923664	1
ENSGALG00000031009	ENSGALT00000058310	ARHGEF7	Calponin homology domain||PH-like domain superfamily||SH3-like domain superfamily||Pleckstrin homology domain||SH3 domain||Guanine-nucleotide dissociation stimulator, CDC24, conserved site||Rho guanine nucleotide exchange factor 7, SH3 domain||Dbl homology (DH) domain||Rho guanine nucleotide exchange factor, coiled-coil domain||CH domain superfamily||Dbl homology (DH) domain superfamily	protein_coding	Annotated_mRNA	1	140658235	140749677	+	21	2340	779	8.448876	7.785347	7.886613	8.423985	8.74817	7.319792	7.81124	7.396383	7.107755	6.89654	7.306342	8.2585982	-0.055539047	0.705923664	1
ENSGALG00000009861	ENSGALT00000016035	--	Retinal degeneration protein 3	protein_coding	Annotated_mRNA	3	22313882	22350044	+	3	1069	350	0	0.030083	0	0.046403	0.032545	0	0	0.033965	0	0	0.006793	0.0218062	-1.506928382	0.505408265	0.989918683
ENSGALG00000003802	ENSGALT00000091453	OTUD7A	OTU domain||Cezanne-2 peptidase||Zinc finger, A20-type	protein_coding	Annotated_mRNA	10	5961911	5995484	+	10	2625	874	3.54159	2.888801	3.03282	3.746228	3.24345	3.663696	4.338321	3.539557	4.035092	4.065662	3.9284656	3.2905778	0.358493865	0.000238754	0.005532568
ENSGALG00000003802	ENSGALT00000006032	OTUD7A	OTU domain||Cezanne-2 peptidase||Zinc finger, A20-type	protein_coding	Annotated_mRNA	10	5961911	5995484	+	12	2640	879	3.54159	2.888801	3.03282	3.746228	3.24345	3.663696	4.338321	3.539557	4.035092	4.065662	3.9284656	3.2905778	0.358493865	0.000238754	0.005532568
ENSGALG00000003802	ENSGALT00000106479	OTUD7A	OTU domain||Cezanne-2 peptidase||Zinc finger, A20-type	protein_coding	Annotated_mRNA	10	5926089	5995672	+	15	3445	933	3.54159	2.888801	3.03282	3.746228	3.24345	3.663696	4.338321	3.539557	4.035092	4.065662	3.9284656	3.2905778	0.358493865	0.000238754	0.005532568
ENSGALG00000003803	ENSGALT00000006033	DAB2	PH-like domain superfamily||PTB/PI domain	protein_coding	Annotated_mRNA	Z	12349399	12362498	-	14	2360	707	0.112532	0.134342	0.369022	0.119573	0.383176	0.090626	0.186667	0.097536	0.230263	0.117564	0.1445312	0.223729	-0.092967165	0.886504263	1
ENSGALG00000003803	ENSGALT00000096915	DAB2	PH-like domain superfamily||PTB/PI domain	protein_coding	Annotated_mRNA	Z	12349399	12362498	-	15	2384	715	0.112532	0.134342	0.369022	0.119573	0.383176	0.090626	0.186667	0.097536	0.230263	0.117564	0.1445312	0.223729	-0.092967165	0.886504263	1
ENSGALG00000003803	ENSGALT00000097380	DAB2	PH-like domain superfamily||PTB/PI domain	protein_coding	Annotated_mRNA	Z	12347586	12371157	-	15	3449	715	0.112532	0.134342	0.369022	0.119573	0.383176	0.090626	0.186667	0.097536	0.230263	0.117564	0.1445312	0.223729	-0.092967165	0.886504263	1
ENSGALG00000009864	ENSGALT00000049668	TRAF5	Zinc finger, C3HC4 RING-type||Zinc finger, RING-type||TNF receptor-associated factor 5, MATH domain||TNF receptor-associated factor 5||Zinc finger, TRAF-type||Zinc finger, RING-type, conserved site||Zinc finger, RING/FYVE/PHD-type||TNF receptor-associated factor TRAF||MATH/TRAF domain||TRAF-like	protein_coding	Annotated_mRNA	3	22367480	22379327	-	12	1926	557	3.682034	3.386778	3.368546	3.415017	3.439437	3.798382	3.193531	3.418826	3.699436	3.482521	3.5185392	3.4583624	0.120823345	0.418034608	0.957169736
ENSGALG00000009864	ENSGALT00000016038	TRAF5	Zinc finger, C3HC4 RING-type||Zinc finger, RING-type||TNF receptor-associated factor 5, MATH domain||TNF receptor-associated factor 5||Zinc finger, TRAF-type||Zinc finger, RING-type, conserved site||Zinc finger, RING/FYVE/PHD-type||TNF receptor-associated factor TRAF||MATH/TRAF domain||TRAF-like	protein_coding	Annotated_mRNA	3	22364629	22380763	-	12	4719	557	3.682034	3.386778	3.368546	3.415017	3.439437	3.798382	3.193531	3.418826	3.699436	3.482521	3.5185392	3.4583624	0.120823345	0.418034608	0.957169736
ENSGALG00000009864	ENSGALT00000107032	TRAF5	Zinc finger, C3HC4 RING-type||Zinc finger, RING-type||TNF receptor-associated factor 5, MATH domain||TNF receptor-associated factor 5||Zinc finger, TRAF-type||Zinc finger, RING-type, conserved site||Zinc finger, RING/FYVE/PHD-type||TNF receptor-associated factor TRAF||MATH/TRAF domain||TRAF-like	protein_coding	Annotated_mRNA	3	22367480	22387324	-	12	1979	557	3.682034	3.386778	3.368546	3.415017	3.439437	3.798382	3.193531	3.418826	3.699436	3.482521	3.5185392	3.4583624	0.120823345	0.418034608	0.957169736
ENSGALG00000009865	ENSGALT00000032250	RNF150	Zinc finger, RING/FYVE/PHD-type||PA domain||Zinc finger, RING-type	protein_coding	Annotated_mRNA	4	29771882	29886214	-	7	2690	432	1.339397	1.727833	1.742891	1.649104	1.462804	2.452643	3.032707	2.666258	3.009298	2.816187	2.7954186	1.5844058	1.004810785	0.000711738	0.014063821
ENSGALG00000031002	ENSGALT00000096961	--	Glycoside hydrolase family 30||Glycosyl hydrolase family 30, TIM-barrel domain||Glycosyl hydrolase, all-beta||Glycoside hydrolase superfamily||Glycosyl hydrolase family 30, beta sandwich domain	protein_coding	Annotated_mRNA	25	3510287	3514320	-	6	2337	538	3.571114	3.37917	3.432728	3.382367	3.84899	3.377595	3.039493	3.723968	3.57445	4.146704	3.572442	3.5228738	0.143174424	0.677945753	1
ENSGALG00000031002	ENSGALT00000047400	--	Glycoside hydrolase family 30||Glycosyl hydrolase family 30, TIM-barrel domain||Glycosyl hydrolase, all-beta||Glycoside hydrolase superfamily||Glycosyl hydrolase family 30, beta sandwich domain	protein_coding	Annotated_mRNA	25	3510287	3514320	-	7	2256	511	3.571114	3.37917	3.432728	3.382367	3.84899	3.377595	3.039493	3.723968	3.57445	4.146704	3.572442	3.5228738	0.143174424	0.677945753	1
ENSGALG00000047361	ENSGALT00000105490	--	-	protein_coding	Annotated_mRNA	21	1887592	1890055	+	4	828	108	0.02041	0.033784	0.12241	0.107661	0.075793	0.114374	0.171398	0.058131	0.010887	0.133334	0.0976248	0.0720116	0.541728982	0.603287433	1
ENSGALG00000047361	ENSGALT00000102944	--	-	protein_coding	Annotated_mRNA	21	1887592	1893539	+	5	1553	160	0.02041	0.033784	0.12241	0.107661	0.075793	0.114374	0.171398	0.058131	0.010887	0.133334	0.0976248	0.0720116	0.541728982	0.603287433	1
ENSGALG00000031000	ENSGALT00000087257	APRT	Phosphoribosyltransferase domain||Adenine phosphoribosyl transferase||Phosphoribosyltransferase-like	protein_coding	Annotated_mRNA	11	18462849	18469131	-	5	1098	178	9.804138	10.279795	9.29162	10.786125	10.391033	11.390828	11.604274	11.105699	11.370667	9.023904	10.8990744	10.1105422	0.236735779	0.442334808	0.964926478
ENSGALG00000031000	ENSGALT00000049652	APRT	Phosphoribosyltransferase domain||Adenine phosphoribosyl transferase||Phosphoribosyltransferase-like	protein_coding	Annotated_mRNA	11	18462850	18465564	-	5	1042	179	9.804138	10.279795	9.29162	10.786125	10.391033	11.390828	11.604274	11.105699	11.370667	9.023904	10.8990744	10.1105422	0.236735779	0.442334808	0.964926478
ENSGALG00000047364	ENSGALT00000098091	--	RNA recognition motif domain||RNA-binding domain superfamily||Paraneoplastic encephalomyelitis antigen||Nucleotide-binding alpha-beta plait domain superfamily	protein_coding	Annotated_mRNA	30	50	2134	-	2	985	124	0	0.019547	0.090211	0.280972	0.013463	0.037238	0	0.207504	0.032365	0.0182	0.0590614	0.0808386	-0.303199339	0.858678788	1
ENSGALG00000000314	ENSGALT00000087263	NEFL	Keratin, type I||Intermediate filament protein, conserved site||Neurofilament light polypeptide||Intermediate filament, rod domain	protein_coding	Annotated_mRNA	22	1089882	1108097	+	6	1119	373	1.775283	1.546594	1.749272	1.789316	1.731873	0.908929	0.559671	0.664125	0.456548	0.621594	0.6421734	1.7184676	-1.303461021	1.28E-05	0.000409571
ENSGALG00000029632	ENSGALT00000080645	CHST13	Sulfotransferase||Carbohydrate sulfotransferase 8-10	protein_coding	Annotated_mRNA	12	10860472	10880196	+	3	1073	340	36.710712	36.718174	36.070801	34.76812	38.341938	99.790482	89.216537	94.595039	81.765091	91.383949	91.3502196	36.521949	1.458427555	3.07E-56	1.87E-53
ENSGALG00000029632	ENSGALT00000091490	CHST13	Sulfotransferase||Carbohydrate sulfotransferase 8-10	protein_coding	Annotated_mRNA	12	10876093	10880643	+	3	1448	318	36.710712	36.718174	36.070801	34.76812	38.341938	99.790482	89.216537	94.595039	81.765091	91.383949	91.3502196	36.521949	1.458427555	3.07E-56	1.87E-53
ENSGALG00000030270	ENSGALT00000046584	CD1C	Immunoglobulin-like domain superfamily||MHC class I-like antigen recognition-like superfamily||MHC classes I/II-like antigen recognition protein||MHC class I-like antigen recognition-like||Immunoglobulin-like fold||Immunoglobulin C1-set||Immunoglobulin-like domain||Immunoglobulin/major histocompatibility complex, conserved site	protein_coding	Annotated_mRNA	16	2666098	2668512	-	4	749	248	17.554461	17.524689	18.039335	18.419481	21.94248	10.095828	8.800727	8.58116	9.033055	9.282791	9.1587122	18.6960892	-0.909521482	4.86E-06	0.00016917
ENSGALG00000030270	ENSGALT00000056626	CD1C	Immunoglobulin-like domain superfamily||MHC class I-like antigen recognition-like superfamily||MHC classes I/II-like antigen recognition protein||MHC class I-like antigen recognition-like||Immunoglobulin-like fold||Immunoglobulin C1-set||Immunoglobulin-like domain||Immunoglobulin/major histocompatibility complex, conserved site	protein_coding	Annotated_mRNA	16	2665728	2668557	-	6	1540	374	17.554461	17.524689	18.039335	18.419481	21.94248	10.095828	8.800727	8.58116	9.033055	9.282791	9.1587122	18.6960892	-0.909521482	4.86E-06	0.00016917
ENSGALG00000030276	ENSGALT00000107793	SHTN1	Shootin-1	protein_coding	Annotated_mRNA	6	29935052	29970079	-	13	3564	608	1.692648	1.733371	1.743878	1.645665	1.577778	0.793348	0.769541	0.853882	0.70086	0.627851	0.7490964	1.678668	-1.046085087	1.13E-10	7.88E-09
ENSGALG00000030276	ENSGALT00000068208	SHTN1	Shootin-1	protein_coding	Annotated_mRNA	6	29936789	29987769	-	17	1950	649	1.692648	1.733371	1.743878	1.645665	1.577778	0.793348	0.769541	0.853882	0.70086	0.627851	0.7490964	1.678668	-1.046085087	1.13E-10	7.88E-09
ENSGALG00000030276	ENSGALT00000093134	SHTN1	Shootin-1	protein_coding	Annotated_mRNA	6	29935177	29990736	-	17	3496	626	1.692648	1.733371	1.743878	1.645665	1.577778	0.793348	0.769541	0.853882	0.70086	0.627851	0.7490964	1.678668	-1.046085087	1.13E-10	7.88E-09
ENSGALG00000035836	ENSGALT00000052417	LDHB	Lactate dehydrogenase/glycoside hydrolase, family 4, C-terminal||L-lactate dehydrogenase||Lactate/malate dehydrogenase, N-terminal||NAD(P)-binding domain superfamily||Lactate/malate dehydrogenase, C-terminal||L-lactate dehydrogenase, active site||L-lactate/malate dehydrogenase	protein_coding	Annotated_mRNA	1	67031006	67040698	+	8	1369	333	170.338638	173.011826	169.606934	182.432877	175.038498	161.175598	161.067657	159.446701	160.674911	151.321991	158.7373716	174.0857546	-0.012446697	0.890498575	1
ENSGALG00000035835	ENSGALT00000073841	NKX2-4	Homeobox-like domain superfamily||Homeobox, conserved site||Homeobox domain, metazoa||Homeobox domain	protein_coding	Annotated_mRNA	3	3543643	3544746	+	2	1014	337	0	0	0	0	0	0.059974	0	0	0	0	0.0119948	0	2.926754287	0.483618256	0.979552934
[truncated: 27,507 more rows]
