# Supplementary material for: Differential mRNA and miRNA Profiles Reveal the Potential Roles of Genes and miRNAs Involved in LPS Infection in Chicken Macrophages
Source: Genes (Basel). 2021 May 17;12(5):760. doi: 10.3390/genes12050760 (PMC8155903; doi:10.3390/genes12050760)
Supplement: Supplementary file 1 [file genes-12-00760-s001.zip › Table S3. GO analysis of the DEGs.xls]

GO_accession	Description	Term_type	Over_represented_pValue	Corrected_pValue	CAD_item	CAD_list	Bg_item	Bg_list	Gene_names
GO:0009617	response to bacterium	biological_process	5.6204e-19	9.6856e-15	73	1304	286	15533	ENSGALG00000043603,ENSGALG00000052643,ENSGALG00000011434,ENSGALG00000012787,ENSGALG00000034722,ENSGALG00000012304,ENSGALG00000025945,ENSGALG00000039982,ENSGALG00000033507,ENSGALG00000000883,ENSGALG00000042193,ENSGALG00000015216,ENSGALG00000008014,ENSGALG00000002944,ENSGALG00000029691,ENSGALG00000043287,ENSGALG00000013861,ENSGALG00000027165,ENSGALG00000015032,ENSGALG00000011668,ENSGALG00000031325,…
GO:0006955	immune response	biological_process	6.6849e-17	5.76e-13	122	1304	690	15533	ENSGALG00000015216,ENSGALG00000004048,ENSGALG00000015346,ENSGALG00000016986,ENSGALG00000004220,ENSGALG00000032746,ENSGALG00000011209,ENSGALG00000025945,ENSGALG00000029983,ENSGALG00000005688,ENSGALG00000035498,ENSGALG00000021569,ENSGALG00000033507,ENSGALG00000000883,ENSGALG00000011718,ENSGALG00000034478,ENSGALG00000037943,ENSGALG00000034374,ENSGALG00000034722,ENSGALG00000004958,ENSGALG00000002192,…
GO:0002376	immune system process	biological_process	1.6307e-16	9.367e-13	193	1304	1246	15533	ENSGALG00000039735,ENSGALG00000011797,ENSGALG00000039228,ENSGALG00000005725,ENSGALG00000012420,ENSGALG00000021025,ENSGALG00000008407,ENSGALG00000000424,ENSGALG00000033051,ENSGALG00000008127,ENSGALG00000014603,ENSGALG00000014509,ENSGALG00000008340,ENSGALG00000013356,ENSGALG00000016990,ENSGALG00000004496,ENSGALG00000012550,ENSGALG00000016261,ENSGALG00000036456,ENSGALG00000040621,ENSGALG00000005547,…
GO:0002237	response to molecule of bacterial origin	biological_process	3.0717e-15	1.3234e-11	44	1304	139	15533	ENSGALG00000034722,ENSGALG00000012304,ENSGALG00000043641,ENSGALG00000008837,ENSGALG00000014362,ENSGALG00000011434,ENSGALG00000012787,ENSGALG00000043603,ENSGALG00000014645,ENSGALG00000015666,ENSGALG00000002944,ENSGALG00000029691,ENSGALG00000008014,ENSGALG00000009239,ENSGALG00000008700,ENSGALG00000015433,ENSGALG00000004364,ENSGALG00000039982,ENSGALG00000000892,ENSGALG00000000883,ENSGALG00000033507,…
GO:0051707	response to other organism	biological_process	9.5555e-15	3.2934e-11	83	1304	423	15533	ENSGALG00000011434,ENSGALG00000012787,ENSGALG00000011389,ENSGALG00000000685,ENSGALG00000002192,ENSGALG00000052643,ENSGALG00000043603,ENSGALG00000034722,ENSGALG00000012304,ENSGALG00000039982,ENSGALG00000000883,ENSGALG00000033507,ENSGALG00000042193,ENSGALG00000025945,ENSGALG00000008014,ENSGALG00000002944,ENSGALG00000029691,ENSGALG00000004220,ENSGALG00000015216,ENSGALG00000015032,ENSGALG00000009450,…
GO:0009607	response to biotic stimulus	biological_process	1.9528e-14	5.6088e-11	85	1304	440	15533	ENSGALG00000047285,ENSGALG00000025950,ENSGALG00000013738,ENSGALG00000011642,ENSGALG00000009963,ENSGALG00000008407,ENSGALG00000012342,ENSGALG00000042148,ENSGALG00000021025,ENSGALG00000023411,ENSGALG00000022815,ENSGALG00000001256,ENSGALG00000006343,ENSGALG00000026098,ENSGALG00000006785,ENSGALG00000009920,ENSGALG00000036456,ENSGALG00000006453,ENSGALG00000000783,ENSGALG00000032957,ENSGALG00000019843,…
GO:0032496	response to lipopolysaccharide	biological_process	8.0167e-14	1.9736e-10	41	1304	131	15533	ENSGALG00000008700,ENSGALG00000008014,ENSGALG00000029691,ENSGALG00000002944,ENSGALG00000004364,ENSGALG00000015433,ENSGALG00000033507,ENSGALG00000000892,ENSGALG00000000883,ENSGALG00000015791,ENSGALG00000012304,ENSGALG00000043641,ENSGALG00000012787,ENSGALG00000011434,ENSGALG00000014362,ENSGALG00000008837,ENSGALG00000015666,ENSGALG00000043603,ENSGALG00000014645,ENSGALG00000042875,ENSGALG00000012245,…
GO:0002682	regulation of immune system process	biological_process	1.8322e-13	3.9467e-10	120	1304	684	15533	ENSGALG00000020316,ENSGALG00000050893,ENSGALG00000006567,ENSGALG00000014645,ENSGALG00000016022,ENSGALG00000005505,ENSGALG00000010175,ENSGALG00000015666,ENSGALG00000040880,ENSGALG00000004587,ENSGALG00000014362,ENSGALG00000008837,ENSGALG00000015022,ENSGALG00000040360,ENSGALG00000037826,ENSGALG00000044547,ENSGALG00000004364,ENSGALG00000036539,ENSGALG00000027151,ENSGALG00000037257,ENSGALG00000009239,…
GO:0006952	defense response	biological_process	6.5217e-13	1.1815e-09	106	1304	649	15533	ENSGALG00000000883,ENSGALG00000042193,ENSGALG00000039982,ENSGALG00000025945,ENSGALG00000011209,ENSGALG00000007171,ENSGALG00000005688,ENSGALG00000004220,ENSGALG00000008014,ENSGALG00000004048,ENSGALG00000015216,ENSGALG00000015346,ENSGALG00000012787,ENSGALG00000011434,ENSGALG00000008094,ENSGALG00000043603,ENSGALG00000002192,ENSGALG00000034213,ENSGALG00000011389,ENSGALG00000000685,ENSGALG00000004170,…
GO:0006954	inflammatory response	biological_process	6.8558e-13	1.1815e-09	61	1304	283	15533	ENSGALG00000004364,ENSGALG00000015346,ENSGALG00000015216,ENSGALG00000008700,ENSGALG00000009239,ENSGALG00000008014,ENSGALG00000032717,ENSGALG00000006756,ENSGALG00000007171,ENSGALG00000005688,ENSGALG00000041470,ENSGALG00000000883,ENSGALG00000000892,ENSGALG00000026663,ENSGALG00000034478,ENSGALG00000050893,ENSGALG00000012505,ENSGALG00000012304,ENSGALG00000034722,ENSGALG00000007052,ENSGALG00000046326,…
GO:0035556	intracellular signal transduction	biological_process	1.2497e-12	1.9578e-09	242	1304	1686	15533	ENSGALG00000002816,ENSGALG00000032618,ENSGALG00000003267,ENSGALG00000016883,ENSGALG00000013892,ENSGALG00000001256,ENSGALG00000038951,ENSGALG00000003323,ENSGALG00000007141,ENSGALG00000007356,ENSGALG00000025950,ENSGALG00000016912,ENSGALG00000011642,ENSGALG00000036883,ENSGALG00000006008,ENSGALG00000009240,ENSGALG00000035492,ENSGALG00000002781,ENSGALG00000035804,ENSGALG00000042357,ENSGALG00000006453,…
GO:0051704	multi-organism process	biological_process	1.487e-12	2.1355e-09	115	1304	729	15533	ENSGALG00000012787,ENSGALG00000003578,ENSGALG00000008094,ENSGALG00000011434,ENSGALG00000033295,ENSGALG00000026838,ENSGALG00000002192,ENSGALG00000043603,ENSGALG00000052643,XLOC_048237,ENSGALG00000000685,ENSGALG00000011389,ENSGALG00000004170,ENSGALG00000012304,ENSGALG00000034722,ENSGALG00000033507,ENSGALG00000000883,ENSGALG00000042193,ENSGALG00000039982,ENSGALG00000003770,ENSGALG00000025945,ENSGALG…
GO:0009611	response to wounding	biological_process	3.914e-12	5.1884e-09	94	1304	522	15533	ENSGALG00000035447,ENSGALG00000029298,ENSGALG00000014124,ENSGALG00000042875,ENSGALG00000002201,ENSGALG00000011885,ENSGALG00000003753,ENSGALG00000015464,ENSGALG00000033635,ENSGALG00000039895,ENSGALG00000003863,ENSGALG00000001409,ENSGALG00000016927,ENSGALG00000029940,ENSGALG00000014182,ENSGALG00000006695,ENSGALG00000043204,ENSGALG00000015833,ENSGALG00000009050,ENSGALG00000013861,ENSGALG00000043287,…
GO:0050896	response to stimulus	biological_process	4.4248e-12	5.4466e-09	593	1304	5371	15533	ENSGALG00000034967,ENSGALG00000005441,ENSGALG00000014362,ENSGALG00000040957,ENSGALG00000037242,ENSGALG00000039337,ENSGALG00000017239,ENSGALG00000015233,ENSGALG00000054150,ENSGALG00000004370,ENSGALG00000037826,ENSGALG00000044547,ENSGALG00000032530,ENSGALG00000014718,ENSGALG00000008340,ENSGALG00000019843,ENSGALG00000036547,ENSGALG00000037166,ENSGALG00000006343,ENSGALG00000022815,ENSGALG00000012613,…
GO:0050776	regulation of immune response	biological_process	4.9737e-12	5.7141e-09	77	1304	389	15533	ENSGALG00000013356,ENSGALG00000008340,ENSGALG00000004496,ENSGALG00000005547,ENSGALG00000040621,ENSGALG00000014659,ENSGALG00000015148,ENSGALG00000006453,ENSGALG00000004594,ENSGALG00000012865,ENSGALG00000009920,ENSGALG00000006785,ENSGALG00000001256,ENSGALG00000011642,ENSGALG00000007015,ENSGALG00000008407,ENSGALG00000000424,ENSGALG00000014603,ENSGALG00000014508,ENSGALG00000020316,ENSGALG00000008837,…
GO:0002460	adaptive immune response based on somatic recombination of immune receptors built from immunoglobulin superfamily domains	biological_process	1.3544e-11	1.4587e-08	37	1304	128	15533	ENSGALG00000014603,ENSGALG00000001409,ENSGALG00000003863,ENSGALG00000004771,ENSGALG00000042875,ENSGALG00000033557,ENSGALG00000003267,ENSGALG00000013861,ENSGALG00000004594,ENSGALG00000015148,ENSGALG00000014659,ENSGALG00000031325,ENSGALG00000040621,ENSGALG00000012830,ENSGALG00000042838,ENSGALG00000028439,ENSGALG00000012484,ENSGALG00000030270,ENSGALG00000035498,ENSGALG00000000892,ENSGALG00000032530,…
GO:0001775	cell activation	biological_process	1.7713e-11	1.7956e-08	90	1304	494	15533	ENSGALG00000015346,ENSGALG00000015216,ENSGALG00000008014,ENSGALG00000016986,ENSGALG00000005688,ENSGALG00000035498,ENSGALG00000013086,ENSGALG00000033507,ENSGALG00000037943,ENSGALG00000034478,ENSGALG00000012505,ENSGALG00000011718,ENSGALG00000004170,ENSGALG00000043603,ENSGALG00000002192,ENSGALG00000004958,ENSGALG00000011434,ENSGALG00000008094,ENSGALG00000012292,ENSGALG00000016564,ENSGALG00000014124,…
GO:0006950	response to stress	biological_process	1.0439e-10	9.9939e-08	254	1304	2028	15533	ENSGALG00000042193,ENSGALG00000000883,ENSGALG00000039982,ENSGALG00000016810,ENSGALG00000003770,ENSGALG00000039983,ENSGALG00000025945,ENSGALG00000013452,ENSGALG00000013174,ENSGALG00000029596,ENSGALG00000037944,ENSGALG00000041687,ENSGALG00000012802,ENSGALG00000004220,ENSGALG00000008014,ENSGALG00000014956,ENSGALG00000015216,ENSGALG00000040275,ENSGALG00000015346,ENSGALG00000004460,ENSGALG00000028005,…
GO:0045321	leukocyte activation	biological_process	1.1874e-10	1.0769e-07	80	1304	437	15533	ENSGALG00000011488,ENSGALG00000003267,ENSGALG00000039228,ENSGALG00000012420,ENSGALG00000038515,ENSGALG00000023411,ENSGALG00000008127,ENSGALG00000014508,ENSGALG00000007015,ENSGALG00000053278,ENSGALG00000008340,ENSGALG00000014509,ENSGALG00000026098,ENSGALG00000006785,ENSGALG00000007874,ENSGALG00000004594,ENSGALG00000012865,ENSGALG00000015148,ENSGALG00000040621,ENSGALG00000044547,ENSGALG00000004364,…
GO:0002573	myeloid leukocyte differentiation	biological_process	1.3247e-10	1.1414e-07	36	1304	120	15533	ENSGALG00000054619,ENSGALG00000007141,ENSGALG00000005725,ENSGALG00000039228,ENSGALG00000008127,ENSGALG00000008408,ENSGALG00000008494,ENSGALG00000011046,ENSGALG00000001409,ENSGALG00000039895,ENSGALG00000008355,ENSGALG00000012830,ENSGALG00000004974,ENSGALG00000008340,ENSGALG00000004960,ENSGALG00000009320,ENSGALG00000029669,ENSGALG00000004594,ENSGALG00000036456,ENSGALG00000031325,ENSGALG00000038629,…
GO:0002250	adaptive immune response	biological_process	2.0167e-10	1.6549e-07	40	1304	162	15533	ENSGALG00000034374,ENSGALG00000011718,ENSGALG00000020316,ENSGALG00000011434,ENSGALG00000008094,ENSGALG00000004587,ENSGALG00000004170,ENSGALG00000017239,ENSGALG00000002192,ENSGALG00000004958,ENSGALG00000014645,ENSGALG00000037257,ENSGALG00000015346,ENSGALG00000044547,ENSGALG00000005653,ENSGALG00000015216,ENSGALG00000021569,ENSGALG00000000892,ENSGALG00000032530,ENSGALG00000035498,ENSGALG00000030270,…
GO:0048583	regulation of response to stimulus	biological_process	2.2068e-10	1.7286e-07	293	1304	2259	15533	ENSGALG00000000264,ENSGALG00000017204,ENSGALG00000003818,ENSGALG00000042838,ENSGALG00000004663,ENSGALG00000030270,ENSGALG00000014182,ENSGALG00000015833,ENSGALG00000036728,ENSGALG00000001189,ENSGALG00000008355,ENSGALG00000036677,ENSGALG00000012292,ENSGALG00000013624,ENSGALG00000042875,ENSGALG00000004398,ENSGALG00000011885,ENSGALG00000002599,ENSGALG00000011078,ENSGALG00000008436,ENSGALG00000033295,…
GO:0048584	positive regulation of response to stimulus	biological_process	2.6549e-10	1.9892e-07	167	1304	1152	15533	ENSGALG00000000521,ENSGALG00000029983,ENSGALG00000006586,ENSGALG00000004048,ENSGALG00000000568,ENSGALG00000033295,ENSGALG00000011434,ENSGALG00000030432,ENSGALG00000011389,ENSGALG00000004170,ENSGALG00000002192,ENSGALG00000012304,ENSGALG00000008701,ENSGALG00000037943,ENSGALG00000034478,ENSGALG00000001289,ENSGALG00000001189,ENSGALG00000036677,ENSGALG00000000055,ENSGALG00000008355,ENSGALG00000029940,…
GO:0034097	response to cytokine stimulus	biological_process	5.705e-10	4.0964e-07	69	1304	391	15533	ENSGALG00000005757,ENSGALG00000035447,ENSGALG00000016564,ENSGALG00000012200,ENSGALG00000012480,ENSGALG00000003753,ENSGALG00000023294,ENSGALG00000001409,ENSGALG00000008355,ENSGALG00000029940,ENSGALG00000042838,ENSGALG00000004974,ENSGALG00000043287,ENSGALG00000039080,ENSGALG00000012608,ENSGALG00000011668,ENSGALG00000015216,ENSGALG00000004270,ENSGALG00000029596,ENSGALG00000029983,ENSGALG00000011209,…
GO:0009605	response to external stimulus	biological_process	1.0252e-09	6.8586e-07	142	1304	935	15533	ENSGALG00000005725,ENSGALG00000022815,ENSGALG00000027188,ENSGALG00000017034,ENSGALG00000007139,ENSGALG00000033051,ENSGALG00000006097,ENSGALG00000012481,ENSGALG00000004496,ENSGALG00000032957,ENSGALG00000009480,ENSGALG00000014718,ENSGALG00000008340,ENSGALG00000014509,ENSGALG00000011205,ENSGALG00000012865,ENSGALG00000026098,ENSGALG00000015546,ENSGALG00000005547,ENSGALG00000000783,ENSGALG00000012550,…
GO:0002684	positive regulation of immune system process	biological_process	1.0348e-09	6.8586e-07	77	1304	428	15533	ENSGALG00000012420,ENSGALG00000014603,ENSGALG00000014508,ENSGALG00000033051,ENSGALG00000011642,ENSGALG00000000424,ENSGALG00000008407,ENSGALG00000004496,ENSGALG00000008340,ENSGALG00000014509,ENSGALG00000004594,ENSGALG00000012865,ENSGALG00000006785,ENSGALG00000007874,ENSGALG00000009920,ENSGALG00000014659,ENSGALG00000005547,ENSGALG00000040621,ENSGALG00000006453,ENSGALG00000015148,ENSGALG00000037826,…
GO:0002521	leukocyte differentiation	biological_process	1.118e-09	7.1356e-07	62	1304	314	15533	ENSGALG00000014786,ENSGALG00000052425,ENSGALG00000013086,ENSGALG00000004107,ENSGALG00000035498,ENSGALG00000033854,ENSGALG00000032530,ENSGALG00000033507,ENSGALG00000003770,ENSGALG00000015216,ENSGALG00000015306,ENSGALG00000015346,ENSGALG00000034030,ENSGALG00000038629,ENSGALG00000037257,ENSGALG00000008014,ENSGALG00000009509,ENSGALG00000002192,ENSGALG00000016022,ENSGALG00000004958,ENSGALG00000014645,…
GO:0033993	response to lipid	biological_process	1.2447e-09	7.6607e-07	65	1304	340	15533	ENSGALG00000036456,ENSGALG00000006453,ENSGALG00000000783,ENSGALG00000015148,ENSGALG00000026098,ENSGALG00000008340,ENSGALG00000017195,ENSGALG00000002781,ENSGALG00000032957,ENSGALG00000008407,ENSGALG00000025950,ENSGALG00000007139,ENSGALG00000003267,ENSGALG00000039228,ENSGALG00000023411,ENSGALG00000012342,ENSGALG00000017327,ENSGALG00000011294,ENSGALG00000014362,ENSGALG00000008837,ENSGALG00000006494,…
GO:0007243	intracellular protein kinase cascade	biological_process	1.3552e-09	8.0533e-07	114	1304	727	15533	ENSGALG00000014645,ENSGALG00000040880,ENSGALG00000015666,ENSGALG00000010175,ENSGALG00000008837,ENSGALG00000015022,ENSGALG00000010246,ENSGALG00000026167,ENSGALG00000040360,ENSGALG00000009052,ENSGALG00000015708,ENSGALG00000008756,ENSGALG00000034050,ENSGALG00000028203,ENSGALG00000009966,ENSGALG00000012124,ENSGALG00000054834,ENSGALG00000005674,ENSGALG00000026663,ENSGALG00000000892,ENSGALG00000007145,…
GO:0002252	immune effector process	biological_process	3.3713e-09	1.9366e-06	60	1304	325	15533	ENSGALG00000014603,ENSGALG00000011642,ENSGALG00000001409,ENSGALG00000053278,ENSGALG00000003863,ENSGALG00000004771,ENSGALG00000012420,ENSGALG00000038515,ENSGALG00000023411,ENSGALG00000042875,ENSGALG00000003267,ENSGALG00000016564,ENSGALG00000001256,ENSGALG00000033557,ENSGALG00000004594,ENSGALG00000006785,ENSGALG00000031325,ENSGALG00000014659,ENSGALG00000009450,ENSGALG00000040621,ENSGALG00000015148,…
GO:0002822	regulation of adaptive immune response based on somatic recombination of immune receptors built from immunoglobulin superfamily domains	biological_process	3.6377e-09	2.0222e-06	23	1304	64	15533	ENSGALG00000000892,ENSGALG00000032530,ENSGALG00000001409,ENSGALG00000003863,ENSGALG00000015346,ENSGALG00000037257,ENSGALG00000042875,ENSGALG00000014645,ENSGALG00000002192,ENSGALG00000004170,ENSGALG00000004587,ENSGALG00000013861,ENSGALG00000031325,ENSGALG00000040621,ENSGALG00000008094,ENSGALG00000015148,ENSGALG00000011434,ENSGALG00000042838,ENSGALG00000011718,ENSGALG00000012484,ENSGALG00000028439,…
GO:0065007	biological regulation	biological_process	5.3394e-09	2.8754e-06	792	1304	7787	15533	ENSGALG00000010039,ENSGALG00000007118,ENSGALG00000003572,ENSGALG00000015184,ENSGALG00000007268,ENSGALG00000003185,ENSGALG00000011958,ENSGALG00000027513,ENSGALG00000016927,ENSGALG00000039895,ENSGALG00000000329,ENSGALG00000012484,ENSGALG00000047316,ENSGALG00000016446,ENSGALG00000011094,ENSGALG00000012830,ENSGALG00000009050,ENSGALG00000041183,ENSGALG00000026757,ENSGALG00000003456,ENSGALG00000012608,…
GO:0050865	regulation of cell activation	biological_process	5.9378e-09	3.1008e-06	55	1304	267	15533	ENSGALG00000000892,ENSGALG00000032530,ENSGALG00000034188,ENSGALG00000035498,ENSGALG00000037257,ENSGALG00000008014,ENSGALG00000015216,ENSGALG00000004364,ENSGALG00000044547,ENSGALG00000015346,ENSGALG00000036539,ENSGALG00000014362,ENSGALG00000008837,ENSGALG00000008094,ENSGALG00000014645,ENSGALG00000002192,ENSGALG00000004958,ENSGALG00000043603,ENSGALG00000015666,ENSGALG00000004170,ENSGALG00000004587,…
GO:0010627	regulation of intracellular protein kinase cascade	biological_process	1.0026e-08	5.0818e-06	99	1304	628	15533	ENSGALG00000007650,ENSGALG00000008058,ENSGALG00000012292,ENSGALG00000004398,ENSGALG00000042875,ENSGALG00000016564,ENSGALG00000003753,ENSGALG00000008355,ENSGALG00000000055,ENSGALG00000036677,ENSGALG00000001409,ENSGALG00000011207,ENSGALG00000039895,ENSGALG00000003863,ENSGALG00000001189,ENSGALG00000042838,ENSGALG00000040465,ENSGALG00000050619,ENSGALG00000009050,ENSGALG00000009320,ENSGALG00000017204,…
GO:0002819	regulation of adaptive immune response	biological_process	1.2403e-08	6.0446e-06	24	1304	73	15533	ENSGALG00000011434,ENSGALG00000008094,ENSGALG00000015148,ENSGALG00000040621,ENSGALG00000031325,ENSGALG00000009450,ENSGALG00000004587,ENSGALG00000013861,ENSGALG00000004170,ENSGALG00000002192,ENSGALG00000014645,ENSGALG00000030270,ENSGALG00000034374,ENSGALG00000011718,ENSGALG00000012484,ENSGALG00000028439,ENSGALG00000042838,ENSGALG00000003863,ENSGALG00000001409,ENSGALG00000000892,ENSGALG00000032530,…
GO:0006796	phosphate-containing compound metabolic process	biological_process	1.2627e-08	6.0446e-06	287	1304	2280	15533	ENSGALG00000004323,ENSGALG00000037506,ENSGALG00000010166,ENSGALG00000016990,ENSGALG00000009480,ENSGALG00000013356,ENSGALG00000012865,ENSGALG00000010284,ENSGALG00000014800,ENSGALG00000006982,ENSGALG00000001895,ENSGALG00000036456,ENSGALG00000017327,ENSGALG00000012342,ENSGALG00000005725,ENSGALG00000035194,ENSGALG00000011221,ENSGALG00000038850,ENSGALG00000008818,ENSGALG00000001118,ENSGALG00000033051,…
GO:0002366	leukocyte activation involved in immune response	biological_process	1.5209e-08	7.0835e-06	32	1304	125	15533	ENSGALG00000004587,ENSGALG00000004170,ENSGALG00000002192,ENSGALG00000008094,ENSGALG00000011434,ENSGALG00000020316,ENSGALG00000005688,ENSGALG00000004107,ENSGALG00000033507,ENSGALG00000015346,ENSGALG00000004364,ENSGALG00000015216,ENSGALG00000016986,ENSGALG00000037257,ENSGALG00000015148,ENSGALG00000040621,ENSGALG00000031325,ENSGALG00000012830,ENSGALG00000028439,ENSGALG00000012484,ENSGALG00000014182,…
GO:0042742	defense response to bacterium	biological_process	1.6073e-08	7.2889e-06	26	1304	105	15533	ENSGALG00000000892,ENSGALG00000042193,ENSGALG00000011642,ENSGALG00000009963,ENSGALG00000013738,ENSGALG00000001409,ENSGALG00000001474,ENSGALG00000039895,ENSGALG00000003863,ENSGALG00000047285,ENSGALG00000025945,ENSGALG00000027490,ENSGALG00000016669,ENSGALG00000006756,ENSGALG00000022815,ENSGALG00000008014,ENSGALG00000015216,ENSGALG00000021025,ENSGALG00000044547,ENSGALG00000005757,ENSGALG00000006453,…
GO:0070887	cellular response to chemical stimulus	biological_process	1.8041e-08	7.9719e-06	195	1304	1522	15533	ENSGALG00000013100,ENSGALG00000055094,ENSGALG00000002781,ENSGALG00000017195,ENSGALG00000005438,ENSGALG00000015148,ENSGALG00000004246,ENSGALG00000023742,ENSGALG00000006453,ENSGALG00000028627,ENSGALG00000030907,ENSGALG00000006785,ENSGALG00000004594,ENSGALG00000013892,ENSGALG00000003267,ENSGALG00000010163,ENSGALG00000001256,ENSGALG00000023411,ENSGALG00000036883,ENSGALG00000007025,ENSGALG00000016912,…
GO:0030099	myeloid cell differentiation	biological_process	2.0645e-08	8.8945e-06	48	1304	226	15533	ENSGALG00000008014,ENSGALG00000015306,ENSGALG00000042458,ENSGALG00000038629,ENSGALG00000034030,ENSGALG00000033854,ENSGALG00000003770,ENSGALG00000013086,ENSGALG00000052425,ENSGALG00000014786,ENSGALG00000035498,ENSGALG00000006567,ENSGALG00000006062,ENSGALG00000030432,ENSGALG00000008293,ENSGALG00000014012,ENSGALG00000007771,ENSGALG00000009509,ENSGALG00000016022,ENSGALG00000014645,ENSGALG00000039228,…
GO:0006793	phosphorus metabolic process	biological_process	2.4239e-08	1.0188e-05	289	1304	2315	15533	ENSGALG00000010175,ENSGALG00000039337,ENSGALG00000015233,ENSGALG00000037242,ENSGALG00000044466,ENSGALG00000015264,ENSGALG00000012543,ENSGALG00000004370,ENSGALG00000017169,ENSGALG00000000783,ENSGALG00000015349,ENSGALG00000005547,ENSGALG00000000692,ENSGALG00000014509,ENSGALG00000008340,ENSGALG00000014718,ENSGALG00000005884,ENSGALG00000009823,ENSGALG00000013073,ENSGALG00000035017,ENSGALG00000054458,…
GO:0009966	regulation of signal transduction	biological_process	2.7071e-08	1.1108e-05	227	1304	1741	15533	ENSGALG00000029652,ENSGALG00000028155,ENSGALG00000008700,ENSGALG00000001774,ENSGALG00000040035,ENSGALG00000008459,ENSGALG00000023379,ENSGALG00000046125,ENSGALG00000026663,ENSGALG00000036327,ENSGALG00000007145,ENSGALG00000000892,ENSGALG00000001446,ENSGALG00000028203,ENSGALG00000006567,ENSGALG00000054469,ENSGALG00000034050,ENSGALG00000030187,ENSGALG00000040938,ENSGALG00000040360,ENSGALG00000015022,…
GO:0030097	hemopoiesis	biological_process	2.8349e-08	1.1361e-05	82	1304	494	15533	ENSGALG00000047320,ENSGALG00000010579,ENSGALG00000004107,ENSGALG00000052425,ENSGALG00000014786,ENSGALG00000032530,ENSGALG00000033854,ENSGALG00000034030,ENSGALG00000040180,ENSGALG00000017073,ENSGALG00000037257,ENSGALG00000004587,ENSGALG00000014645,ENSGALG00000016022,ENSGALG00000014012,ENSGALG00000008293,ENSGALG00000008756,ENSGALG00000006567,ENSGALG00000008127,ENSGALG00000009240,ENSGALG00000007141,…
GO:0042221	response to chemical stimulus	biological_process	3.0275e-08	1.1857e-05	249	1304	2050	15533	ENSGALG00000014071,ENSGALG00000037780,ENSGALG00000027891,ENSGALG00000014362,ENSGALG00000011294,ENSGALG00000040957,ENSGALG00000014202,ENSGALG00000015666,ENSGALG00000010175,ENSGALG00000005441,ENSGALG00000009966,ENSGALG00000008473,ENSGALG00000043641,ENSGALG00000015708,ENSGALG00000005674,ENSGALG00000014786,ENSGALG00000017414,ENSGALG00000015791,ENSGALG00000009239,ENSGALG00000027151,ENSGALG00000054150,…
GO:0002263	cell activation involved in immune response	biological_process	3.3359e-08	1.2775e-05	32	1304	128	15533	ENSGALG00000031325,ENSGALG00000040621,ENSGALG00000015148,ENSGALG00000028439,ENSGALG00000012484,ENSGALG00000012830,ENSGALG00000009320,ENSGALG00000008340,ENSGALG00000006695,ENSGALG00000014182,ENSGALG00000001409,ENSGALG00000053278,ENSGALG00000012420,ENSGALG00000023411,ENSGALG00000038515,ENSGALG00000042875,ENSGALG00000003267,ENSGALG00000016564,ENSGALG00000002192,ENSGALG00000004170,ENSGALG00000004587,…
GO:0010646	regulation of cell communication	biological_process	3.6673e-08	1.3739e-05	260	1304	2038	15533	ENSGALG00000034967,ENSGALG00000010175,ENSGALG00000017239,ENSGALG00000002666,ENSGALG00000010397,ENSGALG00000037826,ENSGALG00000004370,ENSGALG00000054150,ENSGALG00000014509,ENSGALG00000014178,ENSGALG00000020331,ENSGALG00000004593,ENSGALG00000005547,ENSGALG00000012613,ENSGALG00000007139,ENSGALG00000003802,ENSGALG00000012975,ENSGALG00000008407,ENSGALG00000000424,ENSGALG00000000843,ENSGALG00000001021,…
GO:0051716	cellular response to stimulus	biological_process	3.7482e-08	1.3743e-05	492	1304	4528	15533	ENSGALG00000014978,ENSGALG00000050893,ENSGALG00000030187,ENSGALG00000008060,ENSGALG00000032644,ENSGALG00000054469,ENSGALG00000039696,ENSGALG00000009052,ENSGALG00000040360,ENSGALG00000015022,ENSGALG00000026167,ENSGALG00000008990,ENSGALG00000039403,ENSGALG00000014645,ENSGALG00000006494,ENSGALG00000014516,ENSGALG00000040880,ENSGALG00000026313,ENSGALG00000008700,ENSGALG00000015009,ENSGALG00000029652,…
GO:0080134	regulation of response to stress	biological_process	3.853e-08	1.3833e-05	108	1304	708	15533	ENSGALG00000014834,ENSGALG00000003770,ENSGALG00000016810,ENSGALG00000000883,ENSGALG00000005688,ENSGALG00000000521,ENSGALG00000008014,ENSGALG00000004220,ENSGALG00000015346,ENSGALG00000015216,ENSGALG00000004048,ENSGALG00000008094,ENSGALG00000030432,ENSGALG00000028005,ENSGALG00000011389,ENSGALG00000004170,ENSGALG00000011149,ENSGALG00000015286,ENSGALG00000046326,ENSGALG00000034722,ENSGALG00000012304,…
GO:0046649	lymphocyte activation	biological_process	4.647e-08	1.6343e-05	66	1304	379	15533	ENSGALG00000007015,ENSGALG00000014508,ENSGALG00000008127,ENSGALG00000038515,ENSGALG00000023411,ENSGALG00000012420,ENSGALG00000039228,ENSGALG00000003267,ENSGALG00000011488,ENSGALG00000040621,ENSGALG00000015148,ENSGALG00000012865,ENSGALG00000004594,ENSGALG00000006785,ENSGALG00000007874,ENSGALG00000014509,ENSGALG00000032530,ENSGALG00000000892,ENSGALG00000014786,ENSGALG00000034188,ENSGALG00000004107,…
GO:0023051	regulation of signaling	biological_process	4.7899e-08	1.6457e-05	258	1304	2029	15533	ENSGALG00000008725,ENSGALG00000000761,ENSGALG00000040465,ENSGALG00000050619,ENSGALG00000001476,ENSGALG00000031325,ENSGALG00000008113,ENSGALG00000043287,ENSGALG00000015842,ENSGALG00000006840,ENSGALG00000009422,ENSGALG00000025864,ENSGALG00000008058,ENSGALG00000012395,ENSGALG00000001409,ENSGALG00000003863,ENSGALG00000003485,ENSGALG00000012932,ENSGALG00000008494,ENSGALG00000000843,ENSGALG00000001021,…
GO:0050778	positive regulation of immune response	biological_process	4.9112e-08	1.6457e-05	54	1304	286	15533	ENSGALG00000034722,ENSGALG00000011718,ENSGALG00000037943,ENSGALG00000034374,ENSGALG00000008837,ENSGALG00000011434,ENSGALG00000015022,ENSGALG00000008094,ENSGALG00000014645,ENSGALG00000002192,ENSGALG00000004587,ENSGALG00000004170,ENSGALG00000011389,ENSGALG00000015666,ENSGALG00000009239,ENSGALG00000015216,ENSGALG00000004048,ENSGALG00000015346,ENSGALG00000044547,ENSGALG00000037826,ENSGALG00000021569,…
GO:0048534	hematopoietic or lymphoid organ development	biological_process	4.9658e-08	1.6457e-05	85	1304	526	15533	ENSGALG00000011046,ENSGALG00000003753,ENSGALG00000008494,ENSGALG00000008408,ENSGALG00000008355,ENSGALG00000001409,ENSGALG00000041626,ENSGALG00000039895,ENSGALG00000039120,ENSGALG00000054619,ENSGALG00000005757,ENSGALG00000042875,ENSGALG00000004398,ENSGALG00000016564,ENSGALG00000031325,ENSGALG00000009450,ENSGALG00000004621,ENSGALG00000012444,ENSGALG00000012830,ENSGALG00000009320,ENSGALG00000004974,…
GO:0050867	positive regulation of cell activation	biological_process	5.5971e-08	1.8199e-05	36	1304	150	15533	ENSGALG00000037257,ENSGALG00000015346,ENSGALG00000044547,ENSGALG00000036539,ENSGALG00000015216,ENSGALG00000032530,ENSGALG00000035498,ENSGALG00000011718,ENSGALG00000008756,ENSGALG00000008094,ENSGALG00000014362,ENSGALG00000008837,ENSGALG00000015666,ENSGALG00000004170,ENSGALG00000002192,ENSGALG00000014645,ENSGALG00000043603,ENSGALG00000042875,ENSGALG00000004398,ENSGALG00000012420,ENSGALG00000001409,…
GO:0071222	cellular response to lipopolysaccharide	biological_process	5.7642e-08	1.8293e-05	25	1304	86	15533	ENSGALG00000026098,ENSGALG00000015666,ENSGALG00000013861,ENSGALG00000043603,ENSGALG00000014645,ENSGALG00000036456,ENSGALG00000012787,ENSGALG00000006453,ENSGALG00000011668,ENSGALG00000014362,ENSGALG00000031325,ENSGALG00000015032,ENSGALG00000012304,ENSGALG00000006695,ENSGALG00000001409,ENSGALG00000008407,ENSGALG00000025950,ENSGALG00000000892,ENSGALG00000005757,ENSGALG00000015433,ENSGALG00000012342,…
GO:0002694	regulation of leukocyte activation	biological_process	5.8383e-08	1.8293e-05	50	1304	250	15533	ENSGALG00000011718,ENSGALG00000020316,ENSGALG00000012505,ENSGALG00000004958,ENSGALG00000002192,ENSGALG00000014645,ENSGALG00000043603,ENSGALG00000004587,ENSGALG00000015666,ENSGALG00000004170,ENSGALG00000008837,ENSGALG00000014362,ENSGALG00000008094,ENSGALG00000015216,ENSGALG00000004364,ENSGALG00000044547,ENSGALG00000036539,ENSGALG00000015346,ENSGALG00000037257,ENSGALG00000008014,ENSGALG00000034188,…
GO:0071216	cellular response to biotic stimulus	biological_process	6.0202e-08	1.8526e-05	27	1304	97	15533	ENSGALG00000043603,ENSGALG00000014645,ENSGALG00000013861,ENSGALG00000027714,ENSGALG00000026098,ENSGALG00000015666,ENSGALG00000015032,ENSGALG00000014362,ENSGALG00000011668,ENSGALG00000031325,ENSGALG00000012787,ENSGALG00000036456,ENSGALG00000006453,ENSGALG00000006695,ENSGALG00000012304,ENSGALG00000025950,ENSGALG00000000892,ENSGALG00000008407,ENSGALG00000001409,ENSGALG00000015216,ENSGALG00000012342,…
GO:0071219	cellular response to molecule of bacterial origin	biological_process	6.5076e-08	1.9675e-05	25	1304	87	15533	ENSGALG00000013861,ENSGALG00000015666,ENSGALG00000026098,ENSGALG00000043603,ENSGALG00000014645,ENSGALG00000036456,ENSGALG00000012787,ENSGALG00000006453,ENSGALG00000015032,ENSGALG00000014362,ENSGALG00000011668,ENSGALG00000031325,ENSGALG00000006695,ENSGALG00000012304,ENSGALG00000008407,ENSGALG00000001409,ENSGALG00000000892,ENSGALG00000025950,ENSGALG00000005757,ENSGALG00000015433,ENSGALG00000012342,…
GO:0032101	regulation of response to external stimulus	biological_process	6.9314e-08	2.0595e-05	70	1304	394	15533	ENSGALG00000008459,ENSGALG00000004364,ENSGALG00000008842,ENSGALG00000009239,ENSGALG00000008700,ENSGALG00000041470,ENSGALG00000000892,ENSGALG00000008756,ENSGALG00000050893,ENSGALG00000029760,ENSGALG00000006567,ENSGALG00000040880,ENSGALG00000010476,ENSGALG00000040360,ENSGALG00000010397,ENSGALG00000009240,ENSGALG00000012481,ENSGALG00000053278,ENSGALG00000036883,ENSGALG00000045312,ENSGALG00000025950,…
GO:0007165	signal transduction	biological_process	7.3438e-08	2.145e-05	406	1304	3611	15533	ENSGALG00000053278,ENSGALG00000036883,ENSGALG00000045312,ENSGALG00000011642,ENSGALG00000016912,ENSGALG00000025950,ENSGALG00000007356,ENSGALG00000000208,ENSGALG00000014508,ENSGALG00000006008,ENSGALG00000010163,ENSGALG00000013892,ENSGALG00000016883,ENSGALG00000038515,ENSGALG00000023411,ENSGALG00000002816,ENSGALG00000032618,ENSGALG00000007141,ENSGALG00000015148,ENSGALG00000042357,ENSGALG00000035804,…
GO:0002520	immune system development	biological_process	7.493e-08	2.1521e-05	89	1304	562	15533	ENSGALG00000008756,ENSGALG00000006567,ENSGALG00000014645,ENSGALG00000016022,ENSGALG00000004587,ENSGALG00000014012,ENSGALG00000008293,ENSGALG00000040180,ENSGALG00000005653,ENSGALG00000034030,ENSGALG00000027151,ENSGALG00000037257,ENSGALG00000017073,ENSGALG00000052425,ENSGALG00000014786,ENSGALG00000047320,ENSGALG00000010579,ENSGALG00000004107,ENSGALG00000032530,ENSGALG00000033854,ENSGALG00000008340,…
GO:0008219	cell death	biological_process	7.936e-08	2.2058e-05	141	1304	1048	15533	ENSGALG00000033469,ENSGALG00000004974,ENSGALG00000009320,ENSGALG00000042838,ENSGALG00000033789,ENSGALG00000003818,ENSGALG00000029077,ENSGALG00000006609,ENSGALG00000013861,ENSGALG00000002583,ENSGALG00000016564,ENSGALG00000033557,ENSGALG00000042875,ENSGALG00000004398,ENSGALG00000011885,ENSGALG00000011099,ENSGALG00000009403,ENSGALG00000007650,ENSGALG00000011207,ENSGALG00000036677,ENSGALG00000008355,…
GO:0016265	death	biological_process	7.936e-08	2.2058e-05	141	1304	1048	15533	ENSGALG00000016564,ENSGALG00000033557,ENSGALG00000004398,ENSGALG00000042875,ENSGALG00000011885,ENSGALG00000011099,ENSGALG00000007650,ENSGALG00000009403,ENSGALG00000011207,ENSGALG00000036677,ENSGALG00000008355,ENSGALG00000003753,ENSGALG00000013971,ENSGALG00000004974,ENSGALG00000033469,ENSGALG00000009320,ENSGALG00000042838,ENSGALG00000033789,ENSGALG00000003818,ENSGALG00000029077,ENSGALG00000006609,…
GO:0071345	cellular response to cytokine stimulus	biological_process	8.6928e-08	2.3627e-05	58	1304	354	15533	ENSGALG00000003267,ENSGALG00000016564,ENSGALG00000001256,ENSGALG00000005725,ENSGALG00000039228,ENSGALG00000012480,ENSGALG00000005757,ENSGALG00000010331,ENSGALG00000035447,ENSGALG00000001409,ENSGALG00000008407,ENSGALG00000044480,ENSGALG00000029940,ENSGALG00000003753,ENSGALG00000008127,ENSGALG00000009240,ENSGALG00000023294,ENSGALG00000004974,ENSGALG00000013356,ENSGALG00000042471,ENSGALG00000001882,…
GO:0012501	programmed cell death	biological_process	8.7745e-08	2.3627e-05	132	1304	967	15533	ENSGALG00000005725,ENSGALG00000000314,ENSGALG00000039228,ENSGALG00000017034,ENSGALG00000001690,ENSGALG00000008127,ENSGALG00000033051,ENSGALG00000001882,ENSGALG00000013356,ENSGALG00000012865,ENSGALG00000012550,ENSGALG00000000452,ENSGALG00000017073,ENSGALG00000014786,ENSGALG00000054834,ENSGALG00000014164,ENSGALG00000015708,ENSGALG00000013002,ENSGALG00000035378,ENSGALG00000009966,ENSGALG00000005420,…
GO:0031347	regulation of defense response	biological_process	1.1963e-07	3.1717e-05	54	1304	300	15533	ENSGALG00000014645,ENSGALG00000010175,ENSGALG00000011389,ENSGALG00000004170,ENSGALG00000015666,ENSGALG00000008837,ENSGALG00000008094,ENSGALG00000012505,ENSGALG00000011291,ENSGALG00000012304,ENSGALG00000046326,ENSGALG00000034722,ENSGALG00000005688,ENSGALG00000000892,ENSGALG00000000883,ENSGALG00000041470,ENSGALG00000006805,ENSGALG00000004048,ENSGALG00000015346,ENSGALG00000004364,ENSGALG00000009239,…
GO:0001816	cytokine production	biological_process	1.4928e-07	3.8977e-05	64	1304	364	15533	ENSGALG00000012480,ENSGALG00000004398,ENSGALG00000042875,ENSGALG00000012292,ENSGALG00000005757,ENSGALG00000029940,ENSGALG00000008355,ENSGALG00000003863,ENSGALG00000039895,ENSGALG00000000209,ENSGALG00000001409,ENSGALG00000009320,ENSGALG00000014182,ENSGALG00000004663,ENSGALG00000042838,ENSGALG00000012830,ENSGALG00000031325,ENSGALG00000013861,ENSGALG00000008014,ENSGALG00000015216,ENSGALG00000004048,…
GO:0042113	B cell activation	biological_process	1.6349e-07	4.1827e-05	35	1304	157	15533	ENSGALG00000028439,ENSGALG00000012484,ENSGALG00000014509,ENSGALG00000004594,ENSGALG00000013861,ENSGALG00000031325,ENSGALG00000011488,ENSGALG00000012292,ENSGALG00000012420,ENSGALG00000039228,ENSGALG00000023411,ENSGALG00000038515,ENSGALG00000004398,ENSGALG00000016564,ENSGALG00000003753,ENSGALG00000014508,ENSGALG00000007015,ENSGALG00000011718,ENSGALG00000037943,ENSGALG00000014645,ENSGALG00000002192,…
GO:0051251	positive regulation of lymphocyte activation	biological_process	1.6505e-07	4.1827e-05	33	1304	136	15533	ENSGALG00000001409,ENSGALG00000014508,ENSGALG00000003753,ENSGALG00000012420,ENSGALG00000004398,ENSGALG00000042875,ENSGALG00000011469,ENSGALG00000015032,ENSGALG00000031325,ENSGALG00000009450,ENSGALG00000015148,ENSGALG00000004594,ENSGALG00000043287,ENSGALG00000007874,ENSGALG00000014509,ENSGALG00000028439,ENSGALG00000012484,ENSGALG00000032530,ENSGALG00000035498,ENSGALG00000037257,ENSGALG00000015216,…
GO:0010033	response to organic substance	biological_process	1.7776e-07	4.4396e-05	182	1304	1424	15533	ENSGALG00000023294,ENSGALG00000036728,ENSGALG00000003753,ENSGALG00000000055,ENSGALG00000029940,ENSGALG00000008355,ENSGALG00000001474,ENSGALG00000035447,ENSGALG00000012480,ENSGALG00000031112,ENSGALG00000011885,ENSGALG00000033557,ENSGALG00000016564,ENSGALG00000012245,ENSGALG00000042875,ENSGALG00000017204,ENSGALG00000037160,ENSGALG00000013861,ENSGALG00000011465,ENSGALG00000003818,ENSGALG00000033789,…
GO:1901700	response to oxygen-containing compound	biological_process	2.0552e-07	5.0597e-05	102	1304	679	15533	ENSGALG00000043754,ENSGALG00000017327,ENSGALG00000012342,ENSGALG00000003267,ENSGALG00000027188,ENSGALG00000013892,ENSGALG00000023411,ENSGALG00000039228,ENSGALG00000006008,ENSGALG00000017034,ENSGALG00000009240,ENSGALG00000036883,ENSGALG00000008407,ENSGALG00000025950,ENSGALG00000002781,ENSGALG00000032957,ENSGALG00000013100,ENSGALG00000008340,ENSGALG00000026098,ENSGALG00000031987,ENSGALG00000000783,…
GO:0045087	innate immune response	biological_process	2.1254e-07	5.1587e-05	48	1304	278	15533	ENSGALG00000043603,ENSGALG00000010175,ENSGALG00000011389,ENSGALG00000015666,ENSGALG00000008837,ENSGALG00000011434,ENSGALG00000008094,ENSGALG00000034478,ENSGALG00000034722,ENSGALG00000001446,ENSGALG00000011209,ENSGALG00000026663,ENSGALG00000000883,ENSGALG00000006805,ENSGALG00000015216,ENSGALG00000004048,ENSGALG00000044547,ENSGALG00000004220,ENSGALG00000006756,ENSGALG00000032717,ENSGALG00000009239,…
GO:0050864	regulation of B cell activation	biological_process	2.4043e-07	5.7546e-05	23	1304	78	15533	ENSGALG00000000892,ENSGALG00000032530,ENSGALG00000014508,ENSGALG00000035498,ENSGALG00000003753,ENSGALG00000039228,ENSGALG00000004398,ENSGALG00000015216,ENSGALG00000012292,ENSGALG00000044547,ENSGALG00000008837,ENSGALG00000031325,ENSGALG00000014645,ENSGALG00000004958,ENSGALG00000002192,ENSGALG00000004594,ENSGALG00000013861,ENSGALG00000004587,ENSGALG00000004170,ENSGALG00000015666,ENSGALG00000014509,…
GO:0032943	mononuclear cell proliferation	biological_process	2.8358e-07	6.6039e-05	34	1304	152	15533	ENSGALG00000014509,ENSGALG00000007874,ENSGALG00000006785,ENSGALG00000004594,ENSGALG00000015148,ENSGALG00000011469,ENSGALG00000015032,ENSGALG00000031325,ENSGALG00000042875,ENSGALG00000004398,ENSGALG00000023411,ENSGALG00000014508,ENSGALG00000000209,ENSGALG00000003863,ENSGALG00000001409,ENSGALG00000003485,ENSGALG00000004587,ENSGALG00000004170,ENSGALG00000002192,ENSGALG00000004958,ENSGALG00000043603,…
GO:0046651	lymphocyte proliferation	biological_process	2.8358e-07	6.6039e-05	34	1304	152	15533	ENSGALG00000035498,ENSGALG00000000892,ENSGALG00000032530,ENSGALG00000015216,ENSGALG00000036539,ENSGALG00000027151,ENSGALG00000008014,ENSGALG00000004958,ENSGALG00000002192,ENSGALG00000043603,ENSGALG00000014645,ENSGALG00000004587,ENSGALG00000004170,ENSGALG00000008837,ENSGALG00000014362,ENSGALG00000015022,ENSGALG00000008094,ENSGALG00000011434,ENSGALG00000014508,ENSGALG00000003485,ENSGALG00000003863,…
GO:0006915	apoptotic process	biological_process	2.9776e-07	6.8319e-05	127	1304	945	15533	ENSGALG00000035378,ENSGALG00000005420,ENSGALG00000009966,ENSGALG00000015708,ENSGALG00000030187,ENSGALG00000013002,ENSGALG00000039108,ENSGALG00000034050,ENSGALG00000010397,ENSGALG00000011294,ENSGALG00000044383,ENSGALG00000044466,ENSGALG00000010476,ENSGALG00000004225,ENSGALG00000017239,ENSGALG00000014645,ENSGALG00000005505,ENSGALG00000010175,ENSGALG00000015666,ENSGALG00000008700,ENSGALG00000017073,…
GO:0051249	regulation of lymphocyte activation	biological_process	3.0129e-07	6.8319e-05	44	1304	218	15533	ENSGALG00000015346,ENSGALG00000044547,ENSGALG00000036539,ENSGALG00000015216,ENSGALG00000008014,ENSGALG00000037257,ENSGALG00000035498,ENSGALG00000034188,ENSGALG00000000892,ENSGALG00000032530,ENSGALG00000011718,ENSGALG00000004170,ENSGALG00000015666,ENSGALG00000004587,ENSGALG00000043603,ENSGALG00000002192,ENSGALG00000004958,ENSGALG00000014645,ENSGALG00000008094,ENSGALG00000014362,ENSGALG00000008837,…
GO:0002696	positive regulation of leukocyte activation	biological_process	3.1172e-07	6.9106e-05	34	1304	147	15533	ENSGALG00000015666,ENSGALG00000004170,ENSGALG00000043603,ENSGALG00000002192,ENSGALG00000014645,ENSGALG00000008094,ENSGALG00000014362,ENSGALG00000008837,ENSGALG00000011718,ENSGALG00000035498,ENSGALG00000032530,ENSGALG00000044547,ENSGALG00000036539,ENSGALG00000015346,ENSGALG00000015216,ENSGALG00000037257,ENSGALG00000007874,ENSGALG00000043287,ENSGALG00000004594,ENSGALG00000015148,ENSGALG00000009450,…
GO:0042379	chemokine receptor binding	molecular_function	3.1279e-07	6.9106e-05	10	1304	33	15533	ENSGALG00000047285,ENSGALG00000043603,ENSGALG00000016669,ENSGALG00000026098,ENSGALG00000011668,ENSGALG00000042193,ENSGALG00000026663,ENSGALG00000034478,ENSGALG00000032717,ENSGALG00000022815
GO:0050829	defense response to Gram-negative bacterium	biological_process	3.2225e-07	7.0296e-05	11	1304	29	15533	ENSGALG00000006756,ENSGALG00000019843,ENSGALG00000021025,ENSGALG00000006453,ENSGALG00000001409,ENSGALG00000011434,ENSGALG00000009963,ENSGALG00000013738,ENSGALG00000027165,ENSGALG00000047285,ENSGALG00000027490
GO:1902107	positive regulation of leukocyte differentiation	biological_process	3.4157e-07	7.3579e-05	23	1304	79	15533	ENSGALG00000004170,ENSGALG00000016022,ENSGALG00000002192,ENSGALG00000004594,ENSGALG00000015148,ENSGALG00000036456,ENSGALG00000009450,ENSGALG00000031325,ENSGALG00000011718,ENSGALG00000008340,ENSGALG00000006062,ENSGALG00000008494,ENSGALG00000003753,ENSGALG00000035498,ENSGALG00000001409,ENSGALG00000008355,ENSGALG00000032530,ENSGALG00000033854,ENSGALG00000015346,ENSGALG00000015216,ENSGALG00000042875,…
GO:0040011	locomotion	biological_process	3.5932e-07	7.606e-05	152	1304	1081	15533	ENSGALG00000007139,ENSGALG00000033051,ENSGALG00000006097,ENSGALG00000029766,ENSGALG00000012342,ENSGALG00000032658,ENSGALG00000005725,ENSGALG00000012420,ENSGALG00000000314,ENSGALG00000022815,ENSGALG00000012865,ENSGALG00000026098,ENSGALG00000036456,ENSGALG00000036743,ENSGALG00000012550,ENSGALG00000000783,ENSGALG00000031987,ENSGALG00000009480,ENSGALG00000016990,ENSGALG00000008340,ENSGALG00000014509,…
GO:0070661	leukocyte proliferation	biological_process	3.6191e-07	7.606e-05	35	1304	160	15533	ENSGALG00000008837,ENSGALG00000014362,ENSGALG00000008094,ENSGALG00000015022,ENSGALG00000011434,ENSGALG00000002192,ENSGALG00000004958,ENSGALG00000043603,ENSGALG00000014645,ENSGALG00000004587,ENSGALG00000004170,ENSGALG00000027151,ENSGALG00000008014,ENSGALG00000015216,ENSGALG00000036539,ENSGALG00000000892,ENSGALG00000032530,ENSGALG00000035498,ENSGALG00000014509,ENSGALG00000011469,ENSGALG00000015032,…
GO:0030316	osteoclast differentiation	biological_process	4.3152e-07	8.9595e-05	20	1304	58	15533	ENSGALG00000030432,ENSGALG00000008293,ENSGALG00000031325,ENSGALG00000009509,ENSGALG00000004960,ENSGALG00000006567,ENSGALG00000001409,ENSGALG00000039895,ENSGALG00000003770,ENSGALG00000033854,ENSGALG00000035498,ENSGALG00000008494,ENSGALG00000011046,ENSGALG00000014786,ENSGALG00000008014,ENSGALG00000005725,ENSGALG00000038629,ENSGALG00000054619,ENSGALG00000015306,ENSGALG00000007141
GO:0019221	cytokine-mediated signaling pathway	biological_process	4.8059e-07	9.8595e-05	41	1304	230	15533	ENSGALG00000011668,ENSGALG00000040621,ENSGALG00000026098,ENSGALG00000006785,ENSGALG00000043287,ENSGALG00000039080,ENSGALG00000004594,ENSGALG00000013356,ENSGALG00000004974,ENSGALG00000042471,ENSGALG00000001882,ENSGALG00000042838,ENSGALG00000008407,ENSGALG00000001409,ENSGALG00000029940,ENSGALG00000044480,ENSGALG00000003753,ENSGALG00000008127,ENSGALG00000003267,ENSGALG00000016564,ENSGALG00000001256,…
GO:1902105	regulation of leukocyte differentiation	biological_process	6.4066e-07	0.00012989	33	1304	147	15533	ENSGALG00000004960,ENSGALG00000008340,ENSGALG00000006785,ENSGALG00000029669,ENSGALG00000004594,ENSGALG00000012865,ENSGALG00000015148,ENSGALG00000036456,ENSGALG00000031325,ENSGALG00000009450,ENSGALG00000042875,ENSGALG00000004398,ENSGALG00000039228,ENSGALG00000008494,ENSGALG00000003753,ENSGALG00000001409,ENSGALG00000008355,ENSGALG00000011718,ENSGALG00000006567,ENSGALG00000006062,ENSGALG00000004587,…
GO:0002443	leukocyte mediated immunity	biological_process	6.8214e-07	0.00013669	32	1304	146	15533	ENSGALG00000004594,ENSGALG00000040621,ENSGALG00000014659,ENSGALG00000031325,ENSGALG00000028439,ENSGALG00000042838,ENSGALG00000012484,ENSGALG00000006695,ENSGALG00000014182,ENSGALG00000030270,ENSGALG00000008340,ENSGALG00000014603,ENSGALG00000003863,ENSGALG00000001409,ENSGALG00000004771,ENSGALG00000033557,ENSGALG00000042875,ENSGALG00000002192,ENSGALG00000017239,ENSGALG00000004958,ENSGALG00000011434,…
GO:0001817	regulation of cytokine production	biological_process	6.9395e-07	0.00013746	56	1304	318	15533	ENSGALG00000011434,ENSGALG00000008094,ENSGALG00000003578,ENSGALG00000008837,ENSGALG00000011389,ENSGALG00000010175,ENSGALG00000002192,ENSGALG00000004958,ENSGALG00000016022,ENSGALG00000046326,ENSGALG00000034722,ENSGALG00000012304,ENSGALG00000030966,ENSGALG00000000892,ENSGALG00000032530,ENSGALG00000033507,ENSGALG00000000883,ENSGALG00000035498,ENSGALG00000014786,ENSGALG00000015791,ENSGALG00000029983,…
GO:0048518	positive regulation of biological process	biological_process	7.0998e-07	0.00013904	391	1304	3487	15533	ENSGALG00000009240,ENSGALG00000008304,ENSGALG00000007441,ENSGALG00000003323,ENSGALG00000002888,ENSGALG00000001256,ENSGALG00000003267,ENSGALG00000004594,ENSGALG00000023886,ENSGALG00000009920,ENSGALG00000010875,ENSGALG00000016283,ENSGALG00000033212,ENSGALG00000005986,ENSGALG00000006785,ENSGALG00000030907,ENSGALG00000012187,ENSGALG00000006453,ENSGALG00000015451,ENSGALG00000043734,ENSGALG00000042949,…
GO:0023052	signaling	biological_process	8.5093e-07	0.00016412	445	1304	4049	15533	ENSGALG00000008373,ENSGALG00000021647,ENSGALG00000030966,ENSGALG00000009096,ENSGALG00000034020,ENSGALG00000017199,ENSGALG00000035498,ENSGALG00000036373,ENSGALG00000001869,ENSGALG00000008169,ENSGALG00000016886,ENSGALG00000051203,ENSGALG00000004048,ENSGALG00000042767,ENSGALG00000000568,ENSGALG00000030432,ENSGALG00000003578,ENSGALG00000048811,ENSGALG00000003717,ENSGALG00000011389,ENSGALG00000001916,…
GO:0002285	lymphocyte activation involved in immune response	biological_process	8.6167e-07	0.00016412	24	1304	97	15533	ENSGALG00000040621,ENSGALG00000031325,ENSGALG00000015148,ENSGALG00000008094,ENSGALG00000011434,ENSGALG00000002192,ENSGALG00000004587,ENSGALG00000004170,ENSGALG00000009320,ENSGALG00000028439,ENSGALG00000012484,ENSGALG00000012830,ENSGALG00000033507,ENSGALG00000001409,ENSGALG00000004107,ENSGALG00000016986,ENSGALG00000023411,ENSGALG00000038515,ENSGALG00000012420,ENSGALG00000037257,ENSGALG00000016564,…
GO:0002274	myeloid leukocyte activation	biological_process	8.6662e-07	0.00016412	23	1304	84	15533	ENSGALG00000000892,ENSGALG00000053278,ENSGALG00000052425,ENSGALG00000008127,ENSGALG00000005688,ENSGALG00000054783,ENSGALG00000042875,ENSGALG00000015216,ENSGALG00000004364,ENSGALG00000011668,ENSGALG00000031325,ENSGALG00000008094,ENSGALG00000011434,ENSGALG00000043603,ENSGALG00000026098,ENSGALG00000015666,ENSGALG00000009320,ENSGALG00000008340,ENSGALG00000006695,ENSGALG00000014182,ENSGALG00000020316,…
GO:0065009	regulation of molecular function	biological_process	9.7071e-07	0.00018174	209	1304	1670	15533	ENSGALG00000017077,ENSGALG00000039337,ENSGALG00000015233,ENSGALG00000007054,ENSGALG00000010175,ENSGALG00000009966,ENSGALG00000008756,ENSGALG00000015708,ENSGALG00000008473,ENSGALG00000017414,ENSGALG00000014786,ENSGALG00000040844,ENSGALG00000017169,ENSGALG00000032717,ENSGALG00000027151,ENSGALG00000006647,ENSGALG00000004370,ENSGALG00000013846,ENSGALG00000016817,ENSGALG00000004364,ENSGALG00000040621,…
GO:0032944	regulation of mononuclear cell proliferation	biological_process	9.9131e-07	0.00018174	27	1304	110	15533	ENSGALG00000014509,ENSGALG00000015148,ENSGALG00000008837,ENSGALG00000011469,ENSGALG00000015032,ENSGALG00000014362,ENSGALG00000031325,ENSGALG00000004587,ENSGALG00000006785,ENSGALG00000007874,ENSGALG00000004170,ENSGALG00000004958,ENSGALG00000014645,ENSGALG00000043603,ENSGALG00000002192,ENSGALG00000004594,ENSGALG00000008014,ENSGALG00000004398,ENSGALG00000042875,ENSGALG00000036539,ENSGALG00000015216,…
GO:0050670	regulation of lymphocyte proliferation	biological_process	9.9131e-07	0.00018174	27	1304	110	15533	ENSGALG00000001409,ENSGALG00000000209,ENSGALG00000000892,ENSGALG00000032530,ENSGALG00000035498,ENSGALG00000014508,ENSGALG00000042875,ENSGALG00000004398,ENSGALG00000008014,ENSGALG00000036539,ENSGALG00000015216,ENSGALG00000015148,ENSGALG00000014362,ENSGALG00000031325,ENSGALG00000011469,ENSGALG00000015032,ENSGALG00000008837,ENSGALG00000007874,ENSGALG00000006785,ENSGALG00000004170,ENSGALG00000004587,…
GO:1901701	cellular response to oxygen-containing compound	biological_process	1.0824e-06	0.00019634	80	1304	503	15533	ENSGALG00000009240,ENSGALG00000017034,ENSGALG00000008407,ENSGALG00000036883,ENSGALG00000025950,ENSGALG00000012342,ENSGALG00000017327,ENSGALG00000027188,ENSGALG00000003267,ENSGALG00000013892,ENSGALG00000039228,ENSGALG00000023411,ENSGALG00000026098,ENSGALG00000006453,ENSGALG00000036456,ENSGALG00000031987,ENSGALG00000015148,ENSGALG00000005547,ENSGALG00000002781,ENSGALG00000008340,ENSGALG00000013100,…
GO:0044700	single organism signaling	biological_process	1.3636e-06	0.00024266	444	1304	4046	15533	ENSGALG00000034967,ENSGALG00000006583,ENSGALG00000010397,ENSGALG00000014362,ENSGALG00000014012,ENSGALG00000015233,ENSGALG00000002666,ENSGALG00000039337,ENSGALG00000017239,ENSGALG00000010175,ENSGALG00000054150,ENSGALG00000004370,ENSGALG00000037826,ENSGALG00000044547,ENSGALG00000020331,ENSGALG00000014514,ENSGALG00000014178,ENSGALG00000014718,ENSGALG00000013803,ENSGALG00000014509,ENSGALG00000005547,…
GO:0044093	positive regulation of molecular function	biological_process	1.3659e-06	0.00024266	136	1304	969	15533	ENSGALG00000016817,ENSGALG00000004370,ENSGALG00000027151,ENSGALG00000017169,ENSGALG00000032717,ENSGALG00000040844,ENSGALG00000004364,ENSGALG00000017414,ENSGALG00000009966,ENSGALG00000008473,ENSGALG00000008756,ENSGALG00000015708,ENSGALG00000007054,ENSGALG00000010175,ENSGALG00000015233,ENSGALG00000035194,ENSGALG00000005725,ENSGALG00000007012,ENSGALG00000012342,ENSGALG00000008407,ENSGALG00000033051,…
GO:0045637	regulation of myeloid cell differentiation	biological_process	1.5576e-06	0.0002739	27	1304	114	15533	ENSGALG00000036456,ENSGALG00000030432,ENSGALG00000007771,ENSGALG00000031325,ENSGALG00000029669,ENSGALG00000030907,ENSGALG00000004594,ENSGALG00000016022,ENSGALG00000014645,ENSGALG00000008340,ENSGALG00000004960,ENSGALG00000006567,ENSGALG00000006062,ENSGALG00000012444,ENSGALG00000001409,ENSGALG00000041626,ENSGALG00000008355,ENSGALG00000033854,ENSGALG00000008127,ENSGALG00000035498,ENSGALG00000008494,…
GO:0070663	regulation of leukocyte proliferation	biological_process	1.8518e-06	0.00032234	27	1304	113	15533	ENSGALG00000015148,ENSGALG00000031325,ENSGALG00000014362,ENSGALG00000015032,ENSGALG00000011469,ENSGALG00000008837,ENSGALG00000007874,ENSGALG00000004170,ENSGALG00000006785,ENSGALG00000004587,ENSGALG00000004594,ENSGALG00000004958,ENSGALG00000043603,ENSGALG00000014645,ENSGALG00000002192,ENSGALG00000014509,ENSGALG00000001409,ENSGALG00000000209,ENSGALG00000000892,ENSGALG00000032530,ENSGALG00000035498,…
GO:0050789	regulation of biological process	biological_process	1.8778e-06	0.00032361	737	1304	7371	15533	ENSGALG00000001476,ENSGALG00000007667,ENSGALG00000053753,ENSGALG00000034316,ENSGALG00000009422,ENSGALG00000001094,ENSGALG00000043287,ENSGALG00000030276,ENSGALG00000005309,ENSGALG00000028439,ENSGALG00000050619,ENSGALG00000040465,ENSGALG00000005769,ENSGALG00000003485,ENSGALG00000003863,ENSGALG00000034493,ENSGALG00000000311,ENSGALG00000008494,ENSGALG00000012932,ENSGALG00000001773,ENSGALG00000025864,…
GO:0048020	CCR chemokine receptor binding	molecular_function	2.1123e-06	0.00036042	8	1304	24	15533	ENSGALG00000042193,ENSGALG00000026663,ENSGALG00000047285,ENSGALG00000043603,ENSGALG00000016669,ENSGALG00000032717,ENSGALG00000022815,ENSGALG00000034478
GO:0045639	positive regulation of myeloid cell differentiation	biological_process	2.1659e-06	0.00036594	16	1304	51	15533	ENSGALG00000008340,ENSGALG00000012444,ENSGALG00000036456,ENSGALG00000007771,ENSGALG00000031325,ENSGALG00000030907,ENSGALG00000004594,ENSGALG00000016022,ENSGALG00000042875,ENSGALG00000003267,ENSGALG00000039228,ENSGALG00000001409,ENSGALG00000008355,ENSGALG00000033854,ENSGALG00000035498,ENSGALG00000008494
GO:0016477	cell migration	biological_process	2.2365e-06	0.00037419	124	1304	859	15533	ENSGALG00000004364,ENSGALG00000008459,ENSGALG00000036539,ENSGALG00000014933,ENSGALG00000031534,ENSGALG00000012799,ENSGALG00000032717,ENSGALG00000026313,ENSGALG00000016669,ENSGALG00000014786,ENSGALG00000017414,ENSGALG00000046125,ENSGALG00000026663,ENSGALG00000007145,ENSGALG00000006237,ENSGALG00000008473,ENSGALG00000002759,ENSGALG00000050893,ENSGALG00000028203,ENSGALG00000031424,ENSGALG00000040880,…
GO:0044421	extracellular region part	cellular_component	2.3253e-06	0.00038531	111	1304	913	15533	ENSGALG00000031112,ENSGALG00000011885,ENSGALG00000029298,XLOC_087891,ENSGALG00000033557,ENSGALG00000042875,ENSGALG00000014857,ENSGALG00000004771,ENSGALG00000011099,ENSGALG00000029940,ENSGALG00000000209,ENSGALG00000001409,ENSGALG00000027490,ENSGALG00000006325,ENSGALG00000031129,ENSGALG00000000761,ENSGALG00000030270,ENSGALG00000004960,ENSGALG00000012998,ENSGALG00000016325,ENSGALG00000011469,ENSGALG…
GO:0005615	extracellular space	cellular_component	2.3828e-06	0.00039108	93	1304	750	15533	ENSGALG00000001409,ENSGALG00000029940,ENSGALG00000027490,ENSGALG00000042875,ENSGALG00000029298,ENSGALG00000033557,ENSGALG00000011885,ENSGALG00000031112,ENSGALG00000011099,ENSGALG00000014857,ENSGALG00000003409,ENSGALG00000031325,ENSGALG00000011668,ENSGALG00000011469,ENSGALG00000006258,ENSGALG00000011511,ENSGALG00000030270,ENSGALG00000004960,ENSGALG00000000761,ENSGALG00000016325,ENSGALG00000012998,…
GO:0008150	biological_process	biological_process	2.4183e-06	0.00039316	1158	1304	12910	15533	ENSGALG00000002527,ENSGALG00000003578,ENSGALG00000002192,ENSGALG00000030904,ENSGALG00000016289,ENSGALG00000043006,ENSGALG00000050402,ENSGALG00000034478,ENSGALG00000037943,ENSGALG00000029632,ENSGALG00000005351,ENSGALG00000009784,ENSGALG00000010641,ENSGALG00000001130,ENSGALG00000001869,ENSGALG00000037336,ENSGALG00000017199,ENSGALG00000003065,ENSGALG00000029691,ENSGALG00000051203,ENSGALG00000012685,…
GO:0002761	regulation of myeloid leukocyte differentiation	biological_process	2.6431e-06	0.00042568	18	1304	61	15533	ENSGALG00000036456,ENSGALG00000030432,ENSGALG00000031325,ENSGALG00000029669,ENSGALG00000004594,ENSGALG00000016022,ENSGALG00000008340,ENSGALG00000004960,ENSGALG00000006062,ENSGALG00000006567,ENSGALG00000001409,ENSGALG00000008355,ENSGALG00000033854,ENSGALG00000035498,ENSGALG00000008494,ENSGALG00000014786,ENSGALG00000008014,ENSGALG00000039228
GO:0050870	positive regulation of T cell activation	biological_process	2.7962e-06	0.00044618	23	1304	90	15533	ENSGALG00000012420,ENSGALG00000037257,ENSGALG00000004398,ENSGALG00000042875,ENSGALG00000015216,ENSGALG00000015346,ENSGALG00000036539,ENSGALG00000032530,ENSGALG00000001409,ENSGALG00000003753,ENSGALG00000011718,ENSGALG00000015032,ENSGALG00000011469,ENSGALG00000014362,ENSGALG00000031325,ENSGALG00000009450,ENSGALG00000008094,ENSGALG00000015148,ENSGALG00000043603,ENSGALG00000002192,ENSGALG00000004594,…
GO:0007154	cell communication	biological_process	2.8936e-06	0.00045676	451	1304	4142	15533	ENSGALG00000000452,ENSGALG00000015433,ENSGALG00000004364,ENSGALG00000027151,ENSGALG00000032717,ENSGALG00000011592,ENSGALG00000006647,ENSGALG00000013846,ENSGALG00000009239,ENSGALG00000052162,ENSGALG00000016817,ENSGALG00000029512,ENSGALG00000017073,ENSGALG00000034188,ENSGALG00000017414,ENSGALG00000014786,ENSGALG00000005674,ENSGALG00000054834,ENSGALG00000003120,ENSGALG00000008756,ENSGALG00000015708,…
GO:0002824	positive regulation of adaptive immune response based on somatic recombination of immune receptors built from immunoglobulin superfamily domains	biological_process	2.9156e-06	0.00045676	12	1304	28	15533	ENSGALG00000002192,ENSGALG00000004170,ENSGALG00000032530,ENSGALG00000040621,ENSGALG00000001409,ENSGALG00000008094,ENSGALG00000011434,ENSGALG00000003863,ENSGALG00000042838,ENSGALG00000011718,ENSGALG00000034374,ENSGALG00000030270
GO:0032946	positive regulation of mononuclear cell proliferation	biological_process	2.9895e-06	0.00045999	19	1304	68	15533	ENSGALG00000014508,ENSGALG00000032530,ENSGALG00000001409,ENSGALG00000015216,ENSGALG00000036539,ENSGALG00000042875,ENSGALG00000004398,ENSGALG00000014645,ENSGALG00000002192,ENSGALG00000043603,ENSGALG00000004594,ENSGALG00000004170,ENSGALG00000007874,ENSGALG00000015032,ENSGALG00000011469,ENSGALG00000008837,ENSGALG00000014362,ENSGALG00000015148,ENSGALG00000014509
GO:0050671	positive regulation of lymphocyte proliferation	biological_process	2.9895e-06	0.00045999	19	1304	68	15533	ENSGALG00000015216,ENSGALG00000036539,ENSGALG00000004398,ENSGALG00000042875,ENSGALG00000014508,ENSGALG00000032530,ENSGALG00000001409,ENSGALG00000014509,ENSGALG00000043603,ENSGALG00000002192,ENSGALG00000014645,ENSGALG00000004594,ENSGALG00000004170,ENSGALG00000007874,ENSGALG00000008837,ENSGALG00000015032,ENSGALG00000011469,ENSGALG00000014362,ENSGALG00000015148
GO:0000188	inactivation of MAPK activity	biological_process	3.0766e-06	0.0004692	8	1304	14	15533	ENSGALG00000040360,ENSGALG00000011207,ENSGALG00000009450,ENSGALG00000043287,ENSGALG00000028155,ENSGALG00000032618,ENSGALG00000006647,ENSGALG00000028203
GO:0042613	MHC class II protein complex	cellular_component	3.3742e-06	0.00051007	6	1304	11	15533	ENSGALG00000004594,ENSGALG00000000158,ENSGALG00000051101,ENSGALG00000038393,ENSGALG00000030940,ENSGALG00000000141
GO:0050727	regulation of inflammatory response	biological_process	3.413e-06	0.00051145	32	1304	154	15533	ENSGALG00000008014,ENSGALG00000009239,ENSGALG00000008700,ENSGALG00000015346,ENSGALG00000004364,ENSGALG00000041470,ENSGALG00000000892,ENSGALG00000005688,ENSGALG00000046326,ENSGALG00000034722,ENSGALG00000012304,ENSGALG00000011291,ENSGALG00000012505,ENSGALG00000004170,ENSGALG00000053278,ENSGALG00000012481,ENSGALG00000001409,ENSGALG00000029940,ENSGALG00000003753,ENSGALG00000033635,ENSGALG00000014182,…
GO:0002449	lymphocyte mediated immunity	biological_process	3.9402e-06	0.00058535	26	1304	116	15533	ENSGALG00000021569,ENSGALG00000032530,ENSGALG00000003863,ENSGALG00000001409,ENSGALG00000014603,ENSGALG00000035498,ENSGALG00000033557,ENSGALG00000042875,ENSGALG00000044547,ENSGALG00000004771,ENSGALG00000040621,ENSGALG00000014659,ENSGALG00000031325,ENSGALG00000011434,ENSGALG00000008094,ENSGALG00000004958,ENSGALG00000002192,ENSGALG00000017239,ENSGALG00000004594,ENSGALG00000030270,ENSGALG00000011718,…
GO:0019220	regulation of phosphate metabolic process	biological_process	4.0877e-06	0.00060207	159	1304	1178	15533	ENSGALG00000013100,ENSGALG00000008378,ENSGALG00000042357,ENSGALG00000006453,ENSGALG00000004594,ENSGALG00000008793,ENSGALG00000016138,ENSGALG00000030907,ENSGALG00000002766,ENSGALG00000033212,ENSGALG00000032618,ENSGALG00000002816,ENSGALG00000013892,ENSGALG00000010163,ENSGALG00000001256,ENSGALG00000010537,ENSGALG00000007141,ENSGALG00000007356,ENSGALG00000013768,ENSGALG00000006567,ENSGALG00000028203,…
GO:0044710	single-organism metabolic process	biological_process	4.8142e-06	0.00070087	264	1304	2379	15533	ENSGALG00000016817,ENSGALG00000032717,ENSGALG00000040844,ENSGALG00000016605,ENSGALG00000004364,ENSGALG00000015433,ENSGALG00000029445,ENSGALG00000003120,ENSGALG00000014786,ENSGALG00000014944,ENSGALG00000037050,ENSGALG00000013031,ENSGALG00000008473,ENSGALG00000008756,ENSGALG00000015708,ENSGALG00000007054,ENSGALG00000004225,ENSGALG00000035194,ENSGALG00000027188,ENSGALG00000005725,ENSGALG00000045122,…
GO:0051174	regulation of phosphorus metabolic process	biological_process	4.8398e-06	0.00070087	159	1304	1182	15533	ENSGALG00000030432,ENSGALG00000003578,ENSGALG00000010812,ENSGALG00000011434,ENSGALG00000033295,ENSGALG00000003717,ENSGALG00000011078,ENSGALG00000005710,ENSGALG00000002192,ENSGALG00000002699,ENSGALG00000007052,ENSGALG00000008701,ENSGALG00000031331,ENSGALG00000034478,ENSGALG00000001289,ENSGALG00000008373,ENSGALG00000011724,ENSGALG00000029983,ENSGALG00000015531,ENSGALG00000043587,ENSGALG00000008169,…
GO:1901135	carbohydrate derivative metabolic process	biological_process	4.8957e-06	0.00070306	132	1304	984	15533	ENSGALG00000011124,ENSGALG00000034250,ENSGALG00000029102,ENSGALG00000012705,ENSGALG00000040594,ENSGALG00000010190,ENSGALG00000032526,ENSGALG00000013211,ENSGALG00000017004,ENSGALG00000004621,ENSGALG00000007793,ENSGALG00000012010,ENSGALG00000011465,ENSGALG00000038801,ENSGALG00000004960,ENSGALG00000014182,ENSGALG00000009320,ENSGALG00000015833,ENSGALG00000029354,ENSGALG00000003065,ENSGALG00000029983,…
GO:0002703	regulation of leukocyte mediated immunity	biological_process	5.4183e-06	0.00077169	21	1304	79	15533	ENSGALG00000004364,ENSGALG00000015216,ENSGALG00000042875,ENSGALG00000005688,ENSGALG00000003863,ENSGALG00000001409,ENSGALG00000032530,ENSGALG00000034374,ENSGALG00000042838,ENSGALG00000011718,ENSGALG00000012484,ENSGALG00000020316,ENSGALG00000028439,ENSGALG00000014182,ENSGALG00000006695,ENSGALG00000030270,ENSGALG00000008340,ENSGALG00000002192,ENSGALG00000008094,ENSGALG00000040621,ENSGALG00000031325
GO:0032103	positive regulation of response to external stimulus	biological_process	5.4814e-06	0.00077428	29	1304	131	15533	ENSGALG00000033635,ENSGALG00000053278,ENSGALG00000036883,ENSGALG00000033051,ENSGALG00000029940,ENSGALG00000015346,ENSGALG00000008459,ENSGALG00000013624,ENSGALG00000008014,ENSGALG00000016564,ENSGALG00000009239,ENSGALG00000042875,ENSGALG00000008700,ENSGALG00000040880,ENSGALG00000026098,ENSGALG00000016138,ENSGALG00000017204,ENSGALG00000043603,ENSGALG00000004594,ENSGALG00000012865,ENSGALG00000012550,…
GO:0050790	regulation of catalytic activity	biological_process	5.617e-06	0.00078698	168	1304	1306	15533	ENSGALG00000015216,ENSGALG00000030706,ENSGALG00000040908,ENSGALG00000006061,ENSGALG00000003770,ENSGALG00000001021,ENSGALG00000050288,ENSGALG00000043603,ENSGALG00000000685,ENSGALG00000003601,ENSGALG00000005042,ENSGALG00000028005,ENSGALG00000003675,ENSGALG00000008094,ENSGALG00000027761,ENSGALG00000026493,ENSGALG00000008058,ENSGALG00000012200,ENSGALG00000000311,ENSGALG00000010001,ENSGALG00000033635,…
GO:0042611	MHC protein complex	cellular_component	5.8499e-06	0.00081299	6	1304	12	15533	ENSGALG00000038393,ENSGALG00000051101,ENSGALG00000030940,ENSGALG00000000158,ENSGALG00000004594,ENSGALG00000000141
GO:0010647	positive regulation of cell communication	biological_process	6.6691e-06	0.00091943	125	1304	922	15533	ENSGALG00000005725,ENSGALG00000023411,ENSGALG00000038515,ENSGALG00000003267,ENSGALG00000010163,ENSGALG00000013892,ENSGALG00000001256,ENSGALG00000003323,ENSGALG00000012342,ENSGALG00000017327,ENSGALG00000007141,ENSGALG00000010331,ENSGALG00000025950,ENSGALG00000002570,ENSGALG00000011642,ENSGALG00000000424,ENSGALG00000038850,ENSGALG00000006008,ENSGALG00000007139,ENSGALG00000020331,ENSGALG00000055094,…
GO:0070665	positive regulation of leukocyte proliferation	biological_process	6.7741e-06	0.00092649	19	1304	71	15533	ENSGALG00000036539,ENSGALG00000015216,ENSGALG00000042875,ENSGALG00000004398,ENSGALG00000014508,ENSGALG00000001409,ENSGALG00000032530,ENSGALG00000014509,ENSGALG00000007874,ENSGALG00000004170,ENSGALG00000043603,ENSGALG00000002192,ENSGALG00000014645,ENSGALG00000004594,ENSGALG00000015148,ENSGALG00000008837,ENSGALG00000011469,ENSGALG00000015032,ENSGALG00000014362
GO:0050794	regulation of cellular process	biological_process	6.9851e-06	0.00094782	699	1304	6955	15533	ENSGALG00000007012,ENSGALG00000010331,ENSGALG00000005725,ENSGALG00000035194,ENSGALG00000029135,ENSGALG00000038850,XLOC_018884,XLOC_057284,ENSGALG00000033051,ENSGALG00000001118,ENSGALG00000008818,ENSGALG00000029766,ENSGALG00000004323,ENSGALG00000042471,ENSGALG00000001882,ENSGALG00000032363,ENSGALG00000012865,ENSGALG00000003059,ENSGALG00000022622,ENSGALG00000031987,ENSGALG00000015433,ENSGALG0000003…
GO:0002821	positive regulation of adaptive immune response	biological_process	8.9042e-06	0.0011988	12	1304	30	15533	ENSGALG00000004170,ENSGALG00000002192,ENSGALG00000011434,ENSGALG00000008094,ENSGALG00000003863,ENSGALG00000001409,ENSGALG00000040621,ENSGALG00000032530,ENSGALG00000034374,ENSGALG00000042838,ENSGALG00000011718,ENSGALG00000030270
GO:0048870	cell motility	biological_process	9.3409e-06	0.0012382	130	1304	942	15533	ENSGALG00000005725,ENSGALG00000022815,ENSGALG00000012342,ENSGALG00000032658,ENSGALG00000033051,ENSGALG00000029766,ENSGALG00000006097,ENSGALG00000007139,ENSGALG00000016990,ENSGALG00000009480,ENSGALG00000014509,ENSGALG00000011205,ENSGALG00000008340,ENSGALG00000012550,ENSGALG00000036456,ENSGALG00000036743,ENSGALG00000012865,ENSGALG00000026098,ENSGALG00000032717,ENSGALG00000004364,ENSGALG00000014786,…
GO:0051674	localization of cell	biological_process	9.3409e-06	0.0012382	130	1304	942	15533	ENSGALG00000034020,ENSGALG00000029983,ENSGALG00000011209,ENSGALG00000021647,ENSGALG00000041013,ENSGALG00000043587,ENSGALG00000016986,ENSGALG00000004170,ENSGALG00000002599,ENSGALG00000002192,ENSGALG00000013605,ENSGALG00000003578,ENSGALG00000000568,ENSGALG00000034478,ENSGALG00000002699,ENSGALG00000006325,ENSGALG00000017644,ENSGALG00000029940,ENSGALG00000011099,ENSGALG00000008866,ENSGALG00000013624,…
GO:0010740	positive regulation of intracellular protein kinase cascade	biological_process	9.7352e-06	0.0012733	63	1304	400	15533	ENSGALG00000029983,ENSGALG00000046125,ENSGALG00000016810,ENSGALG00000026663,ENSGALG00000007145,ENSGALG00000000892,ENSGALG00000015216,ENSGALG00000004370,ENSGALG00000027151,ENSGALG00000040035,ENSGALG00000032717,ENSGALG00000040880,ENSGALG00000015666,ENSGALG00000010175,ENSGALG00000000685,ENSGALG00000002192,ENSGALG00000043603,ENSGALG00000033295,ENSGALG00000015022,ENSGALG00000010246,ENSGALG00000026167,…
GO:0009967	positive regulation of signal transduction	biological_process	9.7533e-06	0.0012733	115	1304	845	15533	ENSGALG00000037826,ENSGALG00000023379,ENSGALG00000008459,ENSGALG00000008700,ENSGALG00000001774,ENSGALG00000040035,ENSGALG00000027151,ENSGALG00000054150,ENSGALG00000032717,ENSGALG00000004370,ENSGALG00000014786,ENSGALG00000046125,ENSGALG00000000892,ENSGALG00000007145,ENSGALG00000026663,ENSGALG00000034050,ENSGALG00000054469,ENSGALG00000015708,ENSGALG00000030187,ENSGALG00000012124,ENSGALG00000009966,…
GO:0002695	negative regulation of leukocyte activation	biological_process	9.939e-06	0.0012878	22	1304	88	15533	ENSGALG00000004958,ENSGALG00000004594,ENSGALG00000013861,ENSGALG00000004587,ENSGALG00000006785,ENSGALG00000008837,ENSGALG00000015032,ENSGALG00000014362,ENSGALG00000031325,ENSGALG00000015148,ENSGALG00000012505,ENSGALG00000020316,ENSGALG00000006695,ENSGALG00000034188,ENSGALG00000035498,ENSGALG00000000892,ENSGALG00000000209,ENSGALG00000012292,ENSGALG00000004364,ENSGALG00000037257,ENSGALG00000008014,…
GO:0060326	cell chemotaxis	biological_process	1.0151e-05	0.0013054	31	1304	174	15533	ENSGALG00000032717,ENSGALG00000016564,ENSGALG00000022815,ENSGALG00000042875,ENSGALG00000015216,ENSGALG00000006352,ENSGALG00000013624,ENSGALG00000016912,ENSGALG00000026663,ENSGALG00000042193,ENSGALG00000033051,ENSGALG00000029940,ENSGALG00000036883,ENSGALG00000039895,ENSGALG00000016669,ENSGALG00000047285,ENSGALG00000009480,ENSGALG00000011205,ENSGALG00000014509,ENSGALG00000050893,ENSGALG00000034478,…
GO:0042110	T cell activation	biological_process	1.1755e-05	0.0015006	44	1304	258	15533	ENSGALG00000012865,ENSGALG00000004594,ENSGALG00000006785,ENSGALG00000007874,ENSGALG00000043287,ENSGALG00000031325,ENSGALG00000009450,ENSGALG00000015032,ENSGALG00000011469,ENSGALG00000040621,ENSGALG00000004621,ENSGALG00000015148,ENSGALG00000012830,ENSGALG00000009320,ENSGALG00000003753,ENSGALG00000003485,ENSGALG00000001409,ENSGALG00000000209,ENSGALG00000003863,ENSGALG00000039228,ENSGALG00000012420,…
GO:0031349	positive regulation of defense response	biological_process	1.222e-05	0.0015485	31	1304	158	15533	ENSGALG00000014182,ENSGALG00000034722,ENSGALG00000012830,ENSGALG00000006646,ENSGALG00000004496,ENSGALG00000005547,ENSGALG00000008837,ENSGALG00000008094,ENSGALG00000006453,ENSGALG00000014645,ENSGALG00000009920,ENSGALG00000043287,ENSGALG00000013861,ENSGALG00000015666,ENSGALG00000006785,ENSGALG00000011389,ENSGALG00000026098,ENSGALG00000008014,ENSGALG00000042875,ENSGALG00000009239,ENSGALG00000008700,…
GO:0034341	response to interferon-gamma	biological_process	1.2486e-05	0.0015706	17	1304	70	15533	ENSGALG00000011434,ENSGALG00000005678,ENSGALG00000010175,ENSGALG00000006785,ENSGALG00000012608,ENSGALG00000043603,ENSGALG00000004974,ENSGALG00000034478,ENSGALG00000001409,ENSGALG00000026663,ENSGALG00000011209,ENSGALG00000001446,ENSGALG00000001256,ENSGALG00000032717,ENSGALG00000012480,ENSGALG00000012200,ENSGALG00000005757
GO:0048522	positive regulation of cellular process	biological_process	1.27e-05	0.001586	348	1304	3112	15533	ENSGALG00000006453,ENSGALG00000012187,ENSGALG00000030907,ENSGALG00000006785,ENSGALG00000016283,ENSGALG00000033212,ENSGALG00000023886,ENSGALG00000004594,ENSGALG00000055094,ENSGALG00000000713,ENSGALG00000017195,ENSGALG00000002781,ENSGALG00000042949,ENSGALG00000015451,ENSGALG00000007441,ENSGALG00000008304,ENSGALG00000009240,ENSGALG00000003267,ENSGALG00000001256,ENSGALG00000002888,ENSGALG00000003323,…
GO:0050871	positive regulation of B cell activation	biological_process	1.358e-05	0.0016837	16	1304	52	15533	ENSGALG00000015216,ENSGALG00000044547,ENSGALG00000004398,ENSGALG00000035498,ENSGALG00000014508,ENSGALG00000032530,ENSGALG00000012484,ENSGALG00000028439,ENSGALG00000014509,ENSGALG00000004594,ENSGALG00000014645,ENSGALG00000002192,ENSGALG00000015666,ENSGALG00000004170,ENSGALG00000031325,ENSGALG00000008837
GO:0002711	positive regulation of T cell mediated immunity	biological_process	1.4202e-05	0.0017482	10	1304	23	15533	ENSGALG00000034374,ENSGALG00000042838,ENSGALG00000011718,ENSGALG00000030270,ENSGALG00000002192,ENSGALG00000008094,ENSGALG00000003863,ENSGALG00000001409,ENSGALG00000040621,ENSGALG00000032530
GO:0044281	small molecule metabolic process	biological_process	1.4531e-05	0.001776	177	1304	1460	15533	ENSGALG00000008169,ENSGALG00000006738,ENSGALG00000010703,ENSGALG00000003362,ENSGALG00000031142,ENSGALG00000002944,ENSGALG00000010625,ENSGALG00000029983,ENSGALG00000023689,ENSGALG00000005805,ENSGALG00000029632,ENSGALG00000034478,ENSGALG00000002699,ENSGALG00000004612,ENSGALG00000012304,ENSGALG00000007052,ENSGALG00000008701,XLOC_048237,ENSGALG00000004170,ENSGALG00000028551,ENSGALG00000013535,ENSGALG…
GO:0000165	MAPK cascade	biological_process	1.542e-05	0.0018713	74	1304	485	15533	ENSGALG00000009320,ENSGALG00000040465,ENSGALG00000042838,ENSGALG00000031325,ENSGALG00000009450,ENSGALG00000006609,ENSGALG00000039080,ENSGALG00000043287,ENSGALG00000004398,ENSGALG00000042875,ENSGALG00000033557,ENSGALG00000016564,ENSGALG00000008058,ENSGALG00000012292,ENSGALG00000007650,ENSGALG00000011207,ENSGALG00000003863,ENSGALG00000039895,ENSGALG00000001189,ENSGALG00000000055,ENSGALG00000003753,…
GO:0023056	positive regulation of signaling	biological_process	1.6753e-05	0.002019	122	1304	912	15533	ENSGALG00000014786,ENSGALG00000007145,ENSGALG00000000892,ENSGALG00000026663,ENSGALG00000046125,ENSGALG00000037826,ENSGALG00000008459,ENSGALG00000023379,ENSGALG00000040035,ENSGALG00000027151,ENSGALG00000032717,ENSGALG00000054150,ENSGALG00000004370,ENSGALG00000008700,ENSGALG00000001774,ENSGALG00000017239,ENSGALG00000010175,ENSGALG00000015666,ENSGALG00000004587,ENSGALG00000040880,ENSGALG00000008837,…
GO:0016310	phosphorylation	biological_process	1.7298e-05	0.0020701	174	1304	1379	15533	ENSGALG00000037242,ENSGALG00000039337,ENSGALG00000010175,ENSGALG00000044466,ENSGALG00000037780,ENSGALG00000015708,ENSGALG00000012124,ENSGALG00000009966,ENSGALG00000015264,ENSGALG00000014786,ENSGALG00000027658,ENSGALG00000027151,ENSGALG00000016605,ENSGALG00000006647,ENSGALG00000004370,ENSGALG00000029512,ENSGALG00000012865,ENSGALG00000000692,ENSGALG00000005547,ENSGALG00000036456,ENSGALG00000006982,…
GO:0002764	immune response-regulating signaling pathway	biological_process	1.7646e-05	0.0020973	39	1304	209	15533	ENSGALG00000004048,ENSGALG00000015216,ENSGALG00000037826,ENSGALG00000044547,ENSGALG00000015346,ENSGALG00000009239,ENSGALG00000033507,ENSGALG00000000883,ENSGALG00000037943,ENSGALG00000034722,ENSGALG00000014645,ENSGALG00000002192,ENSGALG00000015666,ENSGALG00000004170,ENSGALG00000011389,ENSGALG00000004587,ENSGALG00000008837,ENSGALG00000008094,ENSGALG00000015022,ENSGALG00000004398,ENSGALG00000042875,…
GO:0005925	focal adhesion	cellular_component	1.7779e-05	0.0020985	28	1304	112	15533	ENSGALG00000000318,ENSGALG00000016289,ENSGALG00000005438,ENSGALG00000002759,ENSGALG00000008340,ENSGALG00000002192,ENSGALG00000043287,ENSGALG00000010875,ENSGALG00000005678,ENSGALG00000031934,ENSGALG00000003628,ENSGALG00000033295,ENSGALG00000004246,ENSGALG00000042458,ENSGALG00000005079,ENSGALG00000016986,ENSGALG00000038722,ENSGALG00000014203,ENSGALG00000016564,ENSGALG00000037769,ENSGALG00000001446,…
GO:0050866	negative regulation of cell activation	biological_process	1.8492e-05	0.0021546	22	1304	91	15533	ENSGALG00000037257,ENSGALG00000042875,ENSGALG00000008014,ENSGALG00000004364,ENSGALG00000012292,ENSGALG00000000892,ENSGALG00000000209,ENSGALG00000034188,ENSGALG00000035498,ENSGALG00000006695,ENSGALG00000012505,ENSGALG00000020316,ENSGALG00000014362,ENSGALG00000031325,ENSGALG00000008837,ENSGALG00000015032,ENSGALG00000015148,ENSGALG00000004594,ENSGALG00000004958,ENSGALG00000006785,ENSGALG00000004587,…
GO:0042832	defense response to protozoan	biological_process	1.8504e-05	0.0021546	5	1304	7	15533	ENSGALG00000012830,ENSGALG00000005757,ENSGALG00000000892,ENSGALG00000011434,ENSGALG00000001409
GO:0043067	regulation of programmed cell death	biological_process	1.9196e-05	0.0022202	104	1304	796	15533	ENSGALG00000004594,ENSGALG00000012865,ENSGALG00000007785,ENSGALG00000012550,ENSGALG00000015148,ENSGALG00000002781,ENSGALG00000042949,ENSGALG00000001882,ENSGALG00000001690,ENSGALG00000014508,ENSGALG00000017034,ENSGALG00000009240,ENSGALG00000036883,ENSGALG00000025950,ENSGALG00000033051,ENSGALG00000003323,ENSGALG00000003267,ENSGALG00000013892,ENSGALG00000005725,ENSGALG00000039228,ENSGALG00000000314,…
GO:0050863	regulation of T cell activation	biological_process	1.9856e-05	0.0022812	30	1304	148	15533	ENSGALG00000011718,ENSGALG00000011469,ENSGALG00000008837,ENSGALG00000015032,ENSGALG00000009450,ENSGALG00000014362,ENSGALG00000031325,ENSGALG00000008094,ENSGALG00000015148,ENSGALG00000002192,ENSGALG00000043603,ENSGALG00000004594,ENSGALG00000012865,ENSGALG00000043287,ENSGALG00000004587,ENSGALG00000004170,ENSGALG00000006785,ENSGALG00000012420,ENSGALG00000037257,ENSGALG00000008014,ENSGALG00000004398,…
GO:0002699	positive regulation of immune effector process	biological_process	2.1969e-05	0.0024985	21	1304	85	15533	ENSGALG00000011718,ENSGALG00000028439,ENSGALG00000020316,ENSGALG00000042838,ENSGALG00000012484,ENSGALG00000034374,ENSGALG00000008340,ENSGALG00000014182,ENSGALG00000030270,ENSGALG00000004594,ENSGALG00000002192,ENSGALG00000031325,ENSGALG00000040621,ENSGALG00000008094,ENSGALG00000015148,ENSGALG00000015216,ENSGALG00000015346,ENSGALG00000037257,ENSGALG00000032530,ENSGALG00000001409,ENSGALG00000003863
GO:0002709	regulation of T cell mediated immunity	biological_process	2.2038e-05	0.0024985	11	1304	29	15533	ENSGALG00000002192,ENSGALG00000040621,ENSGALG00000032530,ENSGALG00000003863,ENSGALG00000008094,ENSGALG00000001409,ENSGALG00000011718,ENSGALG00000042838,ENSGALG00000034374,ENSGALG00000030270,ENSGALG00000042875
GO:0002825	regulation of T-helper 1 type immune response	biological_process	2.2485e-05	0.0025326	6	1304	9	15533	ENSGALG00000040621,ENSGALG00000037257,ENSGALG00000000892,ENSGALG00000015148,ENSGALG00000011434,ENSGALG00000001409
GO:0006909	phagocytosis	biological_process	2.3189e-05	0.0025949	25	1304	107	15533	ENSGALG00000002192,ENSGALG00000005986,ENSGALG00000011434,ENSGALG00000015148,ENSGALG00000012784,ENSGALG00000037929,ENSGALG00000030904,ENSGALG00000006695,ENSGALG00000001446,ENSGALG00000034020,ENSGALG00000035492,ENSGALG00000033051,ENSGALG00000031301,ENSGALG00000001474,ENSGALG00000046125,ENSGALG00000036883,ENSGALG00000003863,ENSGALG00000015433,ENSGALG00000015216,ENSGALG00000043826,ENSGALG00000005757,…
GO:0002757	immune response-activating signal transduction	biological_process	2.4839e-05	0.0027616	38	1304	205	15533	ENSGALG00000042875,ENSGALG00000004398,ENSGALG00000014124,ENSGALG00000000424,ENSGALG00000008407,ENSGALG00000000209,ENSGALG00000029940,ENSGALG00000011642,ENSGALG00000003753,ENSGALG00000014508,ENSGALG00000009320,ENSGALG00000004496,ENSGALG00000012830,ENSGALG00000006453,ENSGALG00000005547,ENSGALG00000006785,ENSGALG00000013861,ENSGALG00000043287,ENSGALG00000012865,ENSGALG00000009239,ENSGALG00000037826,…
GO:0002763	positive regulation of myeloid leukocyte differentiation	biological_process	2.572e-05	0.0028332	10	1304	28	15533	ENSGALG00000008340,ENSGALG00000039228,ENSGALG00000008494,ENSGALG00000004594,ENSGALG00000016022,ENSGALG00000036456,ENSGALG00000001409,ENSGALG00000008355,ENSGALG00000031325,ENSGALG00000033854
GO:0045088	regulation of innate immune response	biological_process	2.5812e-05	0.0028332	29	1304	152	15533	ENSGALG00000008094,ENSGALG00000006453,ENSGALG00000005547,ENSGALG00000008837,ENSGALG00000009450,ENSGALG00000043287,ENSGALG00000009920,ENSGALG00000013861,ENSGALG00000011389,ENSGALG00000006785,ENSGALG00000015666,ENSGALG00000010175,ENSGALG00000034722,ENSGALG00000013356,ENSGALG00000004974,ENSGALG00000012830,ENSGALG00000004496,ENSGALG00000001409,ENSGALG00000008407,ENSGALG00000006805,ENSGALG00000011642,…
GO:0002232	leukocyte chemotaxis involved in inflammatory response	biological_process	2.6519e-05	0.0028742	3	1304	3	15533	ENSGALG00000034478,ENSGALG00000026098,ENSGALG00000029940
GO:0002269	leukocyte activation involved in inflammatory response	biological_process	2.6519e-05	0.0028742	3	1304	3	15533	ENSGALG00000026098,ENSGALG00000034478,ENSGALG00000029940
GO:0002697	regulation of immune effector process	biological_process	2.6705e-05	0.0028763	31	1304	160	15533	ENSGALG00000011718,ENSGALG00000012484,ENSGALG00000020316,ENSGALG00000028439,ENSGALG00000042838,ENSGALG00000034374,ENSGALG00000030270,ENSGALG00000006695,ENSGALG00000014182,ENSGALG00000008340,ENSGALG00000002192,ENSGALG00000004594,ENSGALG00000004587,ENSGALG00000011389,ENSGALG00000040621,ENSGALG00000009450,ENSGALG00000031325,ENSGALG00000008094,ENSGALG00000015148,ENSGALG00000015216,ENSGALG00000015346,…
GO:0071310	cellular response to organic substance	biological_process	2.7319e-05	0.0029241	151	1304	1214	15533	ENSGALG00000003409,ENSGALG00000015032,ENSGALG00000031325,ENSGALG00000001476,ENSGALG00000011668,ENSGALG00000043287,ENSGALG00000039080,ENSGALG00000012608,ENSGALG00000006695,ENSGALG00000050619,ENSGALG00000014026,ENSGALG00000003863,ENSGALG00000001409,ENSGALG00000003485,ENSGALG00000008494,ENSGALG00000005757,ENSGALG00000008058,ENSGALG00000026493,ENSGALG00000003580,ENSGALG00000007771,ENSGALG00000012787,…
GO:0017017	MAP kinase tyrosine/serine/threonine phosphatase activity	molecular_function	2.8181e-05	0.0029978	6	1304	11	15533	ENSGALG00000011207,ENSGALG00000040360,ENSGALG00000028155,ENSGALG00000032618,ENSGALG00000009450,ENSGALG00000006647
GO:0051239	regulation of multicellular organismal process	biological_process	2.8531e-05	0.003012	228	1304	1869	15533	ENSGALG00000038515,ENSGALG00000003267,ENSGALG00000013892,ENSGALG00000043754,ENSGALG00000016912,ENSGALG00000014159,ENSGALG00000011642,ENSGALG00000012345,ENSGALG00000000208,ENSGALG00000025950,ENSGALG00000006425,ENSGALG00000007441,ENSGALG00000036883,ENSGALG00000045312,ENSGALG00000009240,ENSGALG00000006008,ENSGALG00000000713,ENSGALG00000043734,ENSGALG00000002781,ENSGALG00000035804,ENSGALG00000015148,…
GO:0030888	regulation of B cell proliferation	biological_process	2.8664e-05	0.003012	13	1304	39	15533	ENSGALG00000014509,ENSGALG00000004398,ENSGALG00000008837,ENSGALG00000032530,ENSGALG00000000892,ENSGALG00000002192,ENSGALG00000014645,ENSGALG00000004958,ENSGALG00000004594,ENSGALG00000014508,ENSGALG00000004587,ENSGALG00000004170,ENSGALG00000035498
GO:0019637	organophosphate metabolic process	biological_process	3.0013e-05	0.0031347	123	1304	915	15533	ENSGALG00000015833,ENSGALG00000041183,ENSGALG00000005309,ENSGALG00000034948,ENSGALG00000038801,ENSGALG00000006695,ENSGALG00000016205,ENSGALG00000014182,ENSGALG00000006872,ENSGALG00000001606,ENSGALG00000024034,ENSGALG00000029354,ENSGALG00000031325,ENSGALG00000008113,ENSGALG00000010051,ENSGALG00000010435,ENSGALG00000007181,ENSGALG00000017004,ENSGALG00000013747,ENSGALG00000004621,ENSGALG00000011511,…
GO:0002224	toll-like receptor signaling pathway	biological_process	3.1149e-05	0.0032337	18	1304	71	15533	ENSGALG00000004496,ENSGALG00000012830,ENSGALG00000034722,ENSGALG00000015666,ENSGALG00000011389,ENSGALG00000006785,ENSGALG00000013861,ENSGALG00000043287,ENSGALG00000006453,ENSGALG00000008094,ENSGALG00000005547,ENSGALG00000008837,ENSGALG00000004048,ENSGALG00000009239,ENSGALG00000042875,ENSGALG00000008407,ENSGALG00000029940,ENSGALG00000000883
GO:0042098	T cell proliferation	biological_process	3.1466e-05	0.0032471	23	1304	100	15533	ENSGALG00000043603,ENSGALG00000002192,ENSGALG00000004587,ENSGALG00000006785,ENSGALG00000011469,ENSGALG00000008837,ENSGALG00000015032,ENSGALG00000014362,ENSGALG00000031325,ENSGALG00000015022,ENSGALG00000015148,ENSGALG00000011434,ENSGALG00000015216,ENSGALG00000036539,ENSGALG00000027151,ENSGALG00000008014,ENSGALG00000004398,ENSGALG00000042875,ENSGALG00000003485,ENSGALG00000032530,ENSGALG00000003863,…
GO:0002253	activation of immune response	biological_process	3.2316e-05	0.0033149	42	1304	242	15533	ENSGALG00000006453,ENSGALG00000014659,ENSGALG00000005547,ENSGALG00000006785,ENSGALG00000013861,ENSGALG00000043287,ENSGALG00000012865,ENSGALG00000009320,ENSGALG00000004496,ENSGALG00000012830,ENSGALG00000008407,ENSGALG00000000424,ENSGALG00000000209,ENSGALG00000029940,ENSGALG00000011642,ENSGALG00000003753,ENSGALG00000014508,ENSGALG00000014603,ENSGALG00000042875,ENSGALG00000004398,ENSGALG00000014124,…
GO:0005924	cell-substrate adherens junction	cellular_component	3.2554e-05	0.0033196	28	1304	115	15533	ENSGALG00000005438,ENSGALG00000002759,ENSGALG00000000318,ENSGALG00000016289,ENSGALG00000008340,ENSGALG00000043287,ENSGALG00000010875,ENSGALG00000002192,ENSGALG00000003628,ENSGALG00000033295,ENSGALG00000004246,ENSGALG00000031934,ENSGALG00000005678,ENSGALG00000005079,ENSGALG00000042458,ENSGALG00000014203,ENSGALG00000016564,ENSGALG00000016986,ENSGALG00000038722,ENSGALG00000007139,ENSGALG00000011209,…
GO:0071396	cellular response to lipid	biological_process	3.3581e-05	0.0034041	41	1304	235	15533	ENSGALG00000011291,ENSGALG00000012304,ENSGALG00000014362,ENSGALG00000011294,ENSGALG00000012787,ENSGALG00000007771,ENSGALG00000014645,ENSGALG00000043603,ENSGALG00000015666,ENSGALG00000006494,ENSGALG00000029691,ENSGALG00000008700,ENSGALG00000041202,ENSGALG00000015433,ENSGALG00000004270,ENSGALG00000000892,ENSGALG00000041470,ENSGALG00000008340,ENSGALG00000004974,ENSGALG00000006695,ENSGALG00000017195,…
GO:0042035	regulation of cytokine biosynthetic process	biological_process	3.634e-05	0.0036622	13	1304	45	15533	ENSGALG00000012830,ENSGALG00000015216,ENSGALG00000008014,ENSGALG00000004398,ENSGALG00000012304,ENSGALG00000012480,ENSGALG00000009320,ENSGALG00000006785,ENSGALG00000035498,ENSGALG00000002192,ENSGALG00000004594,ENSGALG00000000883,ENSGALG00000000892
GO:0042981	regulation of apoptotic process	biological_process	3.8462e-05	0.0038535	101	1304	783	15533	ENSGALG00000001882,ENSGALG00000042949,ENSGALG00000002781,ENSGALG00000007785,ENSGALG00000012550,ENSGALG00000015148,ENSGALG00000004594,ENSGALG00000012865,ENSGALG00000039228,ENSGALG00000000314,ENSGALG00000005725,ENSGALG00000003267,ENSGALG00000013892,ENSGALG00000003323,ENSGALG00000025950,ENSGALG00000033051,ENSGALG00000017034,ENSGALG00000009240,ENSGALG00000014508,ENSGALG00000001690,ENSGALG00000035378,…
GO:0001562	response to protozoan	biological_process	4.1884e-05	0.0041592	5	1304	8	15533	ENSGALG00000012830,ENSGALG00000005757,ENSGALG00000000892,ENSGALG00000011434,ENSGALG00000001409
GO:0030593	neutrophil chemotaxis	biological_process	4.1995e-05	0.0041592	13	1304	51	15533	ENSGALG00000040880,ENSGALG00000026098,ENSGALG00000043603,ENSGALG00000004594,ENSGALG00000004621,ENSGALG00000026663,ENSGALG00000033051,ENSGALG00000011668,ENSGALG00000034478,ENSGALG00000015216,ENSGALG00000013624,ENSGALG00000014509,ENSGALG00000032717
GO:0071498	cellular response to fluid shear stress	biological_process	4.4058e-05	0.0043386	6	1304	9	15533	ENSGALG00000029596,ENSGALG00000033635,ENSGALG00000009240,ENSGALG00000014645,ENSGALG00000016564,ENSGALG00000023689
GO:0006022	aminoglycan metabolic process	biological_process	4.6393e-05	0.0045426	18	1304	75	15533	ENSGALG00000031325,ENSGALG00000010125,ENSGALG00000008780,ENSGALG00000004960,ENSGALG00000012304,ENSGALG00000016761,ENSGALG00000029632,ENSGALG00000009963,ENSGALG00000029596,ENSGALG00000002543,ENSGALG00000029102,ENSGALG00000029983,ENSGALG00000008930,ENSGALG00000009856,ENSGALG00000032526,ENSGALG00000039013,ENSGALG00000015376,ENSGALG00000014933
GO:0010941	regulation of cell death	biological_process	4.7846e-05	0.0046583	109	1304	861	15533	ENSGALG00000036677,ENSGALG00000008355,ENSGALG00000000209,ENSGALG00000003863,ENSGALG00000011207,ENSGALG00000001409,ENSGALG00000001583,ENSGALG00000010001,ENSGALG00000003753,ENSGALG00000033635,ENSGALG00000011885,ENSGALG00000016564,ENSGALG00000033557,ENSGALG00000042875,ENSGALG00000010039,ENSGALG00000004398,ENSGALG00000009403,ENSGALG00000027761,ENSGALG00000007650,ENSGALG00000011099,ENSGALG00000031325,…
GO:0042089	cytokine biosynthetic process	biological_process	5.0434e-05	0.0048408	14	1304	51	15533	ENSGALG00000004398,ENSGALG00000012304,ENSGALG00000008014,ENSGALG00000009320,ENSGALG00000012480,ENSGALG00000012830,ENSGALG00000033256,ENSGALG00000015216,ENSGALG00000000883,ENSGALG00000000892,ENSGALG00000035498,ENSGALG00000006785,ENSGALG00000004594,ENSGALG00000002192
GO:0033549	MAP kinase phosphatase activity	molecular_function	5.0519e-05	0.0048408	6	1304	12	15533	ENSGALG00000006647,ENSGALG00000032618,ENSGALG00000009450,ENSGALG00000040360,ENSGALG00000028155,ENSGALG00000011207
GO:0071621	granulocyte chemotaxis	biological_process	5.0562e-05	0.0048408	14	1304	60	15533	ENSGALG00000032717,ENSGALG00000014509,ENSGALG00000013624,ENSGALG00000015216,ENSGALG00000034478,ENSGALG00000011668,ENSGALG00000033051,ENSGALG00000026663,ENSGALG00000004621,ENSGALG00000015148,ENSGALG00000004594,ENSGALG00000043603,ENSGALG00000026098,ENSGALG00000040880
GO:0055072	iron ion homeostasis	biological_process	5.529e-05	0.0052642	14	1304	49	15533	ENSGALG00000003774,ENSGALG00000004869,ENSGALG00000001774,ENSGALG00000007220,ENSGALG00000021230,ENSGALG00000007788,ENSGALG00000037410,ENSGALG00000043027,ENSGALG00000006453,ENSGALG00000012787,ENSGALG00000011434,ENSGALG00000012550,ENSGALG00000014800,ENSGALG00000002066
GO:0043408	regulation of MAPK cascade	biological_process	5.741e-05	0.0054359	67	1304	448	15533	ENSGALG00000004496,ENSGALG00000012865,ENSGALG00000004594,ENSGALG00000002766,ENSGALG00000028627,ENSGALG00000036456,ENSGALG00000007141,ENSGALG00000017327,ENSGALG00000003323,ENSGALG00000012342,ENSGALG00000032618,ENSGALG00000005725,ENSGALG00000013892,ENSGALG00000017034,ENSGALG00000038850,ENSGALG00000015708,ENSGALG00000028203,ENSGALG00000009966,ENSGALG00000012124,ENSGALG00000040880,ENSGALG00000026167,…
GO:0006935	chemotaxis	biological_process	5.9392e-05	0.0055835	57	1304	358	15533	ENSGALG00000013624,ENSGALG00000039013,ENSGALG00000005725,ENSGALG00000022815,ENSGALG00000042875,ENSGALG00000016564,ENSGALG00000047285,ENSGALG00000008930,ENSGALG00000033051,ENSGALG00000029940,ENSGALG00000016912,ENSGALG00000006097,ENSGALG00000009303,ENSGALG00000045312,ENSGALG00000036883,ENSGALG00000039895,ENSGALG00000053278,ENSGALG00000005438,ENSGALG00000009480,ENSGALG00000008340,ENSGALG00000011205,…
GO:0034405	response to fluid shear stress	biological_process	5.9894e-05	0.0055835	8	1304	16	15533	ENSGALG00000016564,ENSGALG00000015433,ENSGALG00000023689,ENSGALG00000003863,ENSGALG00000014645,ENSGALG00000009240,ENSGALG00000033635,ENSGALG00000029596
GO:0042325	regulation of phosphorylation	biological_process	5.994e-05	0.0055835	106	1304	794	15533	ENSGALG00000015022,ENSGALG00000026167,ENSGALG00000010246,ENSGALG00000040360,ENSGALG00000037780,ENSGALG00000010175,ENSGALG00000040880,ENSGALG00000009314,ENSGALG00000039337,ENSGALG00000012124,ENSGALG00000009966,ENSGALG00000006567,ENSGALG00000028203,ENSGALG00000008060,ENSGALG00000015708,ENSGALG00000046125,ENSGALG00000017238,ENSGALG00000014786,ENSGALG00000028155,ENSGALG00000027151,ENSGALG00000040035,…
GO:0042107	cytokine metabolic process	biological_process	6.2991e-05	0.0058361	14	1304	52	15533	ENSGALG00000006785,ENSGALG00000035498,ENSGALG00000004594,ENSGALG00000002192,ENSGALG00000000883,ENSGALG00000000892,ENSGALG00000012830,ENSGALG00000033256,ENSGALG00000015216,ENSGALG00000004398,ENSGALG00000012304,ENSGALG00000008014,ENSGALG00000009320,ENSGALG00000012480
GO:0042100	B cell proliferation	biological_process	6.3805e-05	0.00588	15	1304	59	15533	ENSGALG00000014509,ENSGALG00000004398,ENSGALG00000023411,ENSGALG00000004587,ENSGALG00000014508,ENSGALG00000035498,ENSGALG00000004170,ENSGALG00000002192,ENSGALG00000004958,ENSGALG00000014645,ENSGALG00000004594,ENSGALG00000008094,ENSGALG00000008837,ENSGALG00000000892,ENSGALG00000032530
GO:0007159	leukocyte cell-cell adhesion	biological_process	6.5592e-05	0.0059842	10	1304	25	15533	ENSGALG00000015216,ENSGALG00000006009,ENSGALG00000004496,ENSGALG00000002816,ENSGALG00000015833,ENSGALG00000043603,ENSGALG00000002192,ENSGALG00000029596,ENSGALG00000007145,ENSGALG00000046125
GO:0071346	cellular response to interferon-gamma	biological_process	6.5859e-05	0.0059842	15	1304	65	15533	ENSGALG00000026663,ENSGALG00000005678,ENSGALG00000001409,ENSGALG00000043603,ENSGALG00000011209,ENSGALG00000012608,ENSGALG00000001446,ENSGALG00000006785,ENSGALG00000010175,ENSGALG00000012480,ENSGALG00000032717,ENSGALG00000001256,ENSGALG00000004974,ENSGALG00000034478,ENSGALG00000005757
GO:0006468	protein phosphorylation	biological_process	6.5977e-05	0.0059842	146	1304	1126	15533	ENSGALG00000029983,ENSGALG00000030966,ENSGALG00000008373,ENSGALG00000007647,ENSGALG00000006738,ENSGALG00000043587,ENSGALG00000016512,ENSGALG00000005710,ENSGALG00000002192,ENSGALG00000011078,ENSGALG00000003578,ENSGALG00000030432,ENSGALG00000011434,ENSGALG00000001289,ENSGALG00000037943,ENSGALG00000008701,ENSGALG00000031331,ENSGALG00000005088,ENSGALG00000007052,ENSGALG00000054655,ENSGALG00000013971,…
GO:0048771	tissue remodeling	biological_process	6.6368e-05	0.005988	21	1304	90	15533	ENSGALG00000014645,ENSGALG00000015148,ENSGALG00000003580,ENSGALG00000030432,ENSGALG00000031325,ENSGALG00000032854,ENSGALG00000006695,ENSGALG00000006567,ENSGALG00000035498,ENSGALG00000011046,ENSGALG00000039895,ENSGALG00000003863,ENSGALG00000004893,ENSGALG00000004364,ENSGALG00000008459,ENSGALG00000038629,ENSGALG00000007141,ENSGALG00000015216,ENSGALG00000016564,ENSGALG00000042875,ENSGALG00000040035
GO:0042330	taxis	biological_process	6.8429e-05	0.0061419	57	1304	360	15533	ENSGALG00000008473,ENSGALG00000034478,ENSGALG00000050893,ENSGALG00000005441,ENSGALG00000001916,ENSGALG00000040880,ENSGALG00000043603,ENSGALG00000008621,ENSGALG00000040360,ENSGALG00000038629,ENSGALG00000008459,ENSGALG00000036539,ENSGALG00000006352,ENSGALG00000015216,ENSGALG00000001774,ENSGALG00000032717,ENSGALG00000032746,ENSGALG00000029983,ENSGALG00000016669,ENSGALG00000010663,ENSGALG00000042193,…
GO:0002456	T cell mediated immunity	biological_process	7.4592e-05	0.0066603	14	1304	50	15533	ENSGALG00000017239,ENSGALG00000002192,ENSGALG00000040621,ENSGALG00000032530,ENSGALG00000008094,ENSGALG00000003863,ENSGALG00000011434,ENSGALG00000001409,ENSGALG00000042838,ENSGALG00000011718,ENSGALG00000034374,ENSGALG00000030270,ENSGALG00000033557,ENSGALG00000042875
GO:0005126	cytokine receptor binding	molecular_function	8.0839e-05	0.007173	26	1304	165	15533	ENSGALG00000015216,ENSGALG00000032717,ENSGALG00000022815,ENSGALG00000010039,ENSGALG00000047285,ENSGALG00000001583,ENSGALG00000014786,ENSGALG00000016669,ENSGALG00000042193,ENSGALG00000029940,ENSGALG00000026663,ENSGALG00000001409,ENSGALG00000012444,ENSGALG00000042838,ENSGALG00000050619,ENSGALG00000034478,ENSGALG00000028203,ENSGALG00000009966,ENSGALG00000043603,ENSGALG00000026098,ENSGALG00000030907,…
GO:0044237	cellular metabolic process	biological_process	8.1166e-05	0.007173	703	1304	7393	15533	ENSGALG00000002645,ENSGALG00000012292,ENSGALG00000034584,ENSGALG00000013211,ENSGALG00000009403,ENSGALG00000008308,ENSGALG00000013117,ENSGALG00000040184,ENSGALG00000036728,ENSGALG00000029102,ENSGALG00000010190,ENSGALG00000054655,ENSGALG00000001189,ENSGALG00000036677,ENSGALG00000008355,ENSGALG00000001749,ENSGALG00000004663,ENSGALG00000015833,ENSGALG00000014724,ENSGALG00000001691,ENSGALG00000017204,…
GO:0030055	cell-substrate junction	cellular_component	8.2556e-05	0.0072331	28	1304	119	15533	ENSGALG00000037769,ENSGALG00000011209,ENSGALG00000001446,ENSGALG00000007139,ENSGALG00000041013,ENSGALG00000007145,ENSGALG00000009303,ENSGALG00000039895,ENSGALG00000029766,ENSGALG00000042458,ENSGALG00000005079,ENSGALG00000038722,ENSGALG00000016986,ENSGALG00000014203,ENSGALG00000016564,ENSGALG00000002192,ENSGALG00000010875,ENSGALG00000043287,ENSGALG00000005678,ENSGALG00000031934,ENSGALG00000033295,…
GO:0019222	regulation of metabolic process	biological_process	8.2686e-05	0.0072331	437	1304	4225	15533	ENSGALG00000003818,ENSGALG00000011464,ENSGALG00000033789,ENSGALG00000001797,ENSGALG00000017204,ENSGALG00000014724,ENSGALG00000051488,ENSGALG00000014182,ENSGALG00000042838,ENSGALG00000001606,ENSGALG00000008355,ENSGALG00000004893,ENSGALG00000036677,ENSGALG00000011124,ENSGALG00000001189,ENSGALG00000010190,ENSGALG00000029102,ENSGALG00000036728,ENSGALG00000000511,ENSGALG00000004398,ENSGALG00000042875,…
GO:0044699	single-organism process	biological_process	8.5704e-05	0.0074593	898	1304	9477	15533	ENSGALG00000009415,ENSGALG00000012998,ENSGALG00000024034,ENSGALG00000029354,ENSGALG00000012444,ENSGALG00000004974,ENSGALG00000009320,ENSGALG00000043204,ENSGALG00000010214,ENSGALG00000013861,ENSGALG00000037160,ENSGALG00000029077,ENSGALG00000011469,ENSGALG00000011099,ENSGALG00000004771,ENSGALG00000016707,ENSGALG00000039120,ENSGALG00000015080,ENSGALG00000012245,ENSGALG00000033557,ENSGALG00000014124,…
GO:0048513	organ development	biological_process	8.746e-05	0.0075738	233	1304	1986	15533	ENSGALG00000031565,ENSGALG00000006609,ENSGALG00000013861,ENSGALG00000004621,ENSGALG00000012998,ENSGALG00000009415,ENSGALG00000003521,ENSGALG00000012444,ENSGALG00000014155,ENSGALG00000004960,ENSGALG00000004974,ENSGALG00000043204,ENSGALG00000006705,ENSGALG00000009320,ENSGALG00000036728,ENSGALG00000003753,ENSGALG00000006325,ENSGALG00000015464,ENSGALG00000017644,ENSGALG00000041626,ENSGALG00000011207,…
GO:0002683	negative regulation of immune system process	biological_process	9.1049e-05	0.0078407	31	1304	170	15533	ENSGALG00000012830,ENSGALG00000012505,ENSGALG00000020316,ENSGALG00000006695,ENSGALG00000016990,ENSGALG00000013861,ENSGALG00000004587,ENSGALG00000006785,ENSGALG00000004170,ENSGALG00000004958,ENSGALG00000002192,ENSGALG00000004594,ENSGALG00000040360,ENSGALG00000015148,ENSGALG00000015032,ENSGALG00000008837,ENSGALG00000031325,ENSGALG00000014362,ENSGALG00000009450,ENSGALG00000004364,ENSGALG00000012292,…
GO:0051250	negative regulation of lymphocyte activation	biological_process	9.1451e-05	0.0078407	18	1304	75	15533	ENSGALG00000037257,ENSGALG00000042875,ENSGALG00000008014,ENSGALG00000012292,ENSGALG00000000892,ENSGALG00000000209,ENSGALG00000034188,ENSGALG00000035498,ENSGALG00000014362,ENSGALG00000031325,ENSGALG00000008837,ENSGALG00000015032,ENSGALG00000015148,ENSGALG00000004594,ENSGALG00000004958,ENSGALG00000006785,ENSGALG00000013861,ENSGALG00000004587
GO:1902106	negative regulation of leukocyte differentiation	biological_process	9.7013e-05	0.0082763	13	1304	48	15533	ENSGALG00000015148,ENSGALG00000036456,ENSGALG00000004587,ENSGALG00000006785,ENSGALG00000029669,ENSGALG00000035498,ENSGALG00000014786,ENSGALG00000004594,ENSGALG00000004960,ENSGALG00000042875,ENSGALG00000037257,ENSGALG00000006567,ENSGALG00000006062
GO:0043549	regulation of kinase activity	biological_process	0.0001006	0.0085402	75	1304	526	15533	ENSGALG00000000845,ENSGALG00000027922,ENSGALG00000036677,ENSGALG00000003485,ENSGALG00000000055,ENSGALG00000001189,ENSGALG00000003863,ENSGALG00000000209,ENSGALG00000001409,ENSGALG00000011207,ENSGALG00000007650,ENSGALG00000026493,ENSGALG00000008058,ENSGALG00000016564,ENSGALG00000004398,ENSGALG00000043287,ENSGALG00000013861,ENSGALG00000029077,ENSGALG00000031325,ENSGALG00000009450,ENSGALG00000042838,…
GO:0031664	regulation of lipopolysaccharide-mediated signaling pathway	biological_process	0.00010358	0.0087501	7	1304	14	15533	ENSGALG00000012342,ENSGALG00000013861,ENSGALG00000025950,ENSGALG00000023411,ENSGALG00000036456,ENSGALG00000012787,ENSGALG00000006453
GO:0001530	lipopolysaccharide binding	molecular_function	0.00010442	0.0087775	8	1304	24	15533	ENSGALG00000021025,ENSGALG00000042875,ENSGALG00000006756,ENSGALG00000027490,ENSGALG00000006453,ENSGALG00000008094,ENSGALG00000000783,ENSGALG00000003863
GO:0006928	cellular component movement	biological_process	0.00010889	0.0091092	157	1304	1220	15533	ENSGALG00000014933,ENSGALG00000036539,ENSGALG00000008459,ENSGALG00000026313,ENSGALG00000031534,ENSGALG00000012799,ENSGALG00000001774,ENSGALG00000016669,ENSGALG00000026663,ENSGALG00000006237,ENSGALG00000007145,ENSGALG00000046125,ENSGALG00000010663,ENSGALG00000050893,ENSGALG00000002759,ENSGALG00000028203,ENSGALG00000014645,ENSGALG00000040880,ENSGALG00000005505,ENSGALG00000015022,ENSGALG00000010246,…
GO:0001667	ameboidal cell migration	biological_process	0.00010991	0.0091448	45	1304	260	15533	ENSGALG00000040465,ENSGALG00000011205,ENSGALG00000004974,ENSGALG00000038801,ENSGALG00000012865,ENSGALG00000031325,ENSGALG00000009450,ENSGALG00000015148,ENSGALG00000012550,ENSGALG00000043754,ENSGALG00000012342,ENSGALG00000008866,ENSGALG00000011099,ENSGALG00000033557,ENSGALG00000016564,ENSGALG00000042875,ENSGALG00000000311,ENSGALG00000016912,ENSGALG00000000208,ENSGALG00000025950,ENSGALG00000017644,…
GO:0051241	negative regulation of multicellular organismal process	biological_process	0.00011038	0.0091448	43	1304	257	15533	ENSGALG00000050619,ENSGALG00000014182,ENSGALG00000006695,ENSGALG00000007845,ENSGALG00000013861,ENSGALG00000004246,ENSGALG00000031325,ENSGALG00000009450,ENSGALG00000015080,ENSGALG00000042875,ENSGALG00000016564,ENSGALG00000011885,ENSGALG00000012480,ENSGALG00000006008,ENSGALG00000010668,ENSGALG00000001409,ENSGALG00000003863,ENSGALG00000039895,ENSGALG00000000209,ENSGALG00000005696,ENSGALG00000004893,…
GO:0051338	regulation of transferase activity	biological_process	0.00011359	0.0092963	78	1304	558	15533	ENSGALG00000010166,ENSGALG00000014718,ENSGALG00000004594,ENSGALG00000033212,ENSGALG00000002766,ENSGALG00000005547,ENSGALG00000006453,ENSGALG00000036456,ENSGALG00000012342,ENSGALG00000010537,ENSGALG00000005725,ENSGALG00000002816,ENSGALG00000032618,ENSGALG00000001256,ENSGALG00000013892,ENSGALG00000007356,ENSGALG00000015708,ENSGALG00000008060,ENSGALG00000028203,ENSGALG00000006567,ENSGALG00000009966,…
GO:0050729	positive regulation of inflammatory response	biological_process	0.00011381	0.0092963	11	1304	38	15533	ENSGALG00000029940,ENSGALG00000053278,ENSGALG00000026098,ENSGALG00000033635,ENSGALG00000014182,ENSGALG00000008014,ENSGALG00000034722,ENSGALG00000008700,ENSGALG00000009239,ENSGALG00000015346,ENSGALG00000006646
GO:0001932	regulation of protein phosphorylation	biological_process	0.00011382	0.0092963	97	1304	726	15533	ENSGALG00000007356,ENSGALG00000013892,ENSGALG00000032618,ENSGALG00000002816,ENSGALG00000005725,ENSGALG00000012342,ENSGALG00000010537,ENSGALG00000007141,ENSGALG00000006453,ENSGALG00000036456,ENSGALG00000006982,ENSGALG00000030907,ENSGALG00000002766,ENSGALG00000033212,ENSGALG00000004594,ENSGALG00000014718,ENSGALG00000014509,ENSGALG00000010166,ENSGALG00000046125,ENSGALG00000017238,ENSGALG00000028155,…
GO:0045342	MHC class II biosynthetic process	biological_process	0.00011438	0.0092975	5	1304	8	15533	ENSGALG00000000892,ENSGALG00000011434,ENSGALG00000007171,ENSGALG00000008127,ENSGALG00000043724
GO:0048523	negative regulation of cellular process	biological_process	0.00011563	0.0093549	293	1304	2643	15533	ENSGALG00000015009,ENSGALG00000008700,ENSGALG00000028155,ENSGALG00000029652,ENSGALG00000040180,ENSGALG00000008459,ENSGALG00000004727,ENSGALG00000034048,ENSGALG00000000892,ENSGALG00000007145,ENSGALG00000015828,ENSGALG00000031700,ENSGALG00000001446,ENSGALG00000004107,ENSGALG00000030187,ENSGALG00000008060,ENSGALG00000043724,ENSGALG00000004189,ENSGALG00000031934,ENSGALG00000009052,ENSGALG00000040360,…
GO:0002755	MyD88-dependent toll-like receptor signaling pathway	biological_process	0.00011653	0.0093838	6	1304	14	15533	ENSGALG00000004496,ENSGALG00000006785,ENSGALG00000008094,ENSGALG00000034722,ENSGALG00000008407,ENSGALG00000009239
GO:1901564	organonitrogen compound metabolic process	biological_process	0.00012368	0.0099137	142	1304	1172	15533	ENSGALG00000026192,ENSGALG00000005095,ENSGALG00000002543,ENSGALG00000010663,ENSGALG00000006805,ENSGALG00000026663,ENSGALG00000007145,ENSGALG00000011213,ENSGALG00000031158,ENSGALG00000014933,ENSGALG00000010902,ENSGALG00000029652,ENSGALG00000034735,ENSGALG00000040035,ENSGALG00000014464,ENSGALG00000012769,ENSGALG00000014978,ENSGALG00000038652,ENSGALG00000040298,ENSGALG00000008930,ENSGALG00000004769,…
GO:0048731	system development	biological_process	0.00012806	0.010217	313	1304	2752	15533	ENSGALG00000008473,ENSGALG00000041299,ENSGALG00000008756,ENSGALG00000009966,ENSGALG00000014202,ENSGALG00000004225,ENSGALG00000027891,ENSGALG00000011294,ENSGALG00000034030,ENSGALG00000004364,ENSGALG00000017073,ENSGALG00000037257,ENSGALG00000027151,ENSGALG00000017414,ENSGALG00000014786,ENSGALG00000014944,ENSGALG00000052425,ENSGALG00000012211,ENSGALG00000011205,ENSGALG00000010166,ENSGALG00000026098,…
GO:0051246	regulation of protein metabolic process	biological_process	0.00013224	0.010502	160	1304	1318	15533	ENSGALG00000029102,ENSGALG00000000845,ENSGALG00000011207,ENSGALG00000001189,ENSGALG00000008355,ENSGALG00000000055,ENSGALG00000004893,ENSGALG00000012292,ENSGALG00000002645,ENSGALG00000007650,ENSGALG00000034584,ENSGALG00000004398,ENSGALG00000042875,ENSGALG00000014124,ENSGALG00000016564,ENSGALG00000012480,ENSGALG00000013861,ENSGALG00000028709,ENSGALG00000011464,ENSGALG00000029077,ENSGALG00000003818,…
GO:0001819	positive regulation of cytokine production	biological_process	0.00013738	0.01086	30	1304	170	15533	ENSGALG00000030966,ENSGALG00000001409,ENSGALG00000003863,ENSGALG00000032530,ENSGALG00000008355,ENSGALG00000033507,ENSGALG00000011642,ENSGALG00000015791,ENSGALG00000014786,ENSGALG00000004398,ENSGALG00000042875,ENSGALG00000008014,ENSGALG00000005725,ENSGALG00000005757,ENSGALG00000015216,ENSGALG00000004593,ENSGALG00000011434,ENSGALG00000008094,ENSGALG00000015148,ENSGALG00000031325,ENSGALG00000008837,…
GO:0005737	cytoplasm	cellular_component	0.00013962	0.010987	650	1304	6642	15533	ENSGALG00000042297,ENSGALG00000003267,ENSGALG00000001256,ENSGALG00000003323,ENSGALG00000016020,ENSGALG00000039013,ENSGALG00000007441,ENSGALG00000040260,ENSGALG00000003496,ENSGALG00000004442,ENSGALG00000013814,ENSGALG00000009240,ENSGALG00000017126,ENSGALG00000037929,ENSGALG00000008918,ENSGALG00000014166,ENSGALG00000055094,ENSGALG00000013409,ENSGALG00000006947,ENSGALG00000017044,ENSGALG00000005438,…
GO:0032663	regulation of interleukin-2 production	biological_process	0.00014194	0.011118	11	1304	31	15533	ENSGALG00000000209,ENSGALG00000015148,ENSGALG00000032530,ENSGALG00000013861,ENSGALG00000006008,ENSGALG00000002192,ENSGALG00000016022,ENSGALG00000004398,ENSGALG00000029512,ENSGALG00000012830,ENSGALG00000042838
GO:0070555	response to interleukin-1	biological_process	0.00014368	0.011204	15	1304	62	15533	ENSGALG00000032717,ENSGALG00000012304,ENSGALG00000046326,ENSGALG00000034478,ENSGALG00000025950,ENSGALG00000029940,ENSGALG00000026663,ENSGALG00000008407,ENSGALG00000030966,ENSGALG00000015148,ENSGALG00000043603,ENSGALG00000005674,ENSGALG00000015666,ENSGALG00000004587,ENSGALG00000029596
GO:0034104	negative regulation of tissue remodeling	biological_process	0.00014775	0.011394	6	1304	11	15533	ENSGALG00000004893,ENSGALG00000006567,ENSGALG00000003863,ENSGALG00000006695,ENSGALG00000004364,ENSGALG00000035498
GO:0043085	positive regulation of catalytic activity	biological_process	0.00014788	0.011394	105	1304	775	15533	ENSGALG00000008293,ENSGALG00000026167,ENSGALG00000010246,ENSGALG00000014645,ENSGALG00000009314,ENSGALG00000015233,ENSGALG00000010175,ENSGALG00000007054,ENSGALG00000040880,ENSGALG00000009966,ENSGALG00000015708,ENSGALG00000008756,ENSGALG00000007145,ENSGALG00000026663,ENSGALG00000017238,ENSGALG00000006805,ENSGALG00000001446,ENSGALG00000032717,ENSGALG00000017169,ENSGALG00000040844,ENSGALG00000040035,…
GO:0031663	lipopolysaccharide-mediated signaling pathway	biological_process	0.00014811	0.011394	10	1304	28	15533	ENSGALG00000012342,ENSGALG00000023411,ENSGALG00000043603,ENSGALG00000013861,ENSGALG00000025950,ENSGALG00000031325,ENSGALG00000012787,ENSGALG00000036456,ENSGALG00000008407,ENSGALG00000006453
GO:0001959	regulation of cytokine-mediated signaling pathway	biological_process	0.00015118	0.011579	15	1304	60	15533	ENSGALG00000008407,ENSGALG00000029940,ENSGALG00000001916,ENSGALG00000003753,ENSGALG00000010175,ENSGALG00000043287,ENSGALG00000004594,ENSGALG00000029983,ENSGALG00000043603,ENSGALG00000002192,ENSGALG00000013356,ENSGALG00000004974,ENSGALG00000046326,ENSGALG00000001256,ENSGALG00000015216
GO:0042127	regulation of cell proliferation	biological_process	0.00015504	0.011822	109	1304	850	15533	ENSGALG00000039228,ENSGALG00000005725,ENSGALG00000010163,ENSGALG00000003267,ENSGALG00000010537,ENSGALG00000025950,ENSGALG00000000208,ENSGALG00000017034,ENSGALG00000038850,ENSGALG00000014508,ENSGALG00000014509,ENSGALG00000008340,ENSGALG00000017195,ENSGALG00000032627,ENSGALG00000041036,ENSGALG00000011657,ENSGALG00000012550,ENSGALG00000015148,ENSGALG00000036456,ENSGALG00000006453,ENSGALG00000004593,…
GO:0001906	cell killing	biological_process	0.00015672	0.011897	13	1304	50	15533	ENSGALG00000015216,ENSGALG00000034374,ENSGALG00000030270,ENSGALG00000033557,XLOC_087891,ENSGALG00000022815,ENSGALG00000002192,ENSGALG00000017239,ENSGALG00000005688,ENSGALG00000009963,ENSGALG00000003863,ENSGALG00000006453,ENSGALG00000001409
GO:0044767	single-organism developmental process	biological_process	0.00015904	0.011975	342	1304	3045	15533	ENSGALG00000011205,ENSGALG00000010166,ENSGALG00000032957,ENSGALG00000012211,ENSGALG00000036456,ENSGALG00000012550,ENSGALG00000022622,ENSGALG00000011657,ENSGALG00000040621,ENSGALG00000016896,ENSGALG00000026098,ENSGALG00000012865,ENSGALG00000003059,ENSGALG00000039735,ENSGALG00000039228,ENSGALG00000005725,ENSGALG00000032658,ENSGALG00000012342,ENSGALG00000010331,ENSGALG00000006097,ENSGALG00000029766,…
GO:0045121	membrane raft	cellular_component	0.00015914	0.011975	27	1304	126	15533	ENSGALG00000004958,ENSGALG00000002192,ENSGALG00000006609,ENSGALG00000043287,ENSGALG00000029077,ENSGALG00000015022,ENSGALG00000004246,ENSGALG00000033295,ENSGALG00000042838,ENSGALG00000017044,ENSGALG00000009320,ENSGALG00000034188,ENSGALG00000029983,ENSGALG00000005839,ENSGALG00000000055,ENSGALG00000007145,ENSGALG00000014159,ENSGALG00000006805,ENSGALG00000003770,ENSGALG00000000209,ENSGALG00000046125,…
GO:0055080	cation homeostasis	biological_process	0.00016115	0.012075	60	1304	396	15533	ENSGALG00000016017,ENSGALG00000043287,ENSGALG00000014800,ENSGALG00000008445,ENSGALG00000031325,ENSGALG00000012550,ENSGALG00000006453,ENSGALG00000007788,ENSGALG00000017044,ENSGALG00000009050,ENSGALG00000003774,ENSGALG00000020331,ENSGALG00000009320,ENSGALG00000038801,ENSGALG00000011046,ENSGALG00000016912,ENSGALG00000002570,ENSGALG00000003863,ENSGALG00000015080,ENSGALG00000012292,ENSGALG00000043027,…
GO:0009987	cellular process	biological_process	0.00016403	0.012221	1074	1304	11861	15533	ENSGALG00000023689,ENSGALG00000010903,ENSGALG00000001905,ENSGALG00000013402,ENSGALG00000013674,ENSGALG00000014163,ENSGALG00000011724,ENSGALG00000036086,ENSGALG00000008590,ENSGALG00000010625,ENSGALG00000006738,ENSGALG00000034661,ENSGALG00000033295,ENSGALG00000004695,ENSGALG00000008436,ENSGALG00000013535,ENSGALG00000005088,ENSGALG00000007462,ENSGALG00000012304,ENSGALG00000007052,ENSGALG00000004310,…
GO:0019899	enzyme binding	molecular_function	0.00016452	0.012221	157	1304	1233	15533	ENSGALG00000034020,ENSGALG00000016986,ENSGALG00000043587,ENSGALG00000008169,ENSGALG00000003578,ENSGALG00000010812,ENSGALG00000033295,ENSGALG00000003717,ENSGALG00000011389,ENSGALG00000008436,ENSGALG00000002192,ENSGALG00000017249,ENSGALG00000037943,ENSGALG00000000636,ENSGALG00000017644,ENSGALG00000041471,ENSGALG00000008355,ENSGALG00000003753,ENSGALG00000010190,ENSGALG00000004398,ENSGALG00000028119,…
GO:0001913	T cell mediated cytotoxicity	biological_process	0.00016561	0.012248	7	1304	16	15533	ENSGALG00000001409,ENSGALG00000003863,ENSGALG00000030270,ENSGALG00000033557,ENSGALG00000002192,ENSGALG00000017239,ENSGALG00000034374
GO:0003779	actin binding	molecular_function	0.00016819	0.012386	55	1304	327	15533	ENSGALG00000037611,ENSGALG00000007052,ENSGALG00000014978,ENSGALG00000016289,ENSGALG00000039108,ENSGALG00000047664,ENSGALG00000006583,ENSGALG00000003717,ENSGALG00000014012,ENSGALG00000040136,ENSGALG00000002527,ENSGALG00000012525,ENSGALG00000011076,ENSGALG00000005597,ENSGALG00000021572,ENSGALG00000005540,XLOC_069791,ENSGALG00000016986,ENSGALG00000001329,ENSGALG00000029512,ENSGALG00000029652,ENSGALG…
GO:0032623	interleukin-2 production	biological_process	0.00016971	0.012445	12	1304	37	15533	ENSGALG00000012830,ENSGALG00000042838,ENSGALG00000004398,ENSGALG00000029512,ENSGALG00000013861,ENSGALG00000002192,ENSGALG00000006008,ENSGALG00000016022,ENSGALG00000015148,ENSGALG00000011434,ENSGALG00000000209,ENSGALG00000032530
GO:0051099	positive regulation of binding	biological_process	0.00017334	0.012597	22	1304	103	15533	ENSGALG00000003770,ENSGALG00000027151,ENSGALG00000038515,ENSGALG00000001329,ENSGALG00000042875,ENSGALG00000038003,ENSGALG00000026493,ENSGALG00000031325,ENSGALG00000008113,ENSGALG00000029502,ENSGALG00000014645,ENSGALG00000030907,ENSGALG00000015842,ENSGALG00000043287,ENSGALG00000009320,ENSGALG00000030904,ENSGALG00000004974,ENSGALG00000042838,ENSGALG00000001021,ENSGALG00000000242,ENSGALG00000012830,…
GO:0030225	macrophage differentiation	biological_process	0.00017377	0.012597	9	1304	26	15533	ENSGALG00000031325,ENSGALG00000033854,ENSGALG00000008355,ENSGALG00000036456,ENSGALG00000008408,ENSGALG00000008127,ENSGALG00000029669,ENSGALG00000006062,ENSGALG00000034030
GO:0046849	bone remodeling	biological_process	0.00017398	0.012597	14	1304	56	15533	ENSGALG00000006567,ENSGALG00000040035,ENSGALG00000016564,ENSGALG00000007141,ENSGALG00000015216,ENSGALG00000038629,ENSGALG00000032854,ENSGALG00000004893,ENSGALG00000031325,ENSGALG00000003863,ENSGALG00000039895,ENSGALG00000030432,ENSGALG00000011046,ENSGALG00000035498
GO:0043112	receptor metabolic process	biological_process	0.00018333	0.013219	24	1304	115	15533	ENSGALG00000041685,ENSGALG00000041470,ENSGALG00000003770,ENSGALG00000000209,ENSGALG00000000892,ENSGALG00000007145,ENSGALG00000033507,ENSGALG00000040741,ENSGALG00000004083,ENSGALG00000013738,ENSGALG00000000845,ENSGALG00000029983,ENSGALG00000031210,ENSGALG00000042297,ENSGALG00000015216,ENSGALG00000031325,ENSGALG00000007054,ENSGALG00000043287,ENSGALG00000004974,ENSGALG00000008725,ENSGALG00000055094,…
GO:0008009	chemokine activity	molecular_function	0.00018587	0.013347	6	1304	24	15533	ENSGALG00000026098,ENSGALG00000034478,ENSGALG00000043603,ENSGALG00000011668,ENSGALG00000032717,ENSGALG00000026663
GO:0005576	extracellular region	cellular_component	0.00018829	0.013446	129	1304	1213	15533	ENSGALG00000006258,ENSGALG00000011511,ENSGALG00000003409,ENSGALG00000011668,ENSGALG00000031325,ENSGALG00000016325,ENSGALG00000000761,ENSGALG00000028790,ENSGALG00000031129,ENSGALG00000027490,ENSGALG00000001409,ENSGALG00000000209,ENSGALG00000029298,XLOC_087891,ENSGALG00000043603,ENSGALG00000043041,ENSGALG00000012787,ENSGALG00000036806,ENSGALG00000003580,ENSGALG00000008094,ENSGALG00000026736,ENSGALG…
GO:0031323	regulation of cellular metabolic process	biological_process	0.00018882	0.013446	387	1304	3695	15533	ENSGALG00000005540,ENSGALG00000008169,ENSGALG00000009096,ENSGALG00000005351,ENSGALG00000008373,ENSGALG00000003065,ENSGALG00000035498,ENSGALG00000017199,ENSGALG00000008701,ENSGALG00000004612,ENSGALG00000002699,ENSGALG00000037272,ENSGALG00000034478,ENSGALG00000050402,ENSGALG00000037943,ENSGALG00000003717,ENSGALG00000030432,ENSGALG00000003578,ENSGALG00000010060,ENSGALG00000011434,ENSGALG00000002192,…
GO:0071347	cellular response to interleukin-1	biological_process	0.00019461	0.013773	13	1304	53	15533	ENSGALG00000012304,ENSGALG00000046326,ENSGALG00000032717,ENSGALG00000034478,ENSGALG00000030966,ENSGALG00000008407,ENSGALG00000029940,ENSGALG00000026663,ENSGALG00000005674,ENSGALG00000015666,ENSGALG00000029596,ENSGALG00000004587,ENSGALG00000043603
GO:0060759	regulation of response to cytokine stimulus	biological_process	0.00019501	0.013773	15	1304	61	15533	ENSGALG00000008407,ENSGALG00000029940,ENSGALG00000043287,ENSGALG00000001916,ENSGALG00000003753,ENSGALG00000010175,ENSGALG00000043603,ENSGALG00000002192,ENSGALG00000004594,ENSGALG00000029983,ENSGALG00000001256,ENSGALG00000046326,ENSGALG00000004974,ENSGALG00000013356,ENSGALG00000015216
GO:0006873	cellular ion homeostasis	biological_process	0.00019824	0.013926	54	1304	351	15533	ENSGALG00000012550,ENSGALG00000031325,ENSGALG00000043287,ENSGALG00000008445,ENSGALG00000014800,ENSGALG00000016017,ENSGALG00000038801,ENSGALG00000009050,ENSGALG00000009320,ENSGALG00000020331,ENSGALG00000003774,ENSGALG00000017044,ENSGALG00000007788,ENSGALG00000003863,ENSGALG00000002570,ENSGALG00000007118,ENSGALG00000016564,ENSGALG00000042875,ENSGALG00000004869,ENSGALG00000011885,ENSGALG00000012292,…
GO:0042102	positive regulation of T cell proliferation	biological_process	0.00019938	0.013926	12	1304	44	15533	ENSGALG00000004398,ENSGALG00000042875,ENSGALG00000015216,ENSGALG00000036539,ENSGALG00000032530,ENSGALG00000014362,ENSGALG00000015032,ENSGALG00000011469,ENSGALG00000001409,ENSGALG00000015148,ENSGALG00000002192,ENSGALG00000043603
GO:0044707	single-multicellular organism process	biological_process	0.0001996	0.013926	435	1304	4063	15533	ENSGALG00000027165,ENSGALG00000015953,ENSGALG00000031565,ENSGALG00000001561,ENSGALG00000027255,ENSGALG00000003818,ENSGALG00000042838,ENSGALG00000001606,ENSGALG00000003521,ENSGALG00000014182,ENSGALG00000004663,ENSGALG00000013971,ENSGALG00000036728,ENSGALG00000008355,ENSGALG00000004893,ENSGALG00000036677,ENSGALG00000034250,ENSGALG00000013624,ENSGALG00000035447,ENSGALG00000034584,ENSGALG00000054619,…
GO:0042129	regulation of T cell proliferation	biological_process	0.00020697	0.014382	18	1304	80	15533	ENSGALG00000015032,ENSGALG00000008837,ENSGALG00000011469,ENSGALG00000014362,ENSGALG00000031325,ENSGALG00000015148,ENSGALG00000002192,ENSGALG00000043603,ENSGALG00000004587,ENSGALG00000006785,ENSGALG00000032530,ENSGALG00000000209,ENSGALG00000001409,ENSGALG00000008014,ENSGALG00000042875,ENSGALG00000004398,ENSGALG00000015216,ENSGALG00000036539
GO:0007275	multicellular organismal development	biological_process	0.00020889	0.014457	329	1304	2942	15533	ENSGALG00000014933,ENSGALG00000005653,ENSGALG00000014496,ENSGALG00000036539,ENSGALG00000042739,ENSGALG00000002403,ENSGALG00000030032,ENSGALG00000040035,ENSGALG00000031534,ENSGALG00000001774,ENSGALG00000012799,ENSGALG00000010665,ENSGALG00000005095,ENSGALG00000016034,ENSGALG00000016059,ENSGALG00000033854,ENSGALG00000046125,ENSGALG00000041470,ENSGALG00000040938,ENSGALG00000013034,ENSGALG00000034050,…
GO:0044788	modulation by host of viral process	biological_process	0.00021084	0.014463	5	1304	8	15533	ENSGALG00000003770,ENSGALG00000033295,ENSGALG00000006453,ENSGALG00000005725,ENSGALG00000011621
GO:0042088	T-helper 1 type immune response	biological_process	0.00021147	0.014463	7	1304	16	15533	ENSGALG00000040621,ENSGALG00000000892,ENSGALG00000037257,ENSGALG00000011434,ENSGALG00000015148,ENSGALG00000001409,ENSGALG00000042875
GO:0016064	immunoglobulin mediated immune response	biological_process	0.00021234	0.014463	14	1304	59	15533	ENSGALG00000044547,ENSGALG00000004771,ENSGALG00000028439,ENSGALG00000012484,ENSGALG00000020316,ENSGALG00000035498,ENSGALG00000004594,ENSGALG00000004958,ENSGALG00000002192,ENSGALG00000014603,ENSGALG00000008094,ENSGALG00000014659,ENSGALG00000031325,ENSGALG00000021569
GO:0019724	B cell mediated immunity	biological_process	0.00021234	0.014463	14	1304	59	15533	ENSGALG00000035498,ENSGALG00000004594,ENSGALG00000002192,ENSGALG00000004958,ENSGALG00000014603,ENSGALG00000008094,ENSGALG00000014659,ENSGALG00000031325,ENSGALG00000021569,ENSGALG00000044547,ENSGALG00000004771,ENSGALG00000012484,ENSGALG00000020316,ENSGALG00000028439
GO:2000108	positive regulation of leukocyte apoptotic process	biological_process	0.00021491	0.014581	7	1304	15	15533	ENSGALG00000000892,ENSGALG00000003863,ENSGALG00000015148,ENSGALG00000002583,ENSGALG00000043603,ENSGALG00000014645,ENSGALG00000005505
GO:0006879	cellular iron ion homeostasis	biological_process	0.00021631	0.014618	10	1304	32	15533	ENSGALG00000014800,ENSGALG00000002066,ENSGALG00000012787,ENSGALG00000011434,ENSGALG00000012550,ENSGALG00000007788,ENSGALG00000037410,ENSGALG00000003774,ENSGALG00000004869,ENSGALG00000007220
GO:0030003	cellular cation homeostasis	biological_process	0.00023126	0.015567	53	1304	344	15533	ENSGALG00000030032,ENSGALG00000027151,ENSGALG00000031274,ENSGALG00000016817,ENSGALG00000014933,ENSGALG00000030781,ENSGALG00000023379,ENSGALG00000042105,ENSGALG00000033507,ENSGALG00000003770,ENSGALG00000008045,ENSGALG00000012196,ENSGALG00000006567,ENSGALG00000007220,ENSGALG00000037943,ENSGALG00000037410,ENSGALG00000001416,ENSGALG00000014071,ENSGALG00000011434,ENSGALG00000012787,ENSGALG00000010812,…
GO:0043900	regulation of multi-organism process	biological_process	0.00023387	0.015682	29	1304	173	15533	ENSGALG00000032627,ENSGALG00000026838,ENSGALG00000004594,ENSGALG00000043603,ENSGALG00000040957,ENSGALG00000011389,ENSGALG00000004170,ENSGALG00000043287,ENSGALG00000013861,ENSGALG00000035804,ENSGALG00000012787,ENSGALG00000006453,ENSGALG00000036456,ENSGALG00000033295,ENSGALG00000012342,ENSGALG00000015216,ENSGALG00000009451,ENSGALG00000005757,ENSGALG00000012420,ENSGALG00000013773,ENSGALG00000023411,…
GO:0001773	myeloid dendritic cell activation	biological_process	0.000245	0.016362	7	1304	14	15533	ENSGALG00000000892,ENSGALG00000009320,ENSGALG00000031325,ENSGALG00000042875,ENSGALG00000052425,ENSGALG00000012830,ENSGALG00000008127
GO:0045859	regulation of protein kinase activity	biological_process	0.00024591	0.016362	67	1304	474	15533	ENSGALG00000016564,ENSGALG00000004398,ENSGALG00000026493,ENSGALG00000008058,ENSGALG00000007650,ENSGALG00000000209,ENSGALG00000003863,ENSGALG00000001189,ENSGALG00000001409,ENSGALG00000011207,ENSGALG00000003485,ENSGALG00000000055,ENSGALG00000027922,ENSGALG00000000845,ENSGALG00000009320,ENSGALG00000040465,ENSGALG00000042838,ENSGALG00000009450,ENSGALG00000031325,ENSGALG00000029077,ENSGALG00000043287,…
GO:0051094	positive regulation of developmental process	biological_process	0.00025485	0.016892	92	1304	690	15533	ENSGALG00000006609,ENSGALG00000031325,ENSGALG00000009450,ENSGALG00000004621,ENSGALG00000012444,ENSGALG00000040465,ENSGALG00000012998,ENSGALG00000050619,ENSGALG00000009050,ENSGALG00000009320,ENSGALG00000033469,ENSGALG00000000311,ENSGALG00000003753,ENSGALG00000033635,ENSGALG00000008494,ENSGALG00000036728,ENSGALG00000008355,ENSGALG00000016927,ENSGALG00000004893,ENSGALG00000034855,ENSGALG00000001409,…
GO:0016758	transferase activity, transferring hexosyl groups	molecular_function	0.00026809	0.017701	28	1304	157	15533	ENSGALG00000014933,ENSGALG00000039013,ENSGALG00000038515,ENSGALG00000032526,ENSGALG00000011805,ENSGALG00000013135,ENSGALG00000041101,ENSGALG00000017158,ENSGALG00000017366,ENSGALG00000014944,ENSGALG00000013674,ENSGALG00000008930,ENSGALG00000029596,ENSGALG00000002067,ENSGALG00000038978,ENSGALG00000002543,ENSGALG00000013406,ENSGALG00000008539,ENSGALG00000005599,ENSGALG00000042771,ENSGALG00000009452,…
GO:0097028	dendritic cell differentiation	biological_process	0.00028927	0.019027	8	1304	19	15533	ENSGALG00000008127,ENSGALG00000052425,ENSGALG00000031325,ENSGALG00000012830,ENSGALG00000008014,ENSGALG00000042875,ENSGALG00000006062,ENSGALG00000009320
GO:0031394	positive regulation of prostaglandin biosynthetic process	biological_process	0.0002932	0.019139	3	1304	3	15533	ENSGALG00000015148,ENSGALG00000033635,ENSGALG00000004594
GO:2001280	positive regulation of unsaturated fatty acid biosynthetic process	biological_process	0.0002932	0.019139	3	1304	3	15533	ENSGALG00000015148,ENSGALG00000004594,ENSGALG00000033635
GO:0031731	CCR6 chemokine receptor binding	molecular_function	0.0002963	0.019268	4	1304	9	15533	ENSGALG00000016669,ENSGALG00000047285,ENSGALG00000022815,ENSGALG00000042193
GO:0002548	monocyte chemotaxis	biological_process	0.00030089	0.019493	9	1304	35	15533	ENSGALG00000034478,ENSGALG00000050893,ENSGALG00000042875,ENSGALG00000032717,ENSGALG00000026098,ENSGALG00000043603,ENSGALG00000015148,ENSGALG00000040360,ENSGALG00000026663
GO:0042592	homeostatic process	biological_process	0.00031239	0.020163	130	1304	1068	15533	ENSGALG00000015080,ENSGALG00000007650,ENSGALG00000012292,ENSGALG00000011885,ENSGALG00000004398,ENSGALG00000042875,ENSGALG00000016564,ENSGALG00000033557,ENSGALG00000003753,ENSGALG00000029940,ENSGALG00000004893,ENSGALG00000012444,ENSGALG00000003774,ENSGALG00000009320,ENSGALG00000004974,ENSGALG00000038801,ENSGALG00000002583,ENSGALG00000017204,ENSGALG00000013861,ENSGALG00000035498,ENSGALG00000012196,…
GO:0042327	positive regulation of phosphorylation	biological_process	0.00031457	0.020227	69	1304	483	15533	ENSGALG00000013892,ENSGALG00000005725,ENSGALG00000002816,ENSGALG00000007141,ENSGALG00000012342,ENSGALG00000007356,ENSGALG00000014718,ENSGALG00000010166,ENSGALG00000006453,ENSGALG00000002766,ENSGALG00000033212,ENSGALG00000016138,ENSGALG00000030907,ENSGALG00000004594,ENSGALG00000004370,ENSGALG00000040035,ENSGALG00000008459,ENSGALG00000046125,ENSGALG00000017238,ENSGALG00000009966,ENSGALG00000012124,…
GO:0043122	regulation of I-kappaB kinase/NF-kappaB cascade	biological_process	0.00033087	0.021196	23	1304	114	15533	ENSGALG00000042838,ENSGALG00000037943,ENSGALG00000034050,ENSGALG00000004496,ENSGALG00000009050,ENSGALG00000013356,ENSGALG00000004594,ENSGALG00000013861,ENSGALG00000000685,ENSGALG00000007845,ENSGALG00000015666,ENSGALG00000008837,ENSGALG00000035804,ENSGALG00000015022,ENSGALG00000006453,ENSGALG00000027151,ENSGALG00000004398,ENSGALG00000003802,ENSGALG00000029983,ENSGALG00000005674,ENSGALG00000011642,…
GO:0008152	metabolic process	biological_process	0.00033225	0.021206	768	1304	8308	15533	ENSGALG00000020528,ENSGALG00000004509,ENSGALG00000003742,ENSGALG00000004323,ENSGALG00000031987,ENSGALG00000022622,ENSGALG00000012865,ENSGALG00000010284,ENSGALG00000003059,ENSGALG00000005725,ENSGALG00000045122,ENSGALG00000035194,ENSGALG00000029135,ENSGALG00000010331,ENSGALG00000007012,ENSGALG00000033051,ENSGALG00000001118,ENSGALG00000015473,ENSGALG00000008818,ENSGALG00000038850,XLOC_018884,XLOC_05…
GO:0045649	regulation of macrophage differentiation	biological_process	0.00033509	0.021308	6	1304	14	15533	ENSGALG00000029669,ENSGALG00000036456,ENSGALG00000031325,ENSGALG00000006062,ENSGALG00000008355,ENSGALG00000033854
GO:0042119	neutrophil activation	biological_process	0.00033781	0.021402	7	1304	19	15533	ENSGALG00000015216,ENSGALG00000043603,ENSGALG00000004364,ENSGALG00000005688,ENSGALG00000026098,ENSGALG00000011668,ENSGALG00000006695
GO:0010035	response to inorganic substance	biological_process	0.00034299	0.021532	36	1304	222	15533	ENSGALG00000014857,ENSGALG00000012200,ENSGALG00000011885,ENSGALG00000012613,ENSGALG00000013892,ENSGALG00000009240,ENSGALG00000017034,ENSGALG00000008494,ENSGALG00000007025,ENSGALG00000001189,ENSGALG00000000209,ENSGALG00000053278,ENSGALG00000036883,ENSGALG00000003863,ENSGALG00000042838,ENSGALG00000000329,ENSGALG00000009050,ENSGALG00000003774,ENSGALG00000026757,ENSGALG00000043287,ENSGALG00000013861,…
GO:0050900	leukocyte migration	biological_process	0.00034409	0.021532	29	1304	175	15533	ENSGALG00000015216,ENSGALG00000006352,ENSGALG00000013624,ENSGALG00000004364,ENSGALG00000002816,ENSGALG00000032717,ENSGALG00000016564,ENSGALG00000042875,ENSGALG00000026663,ENSGALG00000016912,ENSGALG00000007145,ENSGALG00000033051,ENSGALG00000029940,ENSGALG00000046125,ENSGALG00000050893,ENSGALG00000034478,ENSGALG00000006009,ENSGALG00000016990,ENSGALG00000014509,ENSGALG00000006695,ENSGALG00000043603,…
GO:0007249	I-kappaB kinase/NF-kappaB cascade	biological_process	0.0003445	0.021532	25	1304	130	15533	ENSGALG00000009050,ENSGALG00000013356,ENSGALG00000042838,ENSGALG00000034050,ENSGALG00000037943,ENSGALG00000004496,ENSGALG00000008837,ENSGALG00000035804,ENSGALG00000015022,ENSGALG00000006453,ENSGALG00000004958,ENSGALG00000004594,ENSGALG00000013861,ENSGALG00000015666,ENSGALG00000007845,ENSGALG00000000685,ENSGALG00000027151,ENSGALG00000004398,ENSGALG00000013738,ENSGALG00000011642,ENSGALG00000008355,…
GO:1901137	carbohydrate derivative biosynthetic process	biological_process	0.00034486	0.021532	66	1304	491	15533	ENSGALG00000016442,ENSGALG00000016996,ENSGALG00000013031,ENSGALG00000005420,ENSGALG00000013406,ENSGALG00000038978,ENSGALG00000002543,ENSGALG00000004107,ENSGALG00000026192,ENSGALG00000002067,ENSGALG00000040035,ENSGALG00000008174,ENSGALG00000008459,ENSGALG00000010125,ENSGALG00000012187,ENSGALG00000014128,ENSGALG00000036743,ENSGALG00000015349,ENSGALG00000001895,ENSGALG00000010284,ENSGALG00000009452,…
GO:0002335	mature B cell differentiation	biological_process	0.00034808	0.02158	7	1304	17	15533	ENSGALG00000012420,ENSGALG00000033507,ENSGALG00000038515,ENSGALG00000016564,ENSGALG00000011488,ENSGALG00000004170,ENSGALG00000004107
GO:0005125	cytokine activity	molecular_function	0.00034812	0.02158	16	1304	111	15533	ENSGALG00000026663,ENSGALG00000000892,ENSGALG00000033854,ENSGALG00000029940,ENSGALG00000001409,ENSGALG00000032717,ENSGALG00000042875,ENSGALG00000011668,ENSGALG00000031325,ENSGALG00000036806,ENSGALG00000012787,ENSGALG00000043603,ENSGALG00000026098,ENSGALG00000007874,ENSGALG00000030907,ENSGALG00000034478
GO:0048519	negative regulation of biological process	biological_process	0.00035298	0.021802	315	1304	2895	15533	ENSGALG00000008014,ENSGALG00000041687,ENSGALG00000006061,ENSGALG00000046326,ENSGALG00000005377,ENSGALG00000036806,ENSGALG00000008094,ENSGALG00000003580,ENSGALG00000012739,ENSGALG00000003675,ENSGALG00000003601,ENSGALG00000004958,ENSGALG00000010039,ENSGALG00000000209,ENSGALG00000005696,ENSGALG00000039895,ENSGALG00000027513,ENSGALG00000016927,ENSGALG00000033635,ENSGALG00000027922,ENSGALG00000015184,…
GO:0002312	B cell activation involved in immune response	biological_process	0.00035597	0.021909	12	1304	47	15533	ENSGALG00000031325,ENSGALG00000033507,ENSGALG00000008094,ENSGALG00000002192,ENSGALG00000004107,ENSGALG00000004170,ENSGALG00000012420,ENSGALG00000023411,ENSGALG00000038515,ENSGALG00000016564,ENSGALG00000012484,ENSGALG00000028439
GO:0009893	positive regulation of metabolic process	biological_process	0.00036051	0.022109	222	1304	1971	15533	ENSGALG00000000521,ENSGALG00000007171,ENSGALG00000017199,ENSGALG00000029983,ENSGALG00000013402,ENSGALG00000008373,ENSGALG00000014834,ENSGALG00000023689,ENSGALG00000043587,ENSGALG00000006738,ENSGALG00000011274,ENSGALG00000006586,ENSGALG00000035912,ENSGALG00000005540,ENSGALG00000026838,ENSGALG00000002192,ENSGALG00000030432,ENSGALG00000003578,ENSGALG00000011434,ENSGALG00000034661,ENSGALG00000037272,…
GO:0002221	pattern recognition receptor signaling pathway	biological_process	0.00036608	0.022292	19	1304	94	15533	ENSGALG00000008407,ENSGALG00000011642,ENSGALG00000029940,ENSGALG00000000883,ENSGALG00000004048,ENSGALG00000009239,ENSGALG00000042875,ENSGALG00000043287,ENSGALG00000013861,ENSGALG00000015666,ENSGALG00000011389,ENSGALG00000006785,ENSGALG00000008094,ENSGALG00000006453,ENSGALG00000008837,ENSGALG00000005547,ENSGALG00000012830,ENSGALG00000004496,ENSGALG00000034722
GO:0002758	innate immune response-activating signal transduction	biological_process	0.00036608	0.022292	19	1304	94	15533	ENSGALG00000015666,ENSGALG00000006785,ENSGALG00000011389,ENSGALG00000013861,ENSGALG00000043287,ENSGALG00000006453,ENSGALG00000008094,ENSGALG00000008837,ENSGALG00000005547,ENSGALG00000004496,ENSGALG00000012830,ENSGALG00000034722,ENSGALG00000008407,ENSGALG00000029940,ENSGALG00000000883,ENSGALG00000011642,ENSGALG00000004048,ENSGALG00000009239,ENSGALG00000042875
GO:0002286	T cell activation involved in immune response	biological_process	0.00038398	0.0233	12	1304	48	15533	ENSGALG00000004587,ENSGALG00000015148,ENSGALG00000011434,ENSGALG00000001409,ENSGALG00000040621,ENSGALG00000015346,ENSGALG00000012830,ENSGALG00000003267,ENSGALG00000042875,ENSGALG00000016986,ENSGALG00000009320,ENSGALG00000037257
GO:0030595	leukocyte chemotaxis	biological_process	0.00039042	0.023607	21	1304	120	15533	ENSGALG00000016912,ENSGALG00000026663,ENSGALG00000033051,ENSGALG00000029940,ENSGALG00000016564,ENSGALG00000042875,ENSGALG00000032717,ENSGALG00000006352,ENSGALG00000015216,ENSGALG00000013624,ENSGALG00000015148,ENSGALG00000004621,ENSGALG00000040360,ENSGALG00000011668,ENSGALG00000040880,ENSGALG00000026098,ENSGALG00000043603,ENSGALG00000004594,ENSGALG00000014509,ENSGALG00000034478,ENSGALG00000050893
GO:0008283	cell proliferation	biological_process	0.00040578	0.02445	130	1304	1067	15533	ENSGALG00000038850,ENSGALG00000017034,ENSGALG00000039735,ENSGALG00000039228,ENSGALG00000005725,ENSGALG00000036456,ENSGALG00000004593,ENSGALG00000012550,ENSGALG00000011657,ENSGALG00000026098,ENSGALG00000012865,ENSGALG00000008340,ENSGALG00000014509,ENSGALG00000032627,ENSGALG00000032530,ENSGALG00000017414,ENSGALG00000017073,ENSGALG00000027151,ENSGALG00000037257,ENSGALG00000014362,ENSGALG00000030081,…
GO:0044130	negative regulation of growth of symbiont in host	biological_process	0.00041183	0.024638	4	1304	6	15533	ENSGALG00000000892,ENSGALG00000035804,ENSGALG00000001409,ENSGALG00000005757
GO:0044146	negative regulation of growth of symbiont involved in interaction with host	biological_process	0.00041183	0.024638	4	1304	6	15533	ENSGALG00000005757,ENSGALG00000000892,ENSGALG00000035804,ENSGALG00000001409
GO:0002313	mature B cell differentiation involved in immune response	biological_process	0.00041318	0.024638	6	1304	14	15533	ENSGALG00000033507,ENSGALG00000012420,ENSGALG00000038515,ENSGALG00000016564,ENSGALG00000004107,ENSGALG00000004170
GO:0055065	metal ion homeostasis	biological_process	0.00041875	0.024884	52	1304	345	15533	ENSGALG00000003770,ENSGALG00000033507,ENSGALG00000042105,ENSGALG00000012196,ENSGALG00000016817,ENSGALG00000001774,ENSGALG00000027151,ENSGALG00000023379,ENSGALG00000021230,ENSGALG00000014933,ENSGALG00000010812,ENSGALG00000012787,ENSGALG00000014071,ENSGALG00000011434,ENSGALG00000001416,ENSGALG00000005505,ENSGALG00000032815,ENSGALG00000002066,ENSGALG00000003601,ENSGALG00000040880,ENSGALG00000029502,…
GO:0030890	positive regulation of B cell proliferation	biological_process	0.00042677	0.025274	9	1304	27	15533	ENSGALG00000004398,ENSGALG00000014509,ENSGALG00000004594,ENSGALG00000002192,ENSGALG00000014645,ENSGALG00000004170,ENSGALG00000014508,ENSGALG00000032530,ENSGALG00000008837
GO:0006875	cellular metal ion homeostasis	biological_process	0.00043482	0.025662	46	1304	298	15533	ENSGALG00000012550,ENSGALG00000031325,ENSGALG00000014800,ENSGALG00000008445,ENSGALG00000043287,ENSGALG00000009050,ENSGALG00000003774,ENSGALG00000009320,ENSGALG00000020331,ENSGALG00000017044,ENSGALG00000007788,ENSGALG00000003863,ENSGALG00000002570,ENSGALG00000042875,ENSGALG00000016564,ENSGALG00000011885,ENSGALG00000004869,ENSGALG00000012292,ENSGALG00000015080,ENSGALG00000012787,ENSGALG00000010812,…
GO:0032501	multicellular organismal process	biological_process	0.00043888	0.025753	445	1304	4201	15533	ENSGALG00000005505,ENSGALG00000014935,ENSGALG00000004587,ENSGALG00000039990,ENSGALG00000016022,ENSGALG00000049067,ENSGALG00000008293,ENSGALG00000009690,ENSGALG00000030022,ENSGALG00000026722,ENSGALG00000008837,ENSGALG00000032854,ENSGALG00000034050,ENSGALG00000013034,ENSGALG00000040938,ENSGALG00000006567,ENSGALG00000028203,ENSGALG00000005095,ENSGALG00000013165,ENSGALG00000041470,ENSGALG00000046125,…
GO:0001934	positive regulation of protein phosphorylation	biological_process	0.00043936	0.025753	67	1304	473	15533	ENSGALG00000003485,ENSGALG00000000055,ENSGALG00000004893,ENSGALG00000001409,ENSGALG00000003863,ENSGALG00000000209,ENSGALG00000001189,ENSGALG00000033635,ENSGALG00000027922,ENSGALG00000042875,ENSGALG00000004398,ENSGALG00000016564,ENSGALG00000014124,ENSGALG00000026493,ENSGALG00000008058,ENSGALG00000012292,ENSGALG00000031325,ENSGALG00000043287,ENSGALG00000009320,ENSGALG00000012444,ENSGALG00000042838,…
GO:0035023	regulation of Rho protein signal transduction	biological_process	0.00045906	0.026817	25	1304	114	15533	ENSGALG00000036883,ENSGALG00000007145,ENSGALG00000002570,ENSGALG00000036327,ENSGALG00000036677,ENSGALG00000012932,ENSGALG00000028119,ENSGALG00000003572,ENSGALG00000029652,ENSGALG00000005237,ENSGALG00000016886,ENSGALG00000004364,ENSGALG00000023379,ENSGALG00000015433,ENSGALG00000013624,ENSGALG00000012395,ENSGALG00000004621,ENSGALG00000003717,ENSGALG00000002599,ENSGALG00000015842,ENSGALG00000006840,…
GO:0006023	aminoglycan biosynthetic process	biological_process	0.00046374	0.026958	11	1304	38	15533	ENSGALG00000029596,ENSGALG00000002543,ENSGALG00000029102,ENSGALG00000029983,ENSGALG00000008930,ENSGALG00000010125,ENSGALG00000031325,ENSGALG00000039013,ENSGALG00000029632,ENSGALG00000012304,ENSGALG00000032526
GO:0048856	anatomical structure development	biological_process	0.00046461	0.026958	362	1304	3301	15533	ENSGALG00000031565,ENSGALG00000027165,ENSGALG00000001561,ENSGALG00000027255,ENSGALG00000003818,ENSGALG00000003521,ENSGALG00000001606,ENSGALG00000013971,ENSGALG00000036728,ENSGALG00000034250,ENSGALG00000008355,ENSGALG00000004893,ENSGALG00000054619,ENSGALG00000002645,ENSGALG00000008866,ENSGALG00000013624,ENSGALG00000034584,ENSGALG00000042875,ENSGALG00000004398,ENSGALG00000008308,ENSGALG00000031112,…
GO:0002634	regulation of germinal center formation	biological_process	0.00047	0.027179	4	1304	5	15533	ENSGALG00000004170,ENSGALG00000004587,ENSGALG00000013861,ENSGALG00000014645
GO:0009653	anatomical structure morphogenesis	biological_process	0.00050237	0.028954	219	1304	1826	15533	ENSGALG00000003770,ENSGALG00000003196,ENSGALG00000003677,ENSGALG00000029596,ENSGALG00000027853,ENSGALG00000008014,ENSGALG00000032746,ENSGALG00000037944,ENSGALG00000005079,ENSGALG00000016375,ENSGALG00000015216,ENSGALG00000004270,ENSGALG00000030781,ENSGALG00000042458,ENSGALG00000021230,ENSGALG00000003580,ENSGALG00000043041,ENSGALG00000012787,ENSGALG00000036806,ENSGALG00000008621,ENSGALG00000021572,…
GO:0010562	positive regulation of phosphorus metabolic process	biological_process	0.00050944	0.029167	72	1304	515	15533	ENSGALG00000004594,ENSGALG00000002766,ENSGALG00000033212,ENSGALG00000016138,ENSGALG00000030907,ENSGALG00000006453,ENSGALG00000010166,ENSGALG00000014718,ENSGALG00000007356,ENSGALG00000007141,ENSGALG00000017327,ENSGALG00000012342,ENSGALG00000005725,ENSGALG00000002816,ENSGALG00000013892,ENSGALG00000010163,ENSGALG00000009314,ENSGALG00000040880,ENSGALG00000010175,ENSGALG00000015022,ENSGALG00000010246,…
GO:0045937	positive regulation of phosphate metabolic process	biological_process	0.00050944	0.029167	72	1304	515	15533	ENSGALG00000032746,ENSGALG00000030706,ENSGALG00000015216,ENSGALG00000043587,ENSGALG00000003770,ENSGALG00000008373,ENSGALG00000006061,ENSGALG00000029983,ENSGALG00000001289,ENSGALG00000028005,ENSGALG00000011434,ENSGALG00000036806,ENSGALG00000030432,ENSGALG00000012787,ENSGALG00000002192,ENSGALG00000043603,ENSGALG00000003601,ENSGALG00000000685,ENSGALG00000000511,ENSGALG00000014124,ENSGALG00000016564,…
GO:0002467	germinal center formation	biological_process	0.00051251	0.029245	5	1304	9	15533	ENSGALG00000014645,ENSGALG00000005653,ENSGALG00000004170,ENSGALG00000004587,ENSGALG00000013861
GO:0045655	regulation of monocyte differentiation	biological_process	0.00051673	0.029343	5	1304	10	15533	ENSGALG00000004594,ENSGALG00000035498,ENSGALG00000006062,ENSGALG00000039228,ENSGALG00000008340
GO:0065008	regulation of biological quality	biological_process	0.00051763	0.029343	266	1304	2386	15533	ENSGALG00000032530,ENSGALG00000054150,ENSGALG00000017239,ENSGALG00000002666,ENSGALG00000015233,ENSGALG00000002066,ENSGALG00000010175,ENSGALG00000010397,ENSGALG00000001309,ENSGALG00000007220,ENSGALG00000007139,ENSGALG00000008127,ENSGALG00000009963,ENSGALG00000040741,ENSGALG00000043027,ENSGALG00000013189,ENSGALG00000004869,ENSGALG00000011797,ENSGALG00000000314,ENSGALG00000022815,ENSGALG00000006343,…
GO:0071704	organic substance metabolic process	biological_process	0.00052312	0.029557	718	1304	7685	15533	ENSGALG00000000972,ENSGALG00000046326,ENSGALG00000016959,ENSGALG00000027714,ENSGALG00000000685,ENSGALG00000012739,ENSGALG00000013072,ENSGALG00000008094,ENSGALG00000036806,ENSGALG00000006352,ENSGALG00000015216,ENSGALG00000014956,ENSGALG00000041687,ENSGALG00000009839,ENSGALG00000032746,ENSGALG00000008014,ENSGALG00000031210,ENSGALG00000021355,ENSGALG00000000156,ENSGALG00000052646,ENSGALG00000013452,…
GO:0045580	regulation of T cell differentiation	biological_process	0.00052692	0.029675	17	1304	77	15533	ENSGALG00000015148,ENSGALG00000009450,ENSGALG00000031325,ENSGALG00000004587,ENSGALG00000004170,ENSGALG00000006785,ENSGALG00000002192,ENSGALG00000012865,ENSGALG00000004594,ENSGALG00000011718,ENSGALG00000032530,ENSGALG00000003753,ENSGALG00000004398,ENSGALG00000042875,ENSGALG00000037257,ENSGALG00000015346,ENSGALG00000015216
GO:0042983	amyloid precursor protein biosynthetic process	biological_process	0.00053549	0.029962	6	1304	11	15533	ENSGALG00000004107,ENSGALG00000003065,ENSGALG00000003323,ENSGALG00000016996,ENSGALG00000029509,ENSGALG00000005420
GO:0042984	regulation of amyloid precursor protein biosynthetic process	biological_process	0.00053549	0.029962	6	1304	11	15533	ENSGALG00000003323,ENSGALG00000003065,ENSGALG00000004107,ENSGALG00000016996,ENSGALG00000029509,ENSGALG00000005420
GO:0050801	ion homeostasis	biological_process	0.00054047	0.030077	67	1304	480	15533	ENSGALG00000010812,ENSGALG00000012787,ENSGALG00000011434,ENSGALG00000001416,ENSGALG00000003601,ENSGALG00000029502,ENSGALG00000009509,ENSGALG00000002192,ENSGALG00000043603,ENSGALG00000037943,ENSGALG00000008045,ENSGALG00000003770,ENSGALG00000033507,ENSGALG00000012196,ENSGALG00000021230,ENSGALG00000030781,ENSGALG00000031325,ENSGALG00000043287,ENSGALG00000003456,ENSGALG00000016017,ENSGALG00000038801,…
GO:0070371	ERK1 and ERK2 cascade	biological_process	0.00054171	0.030077	30	1304	176	15533	ENSGALG00000003578,ENSGALG00000009450,ENSGALG00000031325,ENSGALG00000039080,ENSGALG00000006609,ENSGALG00000028627,ENSGALG00000043603,ENSGALG00000002192,ENSGALG00000004594,ENSGALG00000012865,ENSGALG00000009966,ENSGALG00000028203,ENSGALG00000034478,ENSGALG00000004496,ENSGALG00000015708,ENSGALG00000039895,ENSGALG00000011207,ENSGALG00000026663,ENSGALG00000038850,ENSGALG00000029983,ENSGALG00000016564,…
GO:0032675	regulation of interleukin-6 production	biological_process	0.00054279	0.030077	14	1304	63	15533	ENSGALG00000000883,ENSGALG00000000892,ENSGALG00000008094,ENSGALG00000003863,ENSGALG00000030966,ENSGALG00000015791,ENSGALG00000004594,ENSGALG00000013861,ENSGALG00000035498,ENSGALG00000014182,ENSGALG00000008014,ENSGALG00000042875,ENSGALG00000015216,ENSGALG00000012292
GO:0090407	organophosphate biosynthetic process	biological_process	0.00057303	0.03155	51	1304	361	15533	ENSGALG00000013073,ENSGALG00000008818,ENSGALG00000040594,ENSGALG00000011221,ENSGALG00000005206,ENSGALG00000017366,ENSGALG00000040298,ENSGALG00000013149,ENSGALG00000010163,ENSGALG00000016564,ENSGALG00000036754,ENSGALG00000013117,ENSGALG00000011797,ENSGALG00000013189,ENSGALG00000017327,ENSGALG00000007181,ENSGALG00000015349,ENSGALG00000010051,ENSGALG00000001895,ENSGALG00000017004,ENSGALG00000000783,…
GO:0031401	positive regulation of protein modification process	biological_process	0.00057304	0.03155	80	1304	592	15533	ENSGALG00000007139,ENSGALG00000007356,ENSGALG00000007141,ENSGALG00000007012,ENSGALG00000012342,ENSGALG00000013892,ENSGALG00000027188,ENSGALG00000005725,ENSGALG00000002816,ENSGALG00000002766,ENSGALG00000033212,ENSGALG00000030907,ENSGALG00000004594,ENSGALG00000006453,ENSGALG00000002781,ENSGALG00000014718,ENSGALG00000010166,ENSGALG00000046125,ENSGALG00000017238,ENSGALG00000008459,ENSGALG00000004370,…
GO:0030203	glycosaminoglycan metabolic process	biological_process	0.00058463	0.032086	14	1304	59	15533	ENSGALG00000039013,ENSGALG00000029632,ENSGALG00000014933,ENSGALG00000015376,ENSGALG00000009856,ENSGALG00000012304,ENSGALG00000016761,ENSGALG00000029596,ENSGALG00000029102,ENSGALG00000002543,ENSGALG00000029983,ENSGALG00000009963,ENSGALG00000031325,ENSGALG00000010125
GO:0045619	regulation of lymphocyte differentiation	biological_process	0.00058698	0.032112	19	1304	93	15533	ENSGALG00000011718,ENSGALG00000002192,ENSGALG00000012865,ENSGALG00000004594,ENSGALG00000004587,ENSGALG00000004170,ENSGALG00000006785,ENSGALG00000031325,ENSGALG00000009450,ENSGALG00000015148,ENSGALG00000015216,ENSGALG00000015346,ENSGALG00000039228,ENSGALG00000037257,ENSGALG00000004398,ENSGALG00000042875,ENSGALG00000003753,ENSGALG00000035498,ENSGALG00000032530
GO:0031324	negative regulation of cellular metabolic process	biological_process	0.00059662	0.032537	148	1304	1260	15533	ENSGALG00000008060,ENSGALG00000043724,ENSGALG00000029760,ENSGALG00000012380,ENSGALG00000038026,ENSGALG00000006567,ENSGALG00000028203,ENSGALG00000014516,ENSGALG00000014645,ENSGALG00000051325,ENSGALG00000008990,ENSGALG00000015022,ENSGALG00000040360,ENSGALG00000009690,ENSGALG00000010476,ENSGALG00000009052,ENSGALG00000016147,ENSGALG00000004189,ENSGALG00000044383,ENSGALG00000008459,ENSGALG00000034048,…
GO:0002708	positive regulation of lymphocyte mediated immunity	biological_process	0.00064698	0.035172	10	1304	32	15533	ENSGALG00000030270,ENSGALG00000011718,ENSGALG00000042838,ENSGALG00000034374,ENSGALG00000032530,ENSGALG00000040621,ENSGALG00000001409,ENSGALG00000008094,ENSGALG00000003863,ENSGALG00000002192
GO:0001916	positive regulation of T cell mediated cytotoxicity	biological_process	0.00065477	0.035483	5	1304	10	15533	ENSGALG00000002192,ENSGALG00000034374,ENSGALG00000001409,ENSGALG00000030270,ENSGALG00000003863
GO:0043367	CD4-positive, alpha-beta T cell differentiation	biological_process	0.00066302	0.035817	11	1304	39	15533	ENSGALG00000037257,ENSGALG00000042875,ENSGALG00000003267,ENSGALG00000015346,ENSGALG00000012830,ENSGALG00000032530,ENSGALG00000040621,ENSGALG00000001409,ENSGALG00000015148,ENSGALG00000012865,ENSGALG00000004587
GO:0046578	regulation of Ras protein signal transduction	biological_process	0.00069404	0.037376	34	1304	177	15533	ENSGALG00000036327,ENSGALG00000007145,ENSGALG00000013846,ENSGALG00000029652,ENSGALG00000016817,ENSGALG00000048151,ENSGALG00000015433,ENSGALG00000004364,ENSGALG00000023379,ENSGALG00000016886,ENSGALG00000003717,ENSGALG00000016834,ENSGALG00000005042,ENSGALG00000002599,ENSGALG00000004273,ENSGALG00000002699,ENSGALG00000002570,ENSGALG00000036677,ENSGALG00000036883,ENSGALG00000012975,ENSGALG00000012932,…
GO:0070265	necrotic cell death	biological_process	0.00069802	0.037474	8	1304	23	15533	ENSGALG00000042838,ENSGALG00000013892,ENSGALG00000017186,ENSGALG00000017185,ENSGALG00000003753,ENSGALG00000043287,ENSGALG00000002766,ENSGALG00000008837
GO:0002886	regulation of myeloid leukocyte mediated immunity	biological_process	0.00070136	0.037524	7	1304	18	15533	ENSGALG00000005688,ENSGALG00000004364,ENSGALG00000015216,ENSGALG00000020316,ENSGALG00000014182,ENSGALG00000006695,ENSGALG00000008340
GO:0045582	positive regulation of T cell differentiation	biological_process	0.00070331	0.037524	12	1304	45	15533	ENSGALG00000004594,ENSGALG00000002192,ENSGALG00000003753,ENSGALG00000004170,ENSGALG00000009450,ENSGALG00000032530,ENSGALG00000031325,ENSGALG00000015148,ENSGALG00000011718,ENSGALG00000015216,ENSGALG00000015346,ENSGALG00000037257
GO:0002706	regulation of lymphocyte mediated immunity	biological_process	0.00072493	0.038558	14	1304	58	15533	ENSGALG00000028439,ENSGALG00000011718,ENSGALG00000042838,ENSGALG00000012484,ENSGALG00000034374,ENSGALG00000030270,ENSGALG00000042875,ENSGALG00000002192,ENSGALG00000040621,ENSGALG00000032530,ENSGALG00000031325,ENSGALG00000008094,ENSGALG00000003863,ENSGALG00000001409
GO:0045347	negative regulation of MHC class II biosynthetic process	biological_process	0.00073283	0.038783	3	1304	3	15533	ENSGALG00000043724,ENSGALG00000008127,ENSGALG00000000892
GO:0051098	regulation of binding	biological_process	0.00073543	0.038783	33	1304	200	15533	ENSGALG00000042838,ENSGALG00000015451,ENSGALG00000000242,ENSGALG00000012830,ENSGALG00000009320,ENSGALG00000043204,ENSGALG00000004974,ENSGALG00000033469,ENSGALG00000030907,ENSGALG00000043287,ENSGALG00000015842,ENSGALG00000031325,ENSGALG00000008113,ENSGALG00000026493,ENSGALG00000038515,ENSGALG00000042875,ENSGALG00000003753,ENSGALG00000001021,ENSGALG00000000843,ENSGALG00000008473,ENSGALG00000006567,…
GO:0016020	membrane	cellular_component	0.00073592	0.038783	585	1304	5960	15533	ENSGALG00000009172,ENSGALG00000006583,ENSGALG00000030081,ENSGALG00000010397,ENSGALG00000002666,ENSGALG00000026768,ENSGALG00000015528,ENSGALG00000020331,ENSGALG00000013803,ENSGALG00000014509,ENSGALG00000014178,ENSGALG00000002383,ENSGALG00000005547,ENSGALG00000002671,ENSGALG00000005678,ENSGALG00000000783,ENSGALG00000016261,ENSGALG00000015349,ENSGALG00000004593,ENSGALG00000036743,ENSGALG00000005857,…
GO:0035710	CD4-positive, alpha-beta T cell activation	biological_process	0.00075699	0.039772	12	1304	47	15533	ENSGALG00000012830,ENSGALG00000015346,ENSGALG00000037257,ENSGALG00000003267,ENSGALG00000042875,ENSGALG00000012865,ENSGALG00000004587,ENSGALG00000007874,ENSGALG00000040621,ENSGALG00000032530,ENSGALG00000015148,ENSGALG00000001409
GO:0034134	toll-like receptor 2 signaling pathway	biological_process	0.00076124	0.039874	5	1304	10	15533	ENSGALG00000034722,ENSGALG00000042875,ENSGALG00000009239,ENSGALG00000005547,ENSGALG00000015666
GO:0030098	lymphocyte differentiation	biological_process	0.00076869	0.040142	34	1304	220	15533	ENSGALG00000016564,ENSGALG00000003267,ENSGALG00000042875,ENSGALG00000004398,ENSGALG00000038515,ENSGALG00000039228,ENSGALG00000012420,ENSGALG00000011488,ENSGALG00000001409,ENSGALG00000008127,ENSGALG00000003753,ENSGALG00000012830,ENSGALG00000015148,ENSGALG00000004621,ENSGALG00000040621,ENSGALG00000031325,ENSGALG00000009450,ENSGALG00000006785,ENSGALG00000012865,ENSGALG00000004594,ENSGALG00000037257,…
GO:0044110	growth involved in symbiotic interaction	biological_process	0.00078508	0.040386	4	1304	7	15533	ENSGALG00000005757,ENSGALG00000001409,ENSGALG00000000892,ENSGALG00000035804
GO:0044116	growth of symbiont involved in interaction with host	biological_process	0.00078508	0.040386	4	1304	7	15533	ENSGALG00000001409,ENSGALG00000000892,ENSGALG00000035804,ENSGALG00000005757
GO:0044117	growth of symbiont in host	biological_process	0.00078508	0.040386	4	1304	7	15533	ENSGALG00000005757,ENSGALG00000035804,ENSGALG00000000892,ENSGALG00000001409
GO:0044126	regulation of growth of symbiont in host	biological_process	0.00078508	0.040386	4	1304	7	15533	ENSGALG00000035804,ENSGALG00000000892,ENSGALG00000001409,ENSGALG00000005757
GO:0044144	modulation of growth of symbiont involved in interaction with host	biological_process	0.00078508	0.040386	4	1304	7	15533	ENSGALG00000001409,ENSGALG00000035804,ENSGALG00000000892,ENSGALG00000005757
GO:0016051	carbohydrate biosynthetic process	biological_process	0.00079619	0.040726	23	1304	134	15533	ENSGALG00000041470,ENSGALG00000012543,ENSGALG00000013814,ENSGALG00000008930,ENSGALG00000017034,ENSGALG00000029596,ENSGALG00000002797,ENSGALG00000032526,ENSGALG00000016564,ENSGALG00000012613,ENSGALG00000017327,ENSGALG00000004903,ENSGALG00000039013,ENSGALG00000004460,ENSGALG00000010125,ENSGALG00000031325,ENSGALG00000012010,ENSGALG00000005407,ENSGALG00000012304,ENSGALG00000042771,ENSGALG00000014769,…
GO:0048662	negative regulation of smooth muscle cell proliferation	biological_process	0.00079642	0.040726	5	1304	11	15533	ENSGALG00000012550,ENSGALG00000004974,ENSGALG00000036456,ENSGALG00000001409,ENSGALG00000013861
GO:0031399	regulation of protein modification process	biological_process	0.00080667	0.040987	114	1304	920	15533	ENSGALG00000046125,ENSGALG00000017238,ENSGALG00000028155,ENSGALG00000004370,ENSGALG00000006647,ENSGALG00000040035,ENSGALG00000027151,ENSGALG00000008459,ENSGALG00000010246,ENSGALG00000015022,ENSGALG00000026167,ENSGALG00000040360,ENSGALG00000037780,ENSGALG00000008837,ENSGALG00000040880,ENSGALG00000010175,ENSGALG00000039337,ENSGALG00000009314,ENSGALG00000009966,ENSGALG00000012124,ENSGALG00000028203,…
GO:0036230	granulocyte activation	biological_process	0.00080814	0.040987	7	1304	21	15533	ENSGALG00000043603,ENSGALG00000015216,ENSGALG00000005688,ENSGALG00000004364,ENSGALG00000026098,ENSGALG00000011668,ENSGALG00000006695
GO:0006629	lipid metabolic process	biological_process	0.00080865	0.040987	99	1304	828	15533	ENSGALG00000003863,ENSGALG00000005696,ENSGALG00000005206,ENSGALG00000033635,ENSGALG00000008494,ENSGALG00000013117,ENSGALG00000012245,ENSGALG00000016564,ENSGALG00000036754,ENSGALG00000031325,ENSGALG00000008113,ENSGALG00000007181,ENSGALG00000002583,ENSGALG00000043287,ENSGALG00000005408,ENSGALG00000046727,ENSGALG00000041183,ENSGALG00000004974,ENSGALG00000038801,ENSGALG00000001749,ENSGALG00000006872,…
GO:2001198	regulation of dendritic cell differentiation	biological_process	0.0008238	0.041632	3	1304	3	15533	ENSGALG00000042875,ENSGALG00000008014,ENSGALG00000006062
GO:0009986	cell surface	cellular_component	0.00083861	0.042256	62	1304	438	15533	ENSGALG00000031424,ENSGALG00000014978,ENSGALG00000016967,ENSGALG00000016693,ENSGALG00000043006,ENSGALG00000040938,ENSGALG00000012505,ENSGALG00000014362,ENSGALG00000008094,ENSGALG00000003578,ENSGALG00000002192,ENSGALG00000011149,ENSGALG00000004170,ENSGALG00000042767,ENSGALG00000014496,ENSGALG00000015433,ENSGALG00000000452,ENSGALG00000044547,ENSGALG00000008459,ENSGALG00000004083,ENSGALG00000007145,…
GO:0060333	interferon-gamma-mediated signaling pathway	biological_process	0.00084298	0.042353	5	1304	11	15533	ENSGALG00000001256,ENSGALG00000004974,ENSGALG00000012480,ENSGALG00000006785,ENSGALG00000010175
GO:0034612	response to tumor necrosis factor	biological_process	0.00087869	0.044019	19	1304	105	15533	ENSGALG00000009240,ENSGALG00000029596,ENSGALG00000003753,ENSGALG00000026663,ENSGALG00000008355,ENSGALG00000015216,ENSGALG00000012200,ENSGALG00000032717,ENSGALG00000039228,ENSGALG00000016564,ENSGALG00000043603,ENSGALG00000011389,ENSGALG00000034213,ENSGALG00000042838,ENSGALG00000036502,ENSGALG00000002781,ENSGALG00000034478,ENSGALG00000001882,ENSGALG00000012304
GO:0045453	bone resorption	biological_process	0.00092536	0.046222	10	1304	39	15533	ENSGALG00000032854,ENSGALG00000015216,ENSGALG00000007141,ENSGALG00000016564,ENSGALG00000040035,ENSGALG00000006567,ENSGALG00000035498,ENSGALG00000011046,ENSGALG00000003863,ENSGALG00000004893
GO:0045597	positive regulation of cell differentiation	biological_process	0.00092923	0.046244	64	1304	462	15533	ENSGALG00000032957,ENSGALG00000008340,ENSGALG00000004594,ENSGALG00000012865,ENSGALG00000030907,ENSGALG00000016138,ENSGALG00000016283,ENSGALG00000036456,ENSGALG00000006453,ENSGALG00000015148,ENSGALG00000010331,ENSGALG00000000314,ENSGALG00000039228,ENSGALG00000003267,ENSGALG00000013892,ENSGALG00000007441,ENSGALG00000006097,ENSGALG00000043641,ENSGALG00000008473,ENSGALG00000034967,ENSGALG00000016022,…
GO:0070372	regulation of ERK1 and ERK2 cascade	biological_process	0.00093135	0.046244	28	1304	165	15533	ENSGALG00000003323,ENSGALG00000007650,ENSGALG00000017327,ENSGALG00000015216,ENSGALG00000005725,ENSGALG00000032717,ENSGALG00000042875,ENSGALG00000016564,ENSGALG00000029983,ENSGALG00000038850,ENSGALG00000026663,ENSGALG00000011207,ENSGALG00000039895,ENSGALG00000015708,ENSGALG00000004496,ENSGALG00000034478,ENSGALG00000028203,ENSGALG00000009966,ENSGALG00000012865,ENSGALG00000004594,ENSGALG00000043603,…
GO:0045657	positive regulation of monocyte differentiation	biological_process	0.00093563	0.046244	3	1304	5	15533	ENSGALG00000008340,ENSGALG00000039228,ENSGALG00000004594
GO:0071496	cellular response to external stimulus	biological_process	0.00093816	0.046244	37	1304	236	15533	ENSGALG00000033328,ENSGALG00000041687,ENSGALG00000002403,ENSGALG00000008459,ENSGALG00000004727,ENSGALG00000008842,ENSGALG00000010476,ENSGALG00000000685,ENSGALG00000027714,ENSGALG00000002192,ENSGALG00000012304,ENSGALG00000015286,ENSGALG00000029760,ENSGALG00000013002,ENSGALG00000001021,ENSGALG00000003863,ENSGALG00000008355,ENSGALG00000007139,ENSGALG00000017034,ENSGALG00000009240,ENSGALG00000002024,…
GO:0044794	positive regulation by host of viral process	biological_process	0.00093921	0.046244	4	1304	6	15533	ENSGALG00000005725,ENSGALG00000011621,ENSGALG00000003770,ENSGALG00000033295
GO:1901031	regulation of response to reactive oxygen species	biological_process	0.000958	0.047035	6	1304	12	15533	ENSGALG00000009240,ENSGALG00000017204,ENSGALG00000036883,ENSGALG00000015286,ENSGALG00000026757,ENSGALG00000012200
GO:0042108	positive regulation of cytokine biosynthetic process	biological_process	0.00096609	0.047297	8	1304	27	15533	ENSGALG00000009320,ENSGALG00000004398,ENSGALG00000015216,ENSGALG00000012830,ENSGALG00000000883,ENSGALG00000002192,ENSGALG00000004594,ENSGALG00000006785
GO:0045621	positive regulation of lymphocyte differentiation	biological_process	0.00098051	0.047867	13	1304	51	15533	ENSGALG00000035498,ENSGALG00000003753,ENSGALG00000004170,ENSGALG00000002192,ENSGALG00000004594,ENSGALG00000015148,ENSGALG00000032530,ENSGALG00000009450,ENSGALG00000031325,ENSGALG00000015346,ENSGALG00000015216,ENSGALG00000011718,ENSGALG00000037257
GO:0030183	B cell differentiation	biological_process	0.0010045	0.048892	16	1304	81	15533	ENSGALG00000011718,ENSGALG00000004170,ENSGALG00000002192,ENSGALG00000004958,ENSGALG00000011488,ENSGALG00000015216,ENSGALG00000004398,ENSGALG00000016564,ENSGALG00000039228,ENSGALG00000012420,ENSGALG00000038515,ENSGALG00000003753,ENSGALG00000004107,ENSGALG00000035498,ENSGALG00000014786,ENSGALG00000033507
GO:0032649	regulation of interferon-gamma production	biological_process	0.0010072	0.048892	9	1304	34	15533	ENSGALG00000008094,ENSGALG00000000209,ENSGALG00000011434,ENSGALG00000001409,ENSGALG00000040621,ENSGALG00000000892,ENSGALG00000032530,ENSGALG00000005757,ENSGALG00000042875
GO:0016757	transferase activity, transferring glycosyl groups	molecular_function	0.0010345	0.050079	36	1304	239	15533	ENSGALG00000014933,ENSGALG00000008174,ENSGALG00000041101,ENSGALG00000011805,ENSGALG00000026192,ENSGALG00000002067,ENSGALG00000029596,ENSGALG00000002543,ENSGALG00000038978,ENSGALG00000013674,ENSGALG00000014944,ENSGALG00000001130,ENSGALG00000013406,ENSGALG00000008539,ENSGALG00000042771,ENSGALG00000009078,ENSGALG00000005599,ENSGALG00000011465,ENSGALG00000009452,ENSGALG00000005407,ENSGALG00000016803,…
GO:0030224	monocyte differentiation	biological_process	0.001043	0.050345	7	1304	20	15533	ENSGALG00000014645,ENSGALG00000004594,ENSGALG00000035498,ENSGALG00000006062,ENSGALG00000039228,ENSGALG00000004974,ENSGALG00000008340
GO:0044403	symbiosis, encompassing mutualism through parasitism	biological_process	0.0010502	0.050361	34	1304	250	15533	ENSGALG00000033295,ENSGALG00000008094,ENSGALG00000003578,ENSGALG00000010175,XLOC_048237,ENSGALG00000043603,ENSGALG00000026838,XLOC_087516,ENSGALG00000013773,ENSGALG00000004727,ENSGALG00000002403,ENSGALG00000009451,ENSGALG00000003770,ENSGALG00000006805,ENSGALG00000006237,ENSGALG00000000892,ENSGALG00000001446,ENSGALG00000032627,ENSGALG00000004496,ENSGALG00000033256,ENSGALG00000044739,ENSGALG0000000…
GO:0044419	interspecies interaction between organisms	biological_process	0.0010502	0.050361	34	1304	250	15533	ENSGALG00000004496,ENSGALG00000032627,ENSGALG00000033256,ENSGALG00000006453,ENSGALG00000044739,ENSGALG00000031325,ENSGALG00000035804,ENSGALG00000011621,ENSGALG00000043287,ENSGALG00000004594,XLOC_087891,ENSGALG00000012420,ENSGALG00000005725,ENSGALG00000005757,ENSGALG00000001409,XLOC_057284,ENSGALG00000000845,ENSGALG00000003578,ENSGALG00000033295,ENSGALG00000008094,XLOC_048237,ENSGALG00000010175,EN…
GO:2001245	regulation of phosphatidylcholine biosynthetic process	biological_process	0.001052	0.050361	3	1304	3	15533	ENSGALG00000013189,ENSGALG00000005206,ENSGALG00000037050
GO:0005085	guanyl-nucleotide exchange factor activity	molecular_function	0.0010621	0.050703	33	1304	163	15533	ENSGALG00000000311,ENSGALG00000012975,ENSGALG00000035492,ENSGALG00000012932,ENSGALG00000036677,ENSGALG00000000055,ENSGALG00000012395,ENSGALG00000002038,ENSGALG00000005237,ENSGALG00000016883,ENSGALG00000003572,ENSGALG00000006840,ENSGALG00000015842,ENSGALG00000004621,ENSGALG00000036547,ENSGALG00000010435,ENSGALG00000015428,ENSGALG00000009480,ENSGALG00000004663,ENSGALG00000006695,ENSGALG00000010903,…
GO:0001568	blood vessel development	biological_process	0.0010745	0.051151	60	1304	402	15533	ENSGALG00000028203,ENSGALG00000008701,ENSGALG00000041299,ENSGALG00000034050,ENSGALG00000008473,ENSGALG00000037943,ENSGALG00000001021,ENSGALG00000008621,ENSGALG00000003580,ENSGALG00000014012,ENSGALG00000005505,ENSGALG00000040957,ENSGALG00000014645,ENSGALG00000032746,ENSGALG00000008459,ENSGALG00000015216,ENSGALG00000004270,ENSGALG00000046125,ENSGALG00000003770,ENSGALG00000003196,ENSGALG00000007145,…
GO:0010741	negative regulation of intracellular protein kinase cascade	biological_process	0.0010953	0.052	26	1304	153	15533	ENSGALG00000028203,ENSGALG00000008701,ENSGALG00000050619,ENSGALG00000004496,ENSGALG00000009450,ENSGALG00000040360,ENSGALG00000002192,ENSGALG00000043287,ENSGALG00000013861,ENSGALG00000028627,ENSGALG00000006647,ENSGALG00000032618,ENSGALG00000028155,ENSGALG00000007650,ENSGALG00000012292,ENSGALG00000013738,ENSGALG00000009096,ENSGALG00000008355,ENSGALG00000039895,ENSGALG00000003863,ENSGALG00000011207,…
GO:0045089	positive regulation of innate immune response	biological_process	0.0011026	0.052131	22	1304	127	15533	ENSGALG00000034722,ENSGALG00000004496,ENSGALG00000012830,ENSGALG00000006453,ENSGALG00000008094,ENSGALG00000005547,ENSGALG00000008837,ENSGALG00000011389,ENSGALG00000006785,ENSGALG00000015666,ENSGALG00000043287,ENSGALG00000013861,ENSGALG00000009920,ENSGALG00000009239,ENSGALG00000042875,ENSGALG00000004048,ENSGALG00000006805,ENSGALG00000001409,ENSGALG00000008407,ENSGALG00000029940,ENSGALG00000000883,…
GO:0001525	angiogenesis	biological_process	0.0011041	0.052131	44	1304	283	15533	ENSGALG00000005505,ENSGALG00000040957,ENSGALG00000008621,ENSGALG00000014012,ENSGALG00000034050,ENSGALG00000041299,ENSGALG00000008473,ENSGALG00000037943,ENSGALG00000028203,ENSGALG00000017414,ENSGALG00000029983,ENSGALG00000003770,ENSGALG00000046125,ENSGALG00000003196,ENSGALG00000007145,ENSGALG00000016059,ENSGALG00000005805,ENSGALG00000032746,ENSGALG00000026098,ENSGALG00000006609,ENSGALG00000043287,…
GO:0031325	positive regulation of cellular metabolic process	biological_process	0.0011085	0.052163	200	1304	1794	15533	ENSGALG00000017327,ENSGALG00000007012,ENSGALG00000012342,ENSGALG00000027188,ENSGALG00000005725,ENSGALG00000007139,ENSGALG00000008127,ENSGALG00000019352,ENSGALG00000029022,ENSGALG00000017034,ENSGALG00000013738,ENSGALG00000003106,ENSGALG00000000242,ENSGALG00000033304,ENSGALG00000015196,ENSGALG00000011205,ENSGALG00000014718,ENSGALG00000010166,ENSGALG00000003059,ENSGALG00000012550,ENSGALG00000022622,…
GO:0048869	cellular developmental process	biological_process	0.0011109	0.052163	285	1304	2565	15533	ENSGALG00000003580,ENSGALG00000007771,ENSGALG00000036806,ENSGALG00000004958,ENSGALG00000031425,ENSGALG00000005377,ENSGALG00000021569,ENSGALG00000029596,ENSGALG00000032746,ENSGALG00000008014,ENSGALG00000024112,ENSGALG00000015216,ENSGALG00000015346,ENSGALG00000009450,ENSGALG00000006258,ENSGALG00000017075,ENSGALG00000041183,ENSGALG00000009050,ENSGALG00000006695,ENSGALG00000000318,ENSGALG00000016342,…
GO:0050868	negative regulation of T cell activation	biological_process	0.0011388	0.053328	13	1304	56	15533	ENSGALG00000042875,ENSGALG00000008014,ENSGALG00000037257,ENSGALG00000006785,ENSGALG00000004587,ENSGALG00000034188,ENSGALG00000004594,ENSGALG00000015148,ENSGALG00000000209,ENSGALG00000031325,ENSGALG00000014362,ENSGALG00000015032,ENSGALG00000008837
GO:0010631	epithelial cell migration	biological_process	0.001146	0.053521	32	1304	180	15533	ENSGALG00000012342,ENSGALG00000043754,ENSGALG00000011099,ENSGALG00000008866,ENSGALG00000042875,ENSGALG00000033557,ENSGALG00000016564,ENSGALG00000000311,ENSGALG00000025950,ENSGALG00000000208,ENSGALG00000039895,ENSGALG00000036883,ENSGALG00000040465,ENSGALG00000004974,ENSGALG00000038801,ENSGALG00000011205,ENSGALG00000009450,ENSGALG00000031325,ENSGALG00000015148,ENSGALG00000012550,ENSGALG00000008459,…
GO:0009892	negative regulation of metabolic process	biological_process	0.0011586	0.053965	160	1304	1397	15533	ENSGALG00000004107,ENSGALG00000016059,ENSGALG00000000892,ENSGALG00000015828,ENSGALG00000041470,ENSGALG00000031700,ENSGALG00000040180,ENSGALG00000034048,ENSGALG00000008459,ENSGALG00000008700,ENSGALG00000002803,ENSGALG00000012799,ENSGALG00000010665,ENSGALG00000029652,ENSGALG00000031534,ENSGALG00000028155,ENSGALG00000008990,ENSGALG00000014645,ENSGALG00000051325,ENSGALG00000014516,ENSGALG00000004189,…
GO:0045346	regulation of MHC class II biosynthetic process	biological_process	0.0011635	0.054045	4	1304	7	15533	ENSGALG00000007171,ENSGALG00000008127,ENSGALG00000043724,ENSGALG00000000892
GO:0001944	vasculature development	biological_process	0.0011807	0.054696	61	1304	412	15533	ENSGALG00000017034,ENSGALG00000023881,ENSGALG00000008127,ENSGALG00000025950,ENSGALG00000040741,ENSGALG00000016927,ENSGALG00000011642,ENSGALG00000034855,ENSGALG00000041626,ENSGALG00000039895,ENSGALG00000012342,ENSGALG00000039228,ENSGALG00000003267,ENSGALG00000033557,ENSGALG00000016564,ENSGALG00000027165,ENSGALG00000026098,ENSGALG00000006343,ENSGALG00000006609,ENSGALG00000043287,ENSGALG00000010875,…
GO:0050728	negative regulation of inflammatory response	biological_process	0.0011913	0.055038	14	1304	65	15533	ENSGALG00000011291,ENSGALG00000015833,ENSGALG00000012304,ENSGALG00000006695,ENSGALG00000012505,ENSGALG00000004364,ENSGALG00000000892,ENSGALG00000035505,ENSGALG00000009450,ENSGALG00000001409,ENSGALG00000041470,ENSGALG00000012481,ENSGALG00000004170,ENSGALG00000013861
GO:0072593	reactive oxygen species metabolic process	biological_process	0.0011993	0.05526	20	1304	113	15533	ENSGALG00000031325,ENSGALG00000008293,ENSGALG00000004621,ENSGALG00000010476,ENSGALG00000016261,ENSGALG00000011149,ENSGALG00000008701,ENSGALG00000005420,ENSGALG00000026757,ENSGALG00000015286,ENSGALG00000006695,ENSGALG00000030187,ENSGALG00000002781,ENSGALG00000034855,ENSGALG00000003863,ENSGALG00000001189,ENSGALG00000017034,ENSGALG00000009240,ENSGALG00000012200,ENSGALG00000015216
GO:0048872	homeostasis of number of cells	biological_process	0.0012199	0.055817	29	1304	178	15533	ENSGALG00000012444,ENSGALG00000006695,ENSGALG00000014645,ENSGALG00000002583,ENSGALG00000004594,ENSGALG00000004587,ENSGALG00000005662,ENSGALG00000013861,ENSGALG00000005505,ENSGALG00000004170,ENSGALG00000031325,ENSGALG00000012550,ENSGALG00000015148,ENSGALG00000007771,ENSGALG00000030432,ENSGALG00000034030,ENSGALG00000011797,ENSGALG00000039228,ENSGALG00000003267,ENSGALG00000004398,ENSGALG00000042875,…
GO:0030036	actin cytoskeleton organization	biological_process	0.0012209	0.055817	69	1304	472	15533	ENSGALG00000001446,ENSGALG00000014786,ENSGALG00000007145,ENSGALG00000027658,ENSGALG00000010663,ENSGALG00000004364,ENSGALG00000026313,ENSGALG00000001329,ENSGALG00000029652,ENSGALG00000014203,ENSGALG00000029512,ENSGALG00000012577,ENSGALG00000010953,ENSGALG00000014645,ENSGALG00000053875,ENSGALG00000012525,ENSGALG00000014012,ENSGALG00000040136,ENSGALG00000008756,ENSGALG00000014978,ENSGALG00000012975,…
GO:0050857	positive regulation of antigen receptor-mediated signaling pathway	biological_process	0.0012211	0.055817	6	1304	15	15533	ENSGALG00000000424,ENSGALG00000037943,ENSGALG00000037826,ENSGALG00000004170,ENSGALG00000003753,ENSGALG00000002192
GO:0032655	regulation of interleukin-12 production	biological_process	0.0012291	0.056033	8	1304	25	15533	ENSGALG00000005757,ENSGALG00000015216,ENSGALG00000042875,ENSGALG00000012304,ENSGALG00000006785,ENSGALG00000008094,ENSGALG00000001409,ENSGALG00000000892
GO:0005912	adherens junction	cellular_component	0.0012429	0.056515	38	1304	198	15533	ENSGALG00000016564,ENSGALG00000054783,ENSGALG00000025864,ENSGALG00000009303,ENSGALG00000029766,ENSGALG00000039895,ENSGALG00000013951,ENSGALG00000007139,ENSGALG00000008340,ENSGALG00000005438,ENSGALG00000012211,ENSGALG00000000318,ENSGALG00000012941,ENSGALG00000003628,ENSGALG00000004246,ENSGALG00000005678,ENSGALG00000043287,ENSGALG00000010875,ENSGALG00000014203,ENSGALG00000038722,ENSGALG00000016986,…
GO:0043167	ion binding	molecular_function	0.0012704	0.057364	412	1304	3909	15533	ENSGALG00000036909,ENSGALG00000011998,ENSGALG00000011046,ENSGALG00000031129,ENSGALG00000012932,ENSGALG00000010001,ENSGALG00000031397,ENSGALG00000005769,ENSGALG00000034493,ENSGALG00000029260,ENSGALG00000034855,ENSGALG00000003863,ENSGALG00000015301,ENSGALG00000029706,ENSGALG00000025864,ENSGALG00000026493,ENSGALG00000008058,ENSGALG00000047908,ENSGALG00000012200,ENSGALG00000029298,ENSGALG00000002024,…
GO:0006790	sulfur compound metabolic process	biological_process	0.0012708	0.057364	25	1304	149	15533	ENSGALG00000034507,ENSGALG00000004612,ENSGALG00000014464,ENSGALG00000016325,ENSGALG00000029632,ENSGALG00000000329,ENSGALG00000004593,ENSGALG00000012010,ENSGALG00000010125,ENSGALG00000028551,ENSGALG00000005626,ENSGALG00000011797,ENSGALG00000002944,ENSGALG00000004903,ENSGALG00000039013,ENSGALG00000016324,ENSGALG00000015376,ENSGALG00000008174,ENSGALG00000034250,ENSGALG00000008818,ENSGALG00000029102,…
GO:0090132	epithelium migration	biological_process	0.0012739	0.057364	32	1304	181	15533	ENSGALG00000008473,ENSGALG00000028203,ENSGALG00000014645,ENSGALG00000008459,ENSGALG00000012799,ENSGALG00000032746,ENSGALG00000017414,ENSGALG00000029983,ENSGALG00000011209,ENSGALG00000046125,ENSGALG00000006237,ENSGALG00000007145,ENSGALG00000040465,ENSGALG00000004974,ENSGALG00000038801,ENSGALG00000011205,ENSGALG00000015148,ENSGALG00000012550,ENSGALG00000009450,ENSGALG00000031325,ENSGALG00000011099,…
GO:0044763	single-organism cellular process	biological_process	0.0012749	0.057364	832	1304	8807	15533	ENSGALG00000012200,ENSGALG00000032803,ENSGALG00000015089,ENSGALG00000002024,ENSGALG00000002201,ENSGALG00000029706,ENSGALG00000012395,ENSGALG00000005757,ENSGALG00000008058,ENSGALG00000026493,ENSGALG00000015301,ENSGALG00000012094,ENSGALG00000034855,ENSGALG00000001409,ENSGALG00000029260,ENSGALG00000011998,ENSGALG00000005206,ENSGALG00000012627,ENSGALG00000010001,ENSGALG00000014263,ENSGALG00000008370,…
GO:0002705	positive regulation of leukocyte mediated immunity	biological_process	0.0012946	0.057974	10	1304	35	15533	ENSGALG00000011718,ENSGALG00000042838,ENSGALG00000034374,ENSGALG00000030270,ENSGALG00000002192,ENSGALG00000032530,ENSGALG00000040621,ENSGALG00000001409,ENSGALG00000003863,ENSGALG00000008094
GO:0032635	interleukin-6 production	biological_process	0.0012952	0.057974	14	1304	68	15533	ENSGALG00000030966,ENSGALG00000003863,ENSGALG00000008094,ENSGALG00000000892,ENSGALG00000000883,ENSGALG00000035498,ENSGALG00000013861,ENSGALG00000015791,ENSGALG00000004594,ENSGALG00000042875,ENSGALG00000008014,ENSGALG00000014182,ENSGALG00000012292,ENSGALG00000015216
GO:0090322	regulation of superoxide metabolic process	biological_process	0.0013032	0.058181	6	1304	13	15533	ENSGALG00000031325,ENSGALG00000012200,ENSGALG00000005420,ENSGALG00000026757,ENSGALG00000015216,ENSGALG00000009240
GO:0033674	positive regulation of kinase activity	biological_process	0.001307	0.058198	49	1304	324	15533	ENSGALG00000004594,ENSGALG00000002766,ENSGALG00000031325,ENSGALG00000006453,ENSGALG00000042838,ENSGALG00000040465,ENSGALG00000010166,ENSGALG00000009320,ENSGALG00000014718,ENSGALG00000027922,ENSGALG00000036677,ENSGALG00000007356,ENSGALG00000003485,ENSGALG00000000055,ENSGALG00000000209,ENSGALG00000003863,ENSGALG00000001189,ENSGALG00000001409,ENSGALG00000012342,ENSGALG00000008058,ENSGALG00000026493,…
GO:0051240	positive regulation of multicellular organismal process	biological_process	0.0013166	0.058477	62	1304	459	15533	ENSGALG00000009966,ENSGALG00000001021,ENSGALG00000040938,ENSGALG00000008837,ENSGALG00000001416,ENSGALG00000008094,ENSGALG00000011434,ENSGALG00000012787,ENSGALG00000049067,ENSGALG00000010812,ENSGALG00000002192,ENSGALG00000016022,ENSGALG00000014645,ENSGALG00000040880,ENSGALG00000004170,ENSGALG00000037257,ENSGALG00000027151,ENSGALG00000040035,ENSGALG00000008014,ENSGALG00000030781,ENSGALG00000015216,…
GO:0023026	MHC class II protein complex binding	molecular_function	0.0013398	0.059354	2	1304	2	15533	ENSGALG00000004594,ENSGALG00000000158
GO:0030853	negative regulation of granulocyte differentiation	biological_process	0.001353	0.059785	4	1304	7	15533	ENSGALG00000036456,ENSGALG00000006062,ENSGALG00000029669,ENSGALG00000035498
GO:0050999	regulation of nitric-oxide synthase activity	biological_process	0.0013684	0.060206	6	1304	15	15533	ENSGALG00000026757,ENSGALG00000016564,ENSGALG00000012200,ENSGALG00000003601,ENSGALG00000043287,ENSGALG00000012444
GO:0009100	glycoprotein metabolic process	biological_process	0.0013695	0.060206	43	1304	285	15533	ENSGALG00000009320,ENSGALG00000009078,ENSGALG00000008539,ENSGALG00000012308,ENSGALG00000004496,ENSGALG00000012010,ENSGALG00000012187,ENSGALG00000010125,ENSGALG00000016803,ENSGALG00000004593,ENSGALG00000036743,ENSGALG00000009452,ENSGALG00000011465,ENSGALG00000038515,ENSGALG00000032526,ENSGALG00000013135,ENSGALG00000029509,ENSGALG00000017158,ENSGALG00000015376,ENSGALG00000013211,ENSGALG00000003323,…
GO:0090130	tissue migration	biological_process	0.001401	0.061349	32	1304	183	15533	ENSGALG00000008459,ENSGALG00000012799,ENSGALG00000032746,ENSGALG00000011209,ENSGALG00000029983,ENSGALG00000017414,ENSGALG00000046125,ENSGALG00000007145,ENSGALG00000006237,ENSGALG00000008473,ENSGALG00000028203,ENSGALG00000014645,ENSGALG00000008866,ENSGALG00000011099,ENSGALG00000043754,ENSGALG00000012342,ENSGALG00000016564,ENSGALG00000033557,ENSGALG00000042875,ENSGALG00000000311,ENSGALG00000039895,…
GO:0048520	positive regulation of behavior	biological_process	0.0014056	0.061349	16	1304	74	15533	ENSGALG00000011205,ENSGALG00000040938,ENSGALG00000050893,ENSGALG00000031325,ENSGALG00000014645,ENSGALG00000043603,ENSGALG00000004594,ENSGALG00000040880,ENSGALG00000016138,ENSGALG00000016564,ENSGALG00000042875,ENSGALG00000013624,ENSGALG00000008459,ENSGALG00000033051,ENSGALG00000036883,ENSGALG00000053278
GO:0043069	negative regulation of programmed cell death	biological_process	0.0014067	0.061349	52	1304	391	15533	ENSGALG00000008014,ENSGALG00000014786,ENSGALG00000029983,ENSGALG00000000892,ENSGALG00000033507,ENSGALG00000007145,ENSGALG00000034050,ENSGALG00000030187,ENSGALG00000001021,ENSGALG00000000636,ENSGALG00000005420,ENSGALG00000035378,ENSGALG00000010175,ENSGALG00000015666,ENSGALG00000004170,ENSGALG00000014645,ENSGALG00000043603,ENSGALG00000004225,ENSGALG00000010476,ENSGALG00000008094,ENSGALG00000008837,…
GO:0055082	cellular chemical homeostasis	biological_process	0.0014098	0.061349	58	1304	414	15533	ENSGALG00000004460,ENSGALG00000001416,ENSGALG00000010812,ENSGALG00000012787,ENSGALG00000011434,ENSGALG00000014071,ENSGALG00000029502,ENSGALG00000015233,ENSGALG00000009509,ENSGALG00000002192,ENSGALG00000043603,ENSGALG00000005505,ENSGALG00000003601,ENSGALG00000032815,ENSGALG00000002066,ENSGALG00000040880,ENSGALG00000006567,ENSGALG00000007220,ENSGALG00000037410,ENSGALG00000037943,ENSGALG00000033507,…
GO:0033031	positive regulation of neutrophil apoptotic process	biological_process	0.0014193	0.061468	3	1304	3	15533	ENSGALG00000015148,ENSGALG00000002583,ENSGALG00000005505
GO:0002294	CD4-positive, alpha-beta T cell differentiation involved in immune response	biological_process	0.0014232	0.061468	9	1304	29	15533	ENSGALG00000040621,ENSGALG00000015148,ENSGALG00000001409,ENSGALG00000004587,ENSGALG00000037257,ENSGALG00000003267,ENSGALG00000042875,ENSGALG00000015346,ENSGALG00000012830
GO:0042093	T-helper cell differentiation	biological_process	0.0014232	0.061468	9	1304	29	15533	ENSGALG00000004587,ENSGALG00000040621,ENSGALG00000001409,ENSGALG00000015148,ENSGALG00000015346,ENSGALG00000012830,ENSGALG00000037257,ENSGALG00000042875,ENSGALG00000003267
GO:0040012	regulation of locomotion	biological_process	0.0014439	0.062205	79	1304	570	15533	ENSGALG00000004364,ENSGALG00000008459,ENSGALG00000013773,ENSGALG00000026313,ENSGALG00000012799,ENSGALG00000001446,ENSGALG00000014786,ENSGALG00000017414,ENSGALG00000006237,ENSGALG00000046125,ENSGALG00000050893,ENSGALG00000008473,ENSGALG00000028203,ENSGALG00000014645,ENSGALG00000040880,ENSGALG00000040957,ENSGALG00000010246,ENSGALG00000040360,ENSGALG00000043754,ENSGALG00000012342,ENSGALG00000012420,…
GO:0002676	regulation of chronic inflammatory response	biological_process	0.0014691	0.063038	3	1304	4	15533	ENSGALG00000000892,ENSGALG00000014182,ENSGALG00000013861
GO:0006874	cellular calcium ion homeostasis	biological_process	0.0014705	0.063038	37	1304	235	15533	ENSGALG00000003774,ENSGALG00000020331,ENSGALG00000009050,ENSGALG00000009320,ENSGALG00000017044,ENSGALG00000031325,ENSGALG00000008445,ENSGALG00000043287,ENSGALG00000011885,ENSGALG00000042875,ENSGALG00000016564,ENSGALG00000015080,ENSGALG00000012292,ENSGALG00000002570,ENSGALG00000003863,ENSGALG00000006567,ENSGALG00000037943,ENSGALG00000001416,ENSGALG00000010812,ENSGALG00000014071,ENSGALG00000029502,…
GO:0071356	cellular response to tumor necrosis factor	biological_process	0.0014837	0.063448	17	1304	96	15533	ENSGALG00000009240,ENSGALG00000029596,ENSGALG00000003753,ENSGALG00000026663,ENSGALG00000015216,ENSGALG00000039228,ENSGALG00000032717,ENSGALG00000016564,ENSGALG00000043603,ENSGALG00000034213,ENSGALG00000011389,ENSGALG00000042838,ENSGALG00000036502,ENSGALG00000002781,ENSGALG00000034478,ENSGALG00000001882,ENSGALG00000012304
GO:0007166	cell surface receptor signaling pathway	biological_process	0.0015229	0.064899	227	1304	2133	15533	ENSGALG00000013356,ENSGALG00000014178,ENSGALG00000013803,ENSGALG00000011205,ENSGALG00000042471,ENSGALG00000020331,ENSGALG00000001882,ENSGALG00000014514,ENSGALG00000032363,ENSGALG00000010166,ENSGALG00000026098,ENSGALG00000012865,ENSGALG00000004593,ENSGALG00000036456,ENSGALG00000012550,ENSGALG00000000783,ENSGALG00000037166,ENSGALG00000040621,ENSGALG00000012342,ENSGALG00000017327,ENSGALG00000027188,…
GO:0006650	glycerophospholipid metabolic process	biological_process	0.0015252	0.064899	32	1304	194	15533	ENSGALG00000016959,ENSGALG00000005505,ENSGALG00000010925,ENSGALG00000008756,ENSGALG00000012769,ENSGALG00000009056,ENSGALG00000037050,ENSGALG00000014786,ENSGALG00000035498,ENSGALG00000009096,ENSGALG00000033507,ENSGALG00000008842,ENSGALG00000004220,ENSGALG00000009015,ENSGALG00000032746,ENSGALG00000016605,ENSGALG00000002583,ENSGALG00000046727,ENSGALG00000007181,ENSGALG00000015349,ENSGALG00000001606,…
GO:0033034	positive regulation of myeloid cell apoptotic process	biological_process	0.0016055	0.068145	4	1304	6	15533	ENSGALG00000005505,ENSGALG00000014645,ENSGALG00000002583,ENSGALG00000015148
GO:0002287	alpha-beta T cell activation involved in immune response	biological_process	0.0016486	0.069524	9	1304	30	15533	ENSGALG00000040621,ENSGALG00000001409,ENSGALG00000015148,ENSGALG00000004587,ENSGALG00000037257,ENSGALG00000042875,ENSGALG00000003267,ENSGALG00000015346,ENSGALG00000012830
GO:0002293	alpha-beta T cell differentiation involved in immune response	biological_process	0.0016486	0.069524	9	1304	30	15533	ENSGALG00000015346,ENSGALG00000012830,ENSGALG00000037257,ENSGALG00000042875,ENSGALG00000003267,ENSGALG00000004587,ENSGALG00000040621,ENSGALG00000001409,ENSGALG00000015148
GO:0030154	cell differentiation	biological_process	0.00165	0.069524	259	1304	2331	15533	ENSGALG00000036086,ENSGALG00000038629,ENSGALG00000043587,ENSGALG00000014163,ENSGALG00000011291,ENSGALG00000000195,ENSGALG00000034661,ENSGALG00000013605,ENSGALG00000033295,ENSGALG00000054783,ENSGALG00000042875,ENSGALG00000004398,ENSGALG00000008308,ENSGALG00000013624,ENSGALG00000009403,ENSGALG00000034584,ENSGALG00000054619,ENSGALG00000002645,ENSGALG00000008866,ENSGALG00000008355,ENSGALG00000004893,…
GO:0045860	positive regulation of protein kinase activity	biological_process	0.0016757	0.070433	45	1304	296	15533	ENSGALG00000028005,ENSGALG00000011434,ENSGALG00000010246,ENSGALG00000026167,ENSGALG00000030432,ENSGALG00000009314,ENSGALG00000043603,ENSGALG00000002192,ENSGALG00000003601,ENSGALG00000040880,ENSGALG00000000685,ENSGALG00000009966,ENSGALG00000001289,ENSGALG00000017238,ENSGALG00000008373,ENSGALG00000029983,ENSGALG00000004370,ENSGALG00000030706,ENSGALG00000040035,ENSGALG00000015216,ENSGALG00000043587,…
GO:0042060	wound healing	biological_process	0.0017057	0.071518	34	1304	216	15533	ENSGALG00000043287,ENSGALG00000026098,ENSGALG00000015148,ENSGALG00000012550,ENSGALG00000026677,ENSGALG00000011205,ENSGALG00000043204,ENSGALG00000009050,ENSGALG00000015464,ENSGALG00000009240,ENSGALG00000002570,ENSGALG00000016927,ENSGALG00000025950,ENSGALG00000029298,ENSGALG00000014124,ENSGALG00000042875,ENSGALG00000002201,ENSGALG00000011885,ENSGALG00000005505,ENSGALG00000000568,ENSGALG00000011434,…
GO:0008199	ferric iron binding	molecular_function	0.001728	0.072255	3	1304	6	15533	ENSGALG00000032854,ENSGALG00000007220,ENSGALG00000016442
GO:0071900	regulation of protein serine/threonine kinase activity	biological_process	0.0017316	0.072255	42	1304	296	15533	ENSGALG00000000845,ENSGALG00000027922,ENSGALG00000003485,ENSGALG00000003863,ENSGALG00000011207,ENSGALG00000010537,ENSGALG00000012342,ENSGALG00000008058,ENSGALG00000026493,ENSGALG00000005725,ENSGALG00000032618,ENSGALG00000013892,ENSGALG00000004398,ENSGALG00000043287,ENSGALG00000013861,ENSGALG00000002766,ENSGALG00000031325,ENSGALG00000009450,ENSGALG00000006453,ENSGALG00000036456,ENSGALG00000042838,…
GO:0046425	regulation of JAK-STAT cascade	biological_process	0.0017594	0.073236	13	1304	68	15533	ENSGALG00000000892,ENSGALG00000001409,ENSGALG00000015022,ENSGALG00000046125,ENSGALG00000043603,ENSGALG00000002192,ENSGALG00000043287,ENSGALG00000005725,ENSGALG00000004398,ENSGALG00000016564,ENSGALG00000015708,ENSGALG00000000843,ENSGALG00000050619
GO:0004725	protein tyrosine phosphatase activity	molecular_function	0.0017858	0.074105	20	1304	91	15533	ENSGALG00000006567,ENSGALG00000002192,ENSGALG00000021572,ENSGALG00000011078,ENSGALG00000009450,ENSGALG00000040360,ENSGALG00000004048,ENSGALG00000042297,ENSGALG00000032618,ENSGALG00000013867,ENSGALG00000006647,ENSGALG00000028155,ENSGALG00000038469,ENSGALG00000009823,ENSGALG00000021355,ENSGALG00000012627,ENSGALG00000009784,ENSGALG00000009096,ENSGALG00000035017,ENSGALG00000011207
GO:0071944	cell periphery	cellular_component	0.0017889	0.074105	314	1304	2851	15533	ENSGALG00000007217,ENSGALG00000014071,ENSGALG00000014202,ENSGALG00000006420,ENSGALG00000009966,ENSGALG00000015708,ENSGALG00000008756,ENSGALG00000008473,ENSGALG00000034188,ENSGALG00000017414,ENSGALG00000011592,ENSGALG00000016605,ENSGALG00000029512,ENSGALG00000006172,ENSGALG00000016817,ENSGALG00000005460,ENSGALG00000015433,ENSGALG00000000452,ENSGALG00000004364,ENSGALG00000016896,ENSGALG00000045478,…
GO:0002218	activation of innate immune response	biological_process	0.0018027	0.074497	19	1304	107	15533	ENSGALG00000009239,ENSGALG00000042875,ENSGALG00000004048,ENSGALG00000008407,ENSGALG00000011642,ENSGALG00000029940,ENSGALG00000000883,ENSGALG00000034722,ENSGALG00000012830,ENSGALG00000004496,ENSGALG00000008094,ENSGALG00000006453,ENSGALG00000008837,ENSGALG00000005547,ENSGALG00000043287,ENSGALG00000013861,ENSGALG00000015666,ENSGALG00000006785,ENSGALG00000011389
GO:1902170	cellular response to reactive nitrogen species	biological_process	0.0018133	0.074758	3	1304	3	15533	ENSGALG00000042838,ENSGALG00000017034,ENSGALG00000013892
GO:0016998	cell wall macromolecule catabolic process	biological_process	0.0018204	0.07487	3	1304	5	15533	ENSGALG00000012308,ENSGALG00000016761,ENSGALG00000009963
GO:0032502	developmental process	biological_process	0.0018372	0.075381	379	1304	3556	15533	ENSGALG00000016564,ENSGALG00000014124,ENSGALG00000033557,ENSGALG00000028119,ENSGALG00000032526,ENSGALG00000016707,ENSGALG00000004771,ENSGALG00000007650,ENSGALG00000039120,ENSGALG00000017644,ENSGALG00000041626,ENSGALG00000001474,ENSGALG00000011207,ENSGALG00000003753,ENSGALG00000006325,ENSGALG00000015464,ENSGALG00000023881,ENSGALG00000014155,ENSGALG00000004960,ENSGALG00000038801,ENSGALG00000033469,…
GO:0032615	interleukin-12 production	biological_process	0.0018449	0.075391	8	1304	26	15533	ENSGALG00000005757,ENSGALG00000015216,ENSGALG00000042875,ENSGALG00000012304,ENSGALG00000006785,ENSGALG00000001409,ENSGALG00000008094,ENSGALG00000000892
GO:0045730	respiratory burst	biological_process	0.0018462	0.075391	6	1304	18	15533	ENSGALG00000009450,ENSGALG00000033051,ENSGALG00000016261,ENSGALG00000011434,ENSGALG00000001189,ENSGALG00000006695
GO:0009101	glycoprotein biosynthetic process	biological_process	0.0018581	0.075697	39	1304	256	15533	ENSGALG00000016803,ENSGALG00000036743,ENSGALG00000012010,ENSGALG00000012187,ENSGALG00000010125,ENSGALG00000011465,ENSGALG00000009452,ENSGALG00000009078,ENSGALG00000009320,ENSGALG00000004496,ENSGALG00000008539,ENSGALG00000034250,ENSGALG00000041564,ENSGALG00000029102,ENSGALG00000017366,ENSGALG00000008930,ENSGALG00000013135,ENSGALG00000029509,ENSGALG00000017158,ENSGALG00000038515,ENSGALG00000032526,…
GO:0051248	negative regulation of protein metabolic process	biological_process	0.0018811	0.076454	61	1304	449	15533	ENSGALG00000031325,ENSGALG00000029077,ENSGALG00000009450,ENSGALG00000036456,ENSGALG00000012608,ENSGALG00000043287,ENSGALG00000013861,ENSGALG00000028627,ENSGALG00000009320,ENSGALG00000009050,ENSGALG00000002781,ENSGALG00000016912,ENSGALG00000000209,ENSGALG00000011207,ENSGALG00000041790,ENSGALG00000008127,ENSGALG00000012480,ENSGALG00000032618,ENSGALG00000003267,ENSGALG00000007141,ENSGALG00000010537,…
GO:0051347	positive regulation of transferase activity	biological_process	0.0018911	0.076681	51	1304	350	15533	ENSGALG00000012342,ENSGALG00000008058,ENSGALG00000026493,ENSGALG00000005725,ENSGALG00000002816,ENSGALG00000016564,ENSGALG00000013892,ENSGALG00000004398,ENSGALG00000027922,ENSGALG00000036677,ENSGALG00000003485,ENSGALG00000007356,ENSGALG00000000055,ENSGALG00000003863,ENSGALG00000000209,ENSGALG00000001189,ENSGALG00000001409,ENSGALG00000042838,ENSGALG00000040465,ENSGALG00000010166,ENSGALG00000009320,…
GO:0055074	calcium ion homeostasis	biological_process	0.0019025	0.076962	38	1304	245	15533	ENSGALG00000031325,ENSGALG00000043287,ENSGALG00000008445,ENSGALG00000020331,ENSGALG00000009050,ENSGALG00000009320,ENSGALG00000003774,ENSGALG00000017044,ENSGALG00000002570,ENSGALG00000003863,ENSGALG00000011046,ENSGALG00000011885,ENSGALG00000016564,ENSGALG00000042875,ENSGALG00000015080,ENSGALG00000012292,ENSGALG00000001416,ENSGALG00000014071,ENSGALG00000010812,ENSGALG00000015233,ENSGALG00000009509,…
GO:0097300	programmed necrotic cell death	biological_process	0.0019181	0.077401	7	1304	21	15533	ENSGALG00000013892,ENSGALG00000017186,ENSGALG00000008837,ENSGALG00000003753,ENSGALG00000002766,ENSGALG00000043287,ENSGALG00000042838
GO:0030029	actin filament-based process	biological_process	0.0019223	0.077401	73	1304	513	15533	ENSGALG00000003521,ENSGALG00000000318,ENSGALG00000016342,ENSGALG00000011608,ENSGALG00000006695,ENSGALG00000009050,ENSGALG00000031565,ENSGALG00000038678,ENSGALG00000033789,ENSGALG00000031325,ENSGALG00000008058,ENSGALG00000007650,ENSGALG00000016564,ENSGALG00000002786,ENSGALG00000017644,ENSGALG00000013579,ENSGALG00000005042,ENSGALG00000005597,ENSGALG00000013605,ENSGALG00000010812,ENSGALG00000003717,…
GO:0002292	T cell differentiation involved in immune response	biological_process	0.0019281	0.077452	9	1304	31	15533	ENSGALG00000012830,ENSGALG00000015346,ENSGALG00000042875,ENSGALG00000003267,ENSGALG00000037257,ENSGALG00000004587,ENSGALG00000001409,ENSGALG00000015148,ENSGALG00000040621
GO:0070836	caveola assembly	biological_process	0.0019381	0.077674	3	1304	4	15533	ENSGALG00000014159,ENSGALG00000033295,ENSGALG00000043287
GO:0003018	vascular process in circulatory system	biological_process	0.0019483	0.077899	14	1304	74	15533	ENSGALG00000016912,ENSGALG00000001416,ENSGALG00000031325,ENSGALG00000029983,ENSGALG00000013143,ENSGALG00000040880,ENSGALG00000043287,ENSGALG00000006343,ENSGALG00000002944,ENSGALG00000040035,ENSGALG00000006695,ENSGALG00000014182,ENSGALG00000008459,ENSGALG00000004364
GO:0044238	primary metabolic process	biological_process	0.0019657	0.078413	688	1304	7401	15533	ENSGALG00000021355,ENSGALG00000013452,ENSGALG00000052646,ENSGALG00000000156,ENSGALG00000032746,ENSGALG00000009839,ENSGALG00000041687,ENSGALG00000008014,ENSGALG00000014956,ENSGALG00000006352,ENSGALG00000015216,ENSGALG00000013072,ENSGALG00000012739,ENSGALG00000036806,ENSGALG00000008094,ENSGALG00000027714,ENSGALG00000000685,ENSGALG00000016959,ENSGALG00000046326,ENSGALG00000000972,ENSGALG00000008684,…
GO:0046632	alpha-beta T cell differentiation	biological_process	0.0019884	0.079137	14	1304	62	15533	ENSGALG00000040621,ENSGALG00000032530,ENSGALG00000015148,ENSGALG00000001409,ENSGALG00000012865,ENSGALG00000004587,ENSGALG00000004170,ENSGALG00000006785,ENSGALG00000037257,ENSGALG00000003267,ENSGALG00000042875,ENSGALG00000015216,ENSGALG00000012830,ENSGALG00000015346
GO:2000145	regulation of cell motility	biological_process	0.002013	0.079933	74	1304	532	15533	ENSGALG00000000311,ENSGALG00000012946,ENSGALG00000005696,ENSGALG00000039895,ENSGALG00000013624,ENSGALG00000007650,ENSGALG00000008866,ENSGALG00000011885,ENSGALG00000042875,ENSGALG00000033557,ENSGALG00000016564,ENSGALG00000002583,ENSGALG00000030276,ENSGALG00000043287,ENSGALG00000015842,ENSGALG00000009450,ENSGALG00000031325,ENSGALG00000012998,ENSGALG00000004974,ENSGALG00000038801,ENSGALG00000006695,…
GO:0032729	positive regulation of interferon-gamma production	biological_process	0.0020288	0.080374	6	1304	18	15533	ENSGALG00000001409,ENSGALG00000008094,ENSGALG00000011434,ENSGALG00000032530,ENSGALG00000040621,ENSGALG00000005757
GO:0005083	small GTPase regulator activity	molecular_function	0.0020394	0.080608	27	1304	131	15533	ENSGALG00000036677,ENSGALG00000010903,ENSGALG00000036327,ENSGALG00000012975,ENSGALG00000012932,ENSGALG00000013846,ENSGALG00000005237,ENSGALG00000003572,ENSGALG00000012395,ENSGALG00000048151,ENSGALG00000016886,ENSGALG00000002038,ENSGALG00000008169,ENSGALG00000004364,ENSGALG00000010435,ENSGALG00000011464,ENSGALG00000004621,ENSGALG00000006840,ENSGALG00000016834,ENSGALG00000039337,ENSGALG00000002599,…
GO:0005886	plasma membrane	cellular_component	0.0020817	0.082093	303	1304	2748	15533	ENSGALG00000009086,ENSGALG00000001289,ENSGALG00000004310,ENSGALG00000007052,ENSGALG00000011078,ENSGALG00000002599,ENSGALG00000033295,ENSGALG00000013605,ENSGALG00000010812,ENSGALG00000000195,ENSGALG00000038629,ENSGALG00000043587,ENSGALG00000016986,ENSGALG00000029983,ENSGALG00000003521,ENSGALG00000038393,ENSGALG00000042838,ENSGALG00000014182,ENSGALG00000030270,ENSGALG00000015833,ENSGALG00000036901,…
GO:0001776	leukocyte homeostasis	biological_process	0.0021008	0.082654	12	1304	51	15533	ENSGALG00000011797,ENSGALG00000042875,ENSGALG00000014645,ENSGALG00000002583,ENSGALG00000004594,ENSGALG00000004587,ENSGALG00000013861,ENSGALG00000005505,ENSGALG00000004170,ENSGALG00000031325,ENSGALG00000003863,ENSGALG00000015148
GO:0070161	anchoring junction	cellular_component	0.0021145	0.083004	38	1304	204	15533	ENSGALG00000043287,ENSGALG00000010875,ENSGALG00000005678,ENSGALG00000003628,ENSGALG00000012941,ENSGALG00000004246,ENSGALG00000012211,ENSGALG00000000318,ENSGALG00000005438,ENSGALG00000008340,ENSGALG00000013951,ENSGALG00000007139,ENSGALG00000009303,ENSGALG00000039895,ENSGALG00000029766,ENSGALG00000025864,ENSGALG00000054783,ENSGALG00000016564,ENSGALG00000002192,ENSGALG00000031934,ENSGALG00000007431,…
GO:0043011	myeloid dendritic cell differentiation	biological_process	0.0021217	0.0831	5	1304	10	15533	ENSGALG00000008127,ENSGALG00000012830,ENSGALG00000052425,ENSGALG00000009320,ENSGALG00000031325
GO:0034614	cellular response to reactive oxygen species	biological_process	0.0021773	0.085083	15	1304	75	15533	ENSGALG00000017034,ENSGALG00000009240,ENSGALG00000013861,ENSGALG00000030966,ENSGALG00000036883,ENSGALG00000003580,ENSGALG00000015148,ENSGALG00000001189,ENSGALG00000042838,ENSGALG00000015216,ENSGALG00000030187,ENSGALG00000003521,ENSGALG00000012200,ENSGALG00000026757,ENSGALG00000013892
GO:0001914	regulation of T cell mediated cytotoxicity	biological_process	0.0021864	0.085243	5	1304	12	15533	ENSGALG00000003863,ENSGALG00000030270,ENSGALG00000001409,ENSGALG00000034374,ENSGALG00000002192
GO:0010506	regulation of autophagy	biological_process	0.0021927	0.085299	23	1304	125	15533	ENSGALG00000003774,ENSGALG00000029760,ENSGALG00000015286,ENSGALG00000013002,ENSGALG00000004460,ENSGALG00000044383,ENSGALG00000003409,ENSGALG00000012550,ENSGALG00000010476,ENSGALG00000012608,ENSGALG00000017204,ENSGALG00000015546,ENSGALG00000042875,ENSGALG00000003267,ENSGALG00000011274,ENSGALG00000008842,ENSGALG00000026493,ENSGALG00000002403,ENSGALG00000004727,ENSGALG00000000892,ENSGALG00000013738,…
GO:0051247	positive regulation of protein metabolic process	biological_process	0.0022424	0.087033	98	1304	795	15533	ENSGALG00000000883,ENSGALG00000008373,ENSGALG00000003770,ENSGALG00000006061,ENSGALG00000029983,ENSGALG00000030706,ENSGALG00000035912,ENSGALG00000032746,ENSGALG00000008014,ENSGALG00000015216,ENSGALG00000006738,ENSGALG00000043587,ENSGALG00000028005,ENSGALG00000011434,ENSGALG00000030432,ENSGALG00000036806,ENSGALG00000012787,ENSGALG00000043603,ENSGALG00000002192,ENSGALG00000003601,ENSGALG00000000685,…
GO:0050777	negative regulation of immune response	biological_process	0.0022629	0.087549	8	1304	30	15533	ENSGALG00000001409,ENSGALG00000009450,ENSGALG00000000892,ENSGALG00000004587,ENSGALG00000013861,ENSGALG00000035498,ENSGALG00000002192,ENSGALG00000012480
GO:0072507	divalent inorganic cation homeostasis	biological_process	0.0022658	0.087549	40	1304	266	15533	ENSGALG00000008160,ENSGALG00000037943,ENSGALG00000006567,ENSGALG00000029502,ENSGALG00000002192,ENSGALG00000009509,ENSGALG00000015233,ENSGALG00000043603,ENSGALG00000005505,ENSGALG00000003601,ENSGALG00000032815,ENSGALG00000040880,ENSGALG00000001416,ENSGALG00000010812,ENSGALG00000011434,ENSGALG00000014071,ENSGALG00000014933,ENSGALG00000023379,ENSGALG00000027151,ENSGALG00000016817,ENSGALG00000012196,…
GO:0035588	G-protein coupled purinergic receptor signaling pathway	biological_process	0.0022874	0.08802	6	1304	20	15533	ENSGALG00000040367,ENSGALG00000004170,ENSGALG00000017327,ENSGALG00000003323,ENSGALG00000014182,ENSGALG00000000783
GO:0032680	regulation of tumor necrosis factor production	biological_process	0.00229	0.08802	13	1304	61	15533	ENSGALG00000029983,ENSGALG00000014786,ENSGALG00000002192,ENSGALG00000013861,ENSGALG00000032530,ENSGALG00000000892,ENSGALG00000000883,ENSGALG00000006453,ENSGALG00000001409,ENSGALG00000015216,ENSGALG00000009320,ENSGALG00000042875,ENSGALG00000004663
GO:0005975	carbohydrate metabolic process	biological_process	0.0022933	0.08802	67	1304	543	15533	ENSGALG00000026192,ENSGALG00000002067,ENSGALG00000038978,ENSGALG00000015264,ENSGALG00000012543,ENSGALG00000041470,ENSGALG00000013406,ENSGALG00000014933,ENSGALG00000013773,ENSGALG00000013828,ENSGALG00000014769,ENSGALG00000008756,ENSGALG00000039611,ENSGALG00000017366,ENSGALG00000017034,ENSGALG00000008930,ENSGALG00000013814,ENSGALG00000029198,ENSGALG00000009963,ENSGALG00000041564,ENSGALG00000039013,…
GO:0046427	positive regulation of JAK-STAT cascade	biological_process	0.0023124	0.088554	9	1304	36	15533	ENSGALG00000016564,ENSGALG00000004398,ENSGALG00000005725,ENSGALG00000015708,ENSGALG00000046125,ENSGALG00000015022,ENSGALG00000001409,ENSGALG00000000892,ENSGALG00000043603
GO:0043903	regulation of symbiosis, encompassing mutualism through parasitism	biological_process	0.0023208	0.08868	18	1304	105	15533	ENSGALG00000013773,ENSGALG00000012420,ENSGALG00000005757,ENSGALG00000009451,ENSGALG00000003770,ENSGALG00000001409,ENSGALG00000006805,ENSGALG00000000892,ENSGALG00000006237,ENSGALG00000001446,ENSGALG00000032627,ENSGALG00000033295,ENSGALG00000006453,ENSGALG00000035804,ENSGALG00000043287,ENSGALG00000043603,ENSGALG00000026838,ENSGALG00000004594
GO:0010604	positive regulation of macromolecule metabolic process	biological_process	0.0023502	0.089553	204	1304	1859	15533	ENSGALG00000016022,ENSGALG00000009314,ENSGALG00000014645,ENSGALG00000039990,ENSGALG00000004587,ENSGALG00000040880,ENSGALG00000005505,ENSGALG00000008837,ENSGALG00000015022,ENSGALG00000026167,ENSGALG00000010246,ENSGALG00000009052,ENSGALG00000040180,ENSGALG00000014933,ENSGALG00000005653,ENSGALG00000008459,ENSGALG00000040035,ENSGALG00000012799,ENSGALG00000015009,ENSGALG00000001446,ENSGALG00000005839,…
GO:0030334	regulation of cell migration	biological_process	0.0023541	0.089553	71	1304	505	15533	ENSGALG00000040360,ENSGALG00000010246,ENSGALG00000014645,ENSGALG00000040880,ENSGALG00000040957,ENSGALG00000028203,ENSGALG00000050893,ENSGALG00000008473,ENSGALG00000046125,ENSGALG00000014786,ENSGALG00000017414,ENSGALG00000026313,ENSGALG00000012799,ENSGALG00000008459,ENSGALG00000004364,ENSGALG00000012187,ENSGALG00000015148,ENSGALG00000012550,ENSGALG00000036456,ENSGALG00000036743,ENSGALG00000012865,…
GO:0045779	negative regulation of bone resorption	biological_process	0.0023652	0.089779	4	1304	8	15533	ENSGALG00000004893,ENSGALG00000006567,ENSGALG00000003863,ENSGALG00000035498
GO:0007266	Rho protein signal transduction	biological_process	0.0023825	0.090236	28	1304	160	15533	ENSGALG00000003717,ENSGALG00000004621,ENSGALG00000016834,ENSGALG00000006840,ENSGALG00000002599,ENSGALG00000015842,ENSGALG00000020331,ENSGALG00000002699,ENSGALG00000006695,ENSGALG00000007145,ENSGALG00000036677,ENSGALG00000036327,ENSGALG00000002570,ENSGALG00000036883,ENSGALG00000046125,ENSGALG00000012932,ENSGALG00000034020,ENSGALG00000026313,ENSGALG00000005237,ENSGALG00000028119,ENSGALG00000003572,…
GO:0035587	purinergic receptor signaling pathway	biological_process	0.0024301	0.091837	7	1304	27	15533	ENSGALG00000017327,ENSGALG00000003323,ENSGALG00000004170,ENSGALG00000040367,ENSGALG00000003863,ENSGALG00000000783,ENSGALG00000014182
GO:0055037	recycling endosome	cellular_component	0.0024479	0.092306	19	1304	97	15533	ENSGALG00000031987,ENSGALG00000015546,ENSGALG00000037953,ENSGALG00000002666,ENSGALG00000008918,ENSGALG00000004663,ENSGALG00000001309,ENSGALG00000006420,ENSGALG00000041644,ENSGALG00000034374,ENSGALG00000009086,ENSGALG00000001474,ENSGALG00000006061,ENSGALG00000004083,ENSGALG00000011490,ENSGALG00000013738,ENSGALG00000014159,ENSGALG00000001689,ENSGALG00000054783
GO:0046631	alpha-beta T cell activation	biological_process	0.0024751	0.09313	16	1304	79	15533	ENSGALG00000032530,ENSGALG00000001409,ENSGALG00000037257,ENSGALG00000042875,ENSGALG00000003267,ENSGALG00000015216,ENSGALG00000015346,ENSGALG00000040621,ENSGALG00000015148,ENSGALG00000012865,ENSGALG00000002192,ENSGALG00000007874,ENSGALG00000006785,ENSGALG00000004170,ENSGALG00000004587,ENSGALG00000012830
GO:0042036	negative regulation of cytokine biosynthetic process	biological_process	0.0025533	0.095863	5	1304	13	15533	ENSGALG00000012304,ENSGALG00000000892,ENSGALG00000012480,ENSGALG00000035498,ENSGALG00000002192
GO:0032768	regulation of monooxygenase activity	biological_process	0.0025647	0.095881	7	1304	21	15533	ENSGALG00000012444,ENSGALG00000043287,ENSGALG00000003601,ENSGALG00000012200,ENSGALG00000026757,ENSGALG00000012304,ENSGALG00000016564
GO:0006958	complement activation, classical pathway	biological_process	0.0025649	0.095881	5	1304	14	15533	ENSGALG00000014659,ENSGALG00000021569,ENSGALG00000014603,ENSGALG00000004771,ENSGALG00000044547
GO:0030851	granulocyte differentiation	biological_process	0.0025949	0.096794	7	1304	24	15533	ENSGALG00000006062,ENSGALG00000036456,ENSGALG00000016022,ENSGALG00000034030,ENSGALG00000029669,ENSGALG00000008127,ENSGALG00000035498
GO:0050731	positive regulation of peptidyl-tyrosine phosphorylation	biological_process	0.0026334	0.098015	20	1304	102	15533	ENSGALG00000015708,ENSGALG00000031325,ENSGALG00000015022,ENSGALG00000002192,ENSGALG00000043603,ENSGALG00000004594,ENSGALG00000030907,ENSGALG00000005725,ENSGALG00000032746,ENSGALG00000016564,ENSGALG00000014124,ENSGALG00000015216,ENSGALG00000007141,ENSGALG00000012292,ENSGALG00000017238,ENSGALG00000001189,ENSGALG00000000209,ENSGALG00000046125,ENSGALG00000001409,ENSGALG00000029983
GO:0002275	myeloid cell activation involved in immune response	biological_process	0.0026782	0.099467	9	1304	32	15533	ENSGALG00000042875,ENSGALG00000008340,ENSGALG00000014182,ENSGALG00000006695,ENSGALG00000004364,ENSGALG00000020316,ENSGALG00000015216,ENSGALG00000053278,ENSGALG00000005688
GO:0046165	alcohol biosynthetic process	biological_process	0.0027039	0.10017	20	1304	111	15533	ENSGALG00000016564,ENSGALG00000027188,ENSGALG00000036754,ENSGALG00000010625,ENSGALG00000013189,ENSGALG00000006352,ENSGALG00000017327,ENSGALG00000013814,ENSGALG00000042105,ENSGALG00000005805,ENSGALG00000033507,ENSGALG00000015264,ENSGALG00000005206,ENSGALG00000012304,ENSGALG00000037050,ENSGALG00000012769,ENSGALG00000008756,ENSGALG00000000783,ENSGALG00000012787,ENSGALG00000008113
GO:0002283	neutrophil activation involved in immune response	biological_process	0.0027086	0.10017	4	1304	7	15533	ENSGALG00000006695,ENSGALG00000015216,ENSGALG00000005688,ENSGALG00000004364
GO:0070493	thrombin receptor signaling pathway	biological_process	0.0027349	0.10092	5	1304	12	15533	ENSGALG00000036883,ENSGALG00000014978,ENSGALG00000002570,ENSGALG00000023379,ENSGALG00000008756
GO:0006024	glycosaminoglycan biosynthetic process	biological_process	0.0027453	0.10109	9	1304	31	15533	ENSGALG00000029596,ENSGALG00000002543,ENSGALG00000029102,ENSGALG00000029983,ENSGALG00000031325,ENSGALG00000010125,ENSGALG00000039013,ENSGALG00000029632,ENSGALG00000012304
GO:0072503	cellular divalent inorganic cation homeostasis	biological_process	0.0027647	0.10137	38	1304	254	15533	ENSGALG00000016564,ENSGALG00000042875,ENSGALG00000011885,ENSGALG00000012292,ENSGALG00000015080,ENSGALG00000003863,ENSGALG00000002570,ENSGALG00000009050,ENSGALG00000009320,ENSGALG00000003774,ENSGALG00000020331,ENSGALG00000017044,ENSGALG00000031325,ENSGALG00000043287,ENSGALG00000008445,ENSGALG00000016817,ENSGALG00000027151,ENSGALG00000023379,ENSGALG00000014933,ENSGALG00000003770,ENSGALG00000042105,…
GO:0032640	tumor necrosis factor production	biological_process	0.0027648	0.10137	13	1304	62	15533	ENSGALG00000002192,ENSGALG00000014786,ENSGALG00000029983,ENSGALG00000013861,ENSGALG00000032530,ENSGALG00000000892,ENSGALG00000000883,ENSGALG00000006453,ENSGALG00000001409,ENSGALG00000015216,ENSGALG00000009320,ENSGALG00000004663,ENSGALG00000042875
GO:0031348	negative regulation of defense response	biological_process	0.0027873	0.10198	15	1304	80	15533	ENSGALG00000004170,ENSGALG00000013861,ENSGALG00000001409,ENSGALG00000041470,ENSGALG00000012481,ENSGALG00000035505,ENSGALG00000000892,ENSGALG00000009450,ENSGALG00000004364,ENSGALG00000012505,ENSGALG00000012304,ENSGALG00000006695,ENSGALG00000015833,ENSGALG00000011291,ENSGALG00000012480
GO:0031294	lymphocyte costimulation	biological_process	0.0028159	0.10233	6	1304	18	15533	ENSGALG00000043287,ENSGALG00000036539,ENSGALG00000004398,ENSGALG00000015032,ENSGALG00000014362,ENSGALG00000012420
GO:0031295	T cell costimulation	biological_process	0.0028159	0.10233	6	1304	18	15533	ENSGALG00000036539,ENSGALG00000043287,ENSGALG00000012420,ENSGALG00000014362,ENSGALG00000015032,ENSGALG00000004398
GO:0044036	cell wall macromolecule metabolic process	biological_process	0.0028206	0.10233	3	1304	6	15533	ENSGALG00000012308,ENSGALG00000016761,ENSGALG00000009963
GO:0071554	cell wall organization or biogenesis	biological_process	0.0028206	0.10233	3	1304	6	15533	ENSGALG00000012308,ENSGALG00000009963,ENSGALG00000016761
GO:0002455	humoral immune response mediated by circulating immunoglobulin	biological_process	0.0028376	0.10273	6	1304	19	15533	ENSGALG00000014603,ENSGALG00000002192,ENSGALG00000044547,ENSGALG00000004771,ENSGALG00000021569,ENSGALG00000014659
GO:0019538	protein metabolic process	biological_process	0.0028839	0.10419	371	1304	3703	15533	ENSGALG00000008373,ENSGALG00000030966,ENSGALG00000009096,ENSGALG00000009784,ENSGALG00000035498,ENSGALG00000003065,ENSGALG00000001130,ENSGALG00000014768,ENSGALG00000004903,ENSGALG00000041202,ENSGALG00000004048,ENSGALG00000010060,ENSGALG00000011434,ENSGALG00000030432,ENSGALG00000003578,ENSGALG00000019060,ENSGALG00000011389,ENSGALG00000002192,ENSGALG00000004612,ENSGALG00000008701,ENSGALG00000037943,…
GO:0045019	negative regulation of nitric oxide biosynthetic process	biological_process	0.0028976	0.10447	3	1304	4	15533	ENSGALG00000043287,ENSGALG00000003601,ENSGALG00000000892
GO:0006541	glutamine metabolic process	biological_process	0.0029298	0.1054	6	1304	17	15533	ENSGALG00000008518,ENSGALG00000002944,ENSGALG00000034735,ENSGALG00000015275,ENSGALG00000010284,ENSGALG00000043754
GO:0009894	regulation of catabolic process	biological_process	0.0029387	0.10551	91	1304	686	15533	ENSGALG00000013002,ENSGALG00000008473,ENSGALG00000006294,ENSGALG00000014978,ENSGALG00000001309,ENSGALG00000029760,ENSGALG00000040957,ENSGALG00000010175,ENSGALG00000007054,ENSGALG00000004587,ENSGALG00000015233,ENSGALG00000010476,ENSGALG00000015022,ENSGALG00000044383,ENSGALG00000002403,ENSGALG00000004727,ENSGALG00000004364,ENSGALG00000008842,ENSGALG00000016817,ENSGALG00000029652,ENSGALG00000040844,…
GO:0043123	positive regulation of I-kappaB kinase/NF-kappaB cascade	biological_process	0.0029523	0.10577	15	1304	78	15533	ENSGALG00000011642,ENSGALG00000008837,ENSGALG00000008355,ENSGALG00000015022,ENSGALG00000006453,ENSGALG00000004594,ENSGALG00000007845,ENSGALG00000000685,ENSGALG00000015666,ENSGALG00000027151,ENSGALG00000013356,ENSGALG00000004398,ENSGALG00000042838,ENSGALG00000034050,ENSGALG00000037943
GO:0031098	stress-activated protein kinase signaling cascade	biological_process	0.0029728	0.10629	29	1304	171	15533	ENSGALG00000009450,ENSGALG00000028005,ENSGALG00000030432,ENSGALG00000036456,ENSGALG00000000685,ENSGALG00000006609,ENSGALG00000002766,ENSGALG00000008701,ENSGALG00000014718,ENSGALG00000042838,ENSGALG00000040465,ENSGALG00000007356,ENSGALG00000000883,ENSGALG00000030966,ENSGALG00000016810,ENSGALG00000008373,ENSGALG00000001189,ENSGALG00000017034,ENSGALG00000003753,ENSGALG00000054834,ENSGALG00000002816,…
GO:0008194	UDP-glycosyltransferase activity	molecular_function	0.002994	0.10682	20	1304	110	15533	ENSGALG00000014933,ENSGALG00000039013,ENSGALG00000011805,ENSGALG00000032526,ENSGALG00000038515,ENSGALG00000017158,ENSGALG00000041101,ENSGALG00000013135,ENSGALG00000008930,ENSGALG00000014944,ENSGALG00000002543,ENSGALG00000029596,ENSGALG00000013406,ENSGALG00000005599,ENSGALG00000009452,ENSGALG00000010125,ENSGALG00000012187,ENSGALG00000014128,ENSGALG00000012010,ENSGALG00000036743
GO:0019725	cellular homeostasis	biological_process	0.0030139	0.10714	65	1304	495	15533	ENSGALG00000012550,ENSGALG00000014800,ENSGALG00000008445,ENSGALG00000020331,ENSGALG00000017044,ENSGALG00000012784,ENSGALG00000007788,ENSGALG00000035345,ENSGALG00000002570,ENSGALG00000009240,ENSGALG00000004869,ENSGALG00000014071,ENSGALG00000005505,ENSGALG00000002066,ENSGALG00000032815,ENSGALG00000040880,ENSGALG00000015233,ENSGALG00000007220,ENSGALG00000006567,ENSGALG00000037410,ENSGALG00000042105,…
GO:0001765	membrane raft assembly	biological_process	0.0030228	0.10714	4	1304	8	15533	ENSGALG00000043287,ENSGALG00000014159,ENSGALG00000033295,ENSGALG00000003770
GO:0032609	interferon-gamma production	biological_process	0.0030268	0.10714	9	1304	40	15533	ENSGALG00000005757,ENSGALG00000042875,ENSGALG00000001409,ENSGALG00000011434,ENSGALG00000008094,ENSGALG00000000209,ENSGALG00000032530,ENSGALG00000000892,ENSGALG00000040621
GO:0030695	GTPase regulator activity	molecular_function	0.0030342	0.10714	56	1304	346	15533	ENSGALG00000004663,ENSGALG00000006695,ENSGALG00000037506,ENSGALG00000009480,ENSGALG00000029354,ENSGALG00000004323,ENSGALG00000008378,ENSGALG00000015428,ENSGALG00000036547,ENSGALG00000013747,ENSGALG00000004621,ENSGALG00000010435,ENSGALG00000011464,ENSGALG00000042357,ENSGALG00000015842,ENSGALG00000015546,ENSGALG00000008793,ENSGALG00000009422,ENSGALG00000006840,ENSGALG00000001797,ENSGALG00000016883,…
GO:0070482	response to oxygen levels	biological_process	0.0030364	0.10714	22	1304	130	15533	ENSGALG00000025864,ENSGALG00000039228,ENSGALG00000031142,ENSGALG00000054783,ENSGALG00000009240,ENSGALG00000017034,ENSGALG00000033635,ENSGALG00000010001,ENSGALG00000015828,ENSGALG00000000636,ENSGALG00000001021,ENSGALG00000004170,ENSGALG00000014800,ENSGALG00000006783,ENSGALG00000043287,ENSGALG00000014516,ENSGALG00000010812,ENSGALG00000003580,ENSGALG00000010476,ENSGALG00000012550,ENSGALG00000014071,…
GO:0032270	positive regulation of cellular protein metabolic process	biological_process	0.0030402	0.10714	88	1304	714	15533	ENSGALG00000008058,ENSGALG00000026493,ENSGALG00000012292,ENSGALG00000042875,ENSGALG00000004398,ENSGALG00000016564,ENSGALG00000014124,ENSGALG00000033635,ENSGALG00000027922,ENSGALG00000003485,ENSGALG00000000055,ENSGALG00000008355,ENSGALG00000004893,ENSGALG00000001409,ENSGALG00000000209,ENSGALG00000003863,ENSGALG00000001189,ENSGALG00000042838,ENSGALG00000012484,ENSGALG00000012444,ENSGALG00000040465,…
GO:0042288	MHC class I protein binding	molecular_function	0.0030754	0.10816	3	1304	5	15533	ENSGALG00000004594,ENSGALG00000038801,ENSGALG00000041471
GO:0071706	tumor necrosis factor superfamily cytokine production	biological_process	0.0030829	0.1082	13	1304	63	15533	ENSGALG00000013861,ENSGALG00000029983,ENSGALG00000002192,ENSGALG00000014786,ENSGALG00000001409,ENSGALG00000006453,ENSGALG00000000883,ENSGALG00000032530,ENSGALG00000000892,ENSGALG00000015216,ENSGALG00000042875,ENSGALG00000004663,ENSGALG00000009320
GO:0005086	ARF guanyl-nucleotide exchange factor activity	molecular_function	0.0031079	0.10886	6	1304	14	15533	ENSGALG00000005042,ENSGALG00000048151,ENSGALG00000012975,ENSGALG00000015428,ENSGALG00000004663,ENSGALG00000013846
GO:0030852	regulation of granulocyte differentiation	biological_process	0.0031366	0.10952	5	1304	13	15533	ENSGALG00000006062,ENSGALG00000036456,ENSGALG00000016022,ENSGALG00000029669,ENSGALG00000035498
GO:0046006	regulation of activated T cell proliferation	biological_process	0.0031395	0.10952	5	1304	12	15533	ENSGALG00000004587,ENSGALG00000011469,ENSGALG00000000209,ENSGALG00000042875,ENSGALG00000001409
GO:0031665	negative regulation of lipopolysaccharide-mediated signaling pathway	biological_process	0.0032544	0.1133	3	1304	5	15533	ENSGALG00000013861,ENSGALG00000036456,ENSGALG00000006453
GO:0006066	alcohol metabolic process	biological_process	0.0032837	0.11409	30	1304	202	15533	ENSGALG00000017327,ENSGALG00000006352,ENSGALG00000015433,ENSGALG00000011213,ENSGALG00000013189,ENSGALG00000010625,ENSGALG00000032746,ENSGALG00000027188,ENSGALG00000016564,ENSGALG00000036754,ENSGALG00000012245,ENSGALG00000017366,ENSGALG00000015264,ENSGALG00000005206,ENSGALG00000042105,ENSGALG00000005805,ENSGALG00000033507,ENSGALG00000013814,ENSGALG00000030187,ENSGALG00000001606,ENSGALG00000008756,…
GO:0046486	glycerolipid metabolic process	biological_process	0.0033131	0.1148	37	1304	247	15533	ENSGALG00000015349,ENSGALG00000007181,ENSGALG00000046727,ENSGALG00000043287,ENSGALG00000002583,ENSGALG00000024034,ENSGALG00000006872,ENSGALG00000043734,ENSGALG00000001606,ENSGALG00000013814,ENSGALG00000005696,ENSGALG00000005206,ENSGALG00000011221,ENSGALG00000017366,ENSGALG00000027188,ENSGALG00000036754,ENSGALG00000005725,ENSGALG00000013117,ENSGALG00000013189,ENSGALG00000005505,ENSGALG00000016959,…
GO:0010605	negative regulation of macromolecule metabolic process	biological_process	0.0033192	0.1148	148	1304	1313	15533	ENSGALG00000003196,ENSGALG00000003770,ENSGALG00000051276,ENSGALG00000041687,ENSGALG00000008014,ENSGALG00000009451,ENSGALG00000012739,ENSGALG00000003675,ENSGALG00000004460,ENSGALG00000003580,ENSGALG00000012787,ENSGALG00000043603,ENSGALG00000046326,ENSGALG00000001021,ENSGALG00000007970,ENSGALG00000011718,ENSGALG00000000843,ENSGALG00000016927,ENSGALG00000027513,ENSGALG00000003485,ENSGALG00000000209,…
GO:0045920	negative regulation of exocytosis	biological_process	0.0033243	0.1148	6	1304	15	15533	ENSGALG00000004364,ENSGALG00000012865,ENSGALG00000020316,ENSGALG00000006695,ENSGALG00000015148,ENSGALG00000001476
GO:0051056	regulation of small GTPase mediated signal transduction	biological_process	0.003331	0.11481	36	1304	205	15533	ENSGALG00000012395,ENSGALG00000013624,ENSGALG00000005237,ENSGALG00000028119,ENSGALG00000035194,ENSGALG00000012613,ENSGALG00000003572,ENSGALG00000012975,ENSGALG00000012932,ENSGALG00000036677,ENSGALG00000002570,ENSGALG00000036883,ENSGALG00000020331,ENSGALG00000037506,ENSGALG00000006695,ENSGALG00000004663,ENSGALG00000006840,ENSGALG00000015842,ENSGALG00000029077,ENSGALG00000004621,ENSGALG00000015433,…
GO:0005516	calmodulin binding	molecular_function	0.0033955	0.11679	17	1304	76	15533	ENSGALG00000033051,ENSGALG00000007441,ENSGALG00000000883,ENSGALG00000007647,ENSGALG00000003601,ENSGALG00000007680,ENSGALG00000005597,ENSGALG00000012608,ENSGALG00000006982,ENSGALG00000031987,ENSGALG00000010812,ENSGALG00000003717,ENSGALG00000032335,ENSGALG00000010440,ENSGALG00000014978,ENSGALG00000005088,ENSGALG00000016518
GO:0007265	Ras protein signal transduction	biological_process	0.0034467	0.11825	47	1304	318	15533	ENSGALG00000029077,ENSGALG00000001476,ENSGALG00000010435,ENSGALG00000004621,ENSGALG00000006840,ENSGALG00000015842,ENSGALG00000020331,ENSGALG00000006695,ENSGALG00000004663,ENSGALG00000002570,ENSGALG00000036677,ENSGALG00000029260,ENSGALG00000001474,ENSGALG00000036883,ENSGALG00000012975,ENSGALG00000012932,ENSGALG00000035492,ENSGALG00000005237,ENSGALG00000028119,ENSGALG00000003572,ENSGALG00000012613,…
GO:0009056	catabolic process	biological_process	0.0034558	0.11825	186	1304	1686	15533	ENSGALG00000030831,ENSGALG00000007145,ENSGALG00000000892,ENSGALG00000042105,ENSGALG00000026663,ENSGALG00000041470,ENSGALG00000041685,ENSGALG00000006805,ENSGALG00000033328,ENSGALG00000010663,ENSGALG00000008842,ENSGALG00000014933,ENSGALG00000031158,ENSGALG00000002403,ENSGALG00000004727,ENSGALG00000013773,ENSGALG00000050831,ENSGALG00000002803,ENSGALG00000031594,ENSGALG00000029652,ENSGALG00000009314,…
GO:0008138	protein tyrosine/serine/threonine phosphatase activity	molecular_function	0.0034585	0.11825	9	1304	41	15533	ENSGALG00000042297,ENSGALG00000006647,ENSGALG00000032618,ENSGALG00000028155,ENSGALG00000009450,ENSGALG00000040360,ENSGALG00000011207,ENSGALG00000012627,ENSGALG00000021572
GO:0038066	p38MAPK cascade	biological_process	0.0034733	0.11853	7	1304	23	15533	ENSGALG00000012342,ENSGALG00000001189,ENSGALG00000013892,ENSGALG00000008701,ENSGALG00000028005,ENSGALG00000000883,ENSGALG00000039228
GO:0006082	organic acid metabolic process	biological_process	0.0035386	0.12051	76	1304	653	15533	ENSGALG00000008518,ENSGALG00000026757,ENSGALG00000004974,ENSGALG00000001749,ENSGALG00000000329,ENSGALG00000005739,ENSGALG00000016325,ENSGALG00000012010,ENSGALG00000011511,ENSGALG00000006783,ENSGALG00000043287,ENSGALG00000006300,ENSGALG00000012200,ENSGALG00000015376,ENSGALG00000034250,ENSGALG00000005206,ENSGALG00000033635,ENSGALG00000029102,ENSGALG00000001850,ENSGALG00000010001,ENSGALG00000040594,…
GO:0002833	positive regulation of response to biotic stimulus	biological_process	0.0035871	0.12193	6	1304	17	15533	ENSGALG00000023411,ENSGALG00000025950,ENSGALG00000008094,ENSGALG00000012787,ENSGALG00000001409,ENSGALG00000012342
GO:0003824	catalytic activity	molecular_function	0.0036042	0.12221	466	1304	4870	15533	ENSGALG00000009587,ENSGALG00000001392,ENSGALG00000007052,ENSGALG00000007462,ENSGALG00000005088,ENSGALG00000011078,ENSGALG00000013535,ENSGALG00000005710,ENSGALG00000037953,ENSGALG00000016412,ENSGALG00000043806,ENSGALG00000036645,ENSGALG00000006738,ENSGALG00000007647,ENSGALG00000013033,ENSGALG00000016512,ENSGALG00000010625,ENSGALG00000031142,ENSGALG00000009015,ENSGALG00000013674,ENSGALG00000015531,…
GO:0010876	lipid localization	biological_process	0.003615	0.12221	34	1304	236	15533	ENSGALG00000016896,ENSGALG00000031325,ENSGALG00000015148,ENSGALG00000003645,ENSGALG00000041036,ENSGALG00000043287,ENSGALG00000041183,ENSGALG00000041644,ENSGALG00000010166,ENSGALG00000013356,ENSGALG00000004974,ENSGALG00000007439,ENSGALG00000043734,ENSGALG00000006646,ENSGALG00000029940,ENSGALG00000003496,ENSGALG00000003863,ENSGALG00000014192,ENSGALG00000005206,ENSGALG00000011007,ENSGALG00000007650,…
GO:0050798	activated T cell proliferation	biological_process	0.0036168	0.12221	6	1304	16	15533	ENSGALG00000004587,ENSGALG00000011469,ENSGALG00000000209,ENSGALG00000015022,ENSGALG00000001409,ENSGALG00000042875
GO:0045581	negative regulation of T cell differentiation	biological_process	0.0036296	0.1224	6	1304	21	15533	ENSGALG00000004594,ENSGALG00000006785,ENSGALG00000004587,ENSGALG00000037257,ENSGALG00000042875,ENSGALG00000015148
GO:0005575	cellular_component	cellular_component	0.0037291	0.12551	1136	1304	12893	15533	ENSGALG00000002771,ENSGALG00000046326,ENSGALG00000000685,ENSGALG00000052643,ENSGALG00000036806,ENSGALG00000000141,ENSGALG00000008094,ENSGALG00000015649,ENSGALG00000012739,ENSGALG00000011803,ENSGALG00000006352,ENSGALG00000015416,ENSGALG00000011566,ENSGALG00000009839,ENSGALG00000013452,ENSGALG00000031693,ENSGALG00000002326,ENSGALG00000031210,ENSGALG00000042193,ENSGALG00000034528,ENSGALG00000009570,…
GO:0046851	negative regulation of bone remodeling	biological_process	0.0037597	0.1263	4	1304	9	15533	ENSGALG00000035498,ENSGALG00000004893,ENSGALG00000006567,ENSGALG00000003863
GO:0071901	negative regulation of protein serine/threonine kinase activity	biological_process	0.003794	0.1272	15	1304	84	15533	ENSGALG00000043287,ENSGALG00000013861,ENSGALG00000009450,ENSGALG00000003675,ENSGALG00000011207,ENSGALG00000040360,ENSGALG00000006738,ENSGALG00000010537,ENSGALG00000001021,ENSGALG00000008060,ENSGALG00000028203,ENSGALG00000032618,ENSGALG00000006647,ENSGALG00000031331,ENSGALG00000028155
GO:0051903	S-(hydroxymethyl)glutathione dehydrogenase activity	molecular_function	0.0038117	0.12755	2	1304	2	15533	ENSGALG00000012245,ENSGALG00000013072
GO:0050710	negative regulation of cytokine secretion	biological_process	0.0038202	0.12758	7	1304	23	15533	ENSGALG00000013861,ENSGALG00000012292,ENSGALG00000029983,ENSGALG00000003578,ENSGALG00000015148,ENSGALG00000046326,ENSGALG00000000892
GO:0048878	chemical homeostasis	biological_process	0.0038386	0.12795	84	1304	677	15533	ENSGALG00000038801,ENSGALG00000004974,ENSGALG00000009320,ENSGALG00000003774,ENSGALG00000009050,ENSGALG00000043287,ENSGALG00000017204,ENSGALG00000016017,ENSGALG00000003456,ENSGALG00000031325,ENSGALG00000012292,ENSGALG00000007650,ENSGALG00000015080,ENSGALG00000016564,ENSGALG00000007118,ENSGALG00000033557,ENSGALG00000042875,ENSGALG00000011885,ENSGALG00000011046,ENSGALG00000003863,ENSGALG00000034855,…
GO:0007264	small GTPase mediated signal transduction	biological_process	0.0039004	0.12976	57	1304	392	15533	ENSGALG00000048151,ENSGALG00000015433,ENSGALG00000023379,ENSGALG00000008169,ENSGALG00000004364,ENSGALG00000016886,ENSGALG00000013846,ENSGALG00000026313,ENSGALG00000011592,ENSGALG00000029652,ENSGALG00000016817,ENSGALG00000034020,ENSGALG00000036327,ENSGALG00000010903,ENSGALG00000007145,ENSGALG00000046125,ENSGALG00000006061,ENSGALG00000004273,ENSGALG00000002699,ENSGALG00000016834,ENSGALG00000005042,…
GO:0002523	leukocyte migration involved in inflammatory response	biological_process	0.0039106	0.12985	3	1304	7	15533	ENSGALG00000029940,ENSGALG00000026098,ENSGALG00000034478
GO:0044255	cellular lipid metabolic process	biological_process	0.0039187	0.12987	74	1304	626	15533	ENSGALG00000026192,ENSGALG00000014786,ENSGALG00000041470,ENSGALG00000011213,ENSGALG00000010902,ENSGALG00000008842,ENSGALG00000014933,ENSGALG00000016605,ENSGALG00000005505,ENSGALG00000008060,ENSGALG00000012769,ENSGALG00000021843,ENSGALG00000010925,ENSGALG00000008756,ENSGALG00000030187,ENSGALG00000037050,ENSGALG00000009056,ENSGALG00000011221,ENSGALG00000017366,ENSGALG00000002899,ENSGALG00000013814,…
GO:2000352	negative regulation of endothelial cell apoptotic process	biological_process	0.0039743	0.13146	6	1304	19	15533	ENSGALG00000000892,ENSGALG00000013861,ENSGALG00000015666,ENSGALG00000009240,ENSGALG00000029983,ENSGALG00000012865
GO:0002762	negative regulation of myeloid leukocyte differentiation	biological_process	0.0040055	0.13205	7	1304	23	15533	ENSGALG00000006567,ENSGALG00000006062,ENSGALG00000004960,ENSGALG00000036456,ENSGALG00000014786,ENSGALG00000035498,ENSGALG00000029669
GO:0048015	phosphatidylinositol-mediated signaling	biological_process	0.0040076	0.13205	21	1304	107	15533	ENSGALG00000039145,ENSGALG00000042105,ENSGALG00000033507,ENSGALG00000001189,ENSGALG00000014786,ENSGALG00000029983,ENSGALG00000039228,ENSGALG00000005725,ENSGALG00000013117,ENSGALG00000007650,ENSGALG00000005547,ENSGALG00000029077,ENSGALG00000000783,ENSGALG00000026167,ENSGALG00000043603,ENSGALG00000002583,ENSGALG00000011078,ENSGALG00000005505,ENSGALG00000030907,ENSGALG00000030187,ENSGALG00000024034
GO:0045766	positive regulation of angiogenesis	biological_process	0.0040455	0.13305	16	1304	83	15533	ENSGALG00000002781,ENSGALG00000034050,ENSGALG00000037943,ENSGALG00000011205,ENSGALG00000040957,ENSGALG00000010875,ENSGALG00000012550,ENSGALG00000015148,ENSGALG00000012342,ENSGALG00000016564,ENSGALG00000003267,ENSGALG00000033557,ENSGALG00000017414,ENSGALG00000034855,ENSGALG00000007145,ENSGALG00000025950
GO:0080090	regulation of primary metabolic process	biological_process	0.0040853	0.1341	363	1304	3592	15533	ENSGALG00000050402,ENSGALG00000034478,ENSGALG00000037943,ENSGALG00000037272,ENSGALG00000004612,ENSGALG00000002699,ENSGALG00000008701,XLOC_048237,ENSGALG00000011389,ENSGALG00000002192,ENSGALG00000011434,ENSGALG00000010060,ENSGALG00000030432,ENSGALG00000003578,ENSGALG00000003717,ENSGALG00000008169,ENSGALG00000005540,ENSGALG00000017199,ENSGALG00000003065,ENSGALG00000035498,ENSGALG00000008373,ENSGALG…
GO:0000981	sequence-specific DNA binding RNA polymerase II transcription factor activity	molecular_function	0.0040963	0.13421	60	1304	508	15533	ENSGALG00000016927,ENSGALG00000027513,ENSGALG00000041626,ENSGALG00000009240,ENSGALG00000017034,ENSGALG00000029022,ENSGALG00000008494,ENSGALG00000008127,ENSGALG00000012921,ENSGALG00000008308,ENSGALG00000003267,ENSGALG00000027188,ENSGALG00000005757,ENSGALG00000033614,ENSGALG00000022622,ENSGALG00000035504,ENSGALG00000011657,ENSGALG00000003059,ENSGALG00000006785,ENSGALG00000007845,ENSGALG00000043204,…
GO:0001780	neutrophil homeostasis	biological_process	0.0041074	0.13431	5	1304	11	15533	ENSGALG00000005505,ENSGALG00000002583,ENSGALG00000015148,ENSGALG00000042875,ENSGALG00000011797
GO:0048585	negative regulation of response to stimulus	biological_process	0.0041207	0.13432	104	1304	856	15533	ENSGALG00000043287,ENSGALG00000013861,ENSGALG00000029077,ENSGALG00000009450,ENSGALG00000012830,ENSGALG00000012998,ENSGALG00000050619,ENSGALG00000012484,ENSGALG00000028439,ENSGALG00000006695,ENSGALG00000004960,ENSGALG00000000761,ENSGALG00000033469,ENSGALG00000004974,ENSGALG00000015833,ENSGALG00000010214,ENSGALG00000009320,ENSGALG00000036728,ENSGALG00000003753,ENSGALG00000033635,ENSGALG00000015184,…
GO:0051702	interaction with symbiont	biological_process	0.0041231	0.13432	8	1304	32	15533	ENSGALG00000043603,ENSGALG00000006453,ENSGALG00000003578,ENSGALG00000003770,ENSGALG00000033295,ENSGALG00000008094,ENSGALG00000011621,ENSGALG00000005725
GO:0048247	lymphocyte chemotaxis	biological_process	0.0041742	0.13573	7	1304	32	15533	ENSGALG00000006352,ENSGALG00000043603,ENSGALG00000034478,ENSGALG00000026098,ENSGALG00000026663,ENSGALG00000032717,ENSGALG00000016564
GO:0070530	K63-linked polyubiquitin binding	molecular_function	0.0042054	0.13648	6	1304	18	15533	ENSGALG00000035804,ENSGALG00000013738,ENSGALG00000011718,ENSGALG00000003802,ENSGALG00000015666,ENSGALG00000013861
GO:0050998	nitric-oxide synthase binding	molecular_function	0.0042354	0.13686	4	1304	8	15533	ENSGALG00000004594,ENSGALG00000003601,ENSGALG00000043287,ENSGALG00000004246
GO:0050921	positive regulation of chemotaxis	biological_process	0.0042454	0.13686	14	1304	68	15533	ENSGALG00000040880,ENSGALG00000016138,ENSGALG00000043603,ENSGALG00000004594,ENSGALG00000036883,ENSGALG00000053278,ENSGALG00000031325,ENSGALG00000033051,ENSGALG00000008459,ENSGALG00000013624,ENSGALG00000050893,ENSGALG00000011205,ENSGALG00000016564,ENSGALG00000042875
GO:0045807	positive regulation of endocytosis	biological_process	0.0042465	0.13686	14	1304	67	15533	ENSGALG00000011434,ENSGALG00000033051,ENSGALG00000033507,ENSGALG00000031301,ENSGALG00000029077,ENSGALG00000005986,ENSGALG00000029983,ENSGALG00000006695,ENSGALG00000040908,ENSGALG00000055094,ENSGALG00000030904,ENSGALG00000004364,ENSGALG00000015216,ENSGALG00000040938
GO:0043300	regulation of leukocyte degranulation	biological_process	0.0042489	0.13686	6	1304	18	15533	ENSGALG00000020316,ENSGALG00000015216,ENSGALG00000004364,ENSGALG00000008340,ENSGALG00000014182,ENSGALG00000006695
GO:0048514	blood vessel morphogenesis	biological_process	0.0043066	0.13846	50	1304	347	15533	ENSGALG00000012342,ENSGALG00000003267,ENSGALG00000033557,ENSGALG00000016564,ENSGALG00000039228,ENSGALG00000023881,ENSGALG00000008127,ENSGALG00000039895,ENSGALG00000041626,ENSGALG00000034855,ENSGALG00000016927,ENSGALG00000025950,ENSGALG00000002781,ENSGALG00000005438,ENSGALG00000011205,ENSGALG00000038801,ENSGALG00000004974,ENSGALG00000006904,ENSGALG00000006609,ENSGALG00000010875,ENSGALG00000043287,…
GO:0031329	regulation of cellular catabolic process	biological_process	0.004364	0.13962	81	1304	608	15533	ENSGALG00000035194,ENSGALG00000012613,ENSGALG00000003267,ENSGALG00000006097,ENSGALG00000008818,ENSGALG00000013738,ENSGALG00000017034,ENSGALG00000009480,ENSGALG00000016990,ENSGALG00000037506,ENSGALG00000004323,ENSGALG00000008378,ENSGALG00000036456,ENSGALG00000006453,ENSGALG00000012550,ENSGALG00000042357,ENSGALG00000015546,ENSGALG00000028627,ENSGALG00000008793,ENSGALG00000016817,ENSGALG00000029652,…
GO:0045041	protein import into mitochondrial intermembrane space	biological_process	0.0043654	0.13962	2	1304	2	15533	ENSGALG00000008094,ENSGALG00000006328
GO:0006656	phosphatidylcholine biosynthetic process	biological_process	0.0043671	0.13962	5	1304	13	15533	ENSGALG00000036754,ENSGALG00000037050,ENSGALG00000012769,ENSGALG00000013189,ENSGALG00000005206
GO:0006939	smooth muscle contraction	biological_process	0.0043964	0.1403	12	1304	58	15533	ENSGALG00000001021,ENSGALG00000040035,ENSGALG00000014182,ENSGALG00000004170,ENSGALG00000006343,ENSGALG00000003601,ENSGALG00000040880,ENSGALG00000043287,ENSGALG00000001416,ENSGALG00000016912,ENSGALG00000004593,ENSGALG00000007785
GO:0001227	RNA polymerase II transcription regulatory region sequence-specific DNA binding transcription factor activity involved in negative regulation of transcription	molecular_function	0.0044302	0.14112	22	1304	144	15533	ENSGALG00000016059,ENSGALG00000027513,ENSGALG00000041470,ENSGALG00000015828,ENSGALG00000052425,ENSGALG00000017034,ENSGALG00000008127,ENSGALG00000041687,ENSGALG00000037777,ENSGALG00000031534,ENSGALG00000008308,ENSGALG00000034048,ENSGALG00000005757,ENSGALG00000004460,ENSGALG00000012739,ENSGALG00000038026,ENSGALG00000011291,ENSGALG00000004974,ENSGALG00000012304,ENSGALG00000040465,ENSGALG00000043724,…
GO:0050793	regulation of developmental process	biological_process	0.0044823	0.14251	173	1304	1507	15533	ENSGALG00000016912,ENSGALG00000011642,ENSGALG00000012345,ENSGALG00000007441,ENSGALG00000025950,ENSGALG00000045312,ENSGALG00000009240,ENSGALG00000038515,ENSGALG00000003267,ENSGALG00000013892,ENSGALG00000003683,ENSGALG00000015148,ENSGALG00000041036,ENSGALG00000006453,ENSGALG00000023886,ENSGALG00000004594,ENSGALG00000016283,ENSGALG00000010875,ENSGALG00000030907,ENSGALG00000016138,ENSGALG00000029669,…
GO:0035586	purinergic receptor activity	molecular_function	0.0044915	0.14255	5	1304	20	15533	ENSGALG00000003863,ENSGALG00000000783,ENSGALG00000014182,ENSGALG00000017327,ENSGALG00000040367
GO:0043436	oxoacid metabolic process	biological_process	0.004505	0.14271	74	1304	637	15533	ENSGALG00000029632,ENSGALG00000004612,ENSGALG00000003601,ENSGALG00000042481,ENSGALG00000028551,ENSGALG00000013535,ENSGALG00000000195,ENSGALG00000015216,ENSGALG00000004270,ENSGALG00000003362,ENSGALG00000010703,ENSGALG00000002944,ENSGALG00000031142,ENSGALG00000004220,ENSGALG00000029983,ENSGALG00000023689,ENSGALG00000016325,ENSGALG00000005739,ENSGALG00000001749,ENSGALG00000000329,ENSGALG00000026757,…
GO:0001228	RNA polymerase II transcription regulatory region sequence-specific DNA binding transcription factor activity involved in positive regulation of transcription	molecular_function	0.0045359	0.14322	38	1304	287	15533	ENSGALG00000014645,ENSGALG00000016022,ENSGALG00000012304,ENSGALG00000005441,ENSGALG00000037272,ENSGALG00000001021,ENSGALG00000043641,ENSGALG00000015828,ENSGALG00000006805,ENSGALG00000041470,ENSGALG00000005839,ENSGALG00000012799,ENSGALG00000008014,ENSGALG00000040180,ENSGALG00000005653,ENSGALG00000006586,ENSGALG00000033614,ENSGALG00000011657,ENSGALG00000022622,ENSGALG00000035504,ENSGALG00000003059,…
GO:1901566	organonitrogen compound biosynthetic process	biological_process	0.0045376	0.14322	52	1304	426	15533	XLOC_048237,ENSGALG00000004170,ENSGALG00000005662,ENSGALG00000013031,ENSGALG00000004612,ENSGALG00000037050,ENSGALG00000012304,ENSGALG00000012769,ENSGALG00000029632,ENSGALG00000014464,ENSGALG00000009587,ENSGALG00000023689,ENSGALG00000029983,ENSGALG00000002543,ENSGALG00000029596,ENSGALG00000026192,ENSGALG00000040035,ENSGALG00000002944,ENSGALG00000010902,ENSGALG00000008174,ENSGALG00000011213,ENSGALG…
GO:0046085	adenosine metabolic process	biological_process	0.0045479	0.14328	4	1304	11	15533	ENSGALG00000004170,ENSGALG00000006738,ENSGALG00000015833,ENSGALG00000013031
GO:0051270	regulation of cellular component movement	biological_process	0.0045728	0.1438	77	1304	576	15533	ENSGALG00000050893,ENSGALG00000008473,ENSGALG00000028203,ENSGALG00000014645,ENSGALG00000040880,ENSGALG00000040957,ENSGALG00000010246,ENSGALG00000040360,ENSGALG00000008459,ENSGALG00000004364,ENSGALG00000026313,ENSGALG00000012799,ENSGALG00000014786,ENSGALG00000017414,ENSGALG00000006237,ENSGALG00000046125,ENSGALG00000008378,ENSGALG00000016990,ENSGALG00000011205,ENSGALG00000014509,ENSGALG00000008340,…
GO:0055076	transition metal ion homeostasis	biological_process	0.0046137	0.14467	14	1304	76	15533	ENSGALG00000006453,ENSGALG00000012787,ENSGALG00000011434,ENSGALG00000012550,ENSGALG00000014800,ENSGALG00000002066,ENSGALG00000001774,ENSGALG00000007220,ENSGALG00000003774,ENSGALG00000004869,ENSGALG00000037410,ENSGALG00000043027,ENSGALG00000007788,ENSGALG00000021230
GO:2000377	regulation of reactive oxygen species metabolic process	biological_process	0.0046173	0.14467	12	1304	55	15533	ENSGALG00000002781,ENSGALG00000015216,ENSGALG00000006695,ENSGALG00000005420,ENSGALG00000026757,ENSGALG00000012200,ENSGALG00000008701,ENSGALG00000017034,ENSGALG00000009240,ENSGALG00000010476,ENSGALG00000034855,ENSGALG00000031325
GO:0031099	regeneration	biological_process	0.0046598	0.14574	15	1304	71	15533	ENSGALG00000016927,ENSGALG00000027891,ENSGALG00000004593,ENSGALG00000000568,ENSGALG00000015148,ENSGALG00000039990,ENSGALG00000012865,ENSGALG00000015464,ENSGALG00000009050,ENSGALG00000000314,ENSGALG00000043204,ENSGALG00000014124,ENSGALG00000008014,ENSGALG00000004048,ENSGALG00000026891
GO:0006953	acute-phase response	biological_process	0.0046861	0.14605	4	1304	12	15533	ENSGALG00000021025,ENSGALG00000033635,ENSGALG00000029940,ENSGALG00000006756
GO:0032945	negative regulation of mononuclear cell proliferation	biological_process	0.0046953	0.14605	10	1304	42	15533	ENSGALG00000000892,ENSGALG00000031325,ENSGALG00000014362,ENSGALG00000008837,ENSGALG00000015032,ENSGALG00000000209,ENSGALG00000004958,ENSGALG00000035498,ENSGALG00000004587,ENSGALG00000008014
GO:0050672	negative regulation of lymphocyte proliferation	biological_process	0.0046953	0.14605	10	1304	42	15533	ENSGALG00000000209,ENSGALG00000000892,ENSGALG00000014362,ENSGALG00000031325,ENSGALG00000015032,ENSGALG00000008837,ENSGALG00000035498,ENSGALG00000004587,ENSGALG00000004958,ENSGALG00000008014
GO:0010632	regulation of epithelial cell migration	biological_process	0.0048063	0.14924	25	1304	142	15533	ENSGALG00000017414,ENSGALG00000000311,ENSGALG00000029983,ENSGALG00000011209,ENSGALG00000036883,ENSGALG00000039895,ENSGALG00000000208,ENSGALG00000025950,ENSGALG00000008459,ENSGALG00000012342,ENSGALG00000043754,ENSGALG00000012799,ENSGALG00000042875,ENSGALG00000033557,ENSGALG00000016564,ENSGALG00000032746,ENSGALG00000014645,ENSGALG00000015148,ENSGALG00000012550,ENSGALG00000031325,ENSGALG00000009450,…
GO:0046634	regulation of alpha-beta T cell activation	biological_process	0.0048885	0.1513	11	1304	48	15533	ENSGALG00000037257,ENSGALG00000042875,ENSGALG00000015216,ENSGALG00000015346,ENSGALG00000032530,ENSGALG00000001409,ENSGALG00000015148,ENSGALG00000002192,ENSGALG00000004170,ENSGALG00000006785,ENSGALG00000004587
GO:0001960	negative regulation of cytokine-mediated signaling pathway	biological_process	0.004905	0.1513	8	1304	30	15533	ENSGALG00000029940,ENSGALG00000001916,ENSGALG00000043287,ENSGALG00000043603,ENSGALG00000002192,ENSGALG00000004974,ENSGALG00000001256,ENSGALG00000046326
GO:0060761	negative regulation of response to cytokine stimulus	biological_process	0.004905	0.1513	8	1304	30	15533	ENSGALG00000029940,ENSGALG00000043603,ENSGALG00000002192,ENSGALG00000043287,ENSGALG00000001916,ENSGALG00000046326,ENSGALG00000001256,ENSGALG00000004974
GO:0072577	endothelial cell apoptotic process	biological_process	0.004908	0.1513	8	1304	31	15533	ENSGALG00000012865,ENSGALG00000029983,ENSGALG00000009240,ENSGALG00000015666,ENSGALG00000013861,ENSGALG00000000892,ENSGALG00000008459,ENSGALG00000008700
GO:0045595	regulation of cell differentiation	biological_process	0.0049176	0.15133	125	1304	1042	15533	ENSGALG00000012444,ENSGALG00000012484,ENSGALG00000050619,ENSGALG00000012998,ENSGALG00000040465,ENSGALG00000009415,ENSGALG00000043204,ENSGALG00000041183,ENSGALG00000009050,ENSGALG00000009320,ENSGALG00000004960,ENSGALG00000033469,ENSGALG00000004974,ENSGALG00000043287,ENSGALG00000015842,ENSGALG00000030276,ENSGALG00000006258,ENSGALG00000031325,ENSGALG00000009450,ENSGALG00000004621,ENSGALG00000034584,…
GO:0060589	nucleoside-triphosphatase regulator activity	molecular_function	0.0049682	0.15262	58	1304	380	15533	ENSGALG00000004323,ENSGALG00000029354,ENSGALG00000008378,ENSGALG00000015428,ENSGALG00000006695,ENSGALG00000004663,ENSGALG00000037506,ENSGALG00000009480,ENSGALG00000015842,ENSGALG00000015546,ENSGALG00000008793,ENSGALG00000009422,ENSGALG00000001797,ENSGALG00000006840,ENSGALG00000013747,ENSGALG00000036547,ENSGALG00000004621,ENSGALG00000011464,ENSGALG00000010435,ENSGALG00000042357,ENSGALG00000002038,…
GO:0048646	anatomical structure formation involved in morphogenesis	biological_process	0.004981	0.15273	88	1304	702	15533	ENSGALG00000000318,ENSGALG00000016342,ENSGALG00000012444,ENSGALG00000040465,ENSGALG00000003521,ENSGALG00000009320,ENSGALG00000006705,ENSGALG00000009050,ENSGALG00000038801,ENSGALG00000004974,ENSGALG00000027165,ENSGALG00000043287,ENSGALG00000006609,ENSGALG00000031565,ENSGALG00000027255,ENSGALG00000031325,ENSGALG00000039120,ENSGALG00000001773,ENSGALG00000033557,ENSGALG00000016564,ENSGALG00000015184,…
GO:0044723	single-organism carbohydrate metabolic process	biological_process	0.0050113	0.15339	54	1304	437	15533	ENSGALG00000014933,ENSGALG00000004903,ENSGALG00000013773,ENSGALG00000041101,ENSGALG00000013674,ENSGALG00000001130,ENSGALG00000029596,ENSGALG00000002067,ENSGALG00000026192,ENSGALG00000038978,ENSGALG00000013406,ENSGALG00000012543,ENSGALG00000041470,ENSGALG00000008756,ENSGALG00000014769,ENSGALG00000029632,ENSGALG00000012304,ENSGALG00000013828,ENSGALG00000004460,ENSGALG00000000195,ENSGALG00000013211,…
GO:0055038	recycling endosome membrane	cellular_component	0.0050397	0.15373	9	1304	36	15533	ENSGALG00000009086,ENSGALG00000006420,ENSGALG00000054783,ENSGALG00000008918,ENSGALG00000002666,ENSGALG00000001689,ENSGALG00000014159,ENSGALG00000011490,ENSGALG00000006061
GO:0009628	response to abiotic stimulus	biological_process	0.0050402	0.15373	69	1304	558	15533	ENSGALG00000054783,ENSGALG00000008308,ENSGALG00000002201,ENSGALG00000010039,ENSGALG00000013211,ENSGALG00000013624,ENSGALG00000025864,ENSGALG00000008355,ENSGALG00000029940,ENSGALG00000003863,ENSGALG00000001409,ENSGALG00000033635,ENSGALG00000010001,ENSGALG00000009050,ENSGALG00000033469,ENSGALG00000040557,ENSGALG00000033789,ENSGALG00000006609,ENSGALG00000043287,ENSGALG00000006783,ENSGALG00000031142,…
GO:0031666	positive regulation of lipopolysaccharide-mediated signaling pathway	biological_process	0.0050588	0.15403	4	1304	8	15533	ENSGALG00000012342,ENSGALG00000012787,ENSGALG00000023411,ENSGALG00000025950
GO:0045651	positive regulation of macrophage differentiation	biological_process	0.0051578	0.15676	4	1304	10	15533	ENSGALG00000031325,ENSGALG00000008355,ENSGALG00000033854,ENSGALG00000036456
GO:0001666	response to hypoxia	biological_process	0.005186	0.15734	20	1304	119	15533	ENSGALG00000010476,ENSGALG00000012550,ENSGALG00000033789,ENSGALG00000003580,ENSGALG00000014071,ENSGALG00000010812,ENSGALG00000014516,ENSGALG00000043287,ENSGALG00000006783,ENSGALG00000004170,ENSGALG00000001021,ENSGALG00000000636,ENSGALG00000015828,ENSGALG00000009240,ENSGALG00000033635,ENSGALG00000010001,ENSGALG00000054783,ENSGALG00000031142,ENSGALG00000039228,ENSGALG00000025864
GO:0043426	MRF binding	molecular_function	0.0052096	0.15772	3	1304	5	15533	ENSGALG00000033469,ENSGALG00000008308,ENSGALG00000016927
GO:0008284	positive regulation of cell proliferation	biological_process	0.0052198	0.15772	58	1304	458	15533	ENSGALG00000031325,ENSGALG00000015032,ENSGALG00000011469,ENSGALG00000006453,ENSGALG00000012550,ENSGALG00000015148,ENSGALG00000004594,ENSGALG00000034316,ENSGALG00000007874,ENSGALG00000030907,ENSGALG00000013861,ENSGALG00000015842,ENSGALG00000043204,ENSGALG00000033469,ENSGALG00000014509,ENSGALG00000032627,ENSGALG00000025950,ENSGALG00000004893,ENSGALG00000001409,ENSGALG00000012946,ENSGALG00000014508,…
GO:0048017	inositol lipid-mediated signaling	biological_process	0.0052259	0.15772	21	1304	109	15533	ENSGALG00000011078,ENSGALG00000005505,ENSGALG00000030907,ENSGALG00000043603,ENSGALG00000002583,ENSGALG00000026167,ENSGALG00000000783,ENSGALG00000005547,ENSGALG00000029077,ENSGALG00000024034,ENSGALG00000030187,ENSGALG00000014786,ENSGALG00000029983,ENSGALG00000001189,ENSGALG00000039145,ENSGALG00000042105,ENSGALG00000033507,ENSGALG00000007650,ENSGALG00000013117,ENSGALG00000039228,ENSGALG00000005725
GO:0042326	negative regulation of phosphorylation	biological_process	0.0052432	0.15797	33	1304	223	15533	ENSGALG00000027151,ENSGALG00000006647,ENSGALG00000028155,ENSGALG00000006738,ENSGALG00000029983,ENSGALG00000008701,ENSGALG00000028203,ENSGALG00000006567,ENSGALG00000031331,ENSGALG00000001021,ENSGALG00000008060,ENSGALG00000003675,ENSGALG00000030432,ENSGALG00000040360,ENSGALG00000037780,ENSGALG00000003580,ENSGALG00000005710,ENSGALG00000002192,ENSGALG00000039337,ENSGALG00000011078,ENSGALG00000032618,…
GO:0043066	negative regulation of apoptotic process	biological_process	0.0052593	0.15817	48	1304	380	15533	ENSGALG00000010039,ENSGALG00000033557,ENSGALG00000003267,ENSGALG00000016564,ENSGALG00000000314,ENSGALG00000005725,ENSGALG00000009403,ENSGALG00000000209,ENSGALG00000033051,ENSGALG00000025950,ENSGALG00000036677,ENSGALG00000033635,ENSGALG00000014508,ENSGALG00000001690,ENSGALG00000017034,ENSGALG00000009240,ENSGALG00000009320,ENSGALG00000009050,ENSGALG00000001882,ENSGALG00000042949,ENSGALG00000033789,…
GO:0043313	regulation of neutrophil degranulation	biological_process	0.0053088	0.15938	3	1304	4	15533	ENSGALG00000004364,ENSGALG00000015216,ENSGALG00000006695
GO:0035584	calcium-mediated signaling using intracellular calcium source	biological_process	0.005329	0.15965	5	1304	13	15533	ENSGALG00000006008,ENSGALG00000002192,ENSGALG00000017238,ENSGALG00000010812,ENSGALG00000000209
GO:0035256	G-protein coupled glutamate receptor binding	molecular_function	0.0053361	0.15965	3	1304	4	15533	ENSGALG00000003323,ENSGALG00000006008,ENSGALG00000000209
GO:0046654	tetrahydrofolate biosynthetic process	biological_process	0.0053681	0.15966	3	1304	4	15533	ENSGALG00000011797,ENSGALG00000012200,ENSGALG00000026757
GO:2000106	regulation of leukocyte apoptotic process	biological_process	0.0053721	0.15966	9	1304	38	15533	ENSGALG00000003863,ENSGALG00000015148,ENSGALG00000000892,ENSGALG00000004170,ENSGALG00000005505,ENSGALG00000014645,ENSGALG00000043603,ENSGALG00000004594,ENSGALG00000002583
GO:0030217	T cell differentiation	biological_process	0.0053739	0.15966	24	1304	156	15533	ENSGALG00000004398,ENSGALG00000042875,ENSGALG00000003267,ENSGALG00000039228,ENSGALG00000037257,ENSGALG00000038515,ENSGALG00000015346,ENSGALG00000015216,ENSGALG00000001409,ENSGALG00000032530,ENSGALG00000003753,ENSGALG00000012830,ENSGALG00000011718,ENSGALG00000015148,ENSGALG00000004621,ENSGALG00000031325,ENSGALG00000009450,ENSGALG00000040621,ENSGALG00000004170,ENSGALG00000006785,ENSGALG00000004587,…
GO:1901617	organic hydroxy compound biosynthetic process	biological_process	0.0053752	0.15966	22	1304	134	15533	ENSGALG00000027188,ENSGALG00000016564,ENSGALG00000036754,ENSGALG00000012200,ENSGALG00000010625,ENSGALG00000013189,ENSGALG00000006352,ENSGALG00000017327,ENSGALG00000013814,ENSGALG00000005805,ENSGALG00000033507,ENSGALG00000042105,ENSGALG00000005206,ENSGALG00000015264,ENSGALG00000037050,ENSGALG00000012304,ENSGALG00000012769,ENSGALG00000008756,ENSGALG00000012787,ENSGALG00000031987,ENSGALG00000000783,…
GO:0030234	enzyme regulator activity	molecular_function	0.0053827	0.15966	100	1304	809	15533	ENSGALG00000010903,ENSGALG00000003770,ENSGALG00000015531,ENSGALG00000011724,ENSGALG00000008590,ENSGALG00000048151,ENSGALG00000008169,ENSGALG00000016886,ENSGALG00000003675,ENSGALG00000003717,ENSGALG00000003578,ENSGALG00000043603,ENSGALG00000016834,ENSGALG00000043058,ENSGALG00000005042,ENSGALG00000002599,ENSGALG00000031331,ENSGALG00000004273,ENSGALG00000002699,ENSGALG00000050288,ENSGALG00000036677,…
GO:0001909	leukocyte mediated cytotoxicity	biological_process	0.00541	0.16018	8	1304	32	15533	ENSGALG00000002192,ENSGALG00000017239,ENSGALG00000005688,ENSGALG00000003863,ENSGALG00000001409,ENSGALG00000034374,ENSGALG00000030270,ENSGALG00000033557
GO:0032479	regulation of type I interferon production	biological_process	0.0054189	0.16018	9	1304	40	15533	ENSGALG00000042875,ENSGALG00000012480,ENSGALG00000015216,ENSGALG00000004048,ENSGALG00000008094,ENSGALG00000033507,ENSGALG00000006785,ENSGALG00000011389,ENSGALG00000007845
GO:0006464	cellular protein modification process	biological_process	0.0054509	0.16057	267	1304	2478	15533	ENSGALG00000004893,ENSGALG00000001189,ENSGALG00000054655,ENSGALG00000040184,ENSGALG00000013971,ENSGALG00000042875,ENSGALG00000004398,ENSGALG00000013211,ENSGALG00000034584,ENSGALG00000009403,ENSGALG00000012292,ENSGALG00000000264,ENSGALG00000010440,ENSGALG00000042838,ENSGALG00000001905,ENSGALG00000014834,ENSGALG00000013674,ENSGALG00000029983,ENSGALG00000015531,ENSGALG00000014163,ENSGALG00000009015,…
GO:0036211	protein modification process	biological_process	0.0054509	0.16057	267	1304	2478	15533	ENSGALG00000013867,ENSGALG00000032526,ENSGALG00000016564,ENSGALG00000014124,ENSGALG00000012245,ENSGALG00000007650,ENSGALG00000009602,ENSGALG00000000055,ENSGALG00000005035,ENSGALG00000011207,ENSGALG00000000845,ENSGALG00000003753,ENSGALG00000043204,ENSGALG00000010214,ENSGALG00000009320,ENSGALG00000033469,ENSGALG00000012444,ENSGALG00000029077,ENSGALG00000012685,ENSGALG00000028709,ENSGALG00000014784,…
GO:0030100	regulation of endocytosis	biological_process	0.0055256	0.1625	22	1304	128	15533	ENSGALG00000040938,ENSGALG00000055094,ENSGALG00000030904,ENSGALG00000006695,ENSGALG00000002192,ENSGALG00000005986,ENSGALG00000043287,ENSGALG00000029077,ENSGALG00000011434,ENSGALG00000029706,ENSGALG00000015216,ENSGALG00000004364,ENSGALG00000042297,ENSGALG00000042875,ENSGALG00000040908,ENSGALG00000029652,ENSGALG00000029983,ENSGALG00000010579,ENSGALG00000033051,ENSGALG00000033507,ENSGALG00000031301,…
GO:0033554	cellular response to stress	biological_process	0.0055478	0.16287	131	1304	1180	15533	ENSGALG00000030187,ENSGALG00000032644,ENSGALG00000029760,ENSGALG00000028203,ENSGALG00000014645,ENSGALG00000008990,ENSGALG00000039990,ENSGALG00000014516,ENSGALG00000044383,ENSGALG00000010476,ENSGALG00000030022,ENSGALG00000008842,ENSGALG00000023686,ENSGALG00000008459,ENSGALG00000004727,ENSGALG00000002403,ENSGALG00000010665,ENSGALG00000002803,ENSGALG00000015009,ENSGALG00000033328,ENSGALG00000015828,…
GO:0032653	regulation of interleukin-10 production	biological_process	0.0055748	0.16339	6	1304	19	15533	ENSGALG00000015216,ENSGALG00000012830,ENSGALG00000032530,ENSGALG00000008094,ENSGALG00000042875,ENSGALG00000001409
GO:0042578	phosphoric ester hydrolase activity	molecular_function	0.0055936	0.16366	44	1304	294	15533	ENSGALG00000034967,ENSGALG00000006567,ENSGALG00000008060,ENSGALG00000032854,ENSGALG00000040360,ENSGALG00000003675,ENSGALG00000011078,ENSGALG00000021572,ENSGALG00000043603,ENSGALG00000005710,ENSGALG00000002192,ENSGALG00000013143,ENSGALG00000028155,ENSGALG00000052162,ENSGALG00000006647,ENSGALG00000032746,ENSGALG00000029746,ENSGALG00000004048,ENSGALG00000009096,ENSGALG00000042105,ENSGALG00000033507,…
GO:0001933	negative regulation of protein phosphorylation	biological_process	0.0056993	0.16647	32	1304	215	15533	ENSGALG00000011078,ENSGALG00000039337,ENSGALG00000005710,ENSGALG00000002192,ENSGALG00000040360,ENSGALG00000037780,ENSGALG00000003580,ENSGALG00000030432,ENSGALG00000003675,ENSGALG00000008060,ENSGALG00000001021,ENSGALG00000031331,ENSGALG00000028203,ENSGALG00000006567,ENSGALG00000008701,ENSGALG00000029983,ENSGALG00000006738,ENSGALG00000028155,ENSGALG00000006647,ENSGALG00000027151,ENSGALG00000013861,…
GO:0034616	response to laminar fluid shear stress	biological_process	0.005785	0.16869	3	1304	4	15533	ENSGALG00000009240,ENSGALG00000015433,ENSGALG00000023689
GO:0032268	regulation of cellular protein metabolic process	biological_process	0.0058075	0.16896	133	1304	1177	15533	ENSGALG00000004370,ENSGALG00000006647,ENSGALG00000027151,ENSGALG00000037780,ENSGALG00000039337,ENSGALG00000010175,ENSGALG00000040957,ENSGALG00000009966,ENSGALG00000012124,ENSGALG00000015708,ENSGALG00000008127,ENSGALG00000007139,ENSGALG00000005725,ENSGALG00000039228,ENSGALG00000027188,ENSGALG00000007012,ENSGALG00000012342,ENSGALG00000006982,ENSGALG00000036456,ENSGALG00000010166,ENSGALG00000014509,…
GO:0061077	chaperone-mediated protein folding	biological_process	0.0058172	0.16896	7	1304	33	15533	ENSGALG00000027151,ENSGALG00000035378,ENSGALG00000004594,ENSGALG00000017077,ENSGALG00000042148,ENSGALG00000009451,ENSGALG00000014026
GO:0004683	calmodulin-dependent protein kinase activity	molecular_function	0.005835	0.16896	7	1304	22	15533	ENSGALG00000005088,ENSGALG00000016518,ENSGALG00000033051,ENSGALG00000000883,ENSGALG00000006982,ENSGALG00000010440,ENSGALG00000012608
GO:0031640	killing of cells of other organism	biological_process	0.0058435	0.16896	5	1304	18	15533	XLOC_087891,ENSGALG00000022815,ENSGALG00000006453,ENSGALG00000009963,ENSGALG00000015216
GO:0044364	disruption of cells of other organism	biological_process	0.0058435	0.16896	5	1304	18	15533	ENSGALG00000009963,ENSGALG00000006453,ENSGALG00000022815,XLOC_087891,ENSGALG00000015216
GO:0004704	NF-kappaB-inducing kinase activity	molecular_function	0.0058657	0.16905	2	1304	2	15533	ENSGALG00000013356,ENSGALG00000000685
GO:0032959	inositol trisphosphate biosynthetic process	biological_process	0.0058663	0.16905	7	1304	21	15533	ENSGALG00000017327,ENSGALG00000000783,ENSGALG00000016564,ENSGALG00000008113,ENSGALG00000042105,ENSGALG00000033507,ENSGALG00000005805
GO:0070664	negative regulation of leukocyte proliferation	biological_process	0.0059067	0.16993	10	1304	43	15533	ENSGALG00000008014,ENSGALG00000004958,ENSGALG00000004587,ENSGALG00000035498,ENSGALG00000008837,ENSGALG00000015032,ENSGALG00000031325,ENSGALG00000000892,ENSGALG00000014362,ENSGALG00000000209
GO:0044283	small molecule biosynthetic process	biological_process	0.0059496	0.17024	43	1304	339	15533	ENSGALG00000033507,ENSGALG00000023689,ENSGALG00000005805,ENSGALG00000042105,ENSGALG00000015264,ENSGALG00000010625,ENSGALG00000002944,ENSGALG00000008174,ENSGALG00000006352,ENSGALG00000004270,ENSGALG00000015216,ENSGALG00000012787,ENSGALG00000037050,ENSGALG00000004612,ENSGALG00000012304,ENSGALG00000012769,ENSGALG00000014464,ENSGALG00000008756,ENSGALG00000013814,ENSGALG00000033635,ENSGALG00000005206,…
GO:0035335	peptidyl-tyrosine dephosphorylation	biological_process	0.0059529	0.17024	18	1304	85	15533	ENSGALG00000002192,ENSGALG00000021572,ENSGALG00000011078,ENSGALG00000040360,ENSGALG00000006567,ENSGALG00000009823,ENSGALG00000021355,ENSGALG00000012627,ENSGALG00000009784,ENSGALG00000009096,ENSGALG00000035017,ENSGALG00000011207,ENSGALG00000004048,ENSGALG00000032618,ENSGALG00000013867,ENSGALG00000006647,ENSGALG00000038469,ENSGALG00000028155
GO:1901136	carbohydrate derivative catabolic process	biological_process	0.0059612	0.17024	52	1304	359	15533	ENSGALG00000004323,ENSGALG00000029354,ENSGALG00000008378,ENSGALG00000012308,ENSGALG00000006695,ENSGALG00000016990,ENSGALG00000015833,ENSGALG00000016761,ENSGALG00000037506,ENSGALG00000009480,ENSGALG00000011465,ENSGALG00000008780,ENSGALG00000009422,ENSGALG00000008793,ENSGALG00000017004,ENSGALG00000004621,ENSGALG00000013747,ENSGALG00000010435,ENSGALG00000031325,ENSGALG00000042357,ENSGALG00000015376,…
GO:0036293	response to decreased oxygen levels	biological_process	0.0059667	0.17024	20	1304	120	15533	ENSGALG00000001021,ENSGALG00000000636,ENSGALG00000014516,ENSGALG00000043287,ENSGALG00000006783,ENSGALG00000004170,ENSGALG00000003580,ENSGALG00000012550,ENSGALG00000014071,ENSGALG00000010476,ENSGALG00000033789,ENSGALG00000010812,ENSGALG00000025864,ENSGALG00000031142,ENSGALG00000054783,ENSGALG00000039228,ENSGALG00000010001,ENSGALG00000033635,ENSGALG00000009240,ENSGALG00000015828
GO:0070169	positive regulation of biomineral tissue development	biological_process	0.0059668	0.17024	9	1304	35	15533	ENSGALG00000014645,ENSGALG00000003863,ENSGALG00000012787,ENSGALG00000004893,ENSGALG00000031325,ENSGALG00000008459,ENSGALG00000012444,ENSGALG00000008014,ENSGALG00000040035
GO:0045428	regulation of nitric oxide biosynthetic process	biological_process	0.0060021	0.17089	6	1304	19	15533	ENSGALG00000016564,ENSGALG00000023689,ENSGALG00000000892,ENSGALG00000043287,ENSGALG00000003601,ENSGALG00000033212
GO:0050730	regulation of peptidyl-tyrosine phosphorylation	biological_process	0.0060179	0.17089	24	1304	141	15533	ENSGALG00000015708,ENSGALG00000014509,ENSGALG00000009320,ENSGALG00000043287,ENSGALG00000030907,ENSGALG00000002192,ENSGALG00000043603,ENSGALG00000004594,ENSGALG00000015022,ENSGALG00000029077,ENSGALG00000031325,ENSGALG00000012292,ENSGALG00000015216,ENSGALG00000007141,ENSGALG00000014124,ENSGALG00000016564,ENSGALG00000005725,ENSGALG00000032746,ENSGALG00000029983,ENSGALG00000001189,ENSGALG00000000209,…
GO:0008277	regulation of G-protein coupled receptor protein signaling pathway	biological_process	0.0060192	0.17089	12	1304	60	15533	ENSGALG00000054150,ENSGALG00000040035,ENSGALG00000003323,ENSGALG00000008756,ENSGALG00000033295,ENSGALG00000036883,ENSGALG00000005696,ENSGALG00000005986,ENSGALG00000004170,ENSGALG00000043603,ENSGALG00000006008,ENSGALG00000009422
GO:0005976	polysaccharide metabolic process	biological_process	0.0060716	0.17209	14	1304	73	15533	ENSGALG00000008930,ENSGALG00000005407,ENSGALG00000029596,ENSGALG00000035505,ENSGALG00000031325,ENSGALG00000010125,ENSGALG00000012010,ENSGALG00000012308,ENSGALG00000039013,ENSGALG00000032526,ENSGALG00000016518,ENSGALG00000042875,ENSGALG00000012304,ENSGALG00000042771
GO:0016744	transferase activity, transferring aldehyde or ketonic groups	molecular_function	0.0060912	0.17236	2	1304	2	15533	ENSGALG00000005309,ENSGALG00000037195
GO:0006897	endocytosis	biological_process	0.0061023	0.17239	52	1304	371	15533	ENSGALG00000032746,ENSGALG00000040035,ENSGALG00000029652,ENSGALG00000040908,ENSGALG00000015433,ENSGALG00000015216,ENSGALG00000043826,ENSGALG00000044547,ENSGALG00000004364,ENSGALG00000033507,ENSGALG00000004083,ENSGALG00000007145,ENSGALG00000031301,ENSGALG00000000883,ENSGALG00000046125,ENSGALG00000029983,ENSGALG00000001446,ENSGALG00000010579,ENSGALG00000034020,ENSGALG00000030904,ENSGALG00000040938,…
GO:0010942	positive regulation of cell death	biological_process	0.0061396	0.17314	34	1304	239	15533	ENSGALG00000009320,ENSGALG00000002583,ENSGALG00000012550,ENSGALG00000015148,ENSGALG00000003323,ENSGALG00000027761,ENSGALG00000042875,ENSGALG00000013892,ENSGALG00000011885,ENSGALG00000017034,ENSGALG00000011207,ENSGALG00000001409,ENSGALG00000000209,ENSGALG00000003863,ENSGALG00000033051,ENSGALG00000030904,ENSGALG00000005505,ENSGALG00000014645,ENSGALG00000043603,ENSGALG00000030432,ENSGALG00000008094,…
GO:0008198	ferrous iron binding	molecular_function	0.0061486	0.17314	5	1304	15	15533	ENSGALG00000007220,ENSGALG00000041036,ENSGALG00000004869,ENSGALG00000032854,ENSGALG00000037410
GO:0045670	regulation of osteoclast differentiation	biological_process	0.0061939	0.17388	8	1304	31	15533	ENSGALG00000006567,ENSGALG00000008014,ENSGALG00000004960,ENSGALG00000001409,ENSGALG00000030432,ENSGALG00000014786,ENSGALG00000035498,ENSGALG00000008494
GO:0050854	regulation of antigen receptor-mediated signaling pathway	biological_process	0.0061987	0.17388	8	1304	30	15533	ENSGALG00000037943,ENSGALG00000037826,ENSGALG00000000209,ENSGALG00000000424,ENSGALG00000002192,ENSGALG00000004587,ENSGALG00000003753,ENSGALG00000004170
GO:0043065	positive regulation of apoptotic process	biological_process	0.0062052	0.17388	31	1304	216	15533	ENSGALG00000035498,ENSGALG00000017034,ENSGALG00000001446,ENSGALG00000011207,ENSGALG00000001409,ENSGALG00000003863,ENSGALG00000000209,ENSGALG00000007145,ENSGALG00000000892,ENSGALG00000033051,ENSGALG00000039982,ENSGALG00000009451,ENSGALG00000027761,ENSGALG00000000452,ENSGALG00000003323,ENSGALG00000004270,ENSGALG00000008700,ENSGALG00000042875,ENSGALG00000013892,ENSGALG00000011885,ENSGALG00000005505,…
GO:0002544	chronic inflammatory response	biological_process	0.0062649	0.17526	3	1304	6	15533	ENSGALG00000013861,ENSGALG00000000892,ENSGALG00000014182
GO:0071453	cellular response to oxygen levels	biological_process	0.0063056	0.17612	13	1304	71	15533	ENSGALG00000054783,ENSGALG00000031142,ENSGALG00000039228,ENSGALG00000000636,ENSGALG00000012550,ENSGALG00000010476,ENSGALG00000015828,ENSGALG00000017034,ENSGALG00000009240,ENSGALG00000043287,ENSGALG00000014516,ENSGALG00000014800,ENSGALG00000033635
GO:0006940	regulation of smooth muscle contraction	biological_process	0.0063381	0.17674	7	1304	28	15533	ENSGALG00000001021,ENSGALG00000004170,ENSGALG00000043287,ENSGALG00000001416,ENSGALG00000040035,ENSGALG00000007785,ENSGALG00000014182
GO:0000302	response to reactive oxygen species	biological_process	0.0063642	0.17718	17	1304	101	15533	ENSGALG00000015148,ENSGALG00000003580,ENSGALG00000013861,ENSGALG00000017204,ENSGALG00000026757,ENSGALG00000015286,ENSGALG00000003521,ENSGALG00000042838,ENSGALG00000030187,ENSGALG00000030966,ENSGALG00000036883,ENSGALG00000001189,ENSGALG00000009240,ENSGALG00000017034,ENSGALG00000013892,ENSGALG00000012200,ENSGALG00000015216
GO:0032879	regulation of localization	biological_process	0.0064034	0.17734	171	1304	1475	15533	ENSGALG00000008473,ENSGALG00000010175,ENSGALG00000040957,ENSGALG00000002666,ENSGALG00000015233,ENSGALG00000014071,ENSGALG00000007217,ENSGALG00000004364,ENSGALG00000015433,ENSGALG00000029512,ENSGALG00000009239,ENSGALG00000016817,ENSGALG00000027151,ENSGALG00000054150,ENSGALG00000014786,ENSGALG00000017414,ENSGALG00000011205,ENSGALG00000014509,ENSGALG00000008340,ENSGALG00000013356,ENSGALG00000016990,…
GO:0050707	regulation of cytokine secretion	biological_process	0.0064083	0.17734	14	1304	77	15533	ENSGALG00000005725,ENSGALG00000029512,ENSGALG00000034722,ENSGALG00000046326,ENSGALG00000042875,ENSGALG00000009239,ENSGALG00000015216,ENSGALG00000012292,ENSGALG00000000892,ENSGALG00000015148,ENSGALG00000003863,ENSGALG00000003578,ENSGALG00000029983,ENSGALG00000013861
GO:0031392	regulation of prostaglandin biosynthetic process	biological_process	0.0064113	0.17734	3	1304	5	15533	ENSGALG00000015148,ENSGALG00000033635,ENSGALG00000004594
GO:2001279	regulation of unsaturated fatty acid biosynthetic process	biological_process	0.0064113	0.17734	3	1304	5	15533	ENSGALG00000004594,ENSGALG00000033635,ENSGALG00000015148
GO:0006826	iron ion transport	biological_process	0.0064462	0.17802	6	1304	21	15533	ENSGALG00000037410,ENSGALG00000043027,ENSGALG00000042357,ENSGALG00000040741,ENSGALG00000011434,ENSGALG00000007220
GO:0042802	identical protein binding	molecular_function	0.0064782	0.17862	123	1304	1079	15533	ENSGALG00000008237,ENSGALG00000002781,ENSGALG00000017195,ENSGALG00000004496,ENSGALG00000014178,ENSGALG00000033212,ENSGALG00000031987,ENSGALG00000001895,ENSGALG00000012550,ENSGALG00000005547,ENSGALG00000033614,ENSGALG00000005678,ENSGALG00000035804,ENSGALG00000039013,ENSGALG00000010331,ENSGALG00000043754,ENSGALG00000007141,ENSGALG00000012613,ENSGALG00000003267,ENSGALG00000013892,ENSGALG00000005626,…
GO:0007259	JAK-STAT cascade	biological_process	0.0065459	0.18013	14	1304	85	15533	ENSGALG00000015022,ENSGALG00000046125,ENSGALG00000001409,ENSGALG00000000892,ENSGALG00000043287,ENSGALG00000002192,ENSGALG00000043603,ENSGALG00000016564,ENSGALG00000003267,ENSGALG00000004398,ENSGALG00000005725,ENSGALG00000050619,ENSGALG00000000843,ENSGALG00000015708
GO:0042056	chemoattractant activity	molecular_function	0.006554	0.18013	6	1304	26	15533	ENSGALG00000034478,ENSGALG00000047285,ENSGALG00000043603,ENSGALG00000016669,ENSGALG00000022815,ENSGALG00000042193
GO:0070230	positive regulation of lymphocyte apoptotic process	biological_process	0.0066739	0.18314	3	1304	7	15533	ENSGALG00000003863,ENSGALG00000000892,ENSGALG00000043603
GO:0060548	negative regulation of cell death	biological_process	0.0066959	0.18345	53	1304	433	15533	ENSGALG00000036677,ENSGALG00000025950,ENSGALG00000033051,ENSGALG00000036883,ENSGALG00000000209,ENSGALG00000009240,ENSGALG00000017034,ENSGALG00000014508,ENSGALG00000001690,ENSGALG00000033635,ENSGALG00000005725,ENSGALG00000000314,ENSGALG00000016564,ENSGALG00000003267,ENSGALG00000033557,ENSGALG00000010039,ENSGALG00000009403,ENSGALG00000031325,ENSGALG00000029077,ENSGALG00000033789,ENSGALG00000007785,…
GO:0051048	negative regulation of secretion	biological_process	0.006707	0.18346	17	1304	98	15533	ENSGALG00000046326,ENSGALG00000006695,ENSGALG00000020316,ENSGALG00000001476,ENSGALG00000003578,ENSGALG00000015148,ENSGALG00000012865,ENSGALG00000004594,ENSGALG00000008436,ENSGALG00000002666,ENSGALG00000004170,ENSGALG00000013861,ENSGALG00000027188,ENSGALG00000004364,ENSGALG00000012292,ENSGALG00000000892,ENSGALG00000029983
GO:0005884	actin filament	cellular_component	0.0067494	0.18433	16	1304	78	15533	ENSGALG00000003717,ENSGALG00000013605,ENSGALG00000040136,ENSGALG00000015148,ENSGALG00000031987,ENSGALG00000015022,ENSGALG00000012211,ENSGALG00000003521,ENSGALG00000004400,ENSGALG00000009723,ENSGALG00000002786,ENSGALG00000007647,ENSGALG00000042458,ENSGALG00000032658,ENSGALG00000016986,ENSGALG00000029512
GO:0044033	multi-organism metabolic process	biological_process	0.0067895	0.18497	2	1304	2	15533	ENSGALG00000003770,ENSGALG00000009963
GO:0003062	regulation of heart rate by chemical signal	biological_process	0.0068285	0.18497	2	1304	2	15533	ENSGALG00000003521,ENSGALG00000027188
GO:0050832	defense response to fungus	biological_process	0.0068419	0.18497	4	1304	13	15533	ENSGALG00000019843,ENSGALG00000022815,ENSGALG00000006453,ENSGALG00000017644
GO:1901698	response to nitrogen compound	biological_process	0.0068501	0.18497	53	1304	406	15533	ENSGALG00000027151,ENSGALG00000008014,ENSGALG00000017414,ENSGALG00000014786,ENSGALG00000039982,ENSGALG00000030966,ENSGALG00000036471,ENSGALG00000043641,ENSGALG00000012304,ENSGALG00000015286,ENSGALG00000008436,ENSGALG00000013143,ENSGALG00000014645,ENSGALG00000040957,ENSGALG00000003601,ENSGALG00000014516,ENSGALG00000008837,ENSGALG00000010812,ENSGALG00000014071,ENSGALG00000010246,ENSGALG00000003580,…
GO:0002901	mature B cell apoptotic process	biological_process	0.0068528	0.18497	2	1304	3	15533	ENSGALG00000004170,ENSGALG00000004594
GO:0002905	regulation of mature B cell apoptotic process	biological_process	0.0068528	0.18497	2	1304	3	15533	ENSGALG00000004594,ENSGALG00000004170
GO:0002906	negative regulation of mature B cell apoptotic process	biological_process	0.0068528	0.18497	2	1304	3	15533	ENSGALG00000004594,ENSGALG00000004170
GO:0043068	positive regulation of programmed cell death	biological_process	0.0068586	0.18497	31	1304	217	15533	ENSGALG00000010476,ENSGALG00000008094,ENSGALG00000012550,ENSGALG00000015148,ENSGALG00000030432,ENSGALG00000028005,ENSGALG00000005505,ENSGALG00000043603,ENSGALG00000014645,ENSGALG00000002583,ENSGALG00000009320,ENSGALG00000003863,ENSGALG00000000209,ENSGALG00000001409,ENSGALG00000011207,ENSGALG00000039982,ENSGALG00000007145,ENSGALG00000000892,ENSGALG00000033051,ENSGALG00000035498,ENSGALG00000017034,…
GO:0032700	negative regulation of interleukin-17 production	biological_process	0.0068818	0.1853	3	1304	6	15533	ENSGALG00000000209,ENSGALG00000001409,ENSGALG00000031325
GO:0031668	cellular response to extracellular stimulus	biological_process	0.0069306	0.18633	31	1304	212	15533	ENSGALG00000027714,ENSGALG00000015546,ENSGALG00000017204,ENSGALG00000002192,ENSGALG00000010476,ENSGALG00000012550,ENSGALG00000035804,ENSGALG00000013002,ENSGALG00000001021,ENSGALG00000015286,ENSGALG00000014182,ENSGALG00000008340,ENSGALG00000029760,ENSGALG00000003774,ENSGALG00000009320,ENSGALG00000007139,ENSGALG00000017034,ENSGALG00000009240,ENSGALG00000003863,ENSGALG00000033328,ENSGALG00000004727,…
GO:0043410	positive regulation of MAPK cascade	biological_process	0.0069821	0.18713	41	1304	292	15533	ENSGALG00000031325,ENSGALG00000039080,ENSGALG00000002766,ENSGALG00000012865,ENSGALG00000004594,ENSGALG00000009320,ENSGALG00000040465,ENSGALG00000042838,ENSGALG00000001189,ENSGALG00000003863,ENSGALG00000016564,ENSGALG00000013892,ENSGALG00000042875,ENSGALG00000005725,ENSGALG00000012292,ENSGALG00000008058,ENSGALG00000007141,ENSGALG00000017327,ENSGALG00000003323,ENSGALG00000012342,ENSGALG00000033295,…
GO:0043301	negative regulation of leukocyte degranulation	biological_process	0.0070043	0.18713	3	1304	5	15533	ENSGALG00000020316,ENSGALG00000004364,ENSGALG00000006695
GO:0002377	immunoglobulin production	biological_process	0.0070184	0.18713	11	1304	56	15533	ENSGALG00000031325,ENSGALG00000032530,ENSGALG00000008094,ENSGALG00000004958,ENSGALG00000002192,ENSGALG00000004107,ENSGALG00000004398,ENSGALG00000042838,ENSGALG00000028439,ENSGALG00000012484,ENSGALG00000020316
GO:0045658	regulation of neutrophil differentiation	biological_process	0.0070233	0.18713	2	1304	2	15533	ENSGALG00000035498,ENSGALG00000036456
GO:0045659	negative regulation of neutrophil differentiation	biological_process	0.0070233	0.18713	2	1304	2	15533	ENSGALG00000036456,ENSGALG00000035498
GO:0002637	regulation of immunoglobulin production	biological_process	0.0070256	0.18713	7	1304	27	15533	ENSGALG00000002192,ENSGALG00000042838,ENSGALG00000012484,ENSGALG00000028439,ENSGALG00000020316,ENSGALG00000032530,ENSGALG00000031325
GO:0071260	cellular response to mechanical stimulus	biological_process	0.0070715	0.18806	7	1304	26	15533	ENSGALG00000000685,ENSGALG00000006785,ENSGALG00000013624,ENSGALG00000014718,ENSGALG00000012304,ENSGALG00000010476,ENSGALG00000008355
GO:0072350	tricarboxylic acid metabolic process	biological_process	0.0071082	0.18875	4	1304	10	15533	ENSGALG00000023689,ENSGALG00000034735,ENSGALG00000008818,ENSGALG00000030466
GO:0016052	carbohydrate catabolic process	biological_process	0.0071484	0.18952	14	1304	85	15533	ENSGALG00000009963,ENSGALG00000013828,ENSGALG00000034855,ENSGALG00000041470,ENSGALG00000003863,ENSGALG00000005407,ENSGALG00000002797,ENSGALG00000009320,ENSGALG00000037195,ENSGALG00000042875,ENSGALG00000012613,ENSGALG00000003267,ENSGALG00000012308,ENSGALG00000014933
GO:0002440	production of molecular mediator of immune response	biological_process	0.0072598	0.19208	17	1304	101	15533	ENSGALG00000029983,ENSGALG00000004107,ENSGALG00000032530,ENSGALG00000000892,ENSGALG00000001409,ENSGALG00000004398,ENSGALG00000004594,ENSGALG00000004958,ENSGALG00000002192,ENSGALG00000031325,ENSGALG00000040621,ENSGALG00000011434,ENSGALG00000008094,ENSGALG00000042838,ENSGALG00000020316,ENSGALG00000012484,ENSGALG00000028439
GO:0070098	chemokine-mediated signaling pathway	biological_process	0.0072673	0.19208	8	1304	51	15533	ENSGALG00000011668,ENSGALG00000026663,ENSGALG00000043603,ENSGALG00000026098,ENSGALG00000001916,ENSGALG00000032717,ENSGALG00000016564,ENSGALG00000034478
GO:0071241	cellular response to inorganic substance	biological_process	0.007349	0.19394	17	1304	98	15533	ENSGALG00000012613,ENSGALG00000011885,ENSGALG00000030781,ENSGALG00000001189,ENSGALG00000007025,ENSGALG00000000209,ENSGALG00000008494,ENSGALG00000017034,ENSGALG00000009240,ENSGALG00000009050,ENSGALG00000003774,ENSGALG00000043641,ENSGALG00000042838,ENSGALG00000010476,ENSGALG00000012550,ENSGALG00000012787,ENSGALG00000014645
GO:0006644	phospholipid metabolic process	biological_process	0.0075373	0.19861	36	1304	258	15533	ENSGALG00000037050,ENSGALG00000009056,ENSGALG00000012769,ENSGALG00000010925,ENSGALG00000008756,ENSGALG00000016412,ENSGALG00000016959,ENSGALG00000005505,ENSGALG00000004220,ENSGALG00000009015,ENSGALG00000016605,ENSGALG00000032746,ENSGALG00000014933,ENSGALG00000008842,ENSGALG00000009096,ENSGALG00000033507,ENSGALG00000035498,ENSGALG00000014786,ENSGALG00000041183,ENSGALG00000024034,ENSGALG00000001606,…
GO:0045408	regulation of interleukin-6 biosynthetic process	biological_process	0.0075982	0.19961	4	1304	11	15533	ENSGALG00000015216,ENSGALG00000004594,ENSGALG00000035498,ENSGALG00000008014
GO:0008092	cytoskeletal protein binding	molecular_function	0.0075985	0.19961	92	1304	709	15533	ENSGALG00000009602,ENSGALG00000054783,ENSGALG00000000209,ENSGALG00000017644,ENSGALG00000002786,ENSGALG00000001474,ENSGALG00000000318,ENSGALG00000011608,ENSGALG00000016342,ENSGALG00000003521,ENSGALG00000009050,ENSGALG00000008370,ENSGALG00000008725,ENSGALG00000053422,ENSGALG00000004974,ENSGALG00000031565,ENSGALG00000030276,ENSGALG00000012941,ENSGALG00000038678,ENSGALG00000003628,ENSGALG00000001571,…
GO:0019752	carboxylic acid metabolic process	biological_process	0.0076382	0.20035	66	1304	582	15533	ENSGALG00000014944,ENSGALG00000013165,ENSGALG00000000081,ENSGALG00000041470,ENSGALG00000031158,ENSGALG00000008174,ENSGALG00000034735,ENSGALG00000021843,ENSGALG00000014464,ENSGALG00000008060,ENSGALG00000037050,ENSGALG00000038652,ENSGALG00000002899,ENSGALG00000008818,ENSGALG00000016324,ENSGALG00000043754,ENSGALG00000005857,ENSGALG00000027188,ENSGALG00000011797,ENSGALG00000002797,ENSGALG00000034275,…
GO:0046854	phosphatidylinositol phosphorylation	biological_process	0.0076615	0.20065	10	1304	41	15533	ENSGALG00000005505,ENSGALG00000046727,ENSGALG00000002583,ENSGALG00000014786,ENSGALG00000013814,ENSGALG00000024034,ENSGALG00000010925,ENSGALG00000008842,ENSGALG00000016605,ENSGALG00000013117
GO:0005766	primary lysosome	cellular_component	0.0076918	0.20084	3	1304	5	15533	ENSGALG00000014933,ENSGALG00000034374,ENSGALG00000043826
GO:0042582	azurophil granule	cellular_component	0.0076918	0.20084	3	1304	5	15533	ENSGALG00000034374,ENSGALG00000043826,ENSGALG00000014933
GO:0031402	sodium ion binding	molecular_function	0.0077516	0.20209	3	1304	5	15533	ENSGALG00000015233,ENSGALG00000009050,ENSGALG00000016205
GO:0043371	negative regulation of CD4-positive, alpha-beta T cell differentiation	biological_process	0.0077644	0.20212	4	1304	9	15533	ENSGALG00000004587,ENSGALG00000015148,ENSGALG00000042875,ENSGALG00000037257
GO:1901607	alpha-amino acid biosynthetic process	biological_process	0.0077994	0.20273	11	1304	58	15533	ENSGALG00000006783,ENSGALG00000023689,ENSGALG00000014464,ENSGALG00000043754,ENSGALG00000008174,ENSGALG00000004612,ENSGALG00000026757,ENSGALG00000011797,ENSGALG00000008518,ENSGALG00000012200,ENSGALG00000002944
GO:0030485	smooth muscle contractile fiber	cellular_component	0.0078733	0.20434	3	1304	4	15533	ENSGALG00000046125,ENSGALG00000042458,ENSGALG00000006343
GO:0035692	macrophage migration inhibitory factor receptor complex	cellular_component	0.0079324	0.20556	2	1304	2	15533	ENSGALG00000004594,ENSGALG00000039080
GO:0048245	eosinophil chemotaxis	biological_process	0.0079614	0.206	3	1304	9	15533	ENSGALG00000034478,ENSGALG00000043603,ENSGALG00000032717
GO:0045063	T-helper 1 cell differentiation	biological_process	0.0079888	0.2064	4	1304	9	15533	ENSGALG00000015148,ENSGALG00000042875,ENSGALG00000040621,ENSGALG00000037257
GO:0002698	negative regulation of immune effector process	biological_process	0.0080221	0.20695	9	1304	40	15533	ENSGALG00000031325,ENSGALG00000009450,ENSGALG00000015148,ENSGALG00000002192,ENSGALG00000004587,ENSGALG00000037257,ENSGALG00000006695,ENSGALG00000020316,ENSGALG00000004364
GO:0003953	NAD+ nucleosidase activity	molecular_function	0.0080548	0.20735	2	1304	2	15533	ENSGALG00000014508,ENSGALG00000014509
GO:0043542	endothelial cell migration	biological_process	0.0080617	0.20735	22	1304	129	15533	ENSGALG00000036883,ENSGALG00000039895,ENSGALG00000046125,ENSGALG00000025950,ENSGALG00000007145,ENSGALG00000029983,ENSGALG00000017414,ENSGALG00000016564,ENSGALG00000042875,ENSGALG00000008459,ENSGALG00000011099,ENSGALG00000043754,ENSGALG00000012342,ENSGALG00000012550,ENSGALG00000015148,ENSGALG00000031325,ENSGALG00000014645,ENSGALG00000011205,ENSGALG00000038801,ENSGALG00000004974,ENSGALG00000028203,…
GO:0032632	interleukin-3 production	biological_process	0.0081075	0.20796	2	1304	2	15533	ENSGALG00000011434,ENSGALG00000015216
GO:0008654	phospholipid biosynthetic process	biological_process	0.0081093	0.20796	19	1304	115	15533	ENSGALG00000007181,ENSGALG00000015349,ENSGALG00000016412,ENSGALG00000005505,ENSGALG00000002583,ENSGALG00000037050,ENSGALG00000009056,ENSGALG00000012769,ENSGALG00000006872,ENSGALG00000033507,ENSGALG00000008818,ENSGALG00000005206,ENSGALG00000011221,ENSGALG00000017366,ENSGALG00000036754,ENSGALG00000013117,ENSGALG00000009015,ENSGALG00000013189,ENSGALG00000014933
GO:0001012	RNA polymerase II regulatory region DNA binding	molecular_function	0.0081229	0.208	65	1304	562	15533	ENSGALG00000004189,ENSGALG00000011294,ENSGALG00000004225,ENSGALG00000014645,ENSGALG00000016022,ENSGALG00000038026,ENSGALG00000005441,ENSGALG00000043724,ENSGALG00000043641,ENSGALG00000041299,ENSGALG00000016059,ENSGALG00000003120,ENSGALG00000015828,ENSGALG00000041470,ENSGALG00000031700,ENSGALG00000052425,ENSGALG00000005839,ENSGALG00000012799,ENSGALG00000002803,ENSGALG00000031534,ENSGALG00000005653,…
GO:0010952	positive regulation of peptidase activity	biological_process	0.0081457	0.20808	15	1304	88	15533	ENSGALG00000004974,ENSGALG00000042875,ENSGALG00000040908,ENSGALG00000013892,ENSGALG00000033557,ENSGALG00000008701,ENSGALG00000015216,ENSGALG00000003578,ENSGALG00000008094,ENSGALG00000008355,ENSGALG00000003818,ENSGALG00000010001,ENSGALG00000043287,ENSGALG00000012608,ENSGALG00000001446
GO:0010460	positive regulation of heart rate	biological_process	0.0081504	0.20808	5	1304	14	15533	ENSGALG00000004170,ENSGALG00000003521,ENSGALG00000040880,ENSGALG00000012200,ENSGALG00000010812
GO:0009066	aspartate family amino acid metabolic process	biological_process	0.0081946	0.2089	7	1304	30	15533	ENSGALG00000011797,ENSGALG00000023689,ENSGALG00000015275,ENSGALG00000004612,ENSGALG00000008174,ENSGALG00000014464,ENSGALG00000006783
GO:0032958	inositol phosphate biosynthetic process	biological_process	0.0082229	0.20931	9	1304	34	15533	ENSGALG00000016564,ENSGALG00000008756,ENSGALG00000017327,ENSGALG00000005805,ENSGALG00000033507,ENSGALG00000042105,ENSGALG00000008113,ENSGALG00000000783,ENSGALG00000015264
GO:0043369	CD4-positive or CD8-positive, alpha-beta T cell lineage commitment	biological_process	0.0082536	0.20979	4	1304	10	15533	ENSGALG00000012865,ENSGALG00000012830,ENSGALG00000003753,ENSGALG00000003267
GO:0031341	regulation of cell killing	biological_process	0.008271	0.20992	7	1304	27	15533	ENSGALG00000002192,ENSGALG00000015216,ENSGALG00000034374,ENSGALG00000005688,ENSGALG00000001409,ENSGALG00000030270,ENSGALG00000003863
GO:0010563	negative regulation of phosphorus metabolic process	biological_process	0.0083962	0.21247	35	1304	247	15533	ENSGALG00000013189,ENSGALG00000010537,ENSGALG00000007141,ENSGALG00000032618,ENSGALG00000011207,ENSGALG00000000209,ENSGALG00000013100,ENSGALG00000009320,ENSGALG00000013861,ENSGALG00000043287,ENSGALG00000036456,ENSGALG00000031325,ENSGALG00000029077,ENSGALG00000009450,ENSGALG00000006738,ENSGALG00000028155,ENSGALG00000027151,ENSGALG00000006647,ENSGALG00000029983,ENSGALG00000008060,ENSGALG00000008756,…
GO:0045936	negative regulation of phosphate metabolic process	biological_process	0.0083962	0.21247	35	1304	247	15533	ENSGALG00000009450,ENSGALG00000029077,ENSGALG00000031325,ENSGALG00000036456,ENSGALG00000013861,ENSGALG00000043287,ENSGALG00000009320,ENSGALG00000013100,ENSGALG00000011207,ENSGALG00000000209,ENSGALG00000032618,ENSGALG00000010537,ENSGALG00000007141,ENSGALG00000013189,ENSGALG00000003675,ENSGALG00000030432,ENSGALG00000037780,ENSGALG00000040360,ENSGALG00000003580,ENSGALG00000039337,ENSGALG00000005710,…
GO:0032147	activation of protein kinase activity	biological_process	0.008426	0.21291	27	1304	170	15533	ENSGALG00000029983,ENSGALG00000001409,ENSGALG00000008373,ENSGALG00000003863,ENSGALG00000000209,ENSGALG00000007356,ENSGALG00000000055,ENSGALG00000043587,ENSGALG00000008058,ENSGALG00000015216,ENSGALG00000004398,ENSGALG00000013892,ENSGALG00000016564,ENSGALG00000030706,ENSGALG00000002816,ENSGALG00000004370,ENSGALG00000000685,ENSGALG00000002766,ENSGALG00000002192,ENSGALG00000010246,ENSGALG00000011434,…
GO:0001993	regulation of systemic arterial blood pressure by norepinephrine-epinephrine	biological_process	0.0084477	0.21315	3	1304	7	15533	ENSGALG00000040035,ENSGALG00000001416,ENSGALG00000003521
GO:0050869	negative regulation of B cell activation	biological_process	0.0085132	0.21449	6	1304	21	15533	ENSGALG00000000892,ENSGALG00000004958,ENSGALG00000012292,ENSGALG00000013861,ENSGALG00000004587,ENSGALG00000035498
GO:0045638	negative regulation of myeloid cell differentiation	biological_process	0.0085401	0.21482	10	1304	48	15533	ENSGALG00000006062,ENSGALG00000006567,ENSGALG00000039228,ENSGALG00000016564,ENSGALG00000004960,ENSGALG00000014786,ENSGALG00000035498,ENSGALG00000029669,ENSGALG00000036456,ENSGALG00000041626
GO:0060255	regulation of macromolecule metabolic process	biological_process	0.0085516	0.21482	348	1304	3517	15533	ENSGALG00000043641,ENSGALG00000005441,ENSGALG00000001309,ENSGALG00000010175,ENSGALG00000040957,ENSGALG00000015233,ENSGALG00000039337,ENSGALG00000016996,ENSGALG00000004370,ENSGALG00000000242,ENSGALG00000014509,ENSGALG00000015196,ENSGALG00000014718,ENSGALG00000031076,ENSGALG00000039658,ENSGALG00000013189,ENSGALG00000012613,ENSGALG00000007139,ENSGALG00000008127,ENSGALG00000029022,ENSGALG00000011965,…
GO:0042116	macrophage activation	biological_process	0.0087421	0.21929	7	1304	27	15533	ENSGALG00000042875,ENSGALG00000011434,ENSGALG00000008094,ENSGALG00000053278,ENSGALG00000015666,ENSGALG00000012505,ENSGALG00000015216
GO:0004859	phospholipase inhibitor activity	molecular_function	0.0088039	0.22052	3	1304	6	15533	ENSGALG00000026884,ENSGALG00000015148,ENSGALG00000003770
GO:0046872	metal ion binding	molecular_function	0.0088391	0.22089	234	1304	2181	15533	ENSGALG00000043027,ENSGALG00000038782,ENSGALG00000013189,ENSGALG00000005857,ENSGALG00000010331,ENSGALG00000012613,ENSGALG00000004869,ENSGALG00000039228,ENSGALG00000003802,ENSGALG00000014603,ENSGALG00000011965,ENSGALG00000016969,ENSGALG00000041978,ENSGALG00000039145,ENSGALG00000008818,ENSGALG00000013738,ENSGALG00000001118,ENSGALG00000015473,ENSGALG00000003433,ENSGALG00000000242,ENSGALG00000009567,…
GO:0003796	lysozyme activity	molecular_function	0.0088442	0.22089	2	1304	4	15533	ENSGALG00000009963,ENSGALG00000016761
GO:0002831	regulation of response to biotic stimulus	biological_process	0.0088834	0.22154	12	1304	66	15533	ENSGALG00000011389,ENSGALG00000013861,ENSGALG00000036456,ENSGALG00000012787,ENSGALG00000001409,ENSGALG00000006453,ENSGALG00000008094,ENSGALG00000025950,ENSGALG00000011642,ENSGALG00000012342,ENSGALG00000042875,ENSGALG00000023411
GO:0044248	cellular catabolic process	biological_process	0.0089412	0.22266	162	1304	1463	15533	ENSGALG00000024112,ENSGALG00000032746,ENSGALG00000003770,ENSGALG00000033507,ENSGALG00000035007,ENSGALG00000050288,ENSGALG00000015286,ENSGALG00000007970,ENSGALG00000004460,ENSGALG00000027714,ENSGALG00000003601,ENSGALG00000005042,ENSGALG00000043603,ENSGALG00000002024,ENSGALG00000026493,ENSGALG00000015376,ENSGALG00000003863,ENSGALG00000005696,ENSGALG00000015301,ENSGALG00000003185,ENSGALG00000028790,…
GO:0045620	negative regulation of lymphocyte differentiation	biological_process	0.009095	0.226	6	1304	26	15533	ENSGALG00000006785,ENSGALG00000004587,ENSGALG00000004594,ENSGALG00000042875,ENSGALG00000015148,ENSGALG00000037257
GO:0006040	amino sugar metabolic process	biological_process	0.0091015	0.226	7	1304	33	15533	ENSGALG00000004960,ENSGALG00000034507,ENSGALG00000036743,ENSGALG00000034948,ENSGALG00000010125,ENSGALG00000040594,ENSGALG00000008780
GO:0005515	protein binding	molecular_function	0.0091457	0.22651	619	1304	6282	15533	ENSGALG00000005351,ENSGALG00000009784,ENSGALG00000037336,ENSGALG00000001869,ENSGALG00000003777,ENSGALG00000029691,ENSGALG00000014768,ENSGALG00000008169,ENSGALG00000016886,ENSGALG00000041202,ENSGALG00000000568,ENSGALG00000002527,ENSGALG00000003578,ENSGALG00000003717,ENSGALG00000002192,ENSGALG00000028551,ENSGALG00000016834,ENSGALG00000044525,ENSGALG00000002699,ENSGALG00000030904,ENSGALG00000037611,…
GO:0045577	regulation of B cell differentiation	biological_process	0.0091783	0.22651	5	1304	17	15533	ENSGALG00000035498,ENSGALG00000003753,ENSGALG00000015216,ENSGALG00000004398,ENSGALG00000039228
GO:0001614	purinergic nucleotide receptor activity	molecular_function	0.0091861	0.22651	4	1304	16	15533	ENSGALG00000017327,ENSGALG00000040367,ENSGALG00000000783,ENSGALG00000003863
GO:0016502	nucleotide receptor activity	molecular_function	0.0091861	0.22651	4	1304	16	15533	ENSGALG00000000783,ENSGALG00000003863,ENSGALG00000017327,ENSGALG00000040367
GO:0008172	S-methyltransferase activity	molecular_function	0.0091877	0.22651	3	1304	5	15533	ENSGALG00000014464,ENSGALG00000042949,ENSGALG00000012687
GO:0060509	Type I pneumocyte differentiation	biological_process	0.009204	0.22659	3	1304	4	15533	ENSGALG00000011294,ENSGALG00000005441,ENSGALG00000008494
GO:0016791	phosphatase activity	molecular_function	0.0092226	0.22672	33	1304	218	15533	ENSGALG00000032854,ENSGALG00000006567,ENSGALG00000005710,ENSGALG00000002192,ENSGALG00000021572,ENSGALG00000011078,ENSGALG00000040360,ENSGALG00000029746,ENSGALG00000004048,ENSGALG00000006647,ENSGALG00000052162,ENSGALG00000028155,ENSGALG00000015531,ENSGALG00000021355,ENSGALG00000009784,ENSGALG00000009096,ENSGALG00000035596,ENSGALG00000001606,ENSGALG00000041183,ENSGALG00000015833,ENSGALG00000009450,…
GO:0042226	interleukin-6 biosynthetic process	biological_process	0.0092567	0.22724	4	1304	12	15533	ENSGALG00000035498,ENSGALG00000015216,ENSGALG00000004594,ENSGALG00000008014
GO:0000980	RNA polymerase II distal enhancer sequence-specific DNA binding	molecular_function	0.0093031	0.22786	11	1304	60	15533	ENSGALG00000012304,ENSGALG00000037777,ENSGALG00000008308,ENSGALG00000011291,ENSGALG00000015828,ENSGALG00000012739,ENSGALG00000008127,ENSGALG00000007845,ENSGALG00000008494,ENSGALG00000009240,ENSGALG00000014645
GO:0019900	kinase binding	molecular_function	0.0093085	0.22786	54	1304	409	15533	ENSGALG00000001118,ENSGALG00000003485,ENSGALG00000010668,ENSGALG00000005206,ENSGALG00000007268,ENSGALG00000003753,ENSGALG00000012200,ENSGALG00000004398,ENSGALG00000013892,ENSGALG00000038469,ENSGALG00000003267,ENSGALG00000027188,ENSGALG00000012342,ENSGALG00000010537,ENSGALG00000002645,ENSGALG00000009450,ENSGALG00000035804,ENSGALG00000036456,ENSGALG00000010435,ENSGALG00000006343,ENSGALG00000015546,…
GO:0031802	type 5 metabotropic glutamate receptor binding	molecular_function	0.009352	0.2286	2	1304	2	15533	ENSGALG00000000209,ENSGALG00000003323
GO:0032606	type I interferon production	biological_process	0.009406	0.2296	9	1304	43	15533	ENSGALG00000008094,ENSGALG00000033507,ENSGALG00000006785,ENSGALG00000007845,ENSGALG00000011389,ENSGALG00000042875,ENSGALG00000012480,ENSGALG00000015216,ENSGALG00000004048
GO:0050830	defense response to Gram-positive bacterium	biological_process	0.0094444	0.23021	6	1304	30	15533	ENSGALG00000003863,ENSGALG00000039895,ENSGALG00000019843,ENSGALG00000009963,ENSGALG00000027165,ENSGALG00000027490
GO:0001881	receptor recycling	biological_process	0.0094776	0.23047	7	1304	28	15533	ENSGALG00000009086,ENSGALG00000007054,ENSGALG00000013738,ENSGALG00000009320,ENSGALG00000003770,ENSGALG00000004663,ENSGALG00000008725
GO:0072538	T-helper 17 type immune response	biological_process	0.0094953	0.23047	4	1304	10	15533	ENSGALG00000003267,ENSGALG00000012830,ENSGALG00000004587,ENSGALG00000015346
GO:0072539	T-helper 17 cell differentiation	biological_process	0.0094953	0.23047	4	1304	10	15533	ENSGALG00000003267,ENSGALG00000004587,ENSGALG00000015346,ENSGALG00000012830
GO:0009064	glutamine family amino acid metabolic process	biological_process	0.0095324	0.23104	10	1304	50	15533	ENSGALG00000031158,ENSGALG00000043754,ENSGALG00000010703,ENSGALG00000002944,ENSGALG00000008518,ENSGALG00000034735,ENSGALG00000003601,ENSGALG00000010284,ENSGALG00000015275,ENSGALG00000023689
GO:0032800	receptor biosynthetic process	biological_process	0.0095666	0.23124	5	1304	17	15533	ENSGALG00000031210,ENSGALG00000041470,ENSGALG00000004974,ENSGALG00000000209,ENSGALG00000000892
GO:0050817	coagulation	biological_process	0.0095675	0.23124	18	1304	110	15533	ENSGALG00000009320,ENSGALG00000006567,ENSGALG00000008756,ENSGALG00000026677,ENSGALG00000039696,ENSGALG00000005505,ENSGALG00000043287,ENSGALG00000037944,ENSGALG00000011885,ENSGALG00000012802,ENSGALG00000014124,ENSGALG00000029298,ENSGALG00000015216,ENSGALG00000023379,ENSGALG00000025950,ENSGALG00000002570,ENSGALG00000003770,ENSGALG00000009240
GO:0010038	response to metal ion	biological_process	0.0096329	0.23228	22	1304	141	15533	ENSGALG00000003863,ENSGALG00000001189,ENSGALG00000007025,ENSGALG00000053278,ENSGALG00000000209,ENSGALG00000009240,ENSGALG00000008494,ENSGALG00000011885,ENSGALG00000012613,ENSGALG00000043826,ENSGALG00000010812,ENSGALG00000012787,ENSGALG00000010476,ENSGALG00000012550,ENSGALG00000014645,ENSGALG00000043287,ENSGALG00000003774,ENSGALG00000009050,ENSGALG00000000329,ENSGALG00000043641,ENSGALG00000009587,…
GO:1901657	glycosyl compound metabolic process	biological_process	0.0096372	0.23228	61	1304	478	15533	ENSGALG00000002699,ENSGALG00000007052,ENSGALG00000014978,ENSGALG00000013031,ENSGALG00000008473,ENSGALG00000034478,ENSGALG00000010812,ENSGALG00000033295,ENSGALG00000003717,ENSGALG00000007054,XLOC_048237,ENSGALG00000004170,ENSGALG00000005662,ENSGALG00000005042,ENSGALG00000015233,ENSGALG00000043603,ENSGALG00000016817,ENSGALG00000029652,ENSGALG00000032717,ENSGALG00000017169,ENSGALG00000040844,ENSGALG…
GO:0032612	interleukin-1 production	biological_process	0.0097932	0.23571	8	1304	37	15533	ENSGALG00000015433,ENSGALG00000042875,ENSGALG00000046326,ENSGALG00000013861,ENSGALG00000008355,ENSGALG00000015148,ENSGALG00000003863,ENSGALG00000053278
GO:0034185	apolipoprotein binding	molecular_function	0.0098215	0.23606	4	1304	10	15533	ENSGALG00000030904,ENSGALG00000008094,ENSGALG00000010166,ENSGALG00000015433
GO:0042985	negative regulation of amyloid precursor protein biosynthetic process	biological_process	0.0098443	0.23615	3	1304	5	15533	ENSGALG00000005420,ENSGALG00000016996,ENSGALG00000004107
GO:0001818	negative regulation of cytokine production	biological_process	0.0098745	0.23615	16	1304	94	15533	ENSGALG00000006008,ENSGALG00000000892,ENSGALG00000039895,ENSGALG00000000209,ENSGALG00000001409,ENSGALG00000004048,ENSGALG00000012480,ENSGALG00000042875,ENSGALG00000008700,ENSGALG00000004958,ENSGALG00000013861,ENSGALG00000007845,ENSGALG00000031325,ENSGALG00000011434,ENSGALG00000046326,ENSGALG00000012304
GO:1900449	regulation of glutamate receptor signaling pathway	biological_process	0.0098745	0.23615	8	1304	30	15533	ENSGALG00000015022,ENSGALG00000000209,ENSGALG00000036373,ENSGALG00000014645,ENSGALG00000012608,ENSGALG00000040035,ENSGALG00000040938,ENSGALG00000003323
GO:0009116	nucleoside metabolic process	biological_process	0.00988	0.23615	60	1304	465	15533	ENSGALG00000007054,XLOC_048237,ENSGALG00000004170,ENSGALG00000005042,ENSGALG00000005662,ENSGALG00000015233,ENSGALG00000043603,ENSGALG00000010812,ENSGALG00000033295,ENSGALG00000003717,ENSGALG00000008473,ENSGALG00000034478,ENSGALG00000002699,ENSGALG00000007052,ENSGALG00000014978,ENSGALG00000013031,ENSGALG00000005095,ENSGALG00000006805,ENSGALG00000010663,ENSGALG00000007145,ENSGALG00000026663,ENSGALG…
GO:0048871	multicellular organismal homeostasis	biological_process	0.0098991	0.23628	26	1304	185	15533	ENSGALG00000003863,ENSGALG00000013165,ENSGALG00000004893,ENSGALG00000029940,ENSGALG00000032530,ENSGALG00000031301,ENSGALG00000033635,ENSGALG00000035498,ENSGALG00000006008,ENSGALG00000011046,ENSGALG00000003267,ENSGALG00000016564,ENSGALG00000033557,ENSGALG00000040035,ENSGALG00000013189,ENSGALG00000007141,ENSGALG00000015216,ENSGALG00000014496,ENSGALG00000011434,ENSGALG00000041036,ENSGALG00000012787,…
GO:0032613	interleukin-10 production	biological_process	0.0099616	0.23744	6	1304	21	15533	ENSGALG00000001409,ENSGALG00000042875,ENSGALG00000008094,ENSGALG00000032530,ENSGALG00000012830,ENSGALG00000015216
GO:0050818	regulation of coagulation	biological_process	0.0099952	0.2376	10	1304	46	15533	ENSGALG00000003770,ENSGALG00000025950,ENSGALG00000043287,ENSGALG00000009240,ENSGALG00000014124,ENSGALG00000011885,ENSGALG00000009320,ENSGALG00000006567,ENSGALG00000015216,ENSGALG00000008756
GO:0033209	tumor necrosis factor-mediated signaling pathway	biological_process	0.0099961	0.2376	8	1304	36	15533	ENSGALG00000036502,ENSGALG00000042838,ENSGALG00000015216,ENSGALG00000016564,ENSGALG00000001882,ENSGALG00000003753,ENSGALG00000034213,ENSGALG00000011389
GO:0000977	RNA polymerase II regulatory region sequence-specific DNA binding	molecular_function	0.010147	0.24062	64	1304	559	15533	ENSGALG00000041626,ENSGALG00000027513,ENSGALG00000016927,ENSGALG00000011958,ENSGALG00000008494,ENSGALG00000001773,ENSGALG00000008308,ENSGALG00000005757,ENSGALG00000004974,ENSGALG00000037787,ENSGALG00000012830,ENSGALG00000005351,ENSGALG00000037777,ENSGALG00000008014,ENSGALG00000041687,ENSGALG00000004460,ENSGALG00000012739,ENSGALG00000012304,ENSGALG00000011291,ENSGALG00000037272,ENSGALG00000001021,…
GO:0043370	regulation of CD4-positive, alpha-beta T cell differentiation	biological_process	0.010151	0.24062	6	1304	21	15533	ENSGALG00000015148,ENSGALG00000042875,ENSGALG00000037257,ENSGALG00000032530,ENSGALG00000004587,ENSGALG00000015346
GO:0046834	lipid phosphorylation	biological_process	0.010171	0.24077	12	1304	54	15533	ENSGALG00000024034,ENSGALG00000010925,ENSGALG00000008842,ENSGALG00000016605,ENSGALG00000013117,ENSGALG00000016959,ENSGALG00000046727,ENSGALG00000005505,ENSGALG00000023541,ENSGALG00000014786,ENSGALG00000002583,ENSGALG00000013814
GO:0034637	cellular carbohydrate biosynthetic process	biological_process	0.010205	0.24125	10	1304	53	15533	ENSGALG00000008930,ENSGALG00000005407,ENSGALG00000029596,ENSGALG00000012010,ENSGALG00000010125,ENSGALG00000013814,ENSGALG00000039013,ENSGALG00000032526,ENSGALG00000042771,ENSGALG00000012613
GO:2001056	positive regulation of cysteine-type endopeptidase activity	biological_process	0.010252	0.24201	13	1304	75	15533	ENSGALG00000015216,ENSGALG00000013892,ENSGALG00000040908,ENSGALG00000033557,ENSGALG00000042875,ENSGALG00000004974,ENSGALG00000008701,ENSGALG00000010001,ENSGALG00000012608,ENSGALG00000001446,ENSGALG00000008094,ENSGALG00000003818,ENSGALG00000008355
GO:0019915	lipid storage	biological_process	0.010376	0.24461	9	1304	38	15533	ENSGALG00000014933,ENSGALG00000041687,ENSGALG00000004974,ENSGALG00000013356,ENSGALG00000008436,ENSGALG00000043287,ENSGALG00000041470,ENSGALG00000010246,ENSGALG00000041036
GO:0043537	negative regulation of blood vessel endothelial cell migration	biological_process	0.010393	0.24466	6	1304	21	15533	ENSGALG00000042875,ENSGALG00000004974,ENSGALG00000031325,ENSGALG00000028203,ENSGALG00000017414,ENSGALG00000014645
GO:0043280	positive regulation of cysteine-type endopeptidase activity involved in apoptotic process	biological_process	0.010441	0.24547	12	1304	69	15533	ENSGALG00000040908,ENSGALG00000033557,ENSGALG00000013892,ENSGALG00000042875,ENSGALG00000004974,ENSGALG00000008701,ENSGALG00000015216,ENSGALG00000008094,ENSGALG00000008355,ENSGALG00000010001,ENSGALG00000012608,ENSGALG00000001446
GO:0010008	endosome membrane	cellular_component	0.010559	0.24776	25	1304	167	15533	ENSGALG00000008842,ENSGALG00000010411,ENSGALG00000054783,ENSGALG00000000996,ENSGALG00000011046,ENSGALG00000001689,ENSGALG00000011724,ENSGALG00000011490,ENSGALG00000000055,ENSGALG00000014159,ENSGALG00000001474,ENSGALG00000006061,ENSGALG00000003770,ENSGALG00000005696,ENSGALG00000009086,ENSGALG00000001309,ENSGALG00000006420,ENSGALG00000055094,ENSGALG00000008918,ENSGALG00000002666,ENSGALG00000006609,…
GO:0032733	positive regulation of interleukin-10 production	biological_process	0.010568	0.24776	4	1304	11	15533	ENSGALG00000008094,ENSGALG00000042875,ENSGALG00000001409,ENSGALG00000032530
GO:0010594	regulation of endothelial cell migration	biological_process	0.010581	0.24776	18	1304	101	15533	ENSGALG00000042875,ENSGALG00000016564,ENSGALG00000012342,ENSGALG00000043754,ENSGALG00000008459,ENSGALG00000025950,ENSGALG00000036883,ENSGALG00000039895,ENSGALG00000017414,ENSGALG00000029983,ENSGALG00000028203,ENSGALG00000004974,ENSGALG00000038801,ENSGALG00000011205,ENSGALG00000031325,ENSGALG00000012550,ENSGALG00000015148,ENSGALG00000014645
GO:2000121	regulation of removal of superoxide radicals	biological_process	0.0106	0.24784	3	1304	5	15533	ENSGALG00000026757,ENSGALG00000012200,ENSGALG00000009240
GO:0043114	regulation of vascular permeability	biological_process	0.010667	0.24903	5	1304	13	15533	ENSGALG00000013143,ENSGALG00000029983,ENSGALG00000004364,ENSGALG00000031325,ENSGALG00000006695
GO:0009119	ribonucleoside metabolic process	biological_process	0.010691	0.24903	55	1304	414	15533	ENSGALG00000042357,ENSGALG00000031325,ENSGALG00000004621,ENSGALG00000017004,ENSGALG00000013747,ENSGALG00000001895,ENSGALG00000010435,ENSGALG00000008793,ENSGALG00000009422,ENSGALG00000011511,ENSGALG00000010284,ENSGALG00000014800,ENSGALG00000015833,ENSGALG00000016990,ENSGALG00000037506,ENSGALG00000009480,ENSGALG00000006695,ENSGALG00000038801,ENSGALG00000000329,ENSGALG00000008378,ENSGALG00000029354,…
GO:0002317	plasma cell differentiation	biological_process	0.010694	0.24903	2	1304	4	15533	ENSGALG00000004107,ENSGALG00000012420
GO:0051019	mitogen-activated protein kinase binding	molecular_function	0.01072	0.2493	5	1304	16	15533	ENSGALG00000004496,ENSGALG00000012200,ENSGALG00000000883,ENSGALG00000009450,ENSGALG00000040360
GO:2000351	regulation of endothelial cell apoptotic process	biological_process	0.010759	0.24971	7	1304	29	15533	ENSGALG00000008700,ENSGALG00000000892,ENSGALG00000013861,ENSGALG00000015666,ENSGALG00000009240,ENSGALG00000029983,ENSGALG00000012865
GO:1901071	glucosamine-containing compound metabolic process	biological_process	0.010786	0.24971	5	1304	21	15533	ENSGALG00000036743,ENSGALG00000004960,ENSGALG00000034507,ENSGALG00000008780,ENSGALG00000040594
GO:1901615	organic hydroxy compound metabolic process	biological_process	0.010806	0.24971	35	1304	263	15533	ENSGALG00000013814,ENSGALG00000005206,ENSGALG00000017366,ENSGALG00000012245,ENSGALG00000027188,ENSGALG00000036754,ENSGALG00000016564,ENSGALG00000002024,ENSGALG00000012200,ENSGALG00000013189,ENSGALG00000017327,ENSGALG00000000783,ENSGALG00000031987,ENSGALG00000008113,ENSGALG00000011529,ENSGALG00000041183,ENSGALG00000010166,ENSGALG00000001606,ENSGALG00000005805,ENSGALG00000033507,ENSGALG00000042105,…
GO:0071499	cellular response to laminar fluid shear stress	biological_process	0.010814	0.24971	2	1304	2	15533	ENSGALG00000009240,ENSGALG00000023689
GO:0045082	positive regulation of interleukin-10 biosynthetic process	biological_process	0.010823	0.24971	2	1304	2	15533	ENSGALG00000015216,ENSGALG00000012830
GO:0004322	ferroxidase activity	molecular_function	0.010839	0.24971	3	1304	7	15533	ENSGALG00000007220,ENSGALG00000037410,ENSGALG00000043027
GO:0016724	oxidoreductase activity, oxidizing metal ions, oxygen as acceptor	molecular_function	0.010839	0.24971	3	1304	7	15533	ENSGALG00000037410,ENSGALG00000043027,ENSGALG00000007220
GO:0046777	protein autophosphorylation	biological_process	0.010875	0.25021	26	1304	154	15533	ENSGALG00000004727,ENSGALG00000002403,ENSGALG00000015216,ENSGALG00000007647,ENSGALG00000009403,ENSGALG00000014124,ENSGALG00000016564,ENSGALG00000005725,ENSGALG00000002816,ENSGALG00000038850,ENSGALG00000006061,ENSGALG00000000883,ENSGALG00000046950,ENSGALG00000001118,ENSGALG00000002759,ENSGALG00000010440,ENSGALG00000015708,ENSGALG00000008340,ENSGALG00000005088,ENSGALG00000043287,ENSGALG00000006609,…
GO:0046488	phosphatidylinositol metabolic process	biological_process	0.010935	0.25082	20	1304	117	15533	ENSGALG00000008756,ENSGALG00000010925,ENSGALG00000001606,ENSGALG00000024034,ENSGALG00000009056,ENSGALG00000002583,ENSGALG00000005505,ENSGALG00000046727,ENSGALG00000015349,ENSGALG00000008842,ENSGALG00000016605,ENSGALG00000013117,ENSGALG00000005725,ENSGALG00000009015,ENSGALG00000014786,ENSGALG00000017366,ENSGALG00000035498,ENSGALG00000033507,ENSGALG00000009096,ENSGALG00000013814
GO:0008063	Toll signaling pathway	biological_process	0.01095	0.25082	3	1304	5	15533	ENSGALG00000011389,ENSGALG00000008837,ENSGALG00000012124
GO:0006801	superoxide metabolic process	biological_process	0.010955	0.25082	9	1304	40	15533	ENSGALG00000009240,ENSGALG00000008293,ENSGALG00000001189,ENSGALG00000016261,ENSGALG00000031325,ENSGALG00000015216,ENSGALG00000005420,ENSGALG00000026757,ENSGALG00000012200
GO:0050663	cytokine secretion	biological_process	0.010984	0.25082	16	1304	94	15533	ENSGALG00000029512,ENSGALG00000004398,ENSGALG00000009239,ENSGALG00000042875,ENSGALG00000005725,ENSGALG00000012292,ENSGALG00000015216,ENSGALG00000015433,ENSGALG00000003863,ENSGALG00000000892,ENSGALG00000029983,ENSGALG00000046326,ENSGALG00000034722,ENSGALG00000015148,ENSGALG00000003578,ENSGALG00000013861
GO:0035821	modification of morphology or physiology of other organism	biological_process	0.010985	0.25082	12	1304	70	15533	ENSGALG00000004496,ENSGALG00000015216,ENSGALG00000022815,XLOC_087891,ENSGALG00000005725,ENSGALG00000043603,ENSGALG00000006453,ENSGALG00000033295,ENSGALG00000003770,ENSGALG00000031325,ENSGALG00000011621,ENSGALG00000009963
GO:0008375	acetylglucosaminyltransferase activity	molecular_function	0.010995	0.25082	10	1304	51	15533	ENSGALG00000014933,ENSGALG00000039013,ENSGALG00000038515,ENSGALG00000032526,ENSGALG00000014944,ENSGALG00000008930,ENSGALG00000012010,ENSGALG00000012187,ENSGALG00000013406,ENSGALG00000036743
GO:0002685	regulation of leukocyte migration	biological_process	0.011003	0.25082	16	1304	96	15533	ENSGALG00000040360,ENSGALG00000015148,ENSGALG00000040880,ENSGALG00000004170,ENSGALG00000043603,ENSGALG00000004594,ENSGALG00000006695,ENSGALG00000014509,ENSGALG00000016990,ENSGALG00000050893,ENSGALG00000033051,ENSGALG00000016564,ENSGALG00000042875,ENSGALG00000002816,ENSGALG00000004364,ENSGALG00000013624
GO:0016773	phosphotransferase activity, alcohol group as acceptor	molecular_function	0.011131	0.2534	82	1304	622	15533	ENSGALG00000015708,ENSGALG00000002759,ENSGALG00000029760,ENSGALG00000037242,ENSGALG00000005505,ENSGALG00000015022,ENSGALG00000044466,ENSGALG00000008842,ENSGALG00000008459,ENSGALG00000004727,ENSGALG00000002403,ENSGALG00000004370,ENSGALG00000006237,ENSGALG00000027658,ENSGALG00000005884,ENSGALG00000008970,ENSGALG00000016518,ENSGALG00000014718,ENSGALG00000008340,ENSGALG00000013356,ENSGALG00000012865,…
GO:0032269	negative regulation of cellular protein metabolic process	biological_process	0.011166	0.25387	52	1304	400	15533	ENSGALG00000009450,ENSGALG00000031325,ENSGALG00000029077,ENSGALG00000036456,ENSGALG00000012608,ENSGALG00000013861,ENSGALG00000043287,ENSGALG00000028627,ENSGALG00000009320,ENSGALG00000009050,ENSGALG00000002781,ENSGALG00000016912,ENSGALG00000000209,ENSGALG00000011207,ENSGALG00000041790,ENSGALG00000008127,ENSGALG00000032618,ENSGALG00000003267,ENSGALG00000007141,ENSGALG00000010537,ENSGALG00000012292,…
GO:0004871	signal transducer activity	molecular_function	0.011254	0.25515	98	1304	927	15533	ENSGALG00000006576,ENSGALG00000011291,ENSGALG00000028304,ENSGALG00000046326,ENSGALG00000016693,ENSGALG00000050222,ENSGALG00000009509,ENSGALG00000011149,ENSGALG00000000685,ENSGALG00000034213,ENSGALG00000001416,ENSGALG00000048811,ENSGALG00000008621,ENSGALG00000042767,ENSGALG00000051203,ENSGALG00000040367,ENSGALG00000030706,ENSGALG00000037336,ENSGALG00000009173,ENSGALG00000030966,ENSGALG00000012444,…
GO:0060089	molecular transducer activity	molecular_function	0.011254	0.25515	98	1304	927	15533	ENSGALG00000017238,ENSGALG00000016034,ENSGALG00000007145,ENSGALG00000004083,ENSGALG00000050209,ENSGALG00000041470,ENSGALG00000041042,ENSGALG00000040035,ENSGALG00000054150,ENSGALG00000006172,ENSGALG00000015951,ENSGALG00000001774,ENSGALG00000015433,ENSGALG00000023379,ENSGALG00000008459,ENSGALG00000010397,ENSGALG00000011294,ENSGALG00000014071,ENSGALG00000039403,ENSGALG00000005259,ENSGALG00000014202,…
GO:0044267	cellular protein metabolic process	biological_process	0.011303	0.25515	315	1304	3139	15533	ENSGALG00000015216,ENSGALG00000008014,ENSGALG00000041101,ENSGALG00000024112,ENSGALG00000032440,ENSGALG00000032746,ENSGALG00000009839,ENSGALG00000013452,ENSGALG00000021355,ENSGALG00000006061,ENSGALG00000008850,ENSGALG00000003601,ENSGALG00000000685,ENSGALG00000027714,ENSGALG00000004958,ENSGALG00000042481,ENSGALG00000003580,ENSGALG00000008094,ENSGALG00000036806,ENSGALG00000003675,ENSGALG00000017158,…
GO:0055098	response to low-density lipoprotein particle stimulus	biological_process	0.011314	0.25515	5	1304	12	15533	ENSGALG00000015216,ENSGALG00000015433,ENSGALG00000004974,ENSGALG00000041687,ENSGALG00000007145
GO:0071404	cellular response to low-density lipoprotein particle stimulus	biological_process	0.011314	0.25515	5	1304	12	15533	ENSGALG00000015433,ENSGALG00000015216,ENSGALG00000004974,ENSGALG00000007145,ENSGALG00000041687
GO:0043169	cation binding	molecular_function	0.011314	0.25515	239	1304	2254	15533	ENSGALG00000003802,ENSGALG00000014603,ENSGALG00000011965,ENSGALG00000016969,ENSGALG00000039145,ENSGALG00000041978,ENSGALG00000008818,ENSGALG00000013738,ENSGALG00000001118,ENSGALG00000015473,ENSGALG00000003433,ENSGALG00000038782,ENSGALG00000043027,ENSGALG00000013189,ENSGALG00000010331,ENSGALG00000005857,ENSGALG00000012613,ENSGALG00000004869,ENSGALG00000039228,ENSGALG00000012865,ENSGALG00000031987,…
GO:1901575	organic substance catabolic process	biological_process	0.011327	0.25515	162	1304	1486	15533	ENSGALG00000015376,ENSGALG00000002024,ENSGALG00000037195,ENSGALG00000033207,ENSGALG00000028790,ENSGALG00000000311,ENSGALG00000015301,ENSGALG00000003863,ENSGALG00000005696,ENSGALG00000034855,ENSGALG00000003185,ENSGALG00000014026,ENSGALG00000040006,ENSGALG00000012308,ENSGALG00000006695,ENSGALG00000008725,ENSGALG00000009050,ENSGALG00000005408,ENSGALG00000009422,ENSGALG00000034316,ENSGALG00000013747,…
GO:0008144	drug binding	molecular_function	0.011404	0.25626	9	1304	44	15533	ENSGALG00000036754,ENSGALG00000004974,ENSGALG00000027151,ENSGALG00000009839,ENSGALG00000009451,ENSGALG00000042148,ENSGALG00000010812,ENSGALG00000041470,ENSGALG00000015233
GO:0019834	phospholipase A2 inhibitor activity	molecular_function	0.011405	0.25626	2	1304	2	15533	ENSGALG00000015148,ENSGALG00000003770
GO:0060544	regulation of necroptosis	biological_process	0.011524	0.25812	4	1304	11	15533	ENSGALG00000003753,ENSGALG00000043287,ENSGALG00000008837,ENSGALG00000017186
GO:0046889	positive regulation of lipid biosynthetic process	biological_process	0.011544	0.25812	8	1304	37	15533	ENSGALG00000008494,ENSGALG00000033635,ENSGALG00000005206,ENSGALG00000004594,ENSGALG00000015148,ENSGALG00000005696,ENSGALG00000012787,ENSGALG00000027188
GO:0043409	negative regulation of MAPK cascade	biological_process	0.011546	0.25812	16	1304	98	15533	ENSGALG00000004496,ENSGALG00000028203,ENSGALG00000043287,ENSGALG00000028627,ENSGALG00000002192,ENSGALG00000040360,ENSGALG00000009450,ENSGALG00000007650,ENSGALG00000028155,ENSGALG00000032618,ENSGALG00000006647,ENSGALG00000003753,ENSGALG00000017034,ENSGALG00000038850,ENSGALG00000003863,ENSGALG00000011207
GO:0035795	negative regulation of mitochondrial membrane permeability	biological_process	0.011548	0.25812	2	1304	2	15533	ENSGALG00000034855,ENSGALG00000031142
GO:0006777	Mo-molybdopterin cofactor biosynthetic process	biological_process	0.011583	0.25823	3	1304	5	15533	ENSGALG00000009587,ENSGALG00000010051,ENSGALG00000013149
GO:0019720	Mo-molybdopterin cofactor metabolic process	biological_process	0.011583	0.25823	3	1304	5	15533	ENSGALG00000009587,ENSGALG00000013149,ENSGALG00000010051
GO:0005089	Rho guanyl-nucleotide exchange factor activity	molecular_function	0.011625	0.25882	15	1304	64	15533	ENSGALG00000015842,ENSGALG00000012932,ENSGALG00000002599,ENSGALG00000016834,ENSGALG00000006840,ENSGALG00000004621,ENSGALG00000036327,ENSGALG00000036677,ENSGALG00000004364,ENSGALG00000016886,ENSGALG00000012395,ENSGALG00000006695,ENSGALG00000003572,ENSGALG00000002699,ENSGALG00000005237
GO:0032743	positive regulation of interleukin-2 production	biological_process	0.011712	0.26043	4	1304	9	15533	ENSGALG00000042838,ENSGALG00000016022,ENSGALG00000015148,ENSGALG00000032530
GO:2000026	regulation of multicellular organismal development	biological_process	0.011732	0.26043	135	1304	1167	15533	ENSGALG00000009240,ENSGALG00000045312,ENSGALG00000016912,ENSGALG00000007441,ENSGALG00000012345,ENSGALG00000025950,ENSGALG00000003267,ENSGALG00000013892,ENSGALG00000038515,ENSGALG00000010875,ENSGALG00000016283,ENSGALG00000016138,ENSGALG00000029669,ENSGALG00000030907,ENSGALG00000006785,ENSGALG00000004594,ENSGALG00000023886,ENSGALG00000015148,ENSGALG00000002781,ENSGALG00000000713,ENSGALG00000007145,…
GO:0045341	MHC class I biosynthetic process	biological_process	0.011773	0.26043	2	1304	2	15533	ENSGALG00000001256,ENSGALG00000007171
GO:0045343	regulation of MHC class I biosynthetic process	biological_process	0.011773	0.26043	2	1304	2	15533	ENSGALG00000007171,ENSGALG00000001256
GO:0045345	positive regulation of MHC class I biosynthetic process	biological_process	0.011773	0.26043	2	1304	2	15533	ENSGALG00000001256,ENSGALG00000007171
GO:0005768	endosome	cellular_component	0.01187	0.26184	60	1304	470	15533	ENSGALG00000000409,ENSGALG00000015022,ENSGALG00000008094,ENSGALG00000011434,ENSGALG00000037780,ENSGALG00000014012,ENSGALG00000013605,ENSGALG00000002666,ENSGALG00000037953,ENSGALG00000016959,ENSGALG00000007054,ENSGALG00000006420,ENSGALG00000001309,ENSGALG00000030904,ENSGALG00000009086,ENSGALG00000034374,ENSGALG00000009096,ENSGALG00000004083,ENSGALG00000011490,ENSGALG00000003770,ENSGALG00000006061,…
GO:0051403	stress-activated MAPK cascade	biological_process	0.011875	0.26184	23	1304	144	15533	ENSGALG00000016810,ENSGALG00000030966,ENSGALG00000001189,ENSGALG00000008373,ENSGALG00000000883,ENSGALG00000003753,ENSGALG00000054834,ENSGALG00000017034,ENSGALG00000042875,ENSGALG00000016564,ENSGALG00000013892,ENSGALG00000039228,ENSGALG00000012342,ENSGALG00000015216,ENSGALG00000036456,ENSGALG00000030432,ENSGALG00000009450,ENSGALG00000028005,ENSGALG00000002766,ENSGALG00000006609,ENSGALG00000008701,…
GO:0072367	regulation of lipid transport by regulation of transcription from RNA polymerase II promoter	biological_process	0.011882	0.26184	2	1304	2	15533	ENSGALG00000041687,ENSGALG00000041470
GO:0006925	inflammatory cell apoptotic process	biological_process	0.011925	0.26235	4	1304	9	15533	ENSGALG00000005505,ENSGALG00000002583,ENSGALG00000014645,ENSGALG00000015148
GO:0044711	single-organism biosynthetic process	biological_process	0.011981	0.26235	43	1304	352	15533	ENSGALG00000042105,ENSGALG00000033507,ENSGALG00000005805,ENSGALG00000023689,ENSGALG00000015264,ENSGALG00000002944,ENSGALG00000010625,ENSGALG00000006352,ENSGALG00000004270,ENSGALG00000015216,ENSGALG00000008174,ENSGALG00000012787,ENSGALG00000004612,ENSGALG00000037050,ENSGALG00000012304,ENSGALG00000008756,ENSGALG00000014464,ENSGALG00000012769,ENSGALG00000013814,ENSGALG00000005206,ENSGALG00000033635,…
GO:0050851	antigen receptor-mediated signaling pathway	biological_process	0.012018	0.26235	19	1304	109	15533	ENSGALG00000004398,ENSGALG00000014124,ENSGALG00000015216,ENSGALG00000037826,ENSGALG00000044547,ENSGALG00000015346,ENSGALG00000033507,ENSGALG00000000424,ENSGALG00000000209,ENSGALG00000003753,ENSGALG00000014508,ENSGALG00000009320,ENSGALG00000037943,ENSGALG00000015022,ENSGALG00000012865,ENSGALG00000002192,ENSGALG00000014645,ENSGALG00000004170,ENSGALG00000004587
GO:0006555	methionine metabolic process	biological_process	0.012046	0.26235	4	1304	11	15533	ENSGALG00000008174,ENSGALG00000014464,ENSGALG00000011797,ENSGALG00000004612
GO:0010648	negative regulation of cell communication	biological_process	0.012071	0.26235	88	1304	736	15533	ENSGALG00000032618,ENSGALG00000012613,ENSGALG00000001256,ENSGALG00000035194,ENSGALG00000017034,ENSGALG00000009240,ENSGALG00000003802,ENSGALG00000006008,ENSGALG00000038850,ENSGALG00000013738,ENSGALG00000000208,ENSGALG00000036883,ENSGALG00000010668,ENSGALG00000002781,ENSGALG00000004496,ENSGALG00000013100,ENSGALG00000004594,ENSGALG00000016283,ENSGALG00000028627,ENSGALG00000042534,ENSGALG00000012550,…
GO:0001608	G-protein coupled nucleotide receptor activity	molecular_function	0.012104	0.26235	3	1304	10	15533	ENSGALG00000017327,ENSGALG00000040367,ENSGALG00000000783
GO:0035589	G-protein coupled purinergic nucleotide receptor signaling pathway	biological_process	0.012104	0.26235	3	1304	10	15533	ENSGALG00000000783,ENSGALG00000017327,ENSGALG00000040367
GO:0045028	G-protein coupled purinergic nucleotide receptor activity	molecular_function	0.012104	0.26235	3	1304	10	15533	ENSGALG00000040367,ENSGALG00000017327,ENSGALG00000000783
GO:0030260	entry into host cell	biological_process	0.012118	0.26235	8	1304	37	15533	ENSGALG00000013773,ENSGALG00000012420,ENSGALG00000001446,ENSGALG00000004594,ENSGALG00000043287,ENSGALG00000000845,XLOC_048237,ENSGALG00000033295
GO:0044409	entry into host	biological_process	0.012118	0.26235	8	1304	37	15533	ENSGALG00000033295,ENSGALG00000000845,ENSGALG00000043287,XLOC_048237,ENSGALG00000001446,ENSGALG00000004594,ENSGALG00000013773,ENSGALG00000012420
GO:0051806	entry into cell of other organism involved in symbiotic interaction	biological_process	0.012118	0.26235	8	1304	37	15533	ENSGALG00000033295,ENSGALG00000001446,ENSGALG00000004594,ENSGALG00000000845,ENSGALG00000043287,XLOC_048237,ENSGALG00000013773,ENSGALG00000012420
GO:0051828	entry into other organism involved in symbiotic interaction	biological_process	0.012118	0.26235	8	1304	37	15533	ENSGALG00000012420,ENSGALG00000013773,XLOC_048237,ENSGALG00000000845,ENSGALG00000043287,ENSGALG00000004594,ENSGALG00000001446,ENSGALG00000033295
GO:0052126	movement in host environment	biological_process	0.012118	0.26235	8	1304	37	15533	ENSGALG00000012420,ENSGALG00000013773,ENSGALG00000004594,ENSGALG00000001446,XLOC_048237,ENSGALG00000000845,ENSGALG00000043287,ENSGALG00000033295
GO:0052192	movement in environment of other organism involved in symbiotic interaction	biological_process	0.012118	0.26235	8	1304	37	15533	ENSGALG00000013773,ENSGALG00000012420,ENSGALG00000033295,ENSGALG00000001446,ENSGALG00000004594,ENSGALG00000000845,ENSGALG00000043287,XLOC_048237
GO:0000271	polysaccharide biosynthetic process	biological_process	0.01227	0.265	10	1304	50	15533	ENSGALG00000029596,ENSGALG00000005407,ENSGALG00000008930,ENSGALG00000012010,ENSGALG00000010125,ENSGALG00000031325,ENSGALG00000039013,ENSGALG00000042771,ENSGALG00000012304,ENSGALG00000032526
GO:0060538	skeletal muscle organ development	biological_process	0.012279	0.265	29	1304	203	15533	ENSGALG00000013624,ENSGALG00000042458,ENSGALG00000027365,ENSGALG00000037257,ENSGALG00000039228,ENSGALG00000037777,ENSGALG00000013892,ENSGALG00000015464,ENSGALG00000009096,ENSGALG00000027513,ENSGALG00000004893,ENSGALG00000016927,ENSGALG00000001021,ENSGALG00000054469,ENSGALG00000009050,ENSGALG00000006705,ENSGALG00000043204,ENSGALG00000011291,ENSGALG00000009270,ENSGALG00000037787,ENSGALG00000039990,…
GO:0007596	blood coagulation	biological_process	0.012301	0.265	17	1304	105	15533	ENSGALG00000006567,ENSGALG00000008756,ENSGALG00000026677,ENSGALG00000039696,ENSGALG00000043287,ENSGALG00000005505,ENSGALG00000012802,ENSGALG00000037944,ENSGALG00000011885,ENSGALG00000014124,ENSGALG00000029298,ENSGALG00000015216,ENSGALG00000023379,ENSGALG00000002570,ENSGALG00000025950,ENSGALG00000003770,ENSGALG00000009240
GO:0005153	interleukin-8 receptor binding	molecular_function	0.012302	0.265	2	1304	6	15533	ENSGALG00000011668,ENSGALG00000026098
GO:0000932	cytoplasmic mRNA processing body	cellular_component	0.012352	0.26574	10	1304	51	15533	ENSGALG00000010060,ENSGALG00000035804,ENSGALG00000040957,ENSGALG00000041790,ENSGALG00000004587,ENSGALG00000006020,ENSGALG00000039228,ENSGALG00000025864,ENSGALG00000038782,ENSGALG00000032957
GO:0030574	collagen catabolic process	biological_process	0.01237	0.26574	5	1304	19	15533	ENSGALG00000003580,ENSGALG00000007145,ENSGALG00000011099,ENSGALG00000019060,ENSGALG00000001392
GO:0071731	response to nitric oxide	biological_process	0.012403	0.26574	2	1304	2	15533	ENSGALG00000042838,ENSGALG00000017034
GO:0071732	cellular response to nitric oxide	biological_process	0.012403	0.26574	2	1304	2	15533	ENSGALG00000017034,ENSGALG00000042838
GO:0010558	negative regulation of macromolecule biosynthetic process	biological_process	0.012413	0.26574	97	1304	864	15533	ENSGALG00000051276,ENSGALG00000041687,ENSGALG00000010390,ENSGALG00000008014,ENSGALG00000037777,ENSGALG00000009451,ENSGALG00000005351,ENSGALG00000003196,ENSGALG00000013402,ENSGALG00000035498,ENSGALG00000011291,ENSGALG00000012304,ENSGALG00000001021,ENSGALG00000000636,ENSGALG00000011718,ENSGALG00000037272,ENSGALG00000007970,ENSGALG00000000843,ENSGALG00000012739,ENSGALG00000004460,ENSGALG00000034661,…
GO:0034377	plasma lipoprotein particle assembly	biological_process	0.012449	0.26617	3	1304	7	15533	ENSGALG00000006586,ENSGALG00000005206,ENSGALG00000015433
GO:0050853	B cell receptor signaling pathway	biological_process	0.01249	0.26633	10	1304	43	15533	ENSGALG00000037943,ENSGALG00000044547,ENSGALG00000015216,ENSGALG00000004398,ENSGALG00000014124,ENSGALG00000014508,ENSGALG00000002192,ENSGALG00000014645,ENSGALG00000000424,ENSGALG00000033507
GO:0000976	transcription regulatory region sequence-specific DNA binding	molecular_function	0.012502	0.26633	68	1304	598	15533	ENSGALG00000008436,ENSGALG00000004460,ENSGALG00000012739,ENSGALG00000037272,ENSGALG00000001021,ENSGALG00000012304,ENSGALG00000011291,ENSGALG00000013402,ENSGALG00000005351,ENSGALG00000037777,ENSGALG00000008014,ENSGALG00000041687,ENSGALG00000012830,ENSGALG00000004974,ENSGALG00000037787,ENSGALG00000008494,ENSGALG00000041626,ENSGALG00000016927,ENSGALG00000027513,ENSGALG00000011958,ENSGALG00000005757,…
GO:0032735	positive regulation of interleukin-12 production	biological_process	0.012503	0.26633	4	1304	11	15533	ENSGALG00000005757,ENSGALG00000008094,ENSGALG00000042875,ENSGALG00000001409
GO:0046209	nitric oxide metabolic process	biological_process	0.012541	0.26681	7	1304	27	15533	ENSGALG00000003601,ENSGALG00000043287,ENSGALG00000033212,ENSGALG00000002944,ENSGALG00000000892,ENSGALG00000023689,ENSGALG00000016564
GO:0006469	negative regulation of protein kinase activity	biological_process	0.01261	0.26795	21	1304	144	15533	ENSGALG00000006738,ENSGALG00000010537,ENSGALG00000028155,ENSGALG00000032618,ENSGALG00000006647,ENSGALG00000011207,ENSGALG00000008060,ENSGALG00000001021,ENSGALG00000006567,ENSGALG00000028203,ENSGALG00000009320,ENSGALG00000031331,ENSGALG00000013861,ENSGALG00000043287,ENSGALG00000039337,ENSGALG00000002192,ENSGALG00000036456,ENSGALG00000040360,ENSGALG00000029077,ENSGALG00000009450,ENSGALG00000003675
GO:0043405	regulation of MAP kinase activity	biological_process	0.012639	0.26823	25	1304	164	15533	ENSGALG00000003863,ENSGALG00000011207,ENSGALG00000008058,ENSGALG00000015216,ENSGALG00000012342,ENSGALG00000028155,ENSGALG00000013892,ENSGALG00000004370,ENSGALG00000006647,ENSGALG00000032618,ENSGALG00000002766,ENSGALG00000043287,ENSGALG00000040880,ENSGALG00000002192,ENSGALG00000040360,ENSGALG00000026167,ENSGALG00000036456,ENSGALG00000009450,ENSGALG00000031325,ENSGALG00000040465,ENSGALG00000001289,…
GO:0050764	regulation of phagocytosis	biological_process	0.012665	0.26845	9	1304	42	15533	ENSGALG00000011434,ENSGALG00000031301,ENSGALG00000033051,ENSGALG00000005986,ENSGALG00000002192,ENSGALG00000042875,ENSGALG00000006695,ENSGALG00000004364,ENSGALG00000015216
GO:0012505	endomembrane system	cellular_component	0.01271	0.26907	104	1304	936	15533	ENSGALG00000011504,ENSGALG00000006352,ENSGALG00000043826,ENSGALG00000004903,ENSGALG00000037944,ENSGALG00000009015,ENSGALG00000041687,ENSGALG00000041101,ENSGALG00000016512,ENSGALG00000040908,ENSGALG00000001130,ENSGALG00000013674,ENSGALG00000013452,ENSGALG00000003065,ENSGALG00000013505,ENSGALG00000001905,ENSGALG00000010526,ENSGALG00000011718,ENSGALG00000034374,ENSGALG00000029632,ENSGALG00000011076,…
GO:0051051	negative regulation of transport	biological_process	0.01277	0.27003	32	1304	237	15533	ENSGALG00000037943,ENSGALG00000020316,ENSGALG00000007052,ENSGALG00000046326,ENSGALG00000004170,ENSGALG00000002666,ENSGALG00000008436,ENSGALG00000029502,ENSGALG00000003578,ENSGALG00000004364,ENSGALG00000041687,ENSGALG00000027151,ENSGALG00000029983,ENSGALG00000000892,ENSGALG00000013100,ENSGALG00000006695,ENSGALG00000013861,ENSGALG00000043287,ENSGALG00000012865,ENSGALG00000004594,ENSGALG00000015148,…
GO:0009612	response to mechanical stimulus	biological_process	0.012802	0.27036	15	1304	80	15533	ENSGALG00000017414,ENSGALG00000000685,ENSGALG00000006785,ENSGALG00000008355,ENSGALG00000010812,ENSGALG00000015022,ENSGALG00000035504,ENSGALG00000003863,ENSGALG00000010476,ENSGALG00000013624,ENSGALG00000043641,ENSGALG00000006120,ENSGALG00000014718,ENSGALG00000002201,ENSGALG00000012304
GO:0009620	response to fungus	biological_process	0.012903	0.27216	5	1304	20	15533	ENSGALG00000015216,ENSGALG00000019843,ENSGALG00000022815,ENSGALG00000006453,ENSGALG00000017644
GO:0045058	T cell selection	biological_process	0.012945	0.27272	8	1304	32	15533	ENSGALG00000012865,ENSGALG00000004594,ENSGALG00000002192,ENSGALG00000003753,ENSGALG00000015216,ENSGALG00000012830,ENSGALG00000004398,ENSGALG00000003267
GO:0006027	glycosaminoglycan catabolic process	biological_process	0.012978	0.27308	4	1304	14	15533	ENSGALG00000015376,ENSGALG00000009963,ENSGALG00000016761,ENSGALG00000031325
GO:0051238	sequestering of metal ion	biological_process	0.013019	0.2736	15	1304	76	15533	ENSGALG00000012292,ENSGALG00000011885,ENSGALG00000006567,ENSGALG00000027151,ENSGALG00000009050,ENSGALG00000016564,ENSGALG00000007220,ENSGALG00000016817,ENSGALG00000002192,ENSGALG00000029502,ENSGALG00000042105,ENSGALG00000033507,ENSGALG00000003863,ENSGALG00000014071,ENSGALG00000010812
GO:0030141	secretory granule	cellular_component	0.013053	0.27398	20	1304	133	15533	ENSGALG00000002326,ENSGALG00000011046,ENSGALG00000027490,ENSGALG00000022815,ENSGALG00000029298,ENSGALG00000017073,ENSGALG00000033557,ENSGALG00000043826,ENSGALG00000014933,ENSGALG00000006453,ENSGALG00000033295,ENSGALG00000014071,ENSGALG00000011434,ENSGALG00000031987,ENSGALG00000008094,ENSGALG00000016896,ENSGALG00000043287,ENSGALG00000007680,ENSGALG00000009509,ENSGALG00000034374
GO:0061041	regulation of wound healing	biological_process	0.013209	0.27693	13	1304	70	15533	ENSGALG00000011885,ENSGALG00000006567,ENSGALG00000009050,ENSGALG00000042875,ENSGALG00000014124,ENSGALG00000011205,ENSGALG00000008756,ENSGALG00000015216,ENSGALG00000025950,ENSGALG00000015148,ENSGALG00000003770,ENSGALG00000009240,ENSGALG00000043287
GO:0010243	response to organonitrogen compound	biological_process	0.013274	0.27794	46	1304	350	15533	ENSGALG00000050619,ENSGALG00000002781,ENSGALG00000013100,ENSGALG00000004974,ENSGALG00000017204,ENSGALG00000013861,ENSGALG00000043287,ENSGALG00000005547,ENSGALG00000001476,ENSGALG00000012550,ENSGALG00000003409,ENSGALG00000033789,ENSGALG00000015148,ENSGALG00000031987,ENSGALG00000017327,ENSGALG00000011885,ENSGALG00000050403,ENSGALG00000039228,ENSGALG00000031112,ENSGALG00000003267,ENSGALG00000027188,…
GO:0008285	negative regulation of cell proliferation	biological_process	0.013406	0.28037	47	1304	357	15533	ENSGALG00000011099,ENSGALG00000010537,ENSGALG00000007650,ENSGALG00000003267,ENSGALG00000016564,ENSGALG00000005725,ENSGALG00000054783,ENSGALG00000038850,ENSGALG00000001409,ENSGALG00000000209,ENSGALG00000000208,ENSGALG00000004974,ENSGALG00000026098,ENSGALG00000006785,ENSGALG00000013861,ENSGALG00000043287,ENSGALG00000036456,ENSGALG00000012550,ENSGALG00000011657,ENSGALG00000031325,ENSGALG00000009450,…
GO:0014070	response to organic cyclic compound	biological_process	0.01343	0.28053	45	1304	357	15533	ENSGALG00000010812,ENSGALG00000014071,ENSGALG00000007771,ENSGALG00000011294,ENSGALG00000008837,ENSGALG00000040957,ENSGALG00000006494,ENSGALG00000001916,ENSGALG00000003601,ENSGALG00000013143,ENSGALG00000014645,ENSGALG00000043603,ENSGALG00000012304,ENSGALG00000011291,ENSGALG00000043641,ENSGALG00000036471,ENSGALG00000041470,ENSGALG00000000892,ENSGALG00000017414,ENSGALG00000027151,ENSGALG00000041202,…
GO:0030501	positive regulation of bone mineralization	biological_process	0.013451	0.28061	8	1304	31	15533	ENSGALG00000012444,ENSGALG00000008459,ENSGALG00000040035,ENSGALG00000014645,ENSGALG00000031325,ENSGALG00000004893,ENSGALG00000012787,ENSGALG00000003863
GO:0006026	aminoglycan catabolic process	biological_process	0.013466	0.28061	5	1304	21	15533	ENSGALG00000008780,ENSGALG00000015376,ENSGALG00000009963,ENSGALG00000016761,ENSGALG00000031325
GO:0014916	regulation of lung blood pressure	biological_process	0.013502	0.28072	2	1304	2	15533	ENSGALG00000012200,ENSGALG00000008459
GO:0031327	negative regulation of cellular biosynthetic process	biological_process	0.013526	0.28072	100	1304	897	15533	ENSGALG00000002781,ENSGALG00000000713,ENSGALG00000006785,ENSGALG00000035804,ENSGALG00000013189,ENSGALG00000012921,ENSGALG00000012613,ENSGALG00000027188,ENSGALG00000003267,ENSGALG00000017034,ENSGALG00000008127,ENSGALG00000041790,ENSGALG00000008304,ENSGALG00000014508,ENSGALG00000016912,ENSGALG00000010668,ENSGALG00000008756,ENSGALG00000043724,ENSGALG00000043641,ENSGALG00000041299,ENSGALG00000038026,…
GO:0016301	kinase activity	molecular_function	0.013533	0.28072	87	1304	684	15533	ENSGALG00000013892,ENSGALG00000005725,ENSGALG00000002816,ENSGALG00000028530,ENSGALG00000007141,ENSGALG00000054458,ENSGALG00000008407,ENSGALG00000036883,ENSGALG00000007356,ENSGALG00000046950,ENSGALG00000025950,ENSGALG00000033051,ENSGALG00000001118,ENSGALG00000038850,ENSGALG00000006008,ENSGALG00000040298,ENSGALG00000008340,ENSGALG00000014718,ENSGALG00000013356,ENSGALG00000016518,ENSGALG00000008970,…
GO:0051345	positive regulation of hydrolase activity	biological_process	0.013537	0.28072	52	1304	389	15533	ENSGALG00000005042,ENSGALG00000007054,ENSGALG00000010175,ENSGALG00000043603,ENSGALG00000015233,ENSGALG00000014645,ENSGALG00000033295,ENSGALG00000008094,ENSGALG00000003578,ENSGALG00000010812,ENSGALG00000003717,ENSGALG00000034478,ENSGALG00000008756,ENSGALG00000015708,ENSGALG00000008701,ENSGALG00000001446,ENSGALG00000006805,ENSGALG00000026663,ENSGALG00000007145,ENSGALG00000008169,ENSGALG00000004364,…
GO:0014012	peripheral nervous system axon regeneration	biological_process	0.01358	0.28128	2	1304	2	15533	ENSGALG00000039990,ENSGALG00000000314
GO:0032303	regulation of icosanoid secretion	biological_process	0.013608	0.28152	3	1304	6	15533	ENSGALG00000003863,ENSGALG00000015216,ENSGALG00000011149
GO:0009991	response to extracellular stimulus	biological_process	0.013687	0.28265	35	1304	257	15533	ENSGALG00000009240,ENSGALG00000017034,ENSGALG00000007139,ENSGALG00000003863,ENSGALG00000005160,ENSGALG00000043754,ENSGALG00000026493,ENSGALG00000027188,ENSGALG00000013892,ENSGALG00000002024,ENSGALG00000017204,ENSGALG00000015546,ENSGALG00000035804,ENSGALG00000012550,ENSGALG00000032957,ENSGALG00000009320,ENSGALG00000003774,ENSGALG00000008340,ENSGALG00000014182,ENSGALG00000005095,ENSGALG00000041470,…
GO:0051701	interaction with host	biological_process	0.013695	0.28265	13	1304	76	15533	ENSGALG00000001446,ENSGALG00000004594,ENSGALG00000043287,ENSGALG00000000845,ENSGALG00000010175,XLOC_048237,XLOC_057284,ENSGALG00000031325,ENSGALG00000033295,ENSGALG00000006453,ENSGALG00000004496,ENSGALG00000013773,ENSGALG00000012420
GO:1901699	cellular response to nitrogen compound	biological_process	0.013712	0.28265	41	1304	302	15533	ENSGALG00000004974,ENSGALG00000013100,ENSGALG00000050619,ENSGALG00000002781,ENSGALG00000042838,ENSGALG00000031987,ENSGALG00000033789,ENSGALG00000003409,ENSGALG00000001476,ENSGALG00000005547,ENSGALG00000043287,ENSGALG00000017204,ENSGALG00000003267,ENSGALG00000013892,ENSGALG00000027188,ENSGALG00000039228,ENSGALG00000011885,ENSGALG00000031112,ENSGALG00000026493,ENSGALG00000017327,ENSGALG00000003863,…
GO:0008289	lipid binding	molecular_function	0.013769	0.28324	60	1304	480	15533	ENSGALG00000011046,ENSGALG00000027490,ENSGALG00000011007,ENSGALG00000014159,ENSGALG00000003792,ENSGALG00000007025,ENSGALG00000001189,ENSGALG00000003863,ENSGALG00000003496,ENSGALG00000010331,ENSGALG00000021025,ENSGALG00000011885,ENSGALG00000013117,ENSGALG00000012245,ENSGALG00000042875,ENSGALG00000015660,ENSGALG00000017065,ENSGALG00000006453,ENSGALG00000000783,ENSGALG00000004621,ENSGALG00000015148,…
GO:0032769	negative regulation of monooxygenase activity	biological_process	0.01378	0.28324	3	1304	6	15533	ENSGALG00000043287,ENSGALG00000003601,ENSGALG00000012304
GO:0046474	glycerophospholipid biosynthetic process	biological_process	0.01379	0.28324	16	1304	94	15533	ENSGALG00000013189,ENSGALG00000013117,ENSGALG00000009015,ENSGALG00000036754,ENSGALG00000005206,ENSGALG00000011221,ENSGALG00000017366,ENSGALG00000033507,ENSGALG00000006872,ENSGALG00000012769,ENSGALG00000009056,ENSGALG00000037050,ENSGALG00000002583,ENSGALG00000005505,ENSGALG00000007181,ENSGALG00000015349
GO:0046635	positive regulation of alpha-beta T cell activation	biological_process	0.013813	0.28338	8	1304	34	15533	ENSGALG00000037257,ENSGALG00000015346,ENSGALG00000015216,ENSGALG00000001409,ENSGALG00000015148,ENSGALG00000032530,ENSGALG00000004170,ENSGALG00000002192
GO:0032092	positive regulation of protein binding	biological_process	0.013882	0.28445	13	1304	66	15533	ENSGALG00000008113,ENSGALG00000015842,ENSGALG00000043287,ENSGALG00000030907,ENSGALG00000014645,ENSGALG00000030904,ENSGALG00000038515,ENSGALG00000001329,ENSGALG00000009320,ENSGALG00000027151,ENSGALG00000008473,ENSGALG00000026493,ENSGALG00000042838
GO:0004672	protein kinase activity	molecular_function	0.014068	0.28793	71	1304	529	15533	ENSGALG00000038850,ENSGALG00000006008,ENSGALG00000007356,ENSGALG00000046950,ENSGALG00000033051,ENSGALG00000001118,ENSGALG00000025950,ENSGALG00000054458,ENSGALG00000008407,ENSGALG00000036883,ENSGALG00000007141,ENSGALG00000002816,ENSGALG00000005725,ENSGALG00000028530,ENSGALG00000013892,ENSGALG00000012865,ENSGALG00000002766,ENSGALG00000000692,ENSGALG00000036456,ENSGALG00000006982,ENSGALG00000016518,…
GO:0000835	ER ubiquitin ligase complex	cellular_component	0.014165	0.28914	2	1304	3	15533	ENSGALG00000031594,ENSGALG00000030148
GO:0000836	Hrd1p ubiquitin ligase complex	cellular_component	0.014165	0.28914	2	1304	3	15533	ENSGALG00000031594,ENSGALG00000030148
GO:0034103	regulation of tissue remodeling	biological_process	0.014178	0.28914	7	1304	31	15533	ENSGALG00000006567,ENSGALG00000004893,ENSGALG00000006695,ENSGALG00000003863,ENSGALG00000015216,ENSGALG00000035498,ENSGALG00000004364
GO:0031343	positive regulation of cell killing	biological_process	0.014303	0.29117	6	1304	23	15533	ENSGALG00000034374,ENSGALG00000015216,ENSGALG00000002192,ENSGALG00000001409,ENSGALG00000003863,ENSGALG00000030270
GO:0043647	inositol phosphate metabolic process	biological_process	0.01434	0.29117	11	1304	49	15533	ENSGALG00000016564,ENSGALG00000008756,ENSGALG00000001606,ENSGALG00000017327,ENSGALG00000005805,ENSGALG00000033507,ENSGALG00000042105,ENSGALG00000008113,ENSGALG00000000783,ENSGALG00000013814,ENSGALG00000015264
GO:0080135	regulation of cellular response to stress	biological_process	0.014355	0.29117	51	1304	393	15533	ENSGALG00000012342,ENSGALG00000026493,ENSGALG00000012200,ENSGALG00000042875,ENSGALG00000010039,ENSGALG00000016564,ENSGALG00000013892,ENSGALG00000009240,ENSGALG00000017034,ENSGALG00000003753,ENSGALG00000033635,ENSGALG00000027922,ENSGALG00000036883,ENSGALG00000001189,ENSGALG00000042949,ENSGALG00000028439,ENSGALG00000012484,ENSGALG00000042838,ENSGALG00000040465,ENSGALG00000002781,ENSGALG00000003774,…
GO:0001781	neutrophil apoptotic process	biological_process	0.014362	0.29117	3	1304	5	15533	ENSGALG00000002583,ENSGALG00000005505,ENSGALG00000015148
GO:0033029	regulation of neutrophil apoptotic process	biological_process	0.014362	0.29117	3	1304	5	15533	ENSGALG00000015148,ENSGALG00000005505,ENSGALG00000002583
GO:0030336	negative regulation of cell migration	biological_process	0.01441	0.29145	24	1304	148	15533	ENSGALG00000008378,ENSGALG00000004974,ENSGALG00000006695,ENSGALG00000028203,ENSGALG00000016990,ENSGALG00000004170,ENSGALG00000012865,ENSGALG00000004594,ENSGALG00000014645,ENSGALG00000036456,ENSGALG00000010246,ENSGALG00000040360,ENSGALG00000031325,ENSGALG00000009450,ENSGALG00000004364,ENSGALG00000007650,ENSGALG00000042875,ENSGALG00000003267,ENSGALG00000012946,ENSGALG00000017414,ENSGALG00000011209,…
GO:0043368	positive T cell selection	biological_process	0.014442	0.29145	6	1304	22	15533	ENSGALG00000002192,ENSGALG00000004594,ENSGALG00000012865,ENSGALG00000012830,ENSGALG00000003753,ENSGALG00000003267
GO:0055102	lipase inhibitor activity	molecular_function	0.014451	0.29145	3	1304	7	15533	ENSGALG00000026884,ENSGALG00000003770,ENSGALG00000015148
GO:0002495	antigen processing and presentation of peptide antigen via MHC class II	biological_process	0.014453	0.29145	2	1304	4	15533	ENSGALG00000000158,ENSGALG00000004594
GO:0044262	cellular carbohydrate metabolic process	biological_process	0.01446	0.29145	28	1304	201	15533	ENSGALG00000042771,ENSGALG00000009320,ENSGALG00000016518,ENSGALG00000012308,ENSGALG00000014769,ENSGALG00000008756,ENSGALG00000001606,ENSGALG00000035505,ENSGALG00000004460,ENSGALG00000010125,ENSGALG00000012010,ENSGALG00000005407,ENSGALG00000042875,ENSGALG00000016564,ENSGALG00000012613,ENSGALG00000003267,ENSGALG00000032526,ENSGALG00000002797,ENSGALG00000039013,ENSGALG00000017327,ENSGALG00000041470,…
GO:2000660	negative regulation of interleukin-1-mediated signaling pathway	biological_process	0.014506	0.29204	2	1304	3	15533	ENSGALG00000029940,ENSGALG00000046326
GO:0043325	phosphatidylinositol-3,4-bisphosphate binding	molecular_function	0.014561	0.29264	6	1304	21	15533	ENSGALG00000008756,ENSGALG00000003349,ENSGALG00000001189,ENSGALG00000040908,ENSGALG00000008725,ENSGALG00000008293
GO:0001910	regulation of leukocyte mediated cytotoxicity	biological_process	0.01457	0.29264	6	1304	23	15533	ENSGALG00000002192,ENSGALG00000005688,ENSGALG00000034374,ENSGALG00000030270,ENSGALG00000003863,ENSGALG00000001409
GO:0006869	lipid transport	biological_process	0.014619	0.29328	29	1304	214	15533	ENSGALG00000016896,ENSGALG00000031325,ENSGALG00000003645,ENSGALG00000010246,ENSGALG00000015148,ENSGALG00000012787,ENSGALG00000011149,ENSGALG00000008436,ENSGALG00000006542,ENSGALG00000010166,ENSGALG00000041183,ENSGALG00000041644,ENSGALG00000037050,ENSGALG00000007439,ENSGALG00000009172,ENSGALG00000043734,ENSGALG00000006646,ENSGALG00000029940,ENSGALG00000003863,ENSGALG00000003496,ENSGALG00000041470,…
GO:0003680	AT DNA binding	molecular_function	0.014712	0.29457	2	1304	3	15533	ENSGALG00000002771,ENSGALG00000014645
GO:0034644	cellular response to UV	biological_process	0.014742	0.29457	9	1304	45	15533	ENSGALG00000030966,ENSGALG00000014786,ENSGALG00000033469,ENSGALG00000038469,ENSGALG00000011718,ENSGALG00000014956,ENSGALG00000010331,ENSGALG00000009451,ENSGALG00000002771
GO:0046128	purine ribonucleoside metabolic process	biological_process	0.014765	0.29457	53	1304	399	15533	ENSGALG00000043603,ENSGALG00000015233,ENSGALG00000007054,XLOC_048237,ENSGALG00000004170,ENSGALG00000005042,ENSGALG00000005662,ENSGALG00000003717,ENSGALG00000033295,ENSGALG00000008473,ENSGALG00000034478,ENSGALG00000013031,ENSGALG00000002699,ENSGALG00000014978,ENSGALG00000005095,ENSGALG00000007145,ENSGALG00000026663,ENSGALG00000010663,ENSGALG00000008174,ENSGALG00000006738,ENSGALG00000004364,ENSGALG…
GO:0044057	regulation of system process	biological_process	0.014773	0.29457	63	1304	477	15533	ENSGALG00000014182,ENSGALG00000006695,ENSGALG00000009320,ENSGALG00000003521,ENSGALG00000007785,ENSGALG00000041036,ENSGALG00000027255,ENSGALG00000008113,ENSGALG00000001476,ENSGALG00000035804,ENSGALG00000031325,ENSGALG00000006609,ENSGALG00000043287,ENSGALG00000012865,ENSGALG00000027188,ENSGALG00000012200,ENSGALG00000010331,ENSGALG00000015080,ENSGALG00000007650,ENSGALG00000005696,ENSGALG00000014159,…
GO:0051101	regulation of DNA binding	biological_process	0.014789	0.29457	10	1304	57	15533	ENSGALG00000034661,ENSGALG00000031325,ENSGALG00000004974,ENSGALG00000042875,ENSGALG00000043204,ENSGALG00000012830,ENSGALG00000000843,ENSGALG00000015451,ENSGALG00000001021,ENSGALG00000038003
GO:0010939	regulation of necrotic cell death	biological_process	0.01482	0.29457	4	1304	12	15533	ENSGALG00000043287,ENSGALG00000003753,ENSGALG00000008837,ENSGALG00000017186
GO:0032957	inositol trisphosphate metabolic process	biological_process	0.01482	0.29457	7	1304	24	15533	ENSGALG00000017327,ENSGALG00000016564,ENSGALG00000000783,ENSGALG00000033507,ENSGALG00000005805,ENSGALG00000042105,ENSGALG00000008113
GO:0010891	negative regulation of sequestering of triglyceride	biological_process	0.014831	0.29457	3	1304	5	15533	ENSGALG00000041470,ENSGALG00000004974,ENSGALG00000010246
GO:0002281	macrophage activation involved in immune response	biological_process	0.014837	0.29457	3	1304	5	15533	ENSGALG00000015216,ENSGALG00000053278,ENSGALG00000042875
GO:0046470	phosphatidylcholine metabolic process	biological_process	0.014913	0.29573	6	1304	24	15533	ENSGALG00000005206,ENSGALG00000012769,ENSGALG00000013189,ENSGALG00000032746,ENSGALG00000037050,ENSGALG00000036754
GO:0023057	negative regulation of signaling	biological_process	0.014938	0.29589	87	1304	732	15533	ENSGALG00000040360,ENSGALG00000037780,ENSGALG00000009052,ENSGALG00000044383,ENSGALG00000010397,ENSGALG00000008756,ENSGALG00000034967,ENSGALG00000028203,ENSGALG00000006567,ENSGALG00000005674,ENSGALG00000003120,ENSGALG00000004083,ENSGALG00000007145,ENSGALG00000028155,ENSGALG00000016817,ENSGALG00000006647,ENSGALG00000040035,ENSGALG00000016283,ENSGALG00000042534,ENSGALG00000028627,ENSGALG00000004594,…
GO:0042805	actinin binding	molecular_function	0.014977	0.29633	9	1304	34	15533	ENSGALG00000007431,ENSGALG00000012304,ENSGALG00000004974,ENSGALG00000005079,ENSGALG00000012211,ENSGALG00000014496,ENSGALG00000000318,ENSGALG00000042458,ENSGALG00000016342
GO:0042278	purine nucleoside metabolic process	biological_process	0.015046	0.29702	53	1304	400	15533	ENSGALG00000005095,ENSGALG00000010663,ENSGALG00000007145,ENSGALG00000026663,ENSGALG00000004364,ENSGALG00000008169,ENSGALG00000008174,ENSGALG00000006738,ENSGALG00000016817,ENSGALG00000029652,ENSGALG00000017169,ENSGALG00000040844,ENSGALG00000032717,ENSGALG00000004170,ENSGALG00000007054,XLOC_048237,ENSGALG00000005042,ENSGALG00000005662,ENSGALG00000015233,ENSGALG00000043603,ENSGALG00000033295,ENSGALG…
GO:0016740	transferase activity	molecular_function	0.015046	0.29702	181	1304	1708	15533	ENSGALG00000000692,ENSGALG00000006982,ENSGALG00000030466,ENSGALG00000001895,ENSGALG00000015349,ENSGALG00000036456,ENSGALG00000036743,ENSGALG00000009452,ENSGALG00000012865,ENSGALG00000005884,ENSGALG00000005599,ENSGALG00000014718,ENSGALG00000008340,ENSGALG00000013356,ENSGALG00000033051,ENSGALG00000001118,ENSGALG00000012687,ENSGALG00000013073,ENSGALG00000008407,ENSGALG00000054458,ENSGALG00000053860,…
GO:2000617	positive regulation of histone H3-K9 acetylation	biological_process	0.015183	0.29863	2	1304	3	15533	ENSGALG00000008014,ENSGALG00000002781
GO:0051282	regulation of sequestering of calcium ion	biological_process	0.015191	0.29863	14	1304	68	15533	ENSGALG00000010812,ENSGALG00000003863,ENSGALG00000014071,ENSGALG00000033507,ENSGALG00000042105,ENSGALG00000029502,ENSGALG00000002192,ENSGALG00000016817,ENSGALG00000016564,ENSGALG00000009050,ENSGALG00000011885,ENSGALG00000027151,ENSGALG00000006567,ENSGALG00000012292
GO:0051283	negative regulation of sequestering of calcium ion	biological_process	0.015191	0.29863	14	1304	68	15533	ENSGALG00000012292,ENSGALG00000011885,ENSGALG00000027151,ENSGALG00000006567,ENSGALG00000009050,ENSGALG00000016564,ENSGALG00000016817,ENSGALG00000002192,ENSGALG00000029502,ENSGALG00000042105,ENSGALG00000033507,ENSGALG00000003863,ENSGALG00000014071,ENSGALG00000010812
GO:0032755	positive regulation of interleukin-6 production	biological_process	0.015198	0.29863	6	1304	27	15533	ENSGALG00000030966,ENSGALG00000042875,ENSGALG00000014182,ENSGALG00000008094,ENSGALG00000003863,ENSGALG00000015791
GO:0044243	multicellular organismal catabolic process	biological_process	0.015217	0.29867	5	1304	20	15533	ENSGALG00000003580,ENSGALG00000007145,ENSGALG00000019060,ENSGALG00000011099,ENSGALG00000001392
GO:0044724	single-organism carbohydrate catabolic process	biological_process	0.015266	0.2993	13	1304	83	15533	ENSGALG00000037195,ENSGALG00000009320,ENSGALG00000002797,ENSGALG00000012613,ENSGALG00000003267,ENSGALG00000042875,ENSGALG00000014933,ENSGALG00000012308,ENSGALG00000013828,ENSGALG00000003863,ENSGALG00000034855,ENSGALG00000041470,ENSGALG00000005407
GO:0030027	lamellipodium	cellular_component	0.015331	0.29971	18	1304	98	15533	ENSGALG00000016564,ENSGALG00000042458,ENSGALG00000011099,ENSGALG00000043587,ENSGALG00000036677,ENSGALG00000006237,ENSGALG00000039895,ENSGALG00000011209,ENSGALG00000001446,ENSGALG00000027853,ENSGALG00000012932,ENSGALG00000013579,ENSGALG00000014978,ENSGALG00000008473,ENSGALG00000005438,ENSGALG00000014012,ENSGALG00000013605,ENSGALG00000011078
GO:0043314	negative regulation of neutrophil degranulation	biological_process	0.015347	0.29971	2	1304	2	15533	ENSGALG00000004364,ENSGALG00000006695
GO:0060313	negative regulation of blood vessel remodeling	biological_process	0.015347	0.29971	2	1304	2	15533	ENSGALG00000004364,ENSGALG00000006695
GO:0010950	positive regulation of endopeptidase activity	biological_process	0.015371	0.29971	13	1304	80	15533	ENSGALG00000004974,ENSGALG00000042875,ENSGALG00000013892,ENSGALG00000033557,ENSGALG00000040908,ENSGALG00000008701,ENSGALG00000015216,ENSGALG00000008094,ENSGALG00000008355,ENSGALG00000003818,ENSGALG00000010001,ENSGALG00000012608,ENSGALG00000001446
GO:0007519	skeletal muscle tissue development	biological_process	0.015374	0.29971	28	1304	200	15533	ENSGALG00000027513,ENSGALG00000016927,ENSGALG00000009096,ENSGALG00000004893,ENSGALG00000015464,ENSGALG00000037257,ENSGALG00000039228,ENSGALG00000013892,ENSGALG00000037777,ENSGALG00000027365,ENSGALG00000042458,ENSGALG00000013624,ENSGALG00000000195,ENSGALG00000005678,ENSGALG00000031325,ENSGALG00000033295,ENSGALG00000014645,ENSGALG00000003059,ENSGALG00000007331,ENSGALG00000039990,ENSGALG00000043287,…
GO:0005578	proteinaceous extracellular matrix	cellular_component	0.015526	0.30215	19	1304	103	15533	ENSGALG00000011205,ENSGALG00000004960,ENSGALG00000039990,ENSGALG00000029669,ENSGALG00000028627,ENSGALG00000003578,ENSGALG00000039696,ENSGALG00000003580,ENSGALG00000004695,ENSGALG00000053670,ENSGALG00000004771,ENSGALG00000031112,ENSGALG00000034119,ENSGALG00000006325,ENSGALG00000031129,ENSGALG00000047320,ENSGALG00000021569,ENSGALG00000003770,ENSGALG00000000209
GO:0035590	purinergic nucleotide receptor signaling pathway	biological_process	0.015552	0.30215	4	1304	17	15533	ENSGALG00000017327,ENSGALG00000040367,ENSGALG00000003863,ENSGALG00000000783
GO:0042531	positive regulation of tyrosine phosphorylation of STAT protein	biological_process	0.015552	0.30215	6	1304	24	15533	ENSGALG00000015022,ENSGALG00000046125,ENSGALG00000001409,ENSGALG00000005725,ENSGALG00000043603,ENSGALG00000015708
GO:0002367	cytokine production involved in immune response	biological_process	0.015578	0.30231	10	1304	51	15533	ENSGALG00000042838,ENSGALG00000040621,ENSGALG00000000892,ENSGALG00000032530,ENSGALG00000031325,ENSGALG00000008094,ENSGALG00000011434,ENSGALG00000001409,ENSGALG00000004594,ENSGALG00000029983
GO:0002740	negative regulation of cytokine secretion involved in immune response	biological_process	0.015624	0.30287	2	1304	3	15533	ENSGALG00000029983,ENSGALG00000000892
GO:0010565	regulation of cellular ketone metabolic process	biological_process	0.015731	0.30426	15	1304	91	15533	ENSGALG00000003601,ENSGALG00000043287,ENSGALG00000033635,ENSGALG00000017034,ENSGALG00000004594,ENSGALG00000015148,ENSGALG00000012787,ENSGALG00000041470,ENSGALG00000003120,ENSGALG00000004460,ENSGALG00000002781,ENSGALG00000014769,ENSGALG00000027188,ENSGALG00000012613,ENSGALG00000037050
GO:0002446	neutrophil mediated immunity	biological_process	0.015731	0.30426	4	1304	11	15533	ENSGALG00000006695,ENSGALG00000015216,ENSGALG00000005688,ENSGALG00000004364
GO:0005829	cytosol	cellular_component	0.015801	0.30526	226	1304	2158	15533	ENSGALG00000009422,ENSGALG00000011511,ENSGALG00000015842,ENSGALG00000009450,ENSGALG00000006596,ENSGALG00000020813,ENSGALG00000004707,ENSGALG00000000329,ENSGALG00000011094,ENSGALG00000040465,ENSGALG00000009050,ENSGALG00000006695,ENSGALG00000006658,ENSGALG00000005587,ENSGALG00000000311,ENSGALG00000016356,ENSGALG00000010001,ENSGALG00000000209,ENSGALG00000034855,ENSGALG00000029706,ENSGALG00000037195,…
GO:0009396	folic acid-containing compound biosynthetic process	biological_process	0.015834	0.30556	3	1304	6	15533	ENSGALG00000026757,ENSGALG00000012200,ENSGALG00000011797
GO:0055086	nucleobase-containing small molecule metabolic process	biological_process	0.01593	0.30706	77	1304	643	15533	ENSGALG00000034478,ENSGALG00000007052,ENSGALG00000002699,ENSGALG00000008701,ENSGALG00000005662,ENSGALG00000005042,XLOC_048237,ENSGALG00000004170,ENSGALG00000043603,ENSGALG00000033295,ENSGALG00000010812,ENSGALG00000003717,ENSGALG00000008169,ENSGALG00000006738,ENSGALG00000002944,ENSGALG00000029354,ENSGALG00000000329,ENSGALG00000006695,ENSGALG00000014182,ENSGALG00000034948,ENSGALG00000038801,ENSGALG…
GO:0043535	regulation of blood vessel endothelial cell migration	biological_process	0.015947	0.30706	12	1304	61	15533	ENSGALG00000028203,ENSGALG00000038801,ENSGALG00000004974,ENSGALG00000042875,ENSGALG00000014645,ENSGALG00000029983,ENSGALG00000017414,ENSGALG00000031325,ENSGALG00000025950,ENSGALG00000039895,ENSGALG00000012550,ENSGALG00000015148
GO:2001200	positive regulation of dendritic cell differentiation	biological_process	0.016131	0.30987	2	1304	2	15533	ENSGALG00000006062,ENSGALG00000042875
GO:0030889	negative regulation of B cell proliferation	biological_process	0.016153	0.30987	4	1304	11	15533	ENSGALG00000035498,ENSGALG00000004587,ENSGALG00000004958,ENSGALG00000000892
GO:0019882	antigen processing and presentation	biological_process	0.016156	0.30987	8	1304	43	15533	ENSGALG00000000141,ENSGALG00000011434,ENSGALG00000004594,ENSGALG00000030940,ENSGALG00000030270,ENSGALG00000038393,ENSGALG00000051101,ENSGALG00000000158
GO:0043565	sequence-specific DNA binding	molecular_function	0.016165	0.30987	88	1304	840	15533	ENSGALG00000003059,ENSGALG00000007845,ENSGALG00000042534,ENSGALG00000006785,ENSGALG00000033614,ENSGALG00000023742,ENSGALG00000022622,ENSGALG00000035504,ENSGALG00000011657,ENSGALG00000033304,ENSGALG00000015451,ENSGALG00000000242,ENSGALG00000017195,ENSGALG00000003106,ENSGALG00000000713,ENSGALG00000009270,ENSGALG00000009240,ENSGALG00000017034,ENSGALG00000019352,ENSGALG00000008127,ENSGALG00000008304,…
GO:2000378	negative regulation of reactive oxygen species metabolic process	biological_process	0.016261	0.31089	5	1304	14	15533	ENSGALG00000002781,ENSGALG00000010476,ENSGALG00000006695,ENSGALG00000005420,ENSGALG00000034855
GO:0043492	ATPase activity, coupled to movement of substances	molecular_function	0.01628	0.31089	18	1304	105	15533	ENSGALG00000014800,ENSGALG00000003601,ENSGALG00000015233,ENSGALG00000016896,ENSGALG00000016446,ENSGALG00000006646,ENSGALG00000009570,ENSGALG00000007788,ENSGALG00000002207,ENSGALG00000008369,ENSGALG00000038801,ENSGALG00000041644,ENSGALG00000002326,ENSGALG00000011096,ENSGALG00000014192,ENSGALG00000015433,ENSGALG00000006172,ENSGALG00000011885
GO:0044264	cellular polysaccharide metabolic process	biological_process	0.016287	0.31089	12	1304	68	15533	ENSGALG00000029596,ENSGALG00000008930,ENSGALG00000005407,ENSGALG00000035505,ENSGALG00000010125,ENSGALG00000012010,ENSGALG00000039013,ENSGALG00000012308,ENSGALG00000042875,ENSGALG00000042771,ENSGALG00000016518,ENSGALG00000032526
GO:0006458	'de novo' protein folding	biological_process	0.01629	0.31089	5	1304	22	15533	ENSGALG00000006328,ENSGALG00000008094,ENSGALG00000004594,ENSGALG00000017077,ENSGALG00000014026
GO:0010710	regulation of collagen catabolic process	biological_process	0.016309	0.31091	2	1304	2	15533	ENSGALG00000007145,ENSGALG00000011099
GO:0000270	peptidoglycan metabolic process	biological_process	0.016362	0.311	2	1304	5	15533	ENSGALG00000016761,ENSGALG00000009963
GO:0009253	peptidoglycan catabolic process	biological_process	0.016362	0.311	2	1304	5	15533	ENSGALG00000009963,ENSGALG00000016761
GO:2000515	negative regulation of CD4-positive, alpha-beta T cell activation	biological_process	0.016383	0.311	4	1304	11	15533	ENSGALG00000004587,ENSGALG00000037257,ENSGALG00000015148,ENSGALG00000042875
GO:0005604	basement membrane	cellular_component	0.016386	0.311	13	1304	55	15533	ENSGALG00000011205,ENSGALG00000004960,ENSGALG00000053670,ENSGALG00000039696,ENSGALG00000003578,ENSGALG00000003770,ENSGALG00000003580,ENSGALG00000000209,ENSGALG00000039990,ENSGALG00000034119,ENSGALG00000028627,ENSGALG00000031129,ENSGALG00000006325
GO:0009890	negative regulation of biosynthetic process	biological_process	0.016627	0.31491	100	1304	904	15533	ENSGALG00000040465,ENSGALG00000040006,ENSGALG00000012484,ENSGALG00000033469,ENSGALG00000004974,ENSGALG00000009320,ENSGALG00000009050,ENSGALG00000043287,ENSGALG00000012608,ENSGALG00000031325,ENSGALG00000012292,ENSGALG00000005757,ENSGALG00000008308,ENSGALG00000042875,ENSGALG00000012480,ENSGALG00000036728,ENSGALG00000008494,ENSGALG00000036909,ENSGALG00000016927,ENSGALG00000027513,ENSGALG00000005035,…
GO:0002677	negative regulation of chronic inflammatory response	biological_process	0.016629	0.31491	2	1304	3	15533	ENSGALG00000000892,ENSGALG00000013861
GO:0032673	regulation of interleukin-4 production	biological_process	0.016655	0.31506	4	1304	13	15533	ENSGALG00000032530,ENSGALG00000008014,ENSGALG00000015216,ENSGALG00000012830
GO:0033218	amide binding	molecular_function	0.016721	0.31595	22	1304	158	15533	ENSGALG00000004107,ENSGALG00000014786,ENSGALG00000025945,ENSGALG00000000209,ENSGALG00000015301,ENSGALG00000016912,ENSGALG00000009451,ENSGALG00000008589,ENSGALG00000040035,ENSGALG00000011885,ENSGALG00000009839,ENSGALG00000005259,ENSGALG00000043386,ENSGALG00000010175,ENSGALG00000004594,ENSGALG00000016996,ENSGALG00000002771,ENSGALG00000036300,ENSGALG00000033256,ENSGALG00000014769,ENSGALG00000030270,…
GO:0090025	regulation of monocyte chemotaxis	biological_process	0.016758	0.31631	4	1304	13	15533	ENSGALG00000043603,ENSGALG00000050893,ENSGALG00000040360,ENSGALG00000042875
GO:0044291	cell-cell contact zone	cellular_component	0.016819	0.31711	9	1304	38	15533	ENSGALG00000007145,ENSGALG00000006061,ENSGALG00000046125,ENSGALG00000017414,ENSGALG00000015233,ENSGALG00000015842,ENSGALG00000016908,ENSGALG00000042458,ENSGALG00000005079
GO:0043304	regulation of mast cell degranulation	biological_process	0.016871	0.31752	4	1304	12	15533	ENSGALG00000008340,ENSGALG00000014182,ENSGALG00000020316,ENSGALG00000015216
GO:0046916	cellular transition metal ion homeostasis	biological_process	0.016877	0.31752	10	1304	56	15533	ENSGALG00000007788,ENSGALG00000037410,ENSGALG00000003774,ENSGALG00000004869,ENSGALG00000007220,ENSGALG00000014800,ENSGALG00000002066,ENSGALG00000012787,ENSGALG00000011434,ENSGALG00000012550
GO:0051001	negative regulation of nitric-oxide synthase activity	biological_process	0.017025	0.31995	2	1304	3	15533	ENSGALG00000003601,ENSGALG00000043287
GO:0045086	positive regulation of interleukin-2 biosynthetic process	biological_process	0.017094	0.32075	3	1304	6	15533	ENSGALG00000004398,ENSGALG00000002192,ENSGALG00000012830
GO:0071071	regulation of phospholipid biosynthetic process	biological_process	0.017105	0.32075	4	1304	11	15533	ENSGALG00000013189,ENSGALG00000005206,ENSGALG00000037050,ENSGALG00000008818
GO:0016814	hydrolase activity, acting on carbon-nitrogen (but not peptide) bonds, in cyclic amidines	molecular_function	0.017349	0.32497	6	1304	25	15533	ENSGALG00000013031,ENSGALG00000012200,ENSGALG00000011797,ENSGALG00000017004,ENSGALG00000005662,ENSGALG00000004170
GO:0007599	hemostasis	biological_process	0.01739	0.32515	17	1304	110	15533	ENSGALG00000023379,ENSGALG00000015216,ENSGALG00000029298,ENSGALG00000014124,ENSGALG00000037944,ENSGALG00000011885,ENSGALG00000012802,ENSGALG00000009240,ENSGALG00000003770,ENSGALG00000025950,ENSGALG00000002570,ENSGALG00000026677,ENSGALG00000008756,ENSGALG00000006567,ENSGALG00000005505,ENSGALG00000043287,ENSGALG00000039696
GO:0046598	positive regulation of viral entry into host cell	biological_process	0.017409	0.32515	2	1304	4	15533	ENSGALG00000004594,ENSGALG00000012420
GO:0051208	sequestering of calcium ion	biological_process	0.017415	0.32515	14	1304	69	15533	ENSGALG00000011885,ENSGALG00000009050,ENSGALG00000006567,ENSGALG00000027151,ENSGALG00000016817,ENSGALG00000016564,ENSGALG00000012292,ENSGALG00000033507,ENSGALG00000042105,ENSGALG00000010812,ENSGALG00000014071,ENSGALG00000003863,ENSGALG00000029502,ENSGALG00000002192
GO:0008592	regulation of Toll signaling pathway	biological_process	0.017445	0.32535	2	1304	2	15533	ENSGALG00000008837,ENSGALG00000012124
GO:0031330	negative regulation of cellular catabolic process	biological_process	0.017832	0.33222	14	1304	78	15533	ENSGALG00000028627,ENSGALG00000015546,ENSGALG00000010175,ENSGALG00000003601,ENSGALG00000044383,ENSGALG00000000892,ENSGALG00000004460,ENSGALG00000009096,ENSGALG00000003770,ENSGALG00000012550,ENSGALG00000013002,ENSGALG00000029760,ENSGALG00000003267,ENSGALG00000012613
GO:0072521	purine-containing compound metabolic process	biological_process	0.017857	0.33233	66	1304	523	15533	ENSGALG00000012705,ENSGALG00000010190,ENSGALG00000000311,ENSGALG00000039895,ENSGALG00000011124,ENSGALG00000009422,ENSGALG00000011511,ENSGALG00000004621,ENSGALG00000013747,ENSGALG00000010435,ENSGALG00000031325,ENSGALG00000029354,ENSGALG00000000329,ENSGALG00000006695,ENSGALG00000014182,ENSGALG00000038801,ENSGALG00000015833,ENSGALG00000008169,ENSGALG00000014971,ENSGALG00000006738,ENSGALG00000005662,…
GO:0032760	positive regulation of tumor necrosis factor production	biological_process	0.017884	0.33246	6	1304	26	15533	ENSGALG00000002192,ENSGALG00000014786,ENSGALG00000004663,ENSGALG00000001409,ENSGALG00000042875,ENSGALG00000032530
GO:0071492	cellular response to UV-A	biological_process	0.017914	0.33267	2	1304	3	15533	ENSGALG00000010331,ENSGALG00000009451
GO:0014074	response to purine-containing compound	biological_process	0.017992	0.33375	10	1304	52	15533	ENSGALG00000001476,ENSGALG00000003863,ENSGALG00000033789,ENSGALG00000014071,ENSGALG00000010812,ENSGALG00000013143,ENSGALG00000039228,ENSGALG00000027151,ENSGALG00000017327,ENSGALG00000043641
GO:0008610	lipid biosynthetic process	biological_process	0.018021	0.33394	44	1304	371	15533	ENSGALG00000010641,ENSGALG00000026192,ENSGALG00000033507,ENSGALG00000004270,ENSGALG00000014933,ENSGALG00000006352,ENSGALG00000015216,ENSGALG00000010902,ENSGALG00000011213,ENSGALG00000010625,ENSGALG00000009015,ENSGALG00000003362,ENSGALG00000005505,ENSGALG00000016412,ENSGALG00000012787,ENSGALG00000012769,ENSGALG00000009056,ENSGALG00000037050,ENSGALG00000012304,ENSGALG00000017366,ENSGALG00000005206,…
GO:0051020	GTPase binding	molecular_function	0.018073	0.33449	37	1304	248	15533	ENSGALG00000054783,ENSGALG00000028119,ENSGALG00000008058,ENSGALG00000032658,ENSGALG00000013738,ENSGALG00000010190,ENSGALG00000009480,ENSGALG00000008378,ENSGALG00000004707,ENSGALG00000011608,ENSGALG00000042357,ENSGALG00000047393,ENSGALG00000010435,ENSGALG00000004246,ENSGALG00000015944,ENSGALG00000031987,ENSGALG00000039658,ENSGALG00000015546,ENSGALG00000043287,ENSGALG00000033212,ENSGALG00000040844,…
GO:0072364	regulation of cellular ketone metabolic process by regulation of transcription from RNA polymerase II promoter	biological_process	0.01809	0.33449	4	1304	10	15533	ENSGALG00000004460,ENSGALG00000003120,ENSGALG00000041470,ENSGALG00000017034
GO:0006457	protein folding	biological_process	0.018147	0.33518	15	1304	118	15533	ENSGALG00000008094,ENSGALG00000033789,ENSGALG00000004594,ENSGALG00000017077,ENSGALG00000013452,ENSGALG00000010175,ENSGALG00000033212,ENSGALG00000009839,ENSGALG00000006328,ENSGALG00000027151,ENSGALG00000035378,ENSGALG00000042148,ENSGALG00000043006,ENSGALG00000014026,ENSGALG00000009451
GO:0035691	macrophage migration inhibitory factor signaling pathway	biological_process	0.018186	0.33519	2	1304	3	15533	ENSGALG00000029983,ENSGALG00000004594
GO:2000446	regulation of macrophage migration inhibitory factor signaling pathway	biological_process	0.018186	0.33519	2	1304	3	15533	ENSGALG00000004594,ENSGALG00000029983
GO:0032647	regulation of interferon-alpha production	biological_process	0.018213	0.33533	4	1304	12	15533	ENSGALG00000004048,ENSGALG00000012480,ENSGALG00000042875,ENSGALG00000008094
GO:0004691	cAMP-dependent protein kinase activity	molecular_function	0.018302	0.33653	2	1304	2	15533	ENSGALG00000006840,ENSGALG00000028530
GO:1900036	positive regulation of cellular response to heat	biological_process	0.018325	0.33653	1	1304	1	15533	ENSGALG00000023725
GO:0009968	negative regulation of signal transduction	biological_process	0.018337	0.33653	83	1304	705	15533	ENSGALG00000029940,ENSGALG00000008355,ENSGALG00000003863,ENSGALG00000039895,ENSGALG00000000209,ENSGALG00000011207,ENSGALG00000015184,ENSGALG00000036728,ENSGALG00000003753,ENSGALG00000033635,ENSGALG00000007650,ENSGALG00000013624,ENSGALG00000012292,ENSGALG00000025864,ENSGALG00000029077,ENSGALG00000009450,ENSGALG00000013861,ENSGALG00000043287,ENSGALG00000010214,ENSGALG00000009320,ENSGALG00000004960,…
GO:0002700	regulation of production of molecular mediator of immune response	biological_process	0.018384	0.33704	11	1304	61	15533	ENSGALG00000002192,ENSGALG00000004594,ENSGALG00000029983,ENSGALG00000040621,ENSGALG00000032530,ENSGALG00000000892,ENSGALG00000031325,ENSGALG00000012484,ENSGALG00000020316,ENSGALG00000042838,ENSGALG00000028439
GO:0038023	signaling receptor activity	molecular_function	0.018456	0.33796	92	1304	891	15533	ENSGALG00000034213,ENSGALG00000050222,ENSGALG00000011149,ENSGALG00000009509,ENSGALG00000008621,ENSGALG00000001416,ENSGALG00000048811,ENSGALG00000006576,ENSGALG00000028304,ENSGALG00000016693,ENSGALG00000046326,ENSGALG00000011291,ENSGALG00000037336,ENSGALG00000009173,ENSGALG00000040367,ENSGALG00000042767,ENSGALG00000051203,ENSGALG00000006609,ENSGALG00000039080,ENSGALG00000001094,ENSGALG00000015953,…
GO:0014901	satellite cell activation involved in skeletal muscle regeneration	biological_process	0.018476	0.33796	2	1304	3	15533	ENSGALG00000016927,ENSGALG00000009050
GO:0050705	regulation of interleukin-1 alpha secretion	biological_process	0.018495	0.33796	2	1304	3	15533	ENSGALG00000046326,ENSGALG00000003863
GO:0045987	positive regulation of smooth muscle contraction	biological_process	0.018513	0.33796	4	1304	12	15533	ENSGALG00000007785,ENSGALG00000001416,ENSGALG00000004170,ENSGALG00000001021
GO:0005764	lysosome	cellular_component	0.018584	0.3389	28	1304	222	15533	ENSGALG00000043826,ENSGALG00000010411,ENSGALG00000014933,ENSGALG00000033557,ENSGALG00000009856,ENSGALG00000013773,ENSGALG00000006323,ENSGALG00000000845,ENSGALG00000041685,ENSGALG00000038636,ENSGALG00000005696,ENSGALG00000003770,ENSGALG00000004769,ENSGALG00000034374,ENSGALG00000012308,ENSGALG00000007462,ENSGALG00000011529,ENSGALG00000008918,ENSGALG00000055094,ENSGALG00000013409,ENSGALG00000003774,…
GO:0018149	peptide cross-linking	biological_process	0.018619	0.33898	5	1304	17	15533	ENSGALG00000021230,ENSGALG00000003578,ENSGALG00000015148,ENSGALG00000033171,ENSGALG00000012802
GO:0030193	regulation of blood coagulation	biological_process	0.018648	0.33898	9	1304	44	15533	ENSGALG00000014124,ENSGALG00000011885,ENSGALG00000006567,ENSGALG00000008756,ENSGALG00000015216,ENSGALG00000003770,ENSGALG00000025950,ENSGALG00000043287,ENSGALG00000009240
GO:1900046	regulation of hemostasis	biological_process	0.018648	0.33898	9	1304	44	15533	ENSGALG00000014124,ENSGALG00000011885,ENSGALG00000006567,ENSGALG00000008756,ENSGALG00000015216,ENSGALG00000003770,ENSGALG00000025950,ENSGALG00000043287,ENSGALG00000009240
GO:0045823	positive regulation of heart contraction	biological_process	0.018689	0.33938	5	1304	17	15533	ENSGALG00000040880,ENSGALG00000003521,ENSGALG00000004170,ENSGALG00000010812,ENSGALG00000012200
GO:0006933	negative regulation of cell adhesion involved in substrate-bound cell migration	biological_process	0.018736	0.33987	2	1304	3	15533	ENSGALG00000038801,ENSGALG00000002192
GO:0045623	negative regulation of T-helper cell differentiation	biological_process	0.018856	0.34146	3	1304	7	15533	ENSGALG00000004587,ENSGALG00000015148,ENSGALG00000037257
GO:0007215	glutamate receptor signaling pathway	biological_process	0.018863	0.34146	14	1304	64	15533	ENSGALG00000000209,ENSGALG00000015022,ENSGALG00000010397,ENSGALG00000004083,ENSGALG00000017238,ENSGALG00000014645,ENSGALG00000036373,ENSGALG00000039403,ENSGALG00000012608,ENSGALG00000006008,ENSGALG00000040035,ENSGALG00000006576,ENSGALG00000040938,ENSGALG00000003323
GO:0014719	satellite cell activation	biological_process	0.0189	0.34151	3	1304	6	15533	ENSGALG00000009050,ENSGALG00000016927,ENSGALG00000006609
GO:0002429	immune response-activating cell surface receptor signaling pathway	biological_process	0.018961	0.34151	19	1304	117	15533	ENSGALG00000037826,ENSGALG00000015346,ENSGALG00000044547,ENSGALG00000015216,ENSGALG00000004398,ENSGALG00000014124,ENSGALG00000003753,ENSGALG00000014508,ENSGALG00000000424,ENSGALG00000000209,ENSGALG00000033507,ENSGALG00000037943,ENSGALG00000009320,ENSGALG00000004170,ENSGALG00000004587,ENSGALG00000012865,ENSGALG00000002192,ENSGALG00000014645,ENSGALG00000015022
GO:0046637	regulation of alpha-beta T cell differentiation	biological_process	0.018973	0.34151	8	1304	35	15533	ENSGALG00000032530,ENSGALG00000015148,ENSGALG00000004587,ENSGALG00000004170,ENSGALG00000037257,ENSGALG00000042875,ENSGALG00000015216,ENSGALG00000015346
GO:0006154	adenosine catabolic process	biological_process	0.019	0.34151	2	1304	3	15533	ENSGALG00000004170,ENSGALG00000013031
GO:0046103	inosine biosynthetic process	biological_process	0.019	0.34151	2	1304	3	15533	ENSGALG00000004170,ENSGALG00000013031
GO:0032011	ARF protein signal transduction	biological_process	0.019005	0.34151	5	1304	14	15533	ENSGALG00000004663,ENSGALG00000013846,ENSGALG00000005042,ENSGALG00000012975,ENSGALG00000048151
GO:0032012	regulation of ARF protein signal transduction	biological_process	0.019005	0.34151	5	1304	14	15533	ENSGALG00000013846,ENSGALG00000004663,ENSGALG00000012975,ENSGALG00000048151,ENSGALG00000005042
GO:0044088	regulation of vacuole organization	biological_process	0.019108	0.34302	6	1304	23	15533	ENSGALG00000026493,ENSGALG00000015546,ENSGALG00000008842,ENSGALG00000003770,ENSGALG00000040035,ENSGALG00000009096
GO:0042246	tissue regeneration	biological_process	0.019176	0.34365	8	1304	35	15533	ENSGALG00000014124,ENSGALG00000009050,ENSGALG00000043204,ENSGALG00000026891,ENSGALG00000015148,ENSGALG00000000568,ENSGALG00000016927,ENSGALG00000015464
GO:0017124	SH3 domain binding	molecular_function	0.019184	0.34365	11	1304	52	15533	ENSGALG00000029706,ENSGALG00000035492,ENSGALG00000000845,ENSGALG00000011209,ENSGALG00000006805,ENSGALG00000009303,ENSGALG00000001189,ENSGALG00000014012,ENSGALG00000029077,ENSGALG00000040741,ENSGALG00000009723
GO:0034145	positive regulation of toll-like receptor 4 signaling pathway	biological_process	0.01928	0.34502	3	1304	7	15533	ENSGALG00000008837,ENSGALG00000006453,ENSGALG00000042875
GO:0051271	negative regulation of cellular component movement	biological_process	0.019355	0.34546	25	1304	161	15533	ENSGALG00000003267,ENSGALG00000042875,ENSGALG00000004364,ENSGALG00000042458,ENSGALG00000007650,ENSGALG00000005696,ENSGALG00000006061,ENSGALG00000000208,ENSGALG00000011209,ENSGALG00000012946,ENSGALG00000017414,ENSGALG00000006695,ENSGALG00000004974,ENSGALG00000016990,ENSGALG00000028203,ENSGALG00000008378,ENSGALG00000040360,ENSGALG00000010246,ENSGALG00000036456,ENSGALG00000031325,ENSGALG00000009450,…
GO:0034123	positive regulation of toll-like receptor signaling pathway	biological_process	0.01936	0.34546	4	1304	14	15533	ENSGALG00000006453,ENSGALG00000042875,ENSGALG00000008837,ENSGALG00000043287
GO:0050804	regulation of synaptic transmission	biological_process	0.019365	0.34546	37	1304	240	15533	ENSGALG00000007052,ENSGALG00000040938,ENSGALG00000007948,ENSGALG00000006576,ENSGALG00000037943,ENSGALG00000008060,ENSGALG00000003675,ENSGALG00000010397,ENSGALG00000015022,ENSGALG00000049067,ENSGALG00000043041,ENSGALG00000014645,ENSGALG00000030032,ENSGALG00000029652,ENSGALG00000039985,ENSGALG00000030781,ENSGALG00000004048,ENSGALG00000004364,ENSGALG00000017238,ENSGALG00000003677,ENSGALG00000007145,…
GO:0001158	enhancer sequence-specific DNA binding	molecular_function	0.01942	0.34609	12	1304	78	15533	ENSGALG00000012304,ENSGALG00000037777,ENSGALG00000008308,ENSGALG00000008014,ENSGALG00000011291,ENSGALG00000008127,ENSGALG00000007845,ENSGALG00000008494,ENSGALG00000009240,ENSGALG00000014645,ENSGALG00000015828,ENSGALG00000012739
GO:0001664	G-protein coupled receptor binding	molecular_function	0.019556	0.34717	20	1304	167	15533	ENSGALG00000007650,ENSGALG00000003323,ENSGALG00000022815,ENSGALG00000032717,ENSGALG00000047285,ENSGALG00000006008,ENSGALG00000016669,ENSGALG00000000209,ENSGALG00000042193,ENSGALG00000026663,ENSGALG00000034478,ENSGALG00000012998,ENSGALG00000013031,ENSGALG00000026098,ENSGALG00000005986,ENSGALG00000040880,ENSGALG00000043603,ENSGALG00000015022,ENSGALG00000011668,ENSGALG00000013785
GO:0000272	polysaccharide catabolic process	biological_process	0.019566	0.34717	3	1304	8	15533	ENSGALG00000042875,ENSGALG00000012308,ENSGALG00000005407
GO:0044247	cellular polysaccharide catabolic process	biological_process	0.019566	0.34717	3	1304	8	15533	ENSGALG00000012308,ENSGALG00000005407,ENSGALG00000042875
GO:0031593	polyubiquitin binding	molecular_function	0.019578	0.34717	8	1304	37	15533	ENSGALG00000005407,ENSGALG00000003802,ENSGALG00000015666,ENSGALG00000013861,ENSGALG00000035804,ENSGALG00000013738,ENSGALG00000011718,ENSGALG00000010039
GO:0042509	regulation of tyrosine phosphorylation of STAT protein	biological_process	0.019612	0.34717	7	1304	33	15533	ENSGALG00000043287,ENSGALG00000015708,ENSGALG00000043603,ENSGALG00000001409,ENSGALG00000046125,ENSGALG00000015022,ENSGALG00000005725
GO:0031960	response to corticosteroid stimulus	biological_process	0.019622	0.34717	7	1304	35	15533	ENSGALG00000041202,ENSGALG00000007139,ENSGALG00000001916,ENSGALG00000039228,ENSGALG00000000892,ENSGALG00000015148,ENSGALG00000042875
GO:0051384	response to glucocorticoid stimulus	biological_process	0.019622	0.34717	7	1304	35	15533	ENSGALG00000042875,ENSGALG00000015148,ENSGALG00000000892,ENSGALG00000039228,ENSGALG00000007139,ENSGALG00000001916,ENSGALG00000041202
GO:0046653	tetrahydrofolate metabolic process	biological_process	0.019701	0.34797	4	1304	12	15533	ENSGALG00000012200,ENSGALG00000011797,ENSGALG00000004612,ENSGALG00000026757
GO:0019976	interleukin-2 binding	molecular_function	0.019707	0.34797	2	1304	3	15533	ENSGALG00000042471,ENSGALG00000044480
GO:0002418	immune response to tumor cell	biological_process	0.019797	0.34846	3	1304	7	15533	ENSGALG00000001409,ENSGALG00000042875,ENSGALG00000008094
GO:0002834	regulation of response to tumor cell	biological_process	0.019797	0.34846	3	1304	7	15533	ENSGALG00000042875,ENSGALG00000001409,ENSGALG00000008094
GO:0002837	regulation of immune response to tumor cell	biological_process	0.019797	0.34846	3	1304	7	15533	ENSGALG00000008094,ENSGALG00000001409,ENSGALG00000042875
GO:0016080	synaptic vesicle targeting	biological_process	0.019827	0.34846	2	1304	2	15533	ENSGALG00000009320,ENSGALG00000040938
GO:0043412	macromolecule modification	biological_process	0.019836	0.34846	272	1304	2618	15533	ENSGALG00000036883,ENSGALG00000025950,ENSGALG00000007356,ENSGALG00000041564,ENSGALG00000008930,ENSGALG00000017366,ENSGALG00000006008,ENSGALG00000005626,ENSGALG00000038469,ENSGALG00000013892,ENSGALG00000013135,ENSGALG00000032618,ENSGALG00000002816,ENSGALG00000038515,ENSGALG00000010854,ENSGALG00000010411,ENSGALG00000007141,ENSGALG00000043754,ENSGALG00000041036,ENSGALG00000015148,ENSGALG00000002766,…
GO:0032602	chemokine production	biological_process	0.019887	0.34899	7	1304	36	15533	ENSGALG00000015216,ENSGALG00000004594,ENSGALG00000014182,ENSGALG00000039895,ENSGALG00000042875,ENSGALG00000029940,ENSGALG00000005725
GO:0002827	positive regulation of T-helper 1 type immune response	biological_process	0.020019	0.35082	2	1304	3	15533	ENSGALG00000011434,ENSGALG00000001409
GO:0002444	myeloid leukocyte mediated immunity	biological_process	0.020031	0.35082	7	1304	30	15533	ENSGALG00000014182,ENSGALG00000006695,ENSGALG00000008340,ENSGALG00000015216,ENSGALG00000020316,ENSGALG00000004364,ENSGALG00000005688
GO:0008360	regulation of cell shape	biological_process	0.020062	0.351	16	1304	89	15533	ENSGALG00000011076,ENSGALG00000015022,ENSGALG00000012525,ENSGALG00000015148,ENSGALG00000008473,ENSGALG00000003521,ENSGALG00000008340,ENSGALG00000006097,ENSGALG00000014933,ENSGALG00000007650,ENSGALG00000032658,ENSGALG00000001329,ENSGALG00000026313,ENSGALG00000005725,ENSGALG00000016564,ENSGALG00000028119
GO:0060330	regulation of response to interferon-gamma	biological_process	0.020122	0.35133	3	1304	8	15533	ENSGALG00000010175,ENSGALG00000001256,ENSGALG00000004974
GO:0060334	regulation of interferon-gamma-mediated signaling pathway	biological_process	0.020122	0.35133	3	1304	8	15533	ENSGALG00000010175,ENSGALG00000004974,ENSGALG00000001256
GO:0043312	neutrophil degranulation	biological_process	0.020221	0.35213	3	1304	6	15533	ENSGALG00000006695,ENSGALG00000015216,ENSGALG00000004364
GO:0032722	positive regulation of chemokine production	biological_process	0.020224	0.35213	5	1304	21	15533	ENSGALG00000004594,ENSGALG00000015216,ENSGALG00000005725,ENSGALG00000042875,ENSGALG00000014182
GO:0035403	histone kinase activity (H3-T6 specific)	molecular_function	0.020266	0.35213	2	1304	2	15533	ENSGALG00000025950,ENSGALG00000037943
GO:0035408	histone H3-T6 phosphorylation	biological_process	0.020266	0.35213	2	1304	2	15533	ENSGALG00000037943,ENSGALG00000025950
GO:0000323	lytic vacuole	cellular_component	0.02027	0.35213	28	1304	223	15533	ENSGALG00000000845,ENSGALG00000006323,ENSGALG00000004769,ENSGALG00000041685,ENSGALG00000038636,ENSGALG00000003770,ENSGALG00000005696,ENSGALG00000010411,ENSGALG00000014933,ENSGALG00000043826,ENSGALG00000013773,ENSGALG00000033557,ENSGALG00000009856,ENSGALG00000004594,ENSGALG00000017239,ENSGALG00000004170,ENSGALG00000002066,ENSGALG00000035804,ENSGALG00000031987,ENSGALG00000011434,ENSGALG00000012308,…
GO:0008253	5'-nucleotidase activity	molecular_function	0.020417	0.35417	4	1304	12	15533	ENSGALG00000029746,ENSGALG00000035596,ENSGALG00000031397,ENSGALG00000015833
GO:0010959	regulation of metal ion transport	biological_process	0.02045	0.35417	27	1304	178	15533	ENSGALG00000038850,ENSGALG00000006008,ENSGALG00000003770,ENSGALG00000000209,ENSGALG00000003863,ENSGALG00000033507,ENSGALG00000012292,ENSGALG00000007650,ENSGALG00000034584,ENSGALG00000016564,ENSGALG00000040035,ENSGALG00000027151,ENSGALG00000001329,ENSGALG00000040880,ENSGALG00000043287,ENSGALG00000029502,ENSGALG00000015233,ENSGALG00000043603,ENSGALG00000010812,ENSGALG00000031987,ENSGALG00000007217,…
GO:0034121	regulation of toll-like receptor signaling pathway	biological_process	0.020494	0.35417	8	1304	39	15533	ENSGALG00000012830,ENSGALG00000004048,ENSGALG00000042875,ENSGALG00000043287,ENSGALG00000013861,ENSGALG00000006785,ENSGALG00000006453,ENSGALG00000008837
GO:0004356	glutamate-ammonia ligase activity	molecular_function	0.020544	0.35417	2	1304	3	15533	ENSGALG00000043754,ENSGALG00000008518
GO:0006542	glutamine biosynthetic process	biological_process	0.020544	0.35417	2	1304	3	15533	ENSGALG00000043754,ENSGALG00000008518
GO:0016211	ammonia ligase activity	molecular_function	0.020544	0.35417	2	1304	3	15533	ENSGALG00000043754,ENSGALG00000008518
GO:0016880	acid-ammonia (or amide) ligase activity	molecular_function	0.020544	0.35417	2	1304	3	15533	ENSGALG00000008518,ENSGALG00000043754
GO:0008630	intrinsic apoptotic signaling pathway in response to DNA damage	biological_process	0.020552	0.35417	10	1304	60	15533	ENSGALG00000002781,ENSGALG00000002771,ENSGALG00000036502,ENSGALG00000013356,ENSGALG00000033469,ENSGALG00000017073,ENSGALG00000004594,ENSGALG00000014786,ENSGALG00000039895,ENSGALG00000044383
GO:0045017	glycerolipid biosynthetic process	biological_process	0.020605	0.35473	17	1304	107	15533	ENSGALG00000007181,ENSGALG00000015349,ENSGALG00000005505,ENSGALG00000002583,ENSGALG00000037050,ENSGALG00000009056,ENSGALG00000012769,ENSGALG00000006872,ENSGALG00000033507,ENSGALG00000017366,ENSGALG00000011221,ENSGALG00000005206,ENSGALG00000027188,ENSGALG00000036754,ENSGALG00000009015,ENSGALG00000013117,ENSGALG00000013189
GO:0034110	regulation of homotypic cell-cell adhesion	biological_process	0.020642	0.35501	5	1304	17	15533	ENSGALG00000025950,ENSGALG00000006567,ENSGALG00000043603,ENSGALG00000015216,ENSGALG00000029596
GO:0043008	ATP-dependent protein binding	molecular_function	0.020895	0.35889	2	1304	4	15533	ENSGALG00000010175,ENSGALG00000000209
GO:0046434	organophosphate catabolic process	biological_process	0.020909	0.35889	53	1304	393	15533	ENSGALG00000008818,ENSGALG00000011124,ENSGALG00000006097,ENSGALG00000013814,ENSGALG00000013073,ENSGALG00000005696,ENSGALG00000000311,ENSGALG00000010190,ENSGALG00000035194,ENSGALG00000042357,ENSGALG00000010435,ENSGALG00000006453,ENSGALG00000013747,ENSGALG00000004621,ENSGALG00000008793,ENSGALG00000009422,ENSGALG00000009480,ENSGALG00000015833,ENSGALG00000016990,ENSGALG00000037506,ENSGALG00000006695,…
GO:0046173	polyol biosynthetic process	biological_process	0.020939	0.35905	10	1304	49	15533	ENSGALG00000000783,ENSGALG00000013814,ENSGALG00000033507,ENSGALG00000005805,ENSGALG00000008113,ENSGALG00000042105,ENSGALG00000015264,ENSGALG00000016564,ENSGALG00000008756,ENSGALG00000017327
GO:0097285	cell-type specific apoptotic process	biological_process	0.020991	0.35959	33	1304	247	15533	ENSGALG00000001021,ENSGALG00000035378,ENSGALG00000043603,ENSGALG00000014645,ENSGALG00000004225,ENSGALG00000005505,ENSGALG00000004170,ENSGALG00000015666,ENSGALG00000010397,ENSGALG00000011294,ENSGALG00000010812,ENSGALG00000008459,ENSGALG00000008014,ENSGALG00000008700,ENSGALG00000001446,ENSGALG00000029983,ENSGALG00000000892,ENSGALG00000009320,ENSGALG00000012865,ENSGALG00000002583,ENSGALG00000004594,…
GO:0036094	small molecule binding	molecular_function	0.021167	0.36223	194	1304	1809	15533	ENSGALG00000033212,ENSGALG00000038684,ENSGALG00000002766,ENSGALG00000017044,ENSGALG00000006646,ENSGALG00000035345,ENSGALG00000002350,ENSGALG00000014166,ENSGALG00000008970,ENSGALG00000011007,ENSGALG00000006008,ENSGALG00000040298,ENSGALG00000002899,ENSGALG00000036883,ENSGALG00000040260,ENSGALG00000007356,ENSGALG00000046950,ENSGALG00000025950,ENSGALG00000043754,ENSGALG00000007141,ENSGALG00000001256,…
GO:0031902	late endosome membrane	cellular_component	0.021257	0.36318	8	1304	41	15533	ENSGALG00000055094,ENSGALG00000008918,ENSGALG00000001309,ENSGALG00000010411,ENSGALG00000005696,ENSGALG00000003770,ENSGALG00000000055,ENSGALG00000011724
GO:0033008	positive regulation of mast cell activation involved in immune response	biological_process	0.021286	0.36318	2	1304	3	15533	ENSGALG00000015216,ENSGALG00000014182
GO:0043306	positive regulation of mast cell degranulation	biological_process	0.021286	0.36318	2	1304	3	15533	ENSGALG00000015216,ENSGALG00000014182
GO:0040017	positive regulation of locomotion	biological_process	0.021309	0.36322	42	1304	307	15533	ENSGALG00000050893,ENSGALG00000040880,ENSGALG00000002599,ENSGALG00000040957,ENSGALG00000043603,ENSGALG00000002192,ENSGALG00000000568,ENSGALG00000013605,ENSGALG00000008459,ENSGALG00000012799,ENSGALG00000032746,ENSGALG00000029596,ENSGALG00000014786,ENSGALG00000029983,ENSGALG00000012998,ENSGALG00000011205,ENSGALG00000038801,ENSGALG00000043287,ENSGALG00000015842,ENSGALG00000030276,ENSGALG00000016138,…
GO:0032660	regulation of interleukin-17 production	biological_process	0.021418	0.36472	3	1304	8	15533	ENSGALG00000031325,ENSGALG00000001409,ENSGALG00000000209
GO:0002369	T cell cytokine production	biological_process	0.021441	0.36475	5	1304	18	15533	ENSGALG00000042838,ENSGALG00000011434,ENSGALG00000001409,ENSGALG00000040621,ENSGALG00000032530
GO:0046718	viral entry into host cell	biological_process	0.021491	0.36525	7	1304	34	15533	ENSGALG00000000845,ENSGALG00000043287,XLOC_048237,ENSGALG00000001446,ENSGALG00000004594,ENSGALG00000033295,ENSGALG00000012420
GO:0042277	peptide binding	molecular_function	0.021528	0.36526	21	1304	150	15533	ENSGALG00000011885,ENSGALG00000009839,ENSGALG00000040035,ENSGALG00000008589,ENSGALG00000009451,ENSGALG00000016912,ENSGALG00000015301,ENSGALG00000000209,ENSGALG00000014786,ENSGALG00000004107,ENSGALG00000004974,ENSGALG00000030270,ENSGALG00000014769,ENSGALG00000033256,ENSGALG00000036300,ENSGALG00000002771,ENSGALG00000016996,ENSGALG00000004594,ENSGALG00000010175,ENSGALG00000043386,ENSGALG00000005259
GO:0010543	regulation of platelet activation	biological_process	0.021535	0.36526	5	1304	16	15533	ENSGALG00000025950,ENSGALG00000006567,ENSGALG00000014124,ENSGALG00000015216,ENSGALG00000008756
GO:0014826	vein smooth muscle contraction	biological_process	0.021572	0.36554	2	1304	4	15533	ENSGALG00000016912,ENSGALG00000040880
GO:0031252	cell leading edge	cellular_component	0.021672	0.36686	34	1304	214	15533	ENSGALG00000036677,ENSGALG00000039895,ENSGALG00000007139,ENSGALG00000012932,ENSGALG00000016564,ENSGALG00000011099,ENSGALG00000003628,ENSGALG00000031987,ENSGALG00000030276,ENSGALG00000008918,ENSGALG00000015428,ENSGALG00000000318,ENSGALG00000005438,ENSGALG00000003521,ENSGALG00000007145,ENSGALG00000006237,ENSGALG00000004083,ENSGALG00000009096,ENSGALG00000011209,ENSGALG00000001446,ENSGALG00000041042,…
GO:1901342	regulation of vasculature development	biological_process	0.021807	0.36859	23	1304	154	15533	ENSGALG00000012550,ENSGALG00000015148,ENSGALG00000010875,ENSGALG00000040957,ENSGALG00000011205,ENSGALG00000004974,ENSGALG00000008701,ENSGALG00000006904,ENSGALG00000028203,ENSGALG00000002781,ENSGALG00000034050,ENSGALG00000008473,ENSGALG00000037943,ENSGALG00000039895,ENSGALG00000034855,ENSGALG00000025950,ENSGALG00000007145,ENSGALG00000017414,ENSGALG00000003267,ENSGALG00000033557,ENSGALG00000016564,…
GO:0045933	positive regulation of muscle contraction	biological_process	0.021816	0.36859	5	1304	18	15533	ENSGALG00000007785,ENSGALG00000027151,ENSGALG00000001416,ENSGALG00000004170,ENSGALG00000001021
GO:0010507	negative regulation of autophagy	biological_process	0.021919	0.36997	8	1304	37	15533	ENSGALG00000013002,ENSGALG00000003267,ENSGALG00000029760,ENSGALG00000015546,ENSGALG00000012550,ENSGALG00000000892,ENSGALG00000004460,ENSGALG00000044383
GO:0042626	ATPase activity, coupled to transmembrane movement of substances	molecular_function	0.022018	0.3712	15	1304	89	15533	ENSGALG00000038801,ENSGALG00000006172,ENSGALG00000011885,ENSGALG00000006646,ENSGALG00000009570,ENSGALG00000016446,ENSGALG00000008369,ENSGALG00000002207,ENSGALG00000015433,ENSGALG00000007788,ENSGALG00000016896,ENSGALG00000014800,ENSGALG00000003601,ENSGALG00000011096,ENSGALG00000015233
GO:0002579	positive regulation of antigen processing and presentation	biological_process	0.022075	0.3712	2	1304	4	15533	ENSGALG00000004594,ENSGALG00000011434
GO:0002606	positive regulation of dendritic cell antigen processing and presentation	biological_process	0.022075	0.3712	2	1304	4	15533	ENSGALG00000011434,ENSGALG00000004594
GO:0070266	necroptosis	biological_process	0.022079	0.3712	5	1304	19	15533	ENSGALG00000008837,ENSGALG00000017186,ENSGALG00000002766,ENSGALG00000043287,ENSGALG00000003753
GO:0042535	positive regulation of tumor necrosis factor biosynthetic process	biological_process	0.022137	0.37183	3	1304	7	15533	ENSGALG00000009320,ENSGALG00000000883,ENSGALG00000015216
GO:0008376	acetylgalactosaminyltransferase activity	molecular_function	0.022442	0.37613	7	1304	29	15533	ENSGALG00000008930,ENSGALG00000009452,ENSGALG00000002543,ENSGALG00000032526,ENSGALG00000010125,ENSGALG00000041101,ENSGALG00000013135
GO:0000975	regulatory region DNA binding	molecular_function	0.022495	0.37613	75	1304	682	15533	ENSGALG00000039982,ENSGALG00000005351,ENSGALG00000013402,ENSGALG00000041687,ENSGALG00000008014,ENSGALG00000037777,ENSGALG00000012739,ENSGALG00000004460,ENSGALG00000008436,ENSGALG00000011291,ENSGALG00000012304,ENSGALG00000001021,ENSGALG00000037272,ENSGALG00000027513,ENSGALG00000016927,ENSGALG00000011958,ENSGALG00000041626,ENSGALG00000008494,ENSGALG00000001773,ENSGALG00000008308,ENSGALG00000042875,…
GO:0001067	regulatory region nucleic acid binding	molecular_function	0.022495	0.37613	75	1304	682	15533	ENSGALG00000041687,ENSGALG00000037777,ENSGALG00000008014,ENSGALG00000013402,ENSGALG00000039982,ENSGALG00000005351,ENSGALG00000037272,ENSGALG00000001021,ENSGALG00000011291,ENSGALG00000012304,ENSGALG00000008436,ENSGALG00000004460,ENSGALG00000012739,ENSGALG00000005757,ENSGALG00000042875,ENSGALG00000001773,ENSGALG00000008308,ENSGALG00000008494,ENSGALG00000027513,ENSGALG00000011958,ENSGALG00000016927,…
GO:0044212	transcription regulatory region DNA binding	molecular_function	0.022495	0.37613	75	1304	682	15533	ENSGALG00000012799,ENSGALG00000042976,ENSGALG00000002803,ENSGALG00000031534,ENSGALG00000034048,ENSGALG00000005653,ENSGALG00000040180,ENSGALG00000015828,ENSGALG00000041470,ENSGALG00000031700,ENSGALG00000016059,ENSGALG00000003120,ENSGALG00000052425,ENSGALG00000005839,ENSGALG00000005441,ENSGALG00000038026,ENSGALG00000043641,ENSGALG00000043724,ENSGALG00000041299,ENSGALG00000004189,ENSGALG00000011294,…
GO:0031726	CCR1 chemokine receptor binding	molecular_function	0.022563	0.37613	1	1304	1	15533	ENSGALG00000043603
GO:0031729	CCR4 chemokine receptor binding	molecular_function	0.022563	0.37613	1	1304	1	15533	ENSGALG00000043603
GO:0046817	chemokine receptor antagonist activity	molecular_function	0.022563	0.37613	1	1304	1	15533	ENSGALG00000043603
GO:0010559	regulation of glycoprotein biosynthetic process	biological_process	0.022568	0.37613	7	1304	27	15533	ENSGALG00000003323,ENSGALG00000004107,ENSGALG00000029102,ENSGALG00000003065,ENSGALG00000005420,ENSGALG00000016996,ENSGALG00000029509
GO:0045765	regulation of angiogenesis	biological_process	0.022667	0.37741	22	1304	144	15533	ENSGALG00000032746,ENSGALG00000003267,ENSGALG00000033557,ENSGALG00000016564,ENSGALG00000012342,ENSGALG00000025950,ENSGALG00000007145,ENSGALG00000039895,ENSGALG00000034855,ENSGALG00000017414,ENSGALG00000006904,ENSGALG00000028203,ENSGALG00000011205,ENSGALG00000004974,ENSGALG00000037943,ENSGALG00000002781,ENSGALG00000008473,ENSGALG00000034050,ENSGALG00000012550,ENSGALG00000015148,ENSGALG00000010875,…
GO:0090335	regulation of brown fat cell differentiation	biological_process	0.022738	0.37823	4	1304	11	15533	ENSGALG00000036728,ENSGALG00000033635,ENSGALG00000041036,ENSGALG00000009450
GO:0042090	interleukin-12 biosynthetic process	biological_process	0.022921	0.38054	3	1304	7	15533	ENSGALG00000006785,ENSGALG00000015216,ENSGALG00000012304
GO:0045075	regulation of interleukin-12 biosynthetic process	biological_process	0.022921	0.38054	3	1304	7	15533	ENSGALG00000006785,ENSGALG00000015216,ENSGALG00000012304
GO:0031996	thioesterase binding	molecular_function	0.023043	0.38161	3	1304	9	15533	ENSGALG00000042838,ENSGALG00000001583,ENSGALG00000011389
GO:1900745	positive regulation of p38MAPK cascade	biological_process	0.023045	0.38161	4	1304	14	15533	ENSGALG00000001189,ENSGALG00000008701,ENSGALG00000028005,ENSGALG00000012342
GO:0070373	negative regulation of ERK1 and ERK2 cascade	biological_process	0.023052	0.38161	8	1304	39	15533	ENSGALG00000028627,ENSGALG00000038850,ENSGALG00000002192,ENSGALG00000011207,ENSGALG00000009450,ENSGALG00000004496,ENSGALG00000007650,ENSGALG00000028203
GO:0010919	regulation of inositol phosphate biosynthetic process	biological_process	0.023203	0.38374	3	1304	9	15533	ENSGALG00000008756,ENSGALG00000017327,ENSGALG00000016564
GO:0055094	response to lipoprotein particle stimulus	biological_process	0.023309	0.38476	5	1304	14	15533	ENSGALG00000015433,ENSGALG00000015216,ENSGALG00000004974,ENSGALG00000007145,ENSGALG00000041687
GO:0071402	cellular response to lipoprotein particle stimulus	biological_process	0.023309	0.38476	5	1304	14	15533	ENSGALG00000015216,ENSGALG00000015433,ENSGALG00000041687,ENSGALG00000007145,ENSGALG00000004974
GO:0038061	NIK/NF-kappaB cascade	biological_process	0.02341	0.38578	11	1304	63	15533	ENSGALG00000040621,ENSGALG00000030432,ENSGALG00000004587,ENSGALG00000003753,ENSGALG00000013356,ENSGALG00000004398,ENSGALG00000042875,ENSGALG00000008700,ENSGALG00000005653,ENSGALG00000012342,ENSGALG00000042838
GO:2000146	negative regulation of cell motility	biological_process	0.023495	0.38578	24	1304	156	15533	ENSGALG00000012865,ENSGALG00000004594,ENSGALG00000014645,ENSGALG00000004170,ENSGALG00000009450,ENSGALG00000031325,ENSGALG00000036456,ENSGALG00000010246,ENSGALG00000040360,ENSGALG00000008378,ENSGALG00000028203,ENSGALG00000016990,ENSGALG00000004974,ENSGALG00000006695,ENSGALG00000017414,ENSGALG00000012946,ENSGALG00000011209,ENSGALG00000000208,ENSGALG00000006061,ENSGALG00000005696,ENSGALG00000007650,…
GO:0031579	membrane raft organization	biological_process	0.023502	0.38578	4	1304	12	15533	ENSGALG00000003770,ENSGALG00000033295,ENSGALG00000014159,ENSGALG00000043287
GO:0008015	blood circulation	biological_process	0.023517	0.38578	32	1304	239	15533	ENSGALG00000017414,ENSGALG00000029983,ENSGALG00000002944,ENSGALG00000004370,ENSGALG00000027151,ENSGALG00000040035,ENSGALG00000004364,ENSGALG00000008459,ENSGALG00000001416,ENSGALG00000011294,ENSGALG00000010812,ENSGALG00000015233,ENSGALG00000013143,ENSGALG00000040880,ENSGALG00000004170,ENSGALG00000009086,ENSGALG00000016912,ENSGALG00000003185,ENSGALG00000053278,ENSGALG00000033635,ENSGALG00000012200,…
GO:2000116	regulation of cysteine-type endopeptidase activity	biological_process	0.02352	0.38578	18	1304	127	15533	ENSGALG00000001446,ENSGALG00000033635,ENSGALG00000010001,ENSGALG00000008355,ENSGALG00000027761,ENSGALG00000015216,ENSGALG00000042875,ENSGALG00000040908,ENSGALG00000033557,ENSGALG00000013892,ENSGALG00000012608,ENSGALG00000003818,ENSGALG00000006453,ENSGALG00000008094,ENSGALG00000042949,ENSGALG00000008701,ENSGALG00000004974,ENSGALG00000017186
GO:0019065	viral entry into host cell via receptor-mediated endocytosis	biological_process	0.023528	0.38578	2	1304	3	15533	ENSGALG00000033295,ENSGALG00000043287
GO:0075509	viral entry into host cell via endocytosis	biological_process	0.023528	0.38578	2	1304	3	15533	ENSGALG00000033295,ENSGALG00000043287
GO:0043255	regulation of carbohydrate biosynthetic process	biological_process	0.023564	0.386	10	1304	54	15533	ENSGALG00000016564,ENSGALG00000012613,ENSGALG00000012304,ENSGALG00000017327,ENSGALG00000008756,ENSGALG00000014769,ENSGALG00000041470,ENSGALG00000031325,ENSGALG00000004460,ENSGALG00000017034
GO:0003013	circulatory system process	biological_process	0.023669	0.38735	33	1304	246	15533	ENSGALG00000033256,ENSGALG00000003521,ENSGALG00000004974,ENSGALG00000014182,ENSGALG00000006695,ENSGALG00000006343,ENSGALG00000043287,ENSGALG00000031325,ENSGALG00000012200,ENSGALG00000012245,ENSGALG00000029298,ENSGALG00000027188,ENSGALG00000033635,ENSGALG00000003185,ENSGALG00000016912,ENSGALG00000053278,ENSGALG00000009086,ENSGALG00000013143,ENSGALG00000015233,ENSGALG00000004170,ENSGALG00000040880,…
GO:0032608	interferon-beta production	biological_process	0.023729	0.3876	6	1304	26	15533	ENSGALG00000042875,ENSGALG00000012480,ENSGALG00000007845,ENSGALG00000006785,ENSGALG00000011389,ENSGALG00000004048
GO:0032648	regulation of interferon-beta production	biological_process	0.023729	0.3876	6	1304	26	15533	ENSGALG00000012480,ENSGALG00000042875,ENSGALG00000004048,ENSGALG00000011389,ENSGALG00000006785,ENSGALG00000007845
GO:0031410	cytoplasmic vesicle	cellular_component	0.023791	0.38825	71	1304	589	15533	ENSGALG00000040741,ENSGALG00000007441,ENSGALG00000013738,ENSGALG00000010331,ENSGALG00000032658,ENSGALG00000022815,ENSGALG00000008793,ENSGALG00000007680,ENSGALG00000005678,ENSGALG00000016896,ENSGALG00000006453,ENSGALG00000031987,ENSGALG00000016261,ENSGALG00000008918,ENSGALG00000055094,ENSGALG00000008340,ENSGALG00000001446,ENSGALG00000010579,ENSGALG00000007145,ENSGALG00000004083,ENSGALG00000015433,…
GO:0044275	cellular carbohydrate catabolic process	biological_process	0.023832	0.38854	8	1304	41	15533	ENSGALG00000003863,ENSGALG00000041470,ENSGALG00000005407,ENSGALG00000009320,ENSGALG00000003267,ENSGALG00000012613,ENSGALG00000042875,ENSGALG00000012308
GO:0072677	eosinophil migration	biological_process	0.023858	0.38861	3	1304	12	15533	ENSGALG00000034478,ENSGALG00000043603,ENSGALG00000032717
GO:0034715	pICln-Sm protein complex	cellular_component	0.024011	0.39054	2	1304	6	15533	ENSGALG00000006596,ENSGALG00000041334
GO:0050703	interleukin-1 alpha secretion	biological_process	0.024022	0.39054	2	1304	4	15533	ENSGALG00000046326,ENSGALG00000003863
GO:0002768	immune response-regulating cell surface receptor signaling pathway	biological_process	0.024066	0.39089	19	1304	119	15533	ENSGALG00000033507,ENSGALG00000000424,ENSGALG00000000209,ENSGALG00000003753,ENSGALG00000014508,ENSGALG00000004398,ENSGALG00000014124,ENSGALG00000015216,ENSGALG00000037826,ENSGALG00000044547,ENSGALG00000015346,ENSGALG00000015022,ENSGALG00000012865,ENSGALG00000014645,ENSGALG00000002192,ENSGALG00000004170,ENSGALG00000004587,ENSGALG00000009320,ENSGALG00000037943
GO:0007517	muscle organ development	biological_process	0.024205	0.39277	38	1304	290	15533	ENSGALG00000037257,ENSGALG00000027151,ENSGALG00000031534,ENSGALG00000037777,ENSGALG00000042458,ENSGALG00000009096,ENSGALG00000011291,ENSGALG00000009966,ENSGALG00000001021,ENSGALG00000054469,ENSGALG00000000195,ENSGALG00000009690,ENSGALG00000033295,ENSGALG00000010812,ENSGALG00000014645,ENSGALG00000039990,ENSGALG00000039228,ENSGALG00000013892,ENSGALG00000027365,ENSGALG00000013624,ENSGALG00000016927,…
GO:0043372	positive regulation of CD4-positive, alpha-beta T cell differentiation	biological_process	0.024426	0.39504	4	1304	13	15533	ENSGALG00000032530,ENSGALG00000037257,ENSGALG00000015148,ENSGALG00000015346
GO:2000325	regulation of ligand-dependent nuclear receptor transcription coactivator activity	biological_process	0.02443	0.39504	2	1304	3	15533	ENSGALG00000042739,ENSGALG00000034316
GO:2000327	positive regulation of ligand-dependent nuclear receptor transcription coactivator activity	biological_process	0.02443	0.39504	2	1304	3	15533	ENSGALG00000042739,ENSGALG00000034316
GO:0043407	negative regulation of MAP kinase activity	biological_process	0.024437	0.39504	8	1304	46	15533	ENSGALG00000009450,ENSGALG00000040360,ENSGALG00000011207,ENSGALG00000043287,ENSGALG00000006647,ENSGALG00000028203,ENSGALG00000032618,ENSGALG00000028155
GO:0006914	autophagy	biological_process	0.024466	0.39514	29	1304	208	15533	ENSGALG00000013002,ENSGALG00000003774,ENSGALG00000009320,ENSGALG00000029760,ENSGALG00000015286,ENSGALG00000017204,ENSGALG00000012608,ENSGALG00000027714,ENSGALG00000015546,ENSGALG00000004460,ENSGALG00000035804,ENSGALG00000044383,ENSGALG00000010476,ENSGALG00000003409,ENSGALG00000012550,ENSGALG00000011274,ENSGALG00000005160,ENSGALG00000008842,ENSGALG00000026493,ENSGALG00000002403,ENSGALG00000004727,…
GO:0019901	protein kinase binding	molecular_function	0.024517	0.39561	46	1304	361	15533	ENSGALG00000012200,ENSGALG00000003267,ENSGALG00000038469,ENSGALG00000013892,ENSGALG00000027188,ENSGALG00000004398,ENSGALG00000010537,ENSGALG00000012342,ENSGALG00000002645,ENSGALG00000003485,ENSGALG00000001118,ENSGALG00000007268,ENSGALG00000005206,ENSGALG00000003753,ENSGALG00000014718,ENSGALG00000042838,ENSGALG00000004496,ENSGALG00000035804,ENSGALG00000009450,ENSGALG00000036456,ENSGALG00000043287,…
GO:0034138	toll-like receptor 3 signaling pathway	biological_process	0.024586	0.39614	4	1304	14	15533	ENSGALG00000043287,ENSGALG00000013861,ENSGALG00000015666,ENSGALG00000008837
GO:0006044	N-acetylglucosamine metabolic process	biological_process	0.024596	0.39614	3	1304	12	15533	ENSGALG00000040594,ENSGALG00000034507,ENSGALG00000036743
GO:0031669	cellular response to nutrient levels	biological_process	0.024627	0.39616	27	1304	196	15533	ENSGALG00000004727,ENSGALG00000008459,ENSGALG00000026493,ENSGALG00000002403,ENSGALG00000043754,ENSGALG00000008842,ENSGALG00000005160,ENSGALG00000027188,ENSGALG00000002024,ENSGALG00000013892,ENSGALG00000041687,ENSGALG00000007139,ENSGALG00000017034,ENSGALG00000009240,ENSGALG00000033328,ENSGALG00000013002,ENSGALG00000015286,ENSGALG00000008340,ENSGALG00000029760,ENSGALG00000009320,ENSGALG00000003774,…
GO:0061512	protein localization to cilium	biological_process	0.024669	0.39616	6	1304	20	15533	ENSGALG00000016477,ENSGALG00000031301,ENSGALG00000009570,ENSGALG00000005986,ENSGALG00000011046,ENSGALG00000002666
GO:2000113	negative regulation of cellular macromolecule biosynthetic process	biological_process	0.024736	0.39616	92	1304	837	15533	ENSGALG00000004107,ENSGALG00000052425,ENSGALG00000041470,ENSGALG00000015828,ENSGALG00000031700,ENSGALG00000016059,ENSGALG00000003120,ENSGALG00000034048,ENSGALG00000008459,ENSGALG00000040180,ENSGALG00000012799,ENSGALG00000008700,ENSGALG00000010665,ENSGALG00000002803,ENSGALG00000017073,ENSGALG00000031534,ENSGALG00000040957,ENSGALG00000014516,ENSGALG00000004225,ENSGALG00000014645,ENSGALG00000051325,…
GO:0015682	ferric iron transport	biological_process	0.024736	0.39616	2	1304	3	15533	ENSGALG00000040741,ENSGALG00000042357
GO:0033572	transferrin transport	biological_process	0.024736	0.39616	2	1304	3	15533	ENSGALG00000042357,ENSGALG00000040741
GO:0072512	trivalent inorganic cation transport	biological_process	0.024736	0.39616	2	1304	3	15533	ENSGALG00000040741,ENSGALG00000042357
GO:0004089	carbonate dehydratase activity	molecular_function	0.024758	0.39616	4	1304	14	15533	ENSGALG00000005855,ENSGALG00000030781,ENSGALG00000003456,ENSGALG00000039145
GO:1901658	glycosyl compound catabolic process	biological_process	0.024793	0.39634	43	1304	301	15533	ENSGALG00000013031,ENSGALG00000002699,ENSGALG00000014978,ENSGALG00000034478,ENSGALG00000008473,ENSGALG00000003717,ENSGALG00000033295,ENSGALG00000043603,ENSGALG00000007054,ENSGALG00000004170,ENSGALG00000005042,ENSGALG00000017169,ENSGALG00000032717,ENSGALG00000040844,ENSGALG00000013773,ENSGALG00000016817,ENSGALG00000029652,ENSGALG00000004364,ENSGALG00000008169,ENSGALG00000007145,ENSGALG00000026663,…
GO:0008250	oligosaccharyltransferase complex	cellular_component	0.024866	0.39692	3	1304	9	15533	ENSGALG00000013674,ENSGALG00000011465,ENSGALG00000010526
GO:0045834	positive regulation of lipid metabolic process	biological_process	0.024875	0.39692	13	1304	76	15533	ENSGALG00000015708,ENSGALG00000002699,ENSGALG00000027188,ENSGALG00000016564,ENSGALG00000033635,ENSGALG00000008494,ENSGALG00000005206,ENSGALG00000004594,ENSGALG00000041470,ENSGALG00000012787,ENSGALG00000005696,ENSGALG00000015148,ENSGALG00000031325
GO:0018212	peptidyl-tyrosine modification	biological_process	0.025016	0.39861	33	1304	229	15533	ENSGALG00000004398,ENSGALG00000005626,ENSGALG00000016564,ENSGALG00000014124,ENSGALG00000005725,ENSGALG00000012292,ENSGALG00000007141,ENSGALG00000001409,ENSGALG00000036883,ENSGALG00000000209,ENSGALG00000001189,ENSGALG00000039895,ENSGALG00000005769,ENSGALG00000008340,ENSGALG00000014509,ENSGALG00000009320,ENSGALG00000031325,ENSGALG00000029077,ENSGALG00000030907,ENSGALG00000043287,ENSGALG00000006609,…
GO:0005687	U4 snRNP	cellular_component	0.025076	0.39861	2	1304	7	15533	ENSGALG00000006596,ENSGALG00000041334
GO:0043168	anion binding	molecular_function	0.025085	0.39861	227	1304	2113	15533	ENSGALG00000008160,ENSGALG00000002759,ENSGALG00000037629,ENSGALG00000008060,ENSGALG00000008369,ENSGALG00000014978,ENSGALG00000029760,ENSGALG00000032815,ENSGALG00000005505,ENSGALG00000006494,ENSGALG00000016022,ENSGALG00000015022,ENSGALG00000010246,ENSGALG00000008293,ENSGALG00000001441,ENSGALG00000008459,ENSGALG00000004727,ENSGALG00000031158,ENSGALG00000002403,ENSGALG00000008842,ENSGALG00000029652,…
GO:0033006	regulation of mast cell activation involved in immune response	biological_process	0.025099	0.39861	4	1304	13	15533	ENSGALG00000008340,ENSGALG00000014182,ENSGALG00000020316,ENSGALG00000015216
GO:0044425	membrane part	cellular_component	0.025111	0.39861	445	1304	4683	15533	ENSGALG00000005460,ENSGALG00000000452,ENSGALG00000015433,ENSGALG00000029512,ENSGALG00000006172,ENSGALG00000016817,ENSGALG00000009239,ENSGALG00000025881,ENSGALG00000027151,ENSGALG00000017036,ENSGALG00000034188,ENSGALG00000017414,ENSGALG00000012798,ENSGALG00000029445,ENSGALG00000008473,ENSGALG00000015708,ENSGALG00000008076,ENSGALG00000008756,ENSGALG00000039611,ENSGALG00000009792,ENSGALG00000005259,…
GO:0046034	ATP metabolic process	biological_process	0.02512	0.39861	8	1304	49	15533	ENSGALG00000038801,ENSGALG00000015233,ENSGALG00000011511,ENSGALG00000005095,ENSGALG00000005662,ENSGALG00000014800,XLOC_048237,ENSGALG00000031325
GO:0045236	CXCR chemokine receptor binding	molecular_function	0.025229	0.39997	2	1304	7	15533	ENSGALG00000026098,ENSGALG00000011668
GO:0044294	dendritic growth cone	cellular_component	0.025258	0.40007	2	1304	3	15533	ENSGALG00000033212,ENSGALG00000010175
GO:0042454	ribonucleoside catabolic process	biological_process	0.025306	0.40046	42	1304	291	15533	ENSGALG00000006097,ENSGALG00000011124,ENSGALG00000013073,ENSGALG00000000311,ENSGALG00000010190,ENSGALG00000035194,ENSGALG00000010435,ENSGALG00000013747,ENSGALG00000017004,ENSGALG00000004621,ENSGALG00000042357,ENSGALG00000009422,ENSGALG00000008793,ENSGALG00000006695,ENSGALG00000009480,ENSGALG00000016990,ENSGALG00000037506,ENSGALG00000015833,ENSGALG00000004323,ENSGALG00000029354,ENSGALG00000008378,…
GO:0044406	adhesion to host	biological_process	0.025401	0.40122	3	1304	8	15533	ENSGALG00000010175,XLOC_057284,ENSGALG00000006453
GO:0051825	adhesion to other organism involved in symbiotic interaction	biological_process	0.025401	0.40122	3	1304	8	15533	XLOC_057284,ENSGALG00000010175,ENSGALG00000006453
GO:0001725	stress fiber	cellular_component	0.025458	0.40133	10	1304	47	15533	ENSGALG00000005678,ENSGALG00000031565,ENSGALG00000007139,ENSGALG00000011476,ENSGALG00000016986,ENSGALG00000003521,ENSGALG00000005079,ENSGALG00000042458,ENSGALG00000000318,ENSGALG00000012211
GO:0016820	hydrolase activity, acting on acid anhydrides, catalyzing transmembrane movement of substances	molecular_function	0.025459	0.40133	15	1304	91	15533	ENSGALG00000038801,ENSGALG00000006172,ENSGALG00000011885,ENSGALG00000009570,ENSGALG00000006646,ENSGALG00000016446,ENSGALG00000002207,ENSGALG00000008369,ENSGALG00000015433,ENSGALG00000007788,ENSGALG00000016896,ENSGALG00000014800,ENSGALG00000003601,ENSGALG00000011096,ENSGALG00000015233
GO:0001912	positive regulation of leukocyte mediated cytotoxicity	biological_process	0.025477	0.40133	5	1304	19	15533	ENSGALG00000034374,ENSGALG00000002192,ENSGALG00000001409,ENSGALG00000030270,ENSGALG00000003863
GO:0045124	regulation of bone resorption	biological_process	0.025577	0.40252	5	1304	22	15533	ENSGALG00000035498,ENSGALG00000015216,ENSGALG00000003863,ENSGALG00000006567,ENSGALG00000004893
GO:0097193	intrinsic apoptotic signaling pathway	biological_process	0.02565	0.40321	22	1304	171	15533	ENSGALG00000007650,ENSGALG00000006586,ENSGALG00000004220,ENSGALG00000008014,ENSGALG00000013892,ENSGALG00000017073,ENSGALG00000014786,ENSGALG00000009240,ENSGALG00000033635,ENSGALG00000003753,ENSGALG00000039895,ENSGALG00000036502,ENSGALG00000005377,ENSGALG00000002771,ENSGALG00000002781,ENSGALG00000041183,ENSGALG00000033469,ENSGALG00000013356,ENSGALG00000004594,ENSGALG00000043287,ENSGALG00000044383,…
GO:0045671	negative regulation of osteoclast differentiation	biological_process	0.025673	0.40321	4	1304	12	15533	ENSGALG00000014786,ENSGALG00000035498,ENSGALG00000006567,ENSGALG00000004960
GO:0042976	activation of Janus kinase activity	biological_process	0.02569	0.40321	3	1304	7	15533	ENSGALG00000001409,ENSGALG00000004398,ENSGALG00000016564
GO:0060401	cytosolic calcium ion transport	biological_process	0.025745	0.40332	14	1304	73	15533	ENSGALG00000027151,ENSGALG00000009050,ENSGALG00000006567,ENSGALG00000016817,ENSGALG00000016564,ENSGALG00000012292,ENSGALG00000033507,ENSGALG00000042105,ENSGALG00000010812,ENSGALG00000014071,ENSGALG00000003863,ENSGALG00000029502,ENSGALG00000002192,ENSGALG00000043287
GO:0060402	calcium ion transport into cytosol	biological_process	0.025745	0.40332	14	1304	73	15533	ENSGALG00000042105,ENSGALG00000033507,ENSGALG00000003863,ENSGALG00000014071,ENSGALG00000010812,ENSGALG00000002192,ENSGALG00000029502,ENSGALG00000043287,ENSGALG00000027151,ENSGALG00000009050,ENSGALG00000006567,ENSGALG00000016564,ENSGALG00000016817,ENSGALG00000012292
GO:0090237	regulation of arachidonic acid secretion	biological_process	0.025819	0.40413	2	1304	3	15533	ENSGALG00000015216,ENSGALG00000011149
GO:0032607	interferon-alpha production	biological_process	0.025925	0.40541	4	1304	13	15533	ENSGALG00000004048,ENSGALG00000012480,ENSGALG00000042875,ENSGALG00000008094
GO:0004064	arylesterase activity	molecular_function	0.025999	0.40589	2	1304	3	15533	ENSGALG00000030781,ENSGALG00000008651
GO:0071622	regulation of granulocyte chemotaxis	biological_process	0.026025	0.40589	5	1304	21	15533	ENSGALG00000033051,ENSGALG00000014509,ENSGALG00000043603,ENSGALG00000013624,ENSGALG00000004594
GO:0005149	interleukin-1 receptor binding	molecular_function	0.02605	0.40589	1	1304	1	15533	ENSGALG00000029940
GO:0005152	interleukin-1 receptor antagonist activity	molecular_function	0.02605	0.40589	1	1304	1	15533	ENSGALG00000029940
GO:0051348	negative regulation of transferase activity	biological_process	0.026083	0.40604	22	1304	164	15533	ENSGALG00000008684,ENSGALG00000011207,ENSGALG00000032618,ENSGALG00000006647,ENSGALG00000028155,ENSGALG00000006738,ENSGALG00000010537,ENSGALG00000029077,ENSGALG00000009450,ENSGALG00000003675,ENSGALG00000036456,ENSGALG00000040360,ENSGALG00000039337,ENSGALG00000002192,ENSGALG00000013861,ENSGALG00000043287,ENSGALG00000006567,ENSGALG00000028203,ENSGALG00000009320,ENSGALG00000031331,ENSGALG00000001021,…
GO:0050856	regulation of T cell receptor signaling pathway	biological_process	0.026157	0.40657	5	1304	20	15533	ENSGALG00000000209,ENSGALG00000003753,ENSGALG00000037826,ENSGALG00000004170,ENSGALG00000004587
GO:0010869	regulation of receptor biosynthetic process	biological_process	0.026164	0.40657	4	1304	14	15533	ENSGALG00000004974,ENSGALG00000041470,ENSGALG00000000209,ENSGALG00000031210
GO:2000514	regulation of CD4-positive, alpha-beta T cell activation	biological_process	0.026285	0.40808	6	1304	25	15533	ENSGALG00000037257,ENSGALG00000032530,ENSGALG00000015148,ENSGALG00000042875,ENSGALG00000015346,ENSGALG00000004587
GO:0071887	leukocyte apoptotic process	biological_process	0.026343	0.40836	9	1304	49	15533	ENSGALG00000000892,ENSGALG00000003863,ENSGALG00000015148,ENSGALG00000002583,ENSGALG00000004594,ENSGALG00000043603,ENSGALG00000014645,ENSGALG00000004170,ENSGALG00000005505
GO:0048002	antigen processing and presentation of peptide antigen	biological_process	0.02635	0.40836	3	1304	11	15533	ENSGALG00000004594,ENSGALG00000000158,ENSGALG00000011434
GO:0010634	positive regulation of epithelial cell migration	biological_process	0.026431	0.40924	16	1304	95	15533	ENSGALG00000008459,ENSGALG00000012342,ENSGALG00000042875,ENSGALG00000012799,ENSGALG00000033557,ENSGALG00000016564,ENSGALG00000032746,ENSGALG00000029983,ENSGALG00000000311,ENSGALG00000036883,ENSGALG00000025950,ENSGALG00000038801,ENSGALG00000011205,ENSGALG00000012550,ENSGALG00000015148,ENSGALG00000031325
GO:0032324	molybdopterin cofactor biosynthetic process	biological_process	0.026611	0.41057	3	1304	7	15533	ENSGALG00000013149,ENSGALG00000010051,ENSGALG00000009587
GO:0043545	molybdopterin cofactor metabolic process	biological_process	0.026611	0.41057	3	1304	7	15533	ENSGALG00000009587,ENSGALG00000010051,ENSGALG00000013149
GO:0051189	prosthetic group metabolic process	biological_process	0.026611	0.41057	3	1304	7	15533	ENSGALG00000013149,ENSGALG00000010051,ENSGALG00000009587
GO:0007015	actin filament organization	biological_process	0.026612	0.41057	39	1304	290	15533	ENSGALG00000000521,ENSGALG00000027853,ENSGALG00000034020,ENSGALG00000011209,ENSGALG00000001446,ENSGALG00000014786,ENSGALG00000027658,ENSGALG00000010663,ENSGALG00000042458,ENSGALG00000040908,ENSGALG00000029512,ENSGALG00000026313,ENSGALG00000005540,ENSGALG00000016986,ENSGALG00000053875,ENSGALG00000010953,ENSGALG00000013605,ENSGALG00000014012,ENSGALG00000040136,ENSGALG00000008756,ENSGALG00000014978,…
GO:0045778	positive regulation of ossification	biological_process	0.02665	0.41079	8	1304	35	15533	ENSGALG00000040035,ENSGALG00000012444,ENSGALG00000008459,ENSGALG00000031325,ENSGALG00000004893,ENSGALG00000012787,ENSGALG00000003863,ENSGALG00000014645
GO:1901565	organonitrogen compound catabolic process	biological_process	0.026683	0.41093	63	1304	509	15533	ENSGALG00000026663,ENSGALG00000007145,ENSGALG00000010663,ENSGALG00000000081,ENSGALG00000006805,ENSGALG00000032746,ENSGALG00000017169,ENSGALG00000040844,ENSGALG00000032717,ENSGALG00000029652,ENSGALG00000016817,ENSGALG00000014933,ENSGALG00000004364,ENSGALG00000008169,ENSGALG00000031158,ENSGALG00000003717,ENSGALG00000033295,ENSGALG00000010812,ENSGALG00000015233,ENSGALG00000043603,ENSGALG00000005042,…
GO:0019751	polyol metabolic process	biological_process	0.026734	0.41134	13	1304	75	15533	ENSGALG00000042105,ENSGALG00000008113,ENSGALG00000005805,ENSGALG00000033507,ENSGALG00000013814,ENSGALG00000000783,ENSGALG00000015264,ENSGALG00000041183,ENSGALG00000016564,ENSGALG00000001606,ENSGALG00000017327,ENSGALG00000008756,ENSGALG00000011213
GO:0060268	negative regulation of respiratory burst	biological_process	0.02686	0.41283	2	1304	3	15533	ENSGALG00000009450,ENSGALG00000006695
GO:0043084	penile erection	biological_process	0.026878	0.41283	2	1304	3	15533	ENSGALG00000012444,ENSGALG00000004170
GO:0042803	protein homodimerization activity	molecular_function	0.026934	0.41332	61	1304	529	15533	ENSGALG00000046125,ENSGALG00000003196,ENSGALG00000005351,ENSGALG00000040908,ENSGALG00000008014,ENSGALG00000027151,ENSGALG00000040035,ENSGALG00000043587,ENSGALG00000005079,ENSGALG00000014933,ENSGALG00000042458,ENSGALG00000040180,ENSGALG00000004048,ENSGALG00000011434,ENSGALG00000009690,ENSGALG00000033295,ENSGALG00000010476,ENSGALG00000043041,ENSGALG00000016442,ENSGALG00000044383,ENSGALG00000043058,…
GO:0007186	G-protein coupled receptor signaling pathway	biological_process	0.026981	0.41367	69	1304	723	15533	ENSGALG00000013803,ENSGALG00000020331,ENSGALG00000032363,ENSGALG00000000783,ENSGALG00000015148,ENSGALG00000037166,ENSGALG00000005986,ENSGALG00000010163,ENSGALG00000033470,ENSGALG00000028530,ENSGALG00000003323,ENSGALG00000009152,ENSGALG00000017327,ENSGALG00000008589,ENSGALG00000053278,ENSGALG00000036883,ENSGALG00000004769,ENSGALG00000016912,ENSGALG00000002570,ENSGALG00000001690,ENSGALG00000006008,…
GO:0010633	negative regulation of epithelial cell migration	biological_process	0.027055	0.41412	9	1304	42	15533	ENSGALG00000004974,ENSGALG00000042875,ENSGALG00000028203,ENSGALG00000014645,ENSGALG00000011209,ENSGALG00000017414,ENSGALG00000009450,ENSGALG00000000208,ENSGALG00000031325
GO:0071248	cellular response to metal ion	biological_process	0.027058	0.41412	14	1304	89	15533	ENSGALG00000012550,ENSGALG00000010476,ENSGALG00000001189,ENSGALG00000000209,ENSGALG00000007025,ENSGALG00000012787,ENSGALG00000008494,ENSGALG00000014645,ENSGALG00000009240,ENSGALG00000012613,ENSGALG00000011885,ENSGALG00000003774,ENSGALG00000009050,ENSGALG00000043641
GO:0060396	growth hormone receptor signaling pathway	biological_process	0.02715	0.41478	3	1304	8	15533	ENSGALG00000014786,ENSGALG00000050619,ENSGALG00000003267
GO:0071378	cellular response to growth hormone stimulus	biological_process	0.02715	0.41478	3	1304	8	15533	ENSGALG00000003267,ENSGALG00000014786,ENSGALG00000050619
GO:0002424	T cell mediated immune response to tumor cell	biological_process	0.027233	0.4153	2	1304	3	15533	ENSGALG00000008094,ENSGALG00000042875
GO:0002840	regulation of T cell mediated immune response to tumor cell	biological_process	0.027233	0.4153	2	1304	3	15533	ENSGALG00000042875,ENSGALG00000008094
GO:0046639	negative regulation of alpha-beta T cell differentiation	biological_process	0.027274	0.4153	4	1304	13	15533	ENSGALG00000042875,ENSGALG00000015148,ENSGALG00000037257,ENSGALG00000004587
[truncated: 7,426 more rows]
