# Supplementary material for: Differential mRNA and miRNA Profiles Reveal the Potential Roles of Genes and miRNAs Involved in LPS Infection in Chicken Macrophages
Source: Genes (Basel). 2021 May 17;12(5):760. doi: 10.3390/genes12050760 (PMC8155903; doi:10.3390/genes12050760)
Supplement: Supplementary file 1 [file genes-12-00760-s001.zip › Table S4. KEGG pathway analysis of the DEGs.xls]

##Databases: KEGG PATHWAY
##Statistical test method: hypergeometric test / Fisher's exact test
##FDR correction method: Benjamini and Hochberg
#Term	Database	ID	Input number	Background number	P-Value	Corrected P-Value	Input	Hyperlink
Toll-like receptor signaling pathway	KEGG PATHWAY	gga04620	23	83	0.000907485311381	0.126140458282	ENSGALG00000001409|ENSGALG00000054458|ENSGALG00000009239|ENSGALG00000012304|ENSGALG00000002583|ENSGALG00000013583|ENSGALG00000030966|ENSGALG00000013356|ENSGALG00000014786|ENSGALG00000026098|ENSGALG00000043641|ENSGALG00000034722|ENSGALG00000039982|ENSGALG00000011389|ENSGALG00000005505|ENSGALG00000007356|ENSGALG00000004370|ENSGALG00000027864|ENSGALG00000014362|ENSGALG00000011668|ENSGALG00000026167|…	http://www.genome.jp/kegg-bin/show_pathway?gga04620/gga:427944%09red/gga:430480%09red/gga:395284%09red/gga:395872%09red/gga:771145%09red/gga:424826%09red/gga:100858824%09red/gga:427171%09red/gga:396495%09red/gga:430409%09red/gga:396093%09red/gga:424673%09red/gga:423471%09red/gga:417465%09red/gga:417445%09red/gga:396033%09red/gga:771173%09red/gga:395928%09red/gga:404671%09red/gga:417319%09red/gga:…
NOD-like receptor signaling pathway	KEGG PATHWAY	gga04621	14	41	0.00185085776972	0.128634614995	ENSGALG00000002786|ENSGALG00000044466|ENSGALG00000010175|ENSGALG00000027864|ENSGALG00000033789|ENSGALG00000030966|ENSGALG00000008355|ENSGALG00000013861|ENSGALG00000026098|ENSGALG00000017186|ENSGALG00000012304|ENSGALG00000011668|ENSGALG00000033212|ENSGALG00000043603	http://www.genome.jp/kegg-bin/show_pathway?gga04621/gga:374163%09red/gga:415708%09red/gga:396188%09red/gga:396495%09red/gga:417465%09red/gga:423463%09red/gga:395284%09red/gga:395872%09red/gga:396093%09red/gga:771145%09red/gga:415349%09red/gga:374012%09red/gga:421684%09red/gga:396033%09red
Nitrogen metabolism	KEGG PATHWAY	gga00910	8	17	0.00386800634958	0.179217627531	ENSGALG00000008518|ENSGALG00000002944|ENSGALG00000005855|ENSGALG00000034735|ENSGALG00000003456|ENSGALG00000039145|ENSGALG00000030781|ENSGALG00000043754	http://www.genome.jp/kegg-bin/show_pathway?gga00910/gga:396257%09red/gga:421139%09red/gga:396489%09red/gga:415833%09red/gga:417253%09red/gga:423612%09red/gga:415370%09red/gga:428994%09red
Phosphatidylinositol signaling system	KEGG PATHWAY	gga04070	19	75	0.00559959840998	0.194586044747	ENSGALG00000009096|ENSGALG00000008842|ENSGALG00000002583|ENSGALG00000013814|ENSGALG00000026445|ENSGALG00000024034|ENSGALG00000035498|ENSGALG00000008818|ENSGALG00000037943|ENSGALG00000033507|ENSGALG00000001606|ENSGALG00000013117|ENSGALG00000016959|ENSGALG00000014071|ENSGALG00000026167|ENSGALG00000014786|ENSGALG00000005805|ENSGALG00000005505|ENSGALG00000042105	http://www.genome.jp/kegg-bin/show_pathway?gga04070/gga:421032%09red/gga:776273%09red/gga:419444%09red/gga:423014%09red/gga:424745%09red/gga:418181%09red/gga:769506%09red/gga:418212%09red/gga:417319%09red/gga:416567%09red/gga:424114%09red/gga:422388%09red/gga:427171%09red/gga:420416%09red/gga:419609%09red/gga:424826%09red/gga:395855%09red/gga:425661%09red
Apoptosis	KEGG PATHWAY	gga04210	17	69	0.010629458157	0.295498936765	ENSGALG00000008060|ENSGALG00000000452|ENSGALG00000002583|ENSGALG00000054458|ENSGALG00000027864|ENSGALG00000032658|ENSGALG00000008407|ENSGALG00000014786|ENSGALG00000000685|ENSGALG00000028530|ENSGALG00000038003|ENSGALG00000026167|ENSGALG00000017186|ENSGALG00000005505|ENSGALG00000008355|ENSGALG00000041685|ENSGALG00000012304	http://www.genome.jp/kegg-bin/show_pathway?gga04210/gga:419444%09red/gga:693249%09red/gga:419964%09red/gga:396093%09red/gga:416118%09red/gga:424542%09red/gga:395928%09red/gga:395284%09red/gga:417319%09red/gga:373904%09red/gga:417287%09red/gga:396033%09red/gga:374012%09red/gga:424826%09red/gga:427171%09red/gga:769420%09red
Intestinal immune network for IgA production	KEGG PATHWAY	gga04672	10	32	0.0130017642108	0.301207537549	ENSGALG00000030940|ENSGALG00000031637|ENSGALG00000000141|ENSGALG00000014362|ENSGALG00000000158|ENSGALG00000038393|ENSGALG00000000685|ENSGALG00000032658|ENSGALG00000051101|ENSGALG00000000892	http://www.genome.jp/kegg-bin/show_pathway?gga04672/gga:417050%09red/gga:417051%09red/gga:419964%09red/gga:428264%09red/gga:724083%09red/gga:395968%09red/gga:427944%09red/gga:430189%09red
Phagosome	KEGG PATHWAY	gga04145	25	127	0.0235047283187	0.466736748042	ENSGALG00000008818|ENSGALG00000014263|ENSGALG00000009239|ENSGALG00000016261|ENSGALG00000030940|ENSGALG00000028357|ENSGALG00000037953|ENSGALG00000029766|ENSGALG00000051101|ENSGALG00000036300|ENSGALG00000040260|ENSGALG00000008842|ENSGALG00000000158|ENSGALG00000031275|ENSGALG00000034722|ENSGALG00000034374|ENSGALG00000038393|ENSGALG00000001189|ENSGALG00000041471|ENSGALG00000028304|ENSGALG00000000141|…	http://www.genome.jp/kegg-bin/show_pathway?gga04145/gga:100857247%09red/gga:426930%09red/gga:100858824%09red/gga:417050%09red/gga:396254%09red/gga:424114%09red/gga:374058%09red/gga:417051%09red/gga:771888%09red/gga:426369%09red/gga:417485%09red/gga:418295%09red/gga:724083%09red/gga:428421%09red/gga:421037%09red/gga:424349%09red/gga:396044%09red/gga:395142%09red/gga:430189%09red/gga:418581%09red/g…
MAPK signaling pathway	KEGG PATHWAY	gga04010	37	214	0.0348197248612	0.528142312174	ENSGALG00000008970|ENSGALG00000030706|ENSGALG00000028155|ENSGALG00000005653|ENSGALG00000000685|ENSGALG00000054458|ENSGALG00000014718|ENSGALG00000032658|ENSGALG00000032618|ENSGALG00000005678|ENSGALG00000005884|ENSGALG00000014645|ENSGALG00000000055|ENSGALG00000001476|ENSGALG00000030966|ENSGALG00000015708|ENSGALG00000009450|ENSGALG00000011207|ENSGALG00000010440|ENSGALG00000012304|ENSGALG00000046326|…	http://www.genome.jp/kegg-bin/show_pathway?gga04010/gga:386574%09red/gga:420815%09red/gga:771145%09red/gga:423408%09red/gga:770435%09red/gga:421460%09red/gga:374192%09red/gga:416567%09red/gga:395928%09red/gga:423890%09red/gga:421688%09red/gga:417287%09red/gga:100858193%09red/gga:396239%09red/gga:378913%09red/gga:769007%09red/gga:374272%09red/gga:424673%09red/gga:424542%09red/gga:425210%09red/gga:…
Inositol phosphate metabolism	KEGG PATHWAY	gga00562	13	57	0.0377063010722	0.528142312174	ENSGALG00000009096|ENSGALG00000024034|ENSGALG00000002583|ENSGALG00000013814|ENSGALG00000008842|ENSGALG00000035498|ENSGALG00000008818|ENSGALG00000033507|ENSGALG00000001606|ENSGALG00000013117|ENSGALG00000005805|ENSGALG00000005505|ENSGALG00000042105	http://www.genome.jp/kegg-bin/show_pathway?gga00562/gga:776273%09red/gga:419444%09red/gga:423014%09red/gga:424745%09red/gga:418181%09red/gga:424114%09red/gga:422388%09red/gga:421032%09red/gga:420416%09red/gga:419609%09red/gga:424826%09red/gga:425661%09red
Fatty acid biosynthesis	KEGG PATHWAY	gga00061	5	13	0.0391389954676	0.528142312174	ENSGALG00000005206|ENSGALG00000001749|ENSGALG00000014166|ENSGALG00000034275|ENSGALG00000010628	http://www.genome.jp/kegg-bin/show_pathway?gga00061/gga:424810%09red/gga:427934%09red/gga:420090%09red/gga:416324%09red
Focal adhesion	KEGG PATHWAY	gga04510	32	184	0.0443887631888	0.528142312174	ENSGALG00000005438|ENSGALG00000008058|ENSGALG00000014203|ENSGALG00000017186|ENSGALG00000054458|ENSGALG00000003485|ENSGALG00000039990|ENSGALG00000002699|ENSGALG00000005678|ENSGALG00000033295|ENSGALG00000002583|ENSGALG00000036883|ENSGALG00000010875|ENSGALG00000043287|ENSGALG00000001476|ENSGALG00000029766|ENSGALG00000014786|ENSGALG00000003578|ENSGALG00000012865|ENSGALG00000015022|ENSGALG00000043641|…	http://www.genome.jp/kegg-bin/show_pathway?gga04510/gga:418236%09red/gga:374058%09red/gga:396024%09red/gga:373996%09red/gga:374012%09red/gga:424826%09red/gga:417772%09red/gga:427171%09red/gga:373938%09red/gga:416567%09red/gga:395470%09red/gga:396239%09red/gga:415374%09red/gga:378913%09red/gga:396134%09red/gga:396440%09red/gga:424673%09red/gga:396133%09red/gga:419928%09red/gga:396294%09red/gga:422…
Influenza A	KEGG PATHWAY	gga05164	24	130	0.0455950197561	0.528142312174	ENSGALG00000007171|ENSGALG00000054458|ENSGALG00000012304|ENSGALG00000030940|ENSGALG00000000452|ENSGALG00000002583|ENSGALG00000030966|ENSGALG00000013356|ENSGALG00000014786|ENSGALG00000026098|ENSGALG00000051101|ENSGALG00000000158|ENSGALG00000043641|ENSGALG00000049356|ENSGALG00000038393|ENSGALG00000005505|ENSGALG00000004370|ENSGALG00000027864|ENSGALG00000000141|ENSGALG00000001409|ENSGALG00000034396|…	http://www.genome.jp/kegg-bin/show_pathway?gga05164/gga:430480%09red/gga:395872%09red/gga:771145%09red/gga:424826%09red/gga:427171%09red/gga:417050%09red/gga:417051%09red/gga:396495%09red/gga:724083%09red/gga:396093%09red/gga:424673%09red/gga:417465%09red/gga:416633%09red/gga:373904%09red/gga:417445%09red/gga:396033%09red/gga:395928%09red/gga:404671%09red/gga:417319%09red/gga:418502%09red/gga:430…
RIG-I-like receptor signaling pathway	KEGG PATHWAY	gga04622	12	55	0.0567850181526	0.607162886401	ENSGALG00000001409|ENSGALG00000027864|ENSGALG00000030966|ENSGALG00000003753|ENSGALG00000013356|ENSGALG00000026098|ENSGALG00000014718|ENSGALG00000038003|ENSGALG00000008355|ENSGALG00000011389|ENSGALG00000011668|ENSGALG00000012304	http://www.genome.jp/kegg-bin/show_pathway?gga04622/gga:423471%09red/gga:396495%09red/gga:430480%09red/gga:415725%09red/gga:395284%09red/gga:395872%09red/gga:396093%09red/gga:771145%09red/gga:396033%09red/gga:417287%09red/gga:427144%09red/gga:404671%09red
Insulin signaling pathway	KEGG PATHWAY	gga04910	21	118	0.0764543643719	0.744974312434	ENSGALG00000001289|ENSGALG00000008060|ENSGALG00000038722|ENSGALG00000054458|ENSGALG00000010440|ENSGALG00000026445|ENSGALG00000013143|ENSGALG00000050619|ENSGALG00000017034|ENSGALG00000029077|ENSGALG00000010902|ENSGALG00000034855|ENSGALG00000027188|ENSGALG00000016518|ENSGALG00000002583|ENSGALG00000028530|ENSGALG00000012613|ENSGALG00000026167|ENSGALG00000014786|ENSGALG00000005505|ENSGALG00000012865	http://www.genome.jp/kegg-bin/show_pathway?gga04910/gga:374044%09red/gga:395928%09red/gga:419444%09red/gga:417319%09red/gga:424542%09red/gga:395219%09red/gga:395218%09red/gga:418185%09red/gga:771961%09red/gga:418612%09red/gga:770341%09red/gga:424171%09red/gga:427171%09red/gga:373915%09red/gga:423749%09red/gga:396239%09red/gga:374038%09red/gga:424826%09red/gga:395855%09red/gga:374231%09red/gga:769…
Cell adhesion molecules (CAMs)	KEGG PATHWAY	gga04514	20	112	0.0803929114138	0.744974312434	ENSGALG00000030940|ENSGALG00000031424|ENSGALG00000000141|ENSGALG00000015624|ENSGALG00000046125|ENSGALG00000031637|ENSGALG00000002192|ENSGALG00000040938|ENSGALG00000014362|ENSGALG00000003677|ENSGALG00000010875|ENSGALG00000000158|ENSGALG00000007145|ENSGALG00000038393|ENSGALG00000027255|ENSGALG00000007948|ENSGALG00000051101|ENSGALG00000002643|ENSGALG00000015032|ENSGALG00000004893	http://www.genome.jp/kegg-bin/show_pathway?gga04514/gga:417171%09red/gga:395565%09red/gga:417050%09red/gga:772212%09red/gga:395968%09red/gga:374058%09red/gga:771243%09red/gga:417051%09red/gga:427224%09red/gga:386580%09red/gga:374102%09red/gga:724083%09red/gga:427944%09red/gga:423385%09red/gga:424980%09red/gga:428862%09red/gga:430189%09red/gga:395470%09red/gga:424364%09red
Adrenergic signaling in cardiomyocytes	KEGG PATHWAY	gga04261	21	121	0.0910919368434	0.791361201327	ENSGALG00000040035|ENSGALG00000008494|ENSGALG00000010703|ENSGALG00000002583|ENSGALG00000005088|ENSGALG00000026445|ENSGALG00000015233|ENSGALG00000003521|ENSGALG00000054458|ENSGALG00000010812|ENSGALG00000001416|ENSGALG00000030966|ENSGALG00000015531|ENSGALG00000014786|ENSGALG00000028530|ENSGALG00000038265|ENSGALG00000026167|ENSGALG00000003601|ENSGALG00000005505|ENSGALG00000042105|ENSGALG00000006112	http://www.genome.jp/kegg-bin/show_pathway?gga04261/gga:419934%09red/gga:421508%09red/gga:419444%09red/gga:423014%09red/gga:422858%09red/gga:423737%09red/gga:417319%09red/gga:395855%09red/gga:424542%09red/gga:423408%09red/gga:395928%09red/gga:427171%09red/gga:428435%09red/gga:771145%09red/gga:373890%09red/gga:396366%09red/gga:395947%09red/gga:424826%09red/gga:395099%09red/gga:396529%09red/gga:427…
VEGF signaling pathway	KEGG PATHWAY	gga04370	11	56	0.108592978991	0.830900786198	ENSGALG00000033507|ENSGALG00000001289|ENSGALG00000002583|ENSGALG00000005505|ENSGALG00000037943|ENSGALG00000030966|ENSGALG00000014786|ENSGALG00000054458|ENSGALG00000026167|ENSGALG00000033635|ENSGALG00000000883	http://www.genome.jp/kegg-bin/show_pathway?gga04370/gga:396451%09red/gga:419444%09red/gga:419847%09red/gga:776273%09red/gga:417319%09red/gga:416567%09red/gga:770341%09red/gga:427171%09red/gga:771145%09red/gga:424826%09red/gga:395928%09red
Jak-STAT signaling pathway	KEGG PATHWAY	gga04630	21	125	0.113274514266	0.830900786198	ENSGALG00000003267|ENSGALG00000002583|ENSGALG00000000892|ENSGALG00000044480|ENSGALG00000014786|ENSGALG00000030907|ENSGALG00000003485|ENSGALG00000029077|ENSGALG00000001409|ENSGALG00000042471|ENSGALG00000026167|ENSGALG00000034396|ENSGALG00000020316|ENSGALG00000028203|ENSGALG00000054458|ENSGALG00000007970|ENSGALG00000035017|ENSGALG00000035447|ENSGALG00000016693|ENSGALG00000005505|ENSGALG00000050619	http://www.genome.jp/kegg-bin/show_pathway?gga04630/gga:419429%09red/gga:416585%09red/gga:419444%09red/gga:422219%09red/gga:417319%09red/gga:395294%09red/gga:395219%09red/gga:428264%09red/gga:422230%09red/gga:423292%09red/gga:419928%09red/gga:427514%09red/gga:418666%09red/gga:427171%09red/gga:418502%09red/gga:396216%09red/gga:374038%09red/gga:424826%09red/gga:395928%09red/gga:420027%09red/gga:404…
Adipocytokine signaling pathway	KEGG PATHWAY	gga04920	12	64	0.120582879983	0.830900786198	ENSGALG00000005206|ENSGALG00000003267|ENSGALG00000041470|ENSGALG00000034213|ENSGALG00000035017|ENSGALG00000010902|ENSGALG00000054458|ENSGALG00000038003|ENSGALG00000001749|ENSGALG00000027864|ENSGALG00000010628|ENSGALG00000012304	http://www.genome.jp/kegg-bin/show_pathway?gga04920/gga:419429%09red/gga:420090%09red/gga:416324%09red/gga:424810%09red/gga:424171%09red/gga:396093%09red/gga:374120%09red/gga:395083%09red/gga:417287%09red/gga:395928%09red/gga:420027%09red/gga:396033%09red
Mucin type O-Glycan biosynthesis	KEGG PATHWAY	gga00512	6	26	0.129036512005	0.830900786198	ENSGALG00000009078|ENSGALG00000041101|ENSGALG00000001130|ENSGALG00000009452|ENSGALG00000013135|ENSGALG00000014944	http://www.genome.jp/kegg-bin/show_pathway?gga00512/gga:429501%09red/gga:423263%09red/gga:417480%09red/gga:420955%09red/gga:427207%09red/gga:421305%09red
Lysosome	KEGG PATHWAY	gga04142	18	107	0.133682439714	0.830900786198	ENSGALG00000011434|ENSGALG00000014263|ENSGALG00000006140|ENSGALG00000039611|ENSGALG00000011621|ENSGALG00000014933|ENSGALG00000028790|ENSGALG00000038636|ENSGALG00000017239|ENSGALG00000015376|ENSGALG00000039658|ENSGALG00000000996|ENSGALG00000012308|ENSGALG00000009856|ENSGALG00000033557|ENSGALG00000005079|ENSGALG00000004769|ENSGALG00000007462	http://www.genome.jp/kegg-bin/show_pathway?gga04142/gga:417829%09red/gga:419014%09red/gga:423736%09red/gga:422712%09red/gga:427204%09red/gga:418039%09red/gga:395602%09red/gga:419552%09red/gga:395817%09red/gga:416577%09red/gga:424540%09red/gga:427294%09red/gga:419311%09red/gga:422082%09red/gga:395811%09red/gga:396044%09red/gga:770109%09red/gga:420079%09red
Herpes simplex infection	KEGG PATHWAY	gga05168	23	143	0.13628039781	0.830900786198	ENSGALG00000033259|ENSGALG00000004594|ENSGALG00000038003|ENSGALG00000011389|ENSGALG00000009239|ENSGALG00000012304|ENSGALG00000000158|ENSGALG00000021665|ENSGALG00000013356|ENSGALG00000013828|ENSGALG00000051101|ENSGALG00000001583|ENSGALG00000030940|ENSGALG00000043641|ENSGALG00000034722|ENSGALG00000038393|ENSGALG00000035017|ENSGALG00000008355|ENSGALG00000000141|ENSGALG00000001409|ENSGALG00000034396|…	http://www.genome.jp/kegg-bin/show_pathway?gga05168/gga:419429%09red/gga:424673%09red/gga:100858824%09red/gga:417486%09red/gga:417050%09red/gga:423265%09red/gga:417051%09red/gga:423471%09red/gga:430480%09red/gga:396033%09red/gga:395284%09red/gga:724083%09red/gga:396093%09red/gga:417287%09red/gga:417465%09red/gga:414741%09red/gga:418502%09red/gga:430189%09red/gga:100859609%09red/gga:417123%09red/g…
N-Glycan biosynthesis	KEGG PATHWAY	gga00510	9	46	0.139984892161	0.830900786198	ENSGALG00000002067|ENSGALG00000036743|ENSGALG00000011465|ENSGALG00000041564|ENSGALG00000012187|ENSGALG00000050427|ENSGALG00000008539|ENSGALG00000013674|ENSGALG00000016803	http://www.genome.jp/kegg-bin/show_pathway?gga00510/gga:418013%09red/gga:428444%09red/gga:403122%09red/gga:416393%09red/gga:424286%09red/gga:422738%09red/gga:417733%09red/gga:418265%09red
Drug metabolism - other enzymes	KEGG PATHWAY	gga00983	6	27	0.144037327479	0.830900786198	ENSGALG00000010284|ENSGALG00000013073|ENSGALG00000050831|ENSGALG00000012687|ENSGALG00000011805|ENSGALG00000008701	http://www.genome.jp/kegg-bin/show_pathway?gga00983/gga:425028%09red/gga:422660%09red/gga:420942%09red/gga:415786%09red/gga:396025%09red/gga:420830%09red
Progesterone-mediated oocyte maturation	KEGG PATHWAY	gga04914	13	74	0.149442587446	0.830900786198	ENSGALG00000002583|ENSGALG00000054458|ENSGALG00000010175|ENSGALG00000013143|ENSGALG00000038469|ENSGALG00000030966|ENSGALG00000014786|ENSGALG00000017195|ENSGALG00000028530|ENSGALG00000026167|ENSGALG00000005505|ENSGALG00000033212|ENSGALG00000012865	http://www.genome.jp/kegg-bin/show_pathway?gga04914/gga:419444%09red/gga:417319%09red/gga:424542%09red/gga:418185%09red/gga:423463%09red/gga:427171%09red/gga:771145%09red/gga:396198%09red/gga:396188%09red/gga:396239%09red/gga:424826%09red/gga:420375%09red/gga:395928%09red
Sulfur relay system	KEGG PATHWAY	gga04122	3	10	0.162028637657	0.857172210854	ENSGALG00000010051|ENSGALG00000007272|ENSGALG00000017366	http://www.genome.jp/kegg-bin/show_pathway?gga04122/gga:415850%09red/gga:769390%09red/gga:395270%09red
Regulation of actin cytoskeleton	KEGG PATHWAY	gga04810	27	177	0.167087669811	0.857172210854	ENSGALG00000008818|ENSGALG00000008058|ENSGALG00000014012|ENSGALG00000002699|ENSGALG00000023379|ENSGALG00000002583|ENSGALG00000011592|ENSGALG00000010875|ENSGALG00000015708|ENSGALG00000015842|ENSGALG00000029766|ENSGALG00000014786|ENSGALG00000003578|ENSGALG00000012865|ENSGALG00000008842|ENSGALG00000053875|ENSGALG00000009303|ENSGALG00000007145|ENSGALG00000005505|ENSGALG00000005237|ENSGALG00000021572|…	http://www.genome.jp/kegg-bin/show_pathway?gga04810/gga:374058%09red/gga:396024%09red/gga:395774%09red/gga:373938%09red/gga:418491%09red/gga:424826%09red/gga:415989%09red/gga:395470%09red/gga:396239%09red/gga:374040%09red/gga:396133%09red/gga:427211%09red/gga:424114%09red/gga:395149%09red/gga:427171%09red/gga:395142%09red/gga:422342%09red/gga:416246%09red/gga:396284%09red/gga:426359%09red/gga:417…
Fatty acid metabolism	KEGG PATHWAY	gga01212	8	42	0.173208581121	0.857172210854	ENSGALG00000005206|ENSGALG00000014166|ENSGALG00000005739|ENSGALG00000031142|ENSGALG00000032763|ENSGALG00000001749|ENSGALG00000034275|ENSGALG00000010628	http://www.genome.jp/kegg-bin/show_pathway?gga01212/gga:424810%09red/gga:420090%09red/gga:426847%09red/gga:416324%09red/gga:395706%09red/gga:419601%09red/gga:427934%09red
ErbB signaling pathway	KEGG PATHWAY	gga04012	13	77	0.178834490034	0.857172210854	ENSGALG00000033507|ENSGALG00000001289|ENSGALG00000002583|ENSGALG00000005088|ENSGALG00000008058|ENSGALG00000037943|ENSGALG00000029077|ENSGALG00000014786|ENSGALG00000054458|ENSGALG00000043641|ENSGALG00000026167|ENSGALG00000005505|ENSGALG00000012865	http://www.genome.jp/kegg-bin/show_pathway?gga04012/gga:776273%09red/gga:419444%09red/gga:423737%09red/gga:417319%09red/gga:424673%09red/gga:416567%09red/gga:770341%09red/gga:427171%09red/gga:396239%09red/gga:374038%09red/gga:424826%09red/gga:422342%09red/gga:395928%09red
One carbon pool by folate	KEGG PATHWAY	gga00670	4	17	0.18983101604	0.879550374318	ENSGALG00000014464|ENSGALG00000026757|ENSGALG00000004612|ENSGALG00000011797	http://www.genome.jp/kegg-bin/show_pathway?gga00670/gga:427317%09red/gga:419489%09red/gga:422069%09red/gga:423508%09red
ABC transporters	KEGG PATHWAY	gga02010	7	37	0.198713449783	0.891005468384	ENSGALG00000015433|ENSGALG00000006646|ENSGALG00000011096|ENSGALG00000016896|ENSGALG00000008369|ENSGALG00000006172|ENSGALG00000007788	http://www.genome.jp/kegg-bin/show_pathway?gga02010/gga:422326%09red/gga:424947%09red/gga:421537%09red/gga:423072%09red/gga:418791%09red/gga:373945%09red/gga:395416%09red
Retinol metabolism	KEGG PATHWAY	gga00830	6	31	0.211073207747	0.892985111772	ENSGALG00000004449|ENSGALG00000004270|ENSGALG00000005408|ENSGALG00000011805|ENSGALG00000015416|ENSGALG00000012245	http://www.genome.jp/kegg-bin/show_pathway?gga00830/gga:421130%09red/gga:395264%09red/gga:422705%09red/gga:422660%09red/gga:395346%09red/gga:414832%09red
mTOR signaling pathway	KEGG PATHWAY	gga04150	9	52	0.216658407024	0.892985111772	ENSGALG00000002403|ENSGALG00000002583|ENSGALG00000037943|ENSGALG00000014786|ENSGALG00000054458|ENSGALG00000026167|ENSGALG00000005505|ENSGALG00000004727|ENSGALG00000012865	http://www.genome.jp/kegg-bin/show_pathway?gga04150/gga:419444%09red/gga:417319%09red/gga:416800%09red/gga:416567%09red/gga:427171%09red/gga:396239%09red/gga:424826%09red/gga:417614%09red/gga:395928%09red
Folate biosynthesis	KEGG PATHWAY	gga00790	3	12	0.220004342358	0.892985111772	ENSGALG00000010051|ENSGALG00000026757|ENSGALG00000012200	http://www.genome.jp/kegg-bin/show_pathway?gga00790/gga:427317%09red/gga:396146%09red/gga:395270%09red
Alanine, aspartate and glutamate metabolism	KEGG PATHWAY	gga00250	6	32	0.229318715479	0.892985111772	ENSGALG00000008518|ENSGALG00000002944|ENSGALG00000034735|ENSGALG00000040184|ENSGALG00000023689|ENSGALG00000043754	http://www.genome.jp/kegg-bin/show_pathway?gga00250/gga:418255%09red/gga:428994%09red/gga:423612%09red/gga:396489%09red/gga:417185%09red/gga:417253%09red
Glycosaminoglycan biosynthesis - chondroitin sulfate / dermatan sulfate	KEGG PATHWAY	gga00532	4	19	0.237701072918	0.892985111772	ENSGALG00000010125|ENSGALG00000012345|ENSGALG00000029632|ENSGALG00000002543	http://www.genome.jp/kegg-bin/show_pathway?gga00532/gga:416032%09red/gga:423632%09red/gga:768809%09red/gga:422488%09red
Dorso-ventral axis formation	KEGG PATHWAY	gga04320	4	19	0.237701072918	0.892985111772	ENSGALG00000012921|ENSGALG00000002645|ENSGALG00000016059|ENSGALG00000000521	http://www.genome.jp/kegg-bin/show_pathway?gga04320/gga:396250%09red/gga:416804%09red/gga:395750%09red/gga:415855%09red
GnRH signaling pathway	KEGG PATHWAY	gga04912	12	77	0.26146173847	0.956399517036	ENSGALG00000005884|ENSGALG00000005088|ENSGALG00000014718|ENSGALG00000026445|ENSGALG00000004370|ENSGALG00000016564|ENSGALG00000030966|ENSGALG00000028530|ENSGALG00000014071|ENSGALG00000043641|ENSGALG00000003580|ENSGALG00000042105	http://www.genome.jp/kegg-bin/show_pathway?gga04912/gga:424673%09red/gga:423014%09red/gga:423737%09red/gga:424542%09red/gga:418212%09red/gga:386583%09red/gga:771145%09red/gga:421998%09red/gga:420419%09red/gga:417445%09red/gga:395855%09red/gga:427144%09red
Protein processing in endoplasmic reticulum	KEGG PATHWAY	gga04141	21	146	0.276928713028	0.976311990198	ENSGALG00000010175|ENSGALG00000016446|ENSGALG00000012784|ENSGALG00000008793|ENSGALG00000001441|ENSGALG00000012798|ENSGALG00000041685|ENSGALG00000043006|ENSGALG00000035378|ENSGALG00000030660|ENSGALG00000011465|ENSGALG00000041564|ENSGALG00000009240|ENSGALG00000038003|ENSGALG00000050427|ENSGALG00000013892|ENSGALG00000011998|ENSGALG00000013674|ENSGALG00000036300|ENSGALG00000033212|ENSGALG00000033789	http://www.genome.jp/kegg-bin/show_pathway?gga04141/gga:770961%09red/gga:416724%09red/gga:422683%09red/gga:374163%09red/gga:420867%09red/gga:428444%09red/gga:396014%09red/gga:426369%09red/gga:420871%09red/gga:420785%09red/gga:421688%09red/gga:428358%09red/gga:417287%09red/gga:396188%09red/gga:422738%09red/gga:693249%09red/gga:421940%09red/gga:423463%09red/gga:419256%09red/gga:418265%09red
Calcium signaling pathway	KEGG PATHWAY	gga04020	23	162	0.283614252679	0.976311990198	ENSGALG00000001837|ENSGALG00000037943|ENSGALG00000016912|ENSGALG00000033507|ENSGALG00000040035|ENSGALG00000010812|ENSGALG00000001416|ENSGALG00000005805|ENSGALG00000026445|ENSGALG00000016518|ENSGALG00000014071|ENSGALG00000003863|ENSGALG00000023686|ENSGALG00000014182|ENSGALG00000005088|ENSGALG00000014509|ENSGALG00000014508|ENSGALG00000016564|ENSGALG00000017238|ENSGALG00000028530|ENSGALG00000003601|…	http://www.genome.jp/kegg-bin/show_pathway?gga04020/gga:419934%09red/gga:421508%09red/gga:408082%09red/gga:373933%09red/gga:423014%09red/gga:423737%09red/gga:776273%09red/gga:422827%09red/gga:418212%09red/gga:424542%09red/gga:421998%09red/gga:416567%09red/gga:418612%09red/gga:428209%09red/gga:373890%09red/gga:420416%09red/gga:771952%09red/gga:395971%09red/gga:395855%09red/gga:417509%09red/gga:427…
Pentose phosphate pathway	KEGG PATHWAY	gga00030	4	21	0.287976917972	0.976311990198	ENSGALG00000037195|ENSGALG00000002797|ENSGALG00000005309|ENSGALG00000012613	http://www.genome.jp/kegg-bin/show_pathway?gga00030/gga:415991%09red/gga:423019%09red/gga:419450%09red/gga:395218%09red
Glycolysis / Gluconeogenesis	KEGG PATHWAY	gga00010	8	50	0.295934236011	0.979401400131	ENSGALG00000003362|ENSGALG00000006300|ENSGALG00000007874|ENSGALG00000010902|ENSGALG00000034855|ENSGALG00000001774|ENSGALG00000012613|ENSGALG00000012245	http://www.genome.jp/kegg-bin/show_pathway?gga00010/gga:419796%09red/gga:422705%09red/gga:415317%09red/gga:395218%09red/gga:424171%09red/gga:374044%09red/gga:396221%09red/gga:419158%09red
Drug metabolism - cytochrome P450	KEGG PATHWAY	gga00982	5	29	0.310842896368	0.987417118889	ENSGALG00000016325|ENSGALG00000016324|ENSGALG00000028551|ENSGALG00000012245|ENSGALG00000011805	http://www.genome.jp/kegg-bin/show_pathway?gga00982/gga:422660%09red/gga:422705%09red/gga:100859645%09red/gga:414896%09red/gga:395612%09red
Renin-angiotensin system	KEGG PATHWAY	gga04614	3	15	0.31256369231	0.987417118889	ENSGALG00000010331|ENSGALG00000014769|ENSGALG00000015301	http://www.genome.jp/kegg-bin/show_pathway?gga04614/gga:427279%09red/gga:425031%09red/gga:427167%09red
Carbon metabolism	KEGG PATHWAY	gga01200	13	90	0.331754100159	0.992674590974	ENSGALG00000003362|ENSGALG00000007874|ENSGALG00000004612|ENSGALG00000037195|ENSGALG00000005309|ENSGALG00000013165|ENSGALG00000002797|ENSGALG00000001774|ENSGALG00000034855|ENSGALG00000012613|ENSGALG00000002944|ENSGALG00000012245|ENSGALG00000030466	http://www.genome.jp/kegg-bin/show_pathway?gga01200/gga:419796%09red/gga:419489%09red/gga:422705%09red/gga:423019%09red/gga:100858903%09red/gga:415991%09red/gga:420969%09red/gga:395218%09red/gga:415317%09red/gga:374044%09red/gga:419450%09red/gga:419158%09red/gga:428994%09red
FoxO signaling pathway	KEGG PATHWAY	gga04068	17	121	0.334921264301	0.992674590974	ENSGALG00000028005|ENSGALG00000003267|ENSGALG00000002583|ENSGALG00000013971|ENSGALG00000041202|ENSGALG00000030966|ENSGALG00000017034|ENSGALG00000010902|ENSGALG00000006008|ENSGALG00000014786|ENSGALG00000054458|ENSGALG00000026167|ENSGALG00000010476|ENSGALG00000030187|ENSGALG00000005505|ENSGALG00000000892|ENSGALG00000012865	http://www.genome.jp/kegg-bin/show_pathway?gga04068/gga:419444%09red/gga:423971%09red/gga:417319%09red/gga:395928%09red/gga:428264%09red/gga:415458%09red/gga:395133%09red/gga:424171%09red/gga:427171%09red/gga:423600%09red/gga:429929%09red/gga:396239%09red/gga:771145%09red/gga:424826%09red/gga:374231%09red/gga:420027%09red/gga:420343%09red
Selenocompound metabolism	KEGG PATHWAY	gga00450	3	16	0.343879144417	0.992674590974	ENSGALG00000014464|ENSGALG00000039363|ENSGALG00000035345	http://www.genome.jp/kegg-bin/show_pathway?gga00450/gga:416031%09red/gga:418082%09red/gga:422069%09red
Galactose metabolism	KEGG PATHWAY	gga00052	5	32	0.378460721053	0.992674590974	ENSGALG00000013072|ENSGALG00000045122|ENSGALG00000010902|ENSGALG00000034855|ENSGALG00000039611	http://www.genome.jp/kegg-bin/show_pathway?gga00052/gga:425137%09red/gga:424171%09red/gga:422082%09red/gga:418169%09red/gga:374044%09red
Metabolism of xenobiotics by cytochrome P450	KEGG PATHWAY	gga00980	5	32	0.378460721053	0.992674590974	ENSGALG00000016325|ENSGALG00000016324|ENSGALG00000028551|ENSGALG00000012245|ENSGALG00000011805	http://www.genome.jp/kegg-bin/show_pathway?gga00980/gga:422660%09red/gga:422705%09red/gga:100859645%09red/gga:414896%09red/gga:395612%09red
Cytokine-cytokine receptor interaction	KEGG PATHWAY	gga04060	22	165	0.386726478013	0.992674590974	ENSGALG00000050893|ENSGALG00000000892|ENSGALG00000036883|ENSGALG00000030907|ENSGALG00000034396|ENSGALG00000026098|ENSGALG00000026663|ENSGALG00000012444|ENSGALG00000046326|ENSGALG00000005725|ENSGALG00000034213|ENSGALG00000008459|ENSGALG00000035447|ENSGALG00000016693|ENSGALG00000044480|ENSGALG00000001409|ENSGALG00000011668|ENSGALG00000033854|ENSGALG00000040621|ENSGALG00000001882|ENSGALG00000042471|…	http://www.genome.jp/kegg-bin/show_pathway?gga04060/gga:416585%09red/gga:396324%09red/gga:420696%09red/gga:419424%09red/gga:395872%09red/gga:422230%09red/gga:396495%09red/gga:428264%09red/gga:418666%09red/gga:396216%09red/gga:378783%09red/gga:100499189%09red/gga:374147%09red/gga:396134%09red/gga:417465%09red/gga:395294%09red/gga:404671%09red/gga:418715%09red/gga:418717%09red/gga:415651%09red/gga:…
Porphyrin and chlorophyll metabolism	KEGG PATHWAY	gga00860	4	25	0.391340072317	0.992674590974	ENSGALG00000011805|ENSGALG00000037410|ENSGALG00000003948|ENSGALG00000012550	http://www.genome.jp/kegg-bin/show_pathway?gga00860/gga:422660%09red/gga:422168%09red/gga:552895%09red/gga:396287%09red
Nicotinate and nicotinamide metabolism	KEGG PATHWAY	gga00760	4	25	0.391340072317	0.992674590974	ENSGALG00000031397|ENSGALG00000008160|ENSGALG00000014509|ENSGALG00000014508	http://www.genome.jp/kegg-bin/show_pathway?gga00760/gga:422827%09red/gga:423871%09red/gga:395080%09red
Glyoxylate and dicarboxylate metabolism	KEGG PATHWAY	gga00630	4	25	0.391340072317	0.992674590974	ENSGALG00000008518|ENSGALG00000030187|ENSGALG00000030466|ENSGALG00000043754	http://www.genome.jp/kegg-bin/show_pathway?gga00630/gga:396489%09red/gga:417253%09red/gga:423600%09red/gga:100858903%09red
Fatty acid degradation	KEGG PATHWAY	gga00071	5	33	0.401057994625	0.992674590974	ENSGALG00000005206|ENSGALG00000001749|ENSGALG00000012245|ENSGALG00000031142|ENSGALG00000010628	http://www.genome.jp/kegg-bin/show_pathway?gga00071/gga:424810%09red/gga:422705%09red/gga:420090%09red/gga:426847%09red/gga:416324%09red
Glycosaminoglycan degradation	KEGG PATHWAY	gga00531	3	18	0.405935728759	0.992674590974	ENSGALG00000014933|ENSGALG00000009856|ENSGALG00000015376	http://www.genome.jp/kegg-bin/show_pathway?gga00531/gga:427204%09red/gga:417829%09red/gga:427294%09red
Other glycan degradation	KEGG PATHWAY	gga00511	3	18	0.405935728759	0.992674590974	ENSGALG00000014933|ENSGALG00000013773|ENSGALG00000012308	http://www.genome.jp/kegg-bin/show_pathway?gga00511/gga:427204%09red/gga:421668%09red/gga:422712%09red
Endocytosis	KEGG PATHWAY	gga04144	25	192	0.417435033897	0.992674590974	ENSGALG00000012975|ENSGALG00000000409|ENSGALG00000040035|ENSGALG00000050893|ENSGALG00000009403|ENSGALG00000033295|ENSGALG00000048151|ENSGALG00000036883|ENSGALG00000043287|ENSGALG00000015708|ENSGALG00000002666|ENSGALG00000004663|ENSGALG00000005725|ENSGALG00000047393|ENSGALG00000009086|ENSGALG00000034584|ENSGALG00000040844|ENSGALG00000001309|ENSGALG00000032644|ENSGALG00000005042|ENSGALG00000029077|…	http://www.genome.jp/kegg-bin/show_pathway?gga04144/gga:422952%09red/gga:429683%09red/gga:420696%09red/gga:419990%09red/gga:378783%09red/gga:396515%09red/gga:374035%09red/gga:374119%09red/gga:374038%09red/gga:416361%09red/gga:100857269%09red/gga:417772%09red/gga:418146%09red/gga:373996%09red/gga:770334%09red/gga:419211%09red/gga:415976%09red/gga:419535%09red/gga:396134%09red/gga:395294%09red/gga:…
Glycerolipid metabolism	KEGG PATHWAY	gga00561	7	50	0.430666081766	0.992674590974	ENSGALG00000013072|ENSGALG00000043734|ENSGALG00000011221|ENSGALG00000016959|ENSGALG00000016412|ENSGALG00000045122|ENSGALG00000009056	http://www.genome.jp/kegg-bin/show_pathway?gga00561/gga:426846%09red/gga:421925%09red/gga:418169%09red/gga:422610%09red/gga:425137%09red/gga:421303%09red/gga:769506%09red
Arginine and proline metabolism	KEGG PATHWAY	gga00330	7	50	0.430666081766	0.992674590974	ENSGALG00000008518|ENSGALG00000002944|ENSGALG00000031158|ENSGALG00000034735|ENSGALG00000023689|ENSGALG00000011511|ENSGALG00000043754	http://www.genome.jp/kegg-bin/show_pathway?gga00330/gga:426430%09red/gga:428994%09red/gga:423612%09red/gga:396489%09red/gga:417185%09red/gga:417253%09red/gga:396507%09red
Salmonella infection	KEGG PATHWAY	gga05132	9	66	0.434225557131	0.992674590974	ENSGALG00000014012|ENSGALG00000006237|ENSGALG00000043641|ENSGALG00000030966|ENSGALG00000034396|ENSGALG00000026098|ENSGALG00000012304|ENSGALG00000011668|ENSGALG00000005678	http://www.genome.jp/kegg-bin/show_pathway?gga05132/gga:426359%09red/gga:396495%09red/gga:424673%09red/gga:395872%09red/gga:771145%09red/gga:396033%09red/gga:418502%09red/gga:424519%09red/gga:378913%09red
Starch and sucrose metabolism	KEGG PATHWAY	gga00500	5	35	0.445901254416	0.992674590974	ENSGALG00000011805|ENSGALG00000042771|ENSGALG00000010902|ENSGALG00000034855|ENSGALG00000039611	http://www.genome.jp/kegg-bin/show_pathway?gga00500/gga:422660%09red/gga:424171%09red/gga:422082%09red/gga:427964%09red/gga:374044%09red
Biosynthesis of amino acids	KEGG PATHWAY	gga01230	8	59	0.449917260657	0.992674590974	ENSGALG00000008518|ENSGALG00000002944|ENSGALG00000005309|ENSGALG00000023689|ENSGALG00000037195|ENSGALG00000014464|ENSGALG00000030466|ENSGALG00000043754	http://www.genome.jp/kegg-bin/show_pathway?gga01230/gga:428994%09red/gga:100858903%09red/gga:415991%09red/gga:396489%09red/gga:417185%09red/gga:423019%09red/gga:417253%09red/gga:422069%09red
PPAR signaling pathway	KEGG PATHWAY	gga03320	8	59	0.449917260657	0.992674590974	ENSGALG00000005206|ENSGALG00000038722|ENSGALG00000004509|ENSGALG00000041470|ENSGALG00000005739|ENSGALG00000037050|ENSGALG00000001749|ENSGALG00000010628	http://www.genome.jp/kegg-bin/show_pathway?gga03320/gga:419557%09red/gga:420090%09red/gga:101747587%09red/gga:416324%09red/gga:395706%09red/gga:424810%09red/gga:374120%09red/gga:423749%09red
Glycosphingolipid biosynthesis - globo series	KEGG PATHWAY	gga00603	2	12	0.461435966578	0.996807098488	ENSGALG00000014933|ENSGALG00000013211	http://www.genome.jp/kegg-bin/show_pathway?gga00603/gga:427204%09red/gga:395860%09red
Pentose and glucuronate interconversions	KEGG PATHWAY	gga00040	3	20	0.46613281584	0.996807098488	ENSGALG00000011805|ENSGALG00000045122|ENSGALG00000013072	http://www.genome.jp/kegg-bin/show_pathway?gga00040/gga:422660%09red/gga:425137%09red/gga:418169%09red
Glycosphingolipid biosynthesis - lacto and neolacto series	KEGG PATHWAY	gga00601	3	21	0.495207401955	0.999999218185	ENSGALG00000032526|ENSGALG00000013211|ENSGALG00000008930	http://www.genome.jp/kegg-bin/show_pathway?gga00601/gga:421286%09red/gga:395860%09red/gga:424960%09red
Glycosphingolipid biosynthesis - ganglio series	KEGG PATHWAY	gga00604	2	13	0.498579293381	0.999999218185	ENSGALG00000014933|ENSGALG00000013211	http://www.genome.jp/kegg-bin/show_pathway?gga00604/gga:427204%09red/gga:395860%09red
Butirosin and neomycin biosynthesis	KEGG PATHWAY	gga00524	1	5	0.50005730656	0.999999218185	ENSGALG00000034855	http://www.genome.jp/kegg-bin/show_pathway?gga00524/gga:374044%09red
Caffeine metabolism	KEGG PATHWAY	gga00232	1	5	0.50005730656	0.999999218185	ENSGALG00000008701	http://www.genome.jp/kegg-bin/show_pathway?gga00232/gga:396025%09red
Gap junction	KEGG PATHWAY	gga04540	10	80	0.525596288971	0.999999218185	ENSGALG00000041471|ENSGALG00000017238|ENSGALG00000037943|ENSGALG00000037953|ENSGALG00000031275|ENSGALG00000052192|ENSGALG00000028530|ENSGALG00000014071|ENSGALG00000042105|ENSGALG00000040260	http://www.genome.jp/kegg-bin/show_pathway?gga04540/gga:100857247%09red/gga:423014%09red/gga:396254%09red/gga:418212%09red/gga:424542%09red/gga:416567%09red/gga:373933%09red/gga:421037%09red/gga:425049%09red
Pantothenate and CoA biosynthesis	KEGG PATHWAY	gga00770	2	14	0.534035583014	0.999999218185	ENSGALG00000001895|ENSGALG00000001916	http://www.genome.jp/kegg-bin/show_pathway?gga00770/gga:423792%09red/gga:416170%09red
Glycosaminoglycan biosynthesis - keratan sulfate	KEGG PATHWAY	gga00533	2	14	0.534035583014	0.999999218185	ENSGALG00000034507|ENSGALG00000008930	http://www.genome.jp/kegg-bin/show_pathway?gga00533/gga:421286%09red/gga:429123%09red
ECM-receptor interaction	KEGG PATHWAY	gga04512	9	73	0.544903961206	0.999999218185	ENSGALG00000039080|ENSGALG00000010875|ENSGALG00000029669|ENSGALG00000029766|ENSGALG00000007145|ENSGALG00000031112|ENSGALG00000039990|ENSGALG00000006958|ENSGALG00000003578	http://www.genome.jp/kegg-bin/show_pathway?gga04512/gga:417231%09red/gga:396440%09red/gga:374058%09red/gga:396133%09red/gga:423986%09red/gga:395470%09red/gga:422348%09red/gga:395142%09red/gga:395666%09red
Taurine and hypotaurine metabolism	KEGG PATHWAY	gga00430	1	6	0.554628184475	0.999999218185	ENSGALG00000011447	http://www.genome.jp/kegg-bin/show_pathway?gga00430/gga:426184%09red
Fructose and mannose metabolism	KEGG PATHWAY	gga00051	4	32	0.563199976115	0.999999218185	ENSGALG00000013072|ENSGALG00000045122|ENSGALG00000034855|ENSGALG00000012613	http://www.genome.jp/kegg-bin/show_pathway?gga00051/gga:425137%09red/gga:395218%09red/gga:418169%09red/gga:374044%09red
Phototransduction	KEGG PATHWAY	gga04744	3	24	0.577244620063	0.999999218185	ENSGALG00000008983|ENSGALG00000026445|ENSGALG00000039826	http://www.genome.jp/kegg-bin/show_pathway?gga04744/gga:396143%09red/gga:395855%09red/gga:419402%09red
Glycosaminoglycan biosynthesis - heparan sulfate / heparin	KEGG PATHWAY	gga00534	3	24	0.577244620063	0.999999218185	ENSGALG00000039013|ENSGALG00000034250|ENSGALG00000012010	http://www.genome.jp/kegg-bin/show_pathway?gga00534/gga:422686%09red/gga:100858205%09red/gga:395150%09red
Cysteine and methionine metabolism	KEGG PATHWAY	gga00270	4	33	0.585592613092	0.999999218185	ENSGALG00000014464|ENSGALG00000006300|ENSGALG00000000329|ENSGALG00000008174	http://www.genome.jp/kegg-bin/show_pathway?gga00270/gga:419803%09red/gga:431261%09red/gga:422069%09red/gga:396221%09red
Propanoate metabolism	KEGG PATHWAY	gga00640	3	25	0.602658471764	0.999999218185	ENSGALG00000003362|ENSGALG00000006300|ENSGALG00000010940	http://www.genome.jp/kegg-bin/show_pathway?gga00640/gga:419158%09red/gga:417875%09red/gga:396221%09red
Vitamin B6 metabolism	KEGG PATHWAY	gga00750	1	7	0.603246997152	0.999999218185	ENSGALG00000016205	http://www.genome.jp/kegg-bin/show_pathway?gga00750/gga:418549%09red
Pyruvate metabolism	KEGG PATHWAY	gga00620	4	34	0.607302568205	0.999999218185	ENSGALG00000013165|ENSGALG00000006300|ENSGALG00000007874|ENSGALG00000003362	http://www.genome.jp/kegg-bin/show_pathway?gga00620/gga:419796%09red/gga:419158%09red/gga:396221%09red/gga:420969%09red
p53 signaling pathway	KEGG PATHWAY	gga04115	7	61	0.622675899538	0.999999218185	ENSGALG00000028005|ENSGALG00000038217|ENSGALG00000015286|ENSGALG00000008355|ENSGALG00000003485|ENSGALG00000000636|ENSGALG00000017204	http://www.genome.jp/kegg-bin/show_pathway?gga04115/gga:395284%09red/gga:419823%09red/gga:428089%09red/gga:419928%09red/gga:421766%09red/gga:423172%09red/gga:429929%09red
Notch signaling pathway	KEGG PATHWAY	gga04330	5	44	0.631088122482	0.999999218185	ENSGALG00000017199|ENSGALG00000009320|ENSGALG00000001905|ENSGALG00000003120|ENSGALG00000038515	http://www.genome.jp/kegg-bin/show_pathway?gga04330/gga:395790%09red/gga:428088%09red/gga:416815%09red/gga:373977%09red/gga:417515%09red
Proteasome	KEGG PATHWAY	gga03050	4	36	0.648568362114	0.999999218185	ENSGALG00000033162|ENSGALG00000006294|ENSGALG00000010060|ENSGALG00000024112	http://www.genome.jp/kegg-bin/show_pathway?gga03050/gga:426133%09red/gga:425294%09red/gga:423326%09red/gga:430878%09red
Glutathione metabolism	KEGG PATHWAY	gga00480	4	36	0.648568362114	0.999999218185	ENSGALG00000016325|ENSGALG00000016324|ENSGALG00000028551|ENSGALG00000002797	http://www.genome.jp/kegg-bin/show_pathway?gga00480/gga:419450%09red/gga:100859645%09red/gga:414896%09red/gga:395612%09red
Citrate cycle (TCA cycle)	KEGG PATHWAY	gga00020	3	28	0.672643345664	0.999999218185	ENSGALG00000013165|ENSGALG00000007874|ENSGALG00000030466	http://www.genome.jp/kegg-bin/show_pathway?gga00020/gga:419796%09red/gga:100858903%09red/gga:420969%09red
Synthesis and degradation of ketone bodies	KEGG PATHWAY	gga00072	1	9	0.685152559855	0.999999218185	ENSGALG00000006947	http://www.genome.jp/kegg-bin/show_pathway?gga00072/gga:424891%09red
Other types of O-glycan biosynthesis	KEGG PATHWAY	gga00514	3	29	0.693851671381	0.999999218185	ENSGALG00000038515|ENSGALG00000013406|ENSGALG00000016803	http://www.genome.jp/kegg-bin/show_pathway?gga00514/gga:395790%09red/gga:403122%09red/gga:426961%09red
Fanconi anemia pathway	KEGG PATHWAY	gga03460	5	48	0.700127793752	0.999999218185	ENSGALG00000030022|ENSGALG00000002781|ENSGALG00000006658|ENSGALG00000017073|ENSGALG00000014956	http://www.genome.jp/kegg-bin/show_pathway?gga03460/gga:374003%09red/gga:415491%09red/gga:374139%09red/gga:373983%09red/gga:421202%09red
Fatty acid elongation	KEGG PATHWAY	gga00062	2	20	0.709363563864	0.999999218185	ENSGALG00000032763|ENSGALG00000031142	http://www.genome.jp/kegg-bin/show_pathway?gga00062/gga:419601%09red/gga:426847%09red
Sulfur metabolism	KEGG PATHWAY	gga00920	1	10	0.719532452745	0.999999218185	ENSGALG00000046727	http://www.genome.jp/kegg-bin/show_pathway?gga00920/gga:421347%09red
Ascorbate and aldarate metabolism	KEGG PATHWAY	gga00053	1	10	0.719532452745	0.999999218185	ENSGALG00000011805	http://www.genome.jp/kegg-bin/show_pathway?gga00053/gga:422660%09red
Glycerophospholipid metabolism	KEGG PATHWAY	gga00564	9	86	0.722003211484	0.999999218185	ENSGALG00000012769|ENSGALG00000036754|ENSGALG00000009056|ENSGALG00000011221|ENSGALG00000012543|ENSGALG00000016959|ENSGALG00000049122|ENSGALG00000013189|ENSGALG00000016412	http://www.genome.jp/kegg-bin/show_pathway?gga00564/gga:420974%09red/gga:423112%09red/gga:421925%09red/gga:421152%09red/gga:424321%09red/gga:396388%09red/gga:422610%09red/gga:421303%09red/gga:769506%09red
Cytosolic DNA-sensing pathway	KEGG PATHWAY	gga04623	4	40	0.722085570792	0.999999218185	ENSGALG00000013356|ENSGALG00000027864|ENSGALG00000012304|ENSGALG00000043603	http://www.genome.jp/kegg-bin/show_pathway?gga04623/gga:396093%09red/gga:417465%09red/gga:430480%09red/gga:396033%09red
Regulation of autophagy	KEGG PATHWAY	gga04140	3	31	0.733116749264	0.999999218185	ENSGALG00000027714|ENSGALG00000002403|ENSGALG00000004727	http://www.genome.jp/kegg-bin/show_pathway?gga04140/gga:416800%09red/gga:417614%09red/gga:427322%09red
Ubiquitin mediated proteolysis	KEGG PATHWAY	gga04120	13	124	0.743776213803	0.999999218185	ENSGALG00000029198|ENSGALG00000034020|ENSGALG00000030022|ENSGALG00000034584|ENSGALG00000029077|ENSGALG00000001441|ENSGALG00000043628|ENSGALG00000002781|ENSGALG00000017186|ENSGALG00000007970|ENSGALG00000023541|ENSGALG00000032644|ENSGALG00000014718	http://www.genome.jp/kegg-bin/show_pathway?gga04120/gga:770961%09red/gga:416769%09red/gga:421202%09red/gga:419536%09red/gga:373983%09red/gga:374119%09red/gga:417359%09red/gga:374012%09red/gga:419145%09red/gga:427514%09red/gga:374038%09red/gga:100858641%09red/gga:427144%09red
Tight junction	KEGG PATHWAY	gga04530	12	118	0.771503272663	0.999999218185	ENSGALG00000035769|ENSGALG00000011592|ENSGALG00000037943|ENSGALG00000007431|ENSGALG00000015531|ENSGALG00000014854|ENSGALG00000042458|ENSGALG00000027853|ENSGALG00000054458|ENSGALG00000047664|ENSGALG00000001329|ENSGALG00000038678	http://www.genome.jp/kegg-bin/show_pathway?gga04530/gga:421055%09red/gga:422858%09red/gga:396024%09red/gga:416567%09red/gga:396493%09red/gga:396284%09red/gga:395149%09red/gga:396035%09red/gga:421703%09red/gga:416083%09red/gga:395928%09red
RNA degradation	KEGG PATHWAY	gga03018	6	63	0.778171358874	0.999999218185	ENSGALG00000000208|ENSGALG00000050288|ENSGALG00000034316|ENSGALG00000031325|ENSGALG00000008094|ENSGALG00000052763	http://www.genome.jp/kegg-bin/show_pathway?gga03018/gga:772197%09red/gga:416293%09red/gga:419932%09red/gga:769972%09red/gga:424059%09red/gga:100858931%09red
Amino sugar and nucleotide sugar metabolism	KEGG PATHWAY	gga00520	4	44	0.783543933177	0.999999218185	ENSGALG00000014933|ENSGALG00000034948|ENSGALG00000034855|ENSGALG00000040594	http://www.genome.jp/kegg-bin/show_pathway?gga00520/gga:427204%09red/gga:417295%09red/gga:374044%09red/gga:100858528%09red
Metabolic pathways	KEGG PATHWAY	gga01100	120	1049	0.786644573089	0.999999218185	ENSGALG00000021843|ENSGALG00000004612|ENSGALG00000003362|ENSGALG00000005599|ENSGALG00000008930|ENSGALG00000037195|ENSGALG00000011805|ENSGALG00000012245|ENSGALG00000005206|ENSGALG00000031142|ENSGALG00000034855|ENSGALG00000039013|ENSGALG00000024034|ENSGALG00000016959|ENSGALG00000050427|ENSGALG00000010628|ENSGALG00000002067|ENSGALG00000031397|ENSGALG00000032763|ENSGALG00000016205|ENSGALG00000016412|…	http://www.genome.jp/kegg-bin/show_pathway?gga01100/gga:396451%09red/gga:425028%09red/gga:420955%09red/gga:423612%09red/gga:422488%09red/gga:424286%09red/gga:425137%09red/gga:418593%09red/gga:416170%09red/gga:776273%09red/gga:424960%09red/gga:427204%09red/gga:427207%09red/gga:423454%09red/gga:418169%09red/gga:419194%09red/gga:427317%09red/gga:418181%09red/gga:420969%09red/gga:427294%09red/gga:426…
Glycosylphosphatidylinositol(GPI)-anchor biosynthesis	KEGG PATHWAY	gga00563	2	24	0.792768953809	0.999999218185	ENSGALG00000009015|ENSGALG00000015349	http://www.genome.jp/kegg-bin/show_pathway?gga00563/gga:424556%09red/gga:427290%09red
Steroid hormone biosynthesis	KEGG PATHWAY	gga00140	3	35	0.799600400478	0.999999218185	ENSGALG00000011805|ENSGALG00000004449|ENSGALG00000010625	http://www.genome.jp/kegg-bin/show_pathway?gga00140/gga:422660%09red/gga:414832%09red/gga:772291%09red
2-Oxocarboxylic acid metabolism	KEGG PATHWAY	gga01210	1	13	0.801756085213	0.999999218185	ENSGALG00000030466	http://www.genome.jp/kegg-bin/show_pathway?gga01210/gga:100858903%09red
Adherens junction	KEGG PATHWAY	gga04520	6	68	0.831885462634	0.999999218185	ENSGALG00000015022|ENSGALG00000014012|ENSGALG00000036883|ENSGALG00000042458|ENSGALG00000038722|ENSGALG00000027853	http://www.genome.jp/kegg-bin/show_pathway?gga04520/gga:426359%09red/gga:396134%09red/gga:396024%09red/gga:396294%09red/gga:396035%09red/gga:423749%09red
TGF-beta signaling pathway	KEGG PATHWAY	gga04350	6	69	0.841270810864	0.999999218185	ENSGALG00000012787|ENSGALG00000034661|ENSGALG00000011274|ENSGALG00000008459|ENSGALG00000012444|ENSGALG00000037160	http://www.genome.jp/kegg-bin/show_pathway?gga04350/gga:429683%09red/gga:420868%09red/gga:396324%09red/gga:417892%09red/gga:374147%09red/gga:395282%09red
Primary bile acid biosynthesis	KEGG PATHWAY	gga00120	1	15	0.842703302832	0.999999218185	ENSGALG00000006352	http://www.genome.jp/kegg-bin/show_pathway?gga00120/gga:423788%09red
Melanogenesis	KEGG PATHWAY	gga04916	8	89	0.844161129946	0.999999218185	ENSGALG00000005725|ENSGALG00000026445|ENSGALG00000037943|ENSGALG00000008494|ENSGALG00000028530|ENSGALG00000016912|ENSGALG00000005088|ENSGALG00000042105	http://www.genome.jp/kegg-bin/show_pathway?gga04916/gga:408082%09red/gga:423014%09red/gga:423737%09red/gga:395099%09red/gga:424542%09red/gga:416567%09red/gga:378783%09red/gga:395855%09red
Sphingolipid metabolism	KEGG PATHWAY	gga00600	4	49	0.844573894256	0.999999218185	ENSGALG00000005599|ENSGALG00000041183|ENSGALG00000011209|ENSGALG00000011213	http://www.genome.jp/kegg-bin/show_pathway?gga00600/gga:428918%09red/gga:423454%09red/gga:428949%09red
Vascular smooth muscle contraction	KEGG PATHWAY	gga04270	9	100	0.85406114884	0.999999218185	ENSGALG00000023686|ENSGALG00000014182|ENSGALG00000026445|ENSGALG00000037943|ENSGALG00000001416|ENSGALG00000028530|ENSGALG00000014071|ENSGALG00000042105|ENSGALG00000012865	http://www.genome.jp/kegg-bin/show_pathway?gga04270/gga:423014%09red/gga:418212%09red/gga:424542%09red/gga:416567%09red/gga:373890%09red/gga:396239%09red/gga:395971%09red/gga:395855%09red
Valine, leucine and isoleucine degradation	KEGG PATHWAY	gga00280	3	41	0.872906059041	0.999999218185	ENSGALG00000021843|ENSGALG00000031142|ENSGALG00000033207	http://www.genome.jp/kegg-bin/show_pathway?gga00280/gga:420632%09red/gga:426847%09red/gga:427269%09red
Biosynthesis of unsaturated fatty acids	KEGG PATHWAY	gga01040	1	20	0.911807620275	0.999999218185	ENSGALG00000005739	http://www.genome.jp/kegg-bin/show_pathway?gga01040/gga:395706%09red
Pyrimidine metabolism	KEGG PATHWAY	gga00240	7	90	0.916097964114	0.999999218185	ENSGALG00000008160|ENSGALG00000031397|ENSGALG00000013073|ENSGALG00000016312|ENSGALG00000035345|ENSGALG00000007793|ENSGALG00000039363	http://www.genome.jp/kegg-bin/show_pathway?gga00240/gga:418082%09red/gga:422327%09red/gga:420942%09red/gga:395080%09red/gga:416031%09red/gga:418593%09red/gga:423871%09red
Protein export	KEGG PATHWAY	gga03060	1	22	0.930035059639	0.999999218185	ENSGALG00000036300	http://www.genome.jp/kegg-bin/show_pathway?gga03060/gga:426369%09red
Butanoate metabolism	KEGG PATHWAY	gga00650	1	23	0.937684278192	0.999999218185	ENSGALG00000006947	http://www.genome.jp/kegg-bin/show_pathway?gga00650/gga:424891%09red
Homologous recombination	KEGG PATHWAY	gga03440	1	24	0.944497855699	0.999999218185	ENSGALG00000017073	http://www.genome.jp/kegg-bin/show_pathway?gga03440/gga:374139%09red
Ether lipid metabolism	KEGG PATHWAY	gga00565	2	39	0.947496809476	0.999999218185	ENSGALG00000012769|ENSGALG00000013189	http://www.genome.jp/kegg-bin/show_pathway?gga00565/gga:421152%09red/gga:420974%09red
Wnt signaling pathway	KEGG PATHWAY	gga04310	9	119	0.947957814618	0.999999218185	ENSGALG00000005088|ENSGALG00000042534|ENSGALG00000009320|ENSGALG00000037943|ENSGALG00000040006|ENSGALG00000028530|ENSGALG00000043641|ENSGALG00000003485|ENSGALG00000042105	http://www.genome.jp/kegg-bin/show_pathway?gga04310/gga:423014%09red/gga:423737%09red/gga:426045%09red/gga:424673%09red/gga:424542%09red/gga:416567%09red/gga:419928%09red/gga:420815%09red/gga:373977%09red
Oocyte meiosis	KEGG PATHWAY	gga04114	6	88	0.952193939464	0.999999218185	ENSGALG00000005088|ENSGALG00000026445|ENSGALG00000017195|ENSGALG00000028530|ENSGALG00000014071|ENSGALG00000008304	http://www.genome.jp/kegg-bin/show_pathway?gga04114/gga:423737%09red/gga:418212%09red/gga:424542%09red/gga:396198%09red/gga:423878%09red/gga:395855%09red
Linoleic acid metabolism	KEGG PATHWAY	gga00591	1	28	0.965077286638	0.999999218185	ENSGALG00000004449	http://www.genome.jp/kegg-bin/show_pathway?gga00591/gga:414832%09red
SNARE interactions in vesicular transport	KEGG PATHWAY	gga04130	1	29	0.968897524938	0.999999218185	ENSGALG00000034374	http://www.genome.jp/kegg-bin/show_pathway?gga04130/gga:426930%09red
Neuroactive ligand-receptor interaction	KEGG PATHWAY	gga04080	22	261	0.969704157075	0.999999218185	ENSGALG00000016912|ENSGALG00000009509|ENSGALG00000020331|ENSGALG00000005259|ENSGALG00000014202|ENSGALG00000040035|ENSGALG00000006576|ENSGALG00000001690|ENSGALG00000042767|ENSGALG00000010397|ENSGALG00000001416|ENSGALG00000039403|ENSGALG00000041042|ENSGALG00000040367|ENSGALG00000004083|ENSGALG00000003863|ENSGALG00000023686|ENSGALG00000014182|ENSGALG00000047316|ENSGALG00000017238|ENSGALG00000017327|…	http://www.genome.jp/kegg-bin/show_pathway?gga04080/gga:414890%09red/gga:428425%09red/gga:422770%09red/gga:418644%09red/gga:101749627%09red/gga:426086%09red/gga:422148%09red/gga:424833%09red/gga:428209%09red/gga:414893%09red/gga:422520%09red/gga:408082%09red/gga:373890%09red/gga:395329%09red/gga:771952%09red/gga:427853%09red/gga:395971%09red/gga:396289%09red/gga:373933%09red/gga:396114%09red/gga:…
Lysine degradation	KEGG PATHWAY	gga00310	2	45	0.970613766406	0.999999218185	ENSGALG00000000843|ENSGALG00000006783	http://www.genome.jp/kegg-bin/show_pathway?gga00310/gga:424882%09red/gga:420078%09red
DNA replication	KEGG PATHWAY	gga03030	1	30	0.972300183858	0.999999218185	ENSGALG00000016312	http://www.genome.jp/kegg-bin/show_pathway?gga03030/gga:418593%09red
Cardiac muscle contraction	KEGG PATHWAY	gga04260	3	60	0.974054996853	0.999999218185	ENSGALG00000003521|ENSGALG00000015233|ENSGALG00000010812	http://www.genome.jp/kegg-bin/show_pathway?gga04260/gga:396366%09red/gga:421508%09red/gga:396529%09red
Tyrosine metabolism	KEGG PATHWAY	gga00350	1	31	0.9753308727	0.999999218185	ENSGALG00000012245	http://www.genome.jp/kegg-bin/show_pathway?gga00350/gga:422705%09red
Peroxisome	KEGG PATHWAY	gga04146	4	74	0.976510864214	0.999999218185	ENSGALG00000005206|ENSGALG00000008701|ENSGALG00000030187|ENSGALG00000010628	http://www.genome.jp/kegg-bin/show_pathway?gga04146/gga:396025%09red/gga:424810%09red/gga:423600%09red/gga:416324%09red
Arachidonic acid metabolism	KEGG PATHWAY	gga00590	2	48	0.978119868117	0.999999218185	ENSGALG00000005857|ENSGALG00000033635	http://www.genome.jp/kegg-bin/show_pathway?gga00590/gga:396451%09red/gga:423769%09red
Glycine, serine and threonine metabolism	KEGG PATHWAY	gga00260	1	36	0.986181442667	0.999999218185	ENSGALG00000003948	http://www.genome.jp/kegg-bin/show_pathway?gga00260/gga:552895%09red
Basal transcription factors	KEGG PATHWAY	gga03022	1	37	0.987694213797	0.999999218185	ENSGALG00000021665	http://www.genome.jp/kegg-bin/show_pathway?gga03022/gga:417486%09red
Tryptophan metabolism	KEGG PATHWAY	gga00380	1	39	0.99024139912	0.999999218185	ENSGALG00000030187	http://www.genome.jp/kegg-bin/show_pathway?gga00380/gga:423600%09red
Cell cycle	KEGG PATHWAY	gga04110	6	110	0.990282367583	0.999999218185	ENSGALG00000028005|ENSGALG00000005769|ENSGALG00000038469|ENSGALG00000037238|ENSGALG00000003485|ENSGALG00000012627	http://www.genome.jp/kegg-bin/show_pathway?gga04110/gga:424735%09red/gga:427473%09red/gga:419928%09red/gga:423045%09red/gga:420375%09red/gga:429929%09red
Purine metabolism	KEGG PATHWAY	gga00230	9	148	0.991782054637	0.999999218185	ENSGALG00000010284|ENSGALG00000008160|ENSGALG00000031397|ENSGALG00000013143|ENSGALG00000016312|ENSGALG00000039696|ENSGALG00000005662|ENSGALG00000008701|ENSGALG00000004170	http://www.genome.jp/kegg-bin/show_pathway?gga00230/gga:419194%09red/gga:425028%09red/gga:418185%09red/gga:395797%09red/gga:396025%09red/gga:395080%09red/gga:418593%09red/gga:423871%09red/gga:423041%09red
RNA transport	KEGG PATHWAY	gga03013	7	129	0.994164429159	0.999999218185	ENSGALG00000005587|ENSGALG00000007299|ENSGALG00000014226|ENSGALG00000003818|ENSGALG00000011464|ENSGALG00000005078|ENSGALG00000008684	http://www.genome.jp/kegg-bin/show_pathway?gga03013/gga:415977%09red/gga:416246%09red/gga:418240%09red/gga:395905%09red/gga:395232%09red/gga:416077%09red/gga:423479%09red
Hedgehog signaling pathway	KEGG PATHWAY	gga04340	1	45	0.995134796548	0.999999218185	ENSGALG00000028530	http://www.genome.jp/kegg-bin/show_pathway?gga04340/gga:424542%09red
Aminoacyl-tRNA biosynthesis	KEGG PATHWAY	gga00970	2	64	0.995644885881	0.999999218185	ENSGALG00000001850|ENSGALG00000042481	http://www.genome.jp/kegg-bin/show_pathway?gga00970/gga:416168%09red/gga:428482%09red
mRNA surveillance pathway	KEGG PATHWAY	gga03015	2	69	0.997399777244	0.999999218185	ENSGALG00000015531|ENSGALG00000017249	http://www.genome.jp/kegg-bin/show_pathway?gga03015/gga:419021%09red/gga:422858%09red
Oxidative phosphorylation	KEGG PATHWAY	gga00190	5	115	0.99772302116	0.999999218185	ENSGALG00000002207|ENSGALG00000004442|ENSGALG00000050402|ENSGALG00000038801|ENSGALG00000008590	http://www.genome.jp/kegg-bin/show_pathway?gga00190/gga:424349%09red/gga:769424%09red/gga:424102%09red/gga:426673%09red/gga:426415%09red
Spliceosome	KEGG PATHWAY	gga03040	3	105	0.999632478715	0.999999218185	ENSGALG00000033259|ENSGALG00000041334|ENSGALG00000013828	http://www.genome.jp/kegg-bin/show_pathway?gga03040/gga:776411%09red/gga:100859609%09red/gga:423265%09red
Ribosome	KEGG PATHWAY	gga03010	1	120	0.999999218185	0.999999218185	ENSGALG00000023294	http://www.genome.jp/kegg-bin/show_pathway?gga03010/gga:395835%09red
--------------------
#Term	Database	ID	Input number	Background number	P-Value	Corrected P-Value	Input	Hyperlink
--------------------
#Term	Database	ID	Input number	Background number	P-Value	Corrected P-Value	Input	Hyperlink
--------------------
