# Supplementary material for: Differential mRNA and miRNA Profiles Reveal the Potential Roles of Genes and miRNAs Involved in LPS Infection in Chicken Macrophages
Source: Genes (Basel). 2021 May 17;12(5):760. doi: 10.3390/genes12050760 (PMC8155903; doi:10.3390/genes12050760)
Supplement: Supplementary file 1 [file genes-12-00760-s001.zip › Table S5. The expression of miRNA.xlsx]

## Sheet: S2 miRNA
precursor_id	precursor_seq	mfe	position	mature_id	mature_seq	C1	C2	C3	C4	C5	L1	L2	L3	L4	L5
gga-let-7a-2	AGGUUGAGGUAGUAGGUUGUAUAGUUUAGAAUUACACCAAGGGAGAUAACUGUACAACCUCCUAGCUUUCCU	--	--	gga-let-7a-2-3p	CUGUACAACCUCCUAGCUUUCC	11	9	5	6	7	10	1	6	8	3
gga-let-7a-3	GGGUGAGGUAGUAGGUUGUAUAGUUUUAGGGUUAUGCCCUGCCUGUCAGAUAACUAUACAAUCUACUGUCUUUCCU	--	--	gga-let-7a-3p	CUAUACAAUCUACUGUCUUUCC	32	37	27	26	30	28	31	33	23	40
gga-let-7a-3	GGGUGAGGUAGUAGGUUGUAUAGUUUUAGGGUUAUGCCCUGCCUGUCAGAUAACUAUACAAUCUACUGUCUUUCCU	--	--	gga-let-7a-5p	UGAGGUAGUAGGUUGUAUAGUU	31696	14987	15326	20293	24547	12464	15837	15437	14082	13258
gga-let-7b	CAGGAUGAGGUAGUAGGUUGUGUGGUUUCAGGGUAGUGAUUUUGCCCCAAUCAGGAGAUAACUAUACAACCUACUGCCUUCCCUG	--	--	gga-let-7b	UGAGGUAGUAGGUUGUGUGGUU	309	168	963	224	290	135	190	148	133	110
gga-let-7c	GCAUCCGGGUUGAGGUAGUAGGUUGUAUGGUUUAGAGUUACACCCUGGGAGUUAACUGUACAACCUUCUAGCUUUCCUUGGAGC	--	--	gga-let-7c-5p	UGAGGUAGUAGGUUGUAUGGUU	102	103	4686	115	151	77	92	111	124	90
gga-let-7d	AUUGGGCUCCUAGGAAGAGGUAGUGGGUUGCAUAGUUUUAGGGCAGGGAUUUUGCUCACAAGGAGGUAACUAUACAACCUGCUGCCUUUCUUAGGGCUUUAUU	--	--	gga-let-7d	AGAGGUAGUGGGUUGCAUAGU	229	138	119	213	290	130	139	134	120	125
gga-let-7f	UCAGAGUGAGGUAGUAGAUUGUAUAGUUGUAGGGUAGUUAUUUUACCCUGUUCAGGAGAUAACUAUACAAUCUAUUGCCUUCCCUGA	--	--	gga-let-7f-3p	CUAUACAAUCUAUUGCCUUCCC	18	8	15	16	18	7	13	10	13	7
gga-let-7f	UCAGAGUGAGGUAGUAGAUUGUAUAGUUGUAGGGUAGUUAUUUUACCCUGUUCAGGAGAUAACUAUACAAUCUAUUGCCUUCCCUGA	--	--	gga-let-7f-5p	UGAGGUAGUAGAUUGUAUAGUU	96416	79103	84158	73402	118337	63051	69614	73723	52128	72395
gga-let-7g	AGGCUGAGGUAGUAGUUUGUACAGUUUGAGGGUCUAUGAUACCACCCGGUACAGGAGAUAACUGUACAGGCCACUGCCUUGCC	--	--	gga-let-7g-3p	CUGUACAGGCCACUGCCUUGCC	36	9	3	12	32	8	6	8	4	11
gga-let-7g	AGGCUGAGGUAGUAGUUUGUACAGUUUGAGGGUCUAUGAUACCACCCGGUACAGGAGAUAACUGUACAGGCCACUGCCUUGCC	--	--	gga-let-7g-5p	UGAGGUAGUAGUUUGUACAGU	34216	47496	44515	31746	62131	40792	41907	45366	27920	40826
gga-let-7i	CUGGCUGAGGUAGUAGUUUGUGCUGUUGGUCGGGUUGUGACAUUGCCCGCUGUGGAGAUAACUGCGCAAGCUACUGCCUUGCUA	--	--	gga-let-7i	UGAGGUAGUAGUUUGUGCUGU	62024	66399	67967	49924	95674	67937	72988	74135	42655	63807
gga-let-7j	GUGAGGUAGUAGGUUGUAUAGUUUGGUGGGAGGGAUUCUGUCCCAUUUCAGGUGAUAACUAUACAGUCUAUUGCCUUCCUUAA	--	--	gga-let-7j-3p	CUAUACAGUCUAUUGCCUUCCU	29	10	13	19	16	13	12	13	10	11
gga-let-7k	GGCUGAGGUAGUAGAUUGAAUAGUUGUGGAGUCCUAUCCUCCCUUUGAGCUAACUAUACAAUCUACUGUCUUUCCUAAGGAGA	--	--	gga-let-7k-5p	UGAGGUAGUAGAUUGAAUAGUU	2368	2039	1946	1748	2703	1708	1833	2063	1333	1839
gga-mir-100	CCUGUUGCCACAAACCCGUAGAUCCGAACUUGUGGUCAUAUUCCACACAAGCUUGUAUCUAUAGGUAUGUGUCUGUCUGG	--	--	gga-miR-100-3p	AAGCUUGUAUCUAUAGGUAUG	1	2	0	1	3	0	5	1	0	0
gga-mir-100	CCUGUUGCCACAAACCCGUAGAUCCGAACUUGUGGUCAUAUUCCACACAAGCUUGUAUCUAUAGGUAUGUGUCUGUCUGG	--	--	gga-miR-100-5p	AACCCGUAGAUCCGAACUUGUG	18131	22601	21036	16815	30767	17400	20652	22518	14845	20615
gga-mir-101-1	ACUAUCCUUUUUCGGUUAUCAUGGUACCGGUGCUGUAUACGUGAAAGGUACAGUACUGUGAUAACUGAAGAAUGGUGGU	--	--	gga-miR-101-1-5p	UCGGUUAUCAUGGUACCGGUGCU	15	3	4	11	11	9	10	8	1	2
gga-mir-101-2	GCUGCCCUGGCUCAGUUAUCACAGUGCUGAUGCUGUCUCUUGUAAAGGUACAGUACUGUGAUAACUGAAGGAUGGC	--	--	gga-miR-101-2-5p	UCAGUUAUCACAGUGCUGAUGCU	36	24	20	39	46	21	20	21	12	18
gga-mir-101-2	GCUGCCCUGGCUCAGUUAUCACAGUGCUGAUGCUGUCUCUUGUAAAGGUACAGUACUGUGAUAACUGAAGGAUGGC	--	--	gga-miR-101-3p	GUACAGUACUGUGAUAACUGAA	178761	84589	72820	111699	171672	82064	101206	99747	72326	81875
gga-mir-103-1	UGCUGCCUUCGGCUUCUUUACAGUGCUGCCUUGUUGCAUAUGGAUCAAGCAGCAUUGUACAGGGCUAUGAAGGCACUG	--	--	gga-miR-103-1-5p	UCGGCUUCUUUACAGUGCUGCCUUG	2	0	0	0	0	3	0	0	0	0
gga-mir-103-2	UCUCUGUGCUUUCAGCUUCUUUACAGUGCUGCCUUGUUGCGUUCAUGUCAAGCAGCAUUGUACAGGGCUAUGAAAGAACAGAG	--	--	gga-miR-103-2-5p	AGCUUCUUUACAGUGCUGCCUUG	3	1	0	0	7	0	2	5	0	1
gga-mir-103-2	UCUCUGUGCUUUCAGCUUCUUUACAGUGCUGCCUUGUUGCGUUCAUGUCAAGCAGCAUUGUACAGGGCUAUGAAAGAACAGAG	--	--	gga-miR-103-3p	AGCAGCAUUGUACAGGGCUAUGA	21279	11751	10524	13714	20450	12663	17389	14429	10010	12227
gga-mir-10585	UGAUGAAAUCCCCCUAUGGCCUGUUUGUGAUGGUACCGCAGGAUAGGUGGGUUUCAUUGAAU	--	--	gga-miR-10585-5p	UGAUGAAAUCCCCCUAUGGCCUGU	2	2	5	2	3	0	2	4	2	0
gga-mir-106	CCUUGAGUUGUGCAAAAGUGCUUACAGUGCAGGUAGAGCUCAGCACCUACUGCAGUAUAAGCACUUCUGGCAUGACCGUGG	--	--	gga-miR-106-3p	ACUGCAGUAUAAGCACUUCUGG	312	765	697	333	720	832	700	778	337	654
gga-mir-106	CCUUGAGUUGUGCAAAAGUGCUUACAGUGCAGGUAGAGCUCAGCACCUACUGCAGUAUAAGCACUUCUGGCAUGACCGUGG	--	--	gga-miR-106-5p	AAAAGUGCUUACAGUGCAGGUA	2471	1956	1769	1621	2839	1865	2121	1974	802	1518
gga-mir-107	CUCUUUGCUUUCAGCUUCUUUACAGUGUUGCCUUGUGGCAUGGAGUUCAAGCAGCAUUGUACAGGGCUAUCAAAGCAUGGA	--	--	gga-miR-107-3p	AGCAGCAUUGUACAGGGCUAUCA	350	326	272	283	467	288	397	393	261	300
gga-mir-107	CUCUUUGCUUUCAGCUUCUUUACAGUGUUGCCUUGUGGCAUGGAGUUCAAGCAGCAUUGUACAGGGCUAUCAAAGCAUGGA	--	--	gga-miR-107-5p	AGCUUCUUUACAGUGUUGCCUUG	4	1	1	0	3	0	0	0	1	0
gga-mir-10a	CUAUAUGUACCCUGUAGAUCCGAAUUUGUGUAAAGGAAGUUGGGUCACAAAUUCGUAUCUAGGGGAAUAUGUAG	--	--	gga-miR-10a-3p	AAAUUCGUAUCUAGGGGAAUA	0	0	26	1	2	0	1	0	0	0
gga-mir-10a	CUAUAUGUACCCUGUAGAUCCGAAUUUGUGUAAAGGAAGUUGGGUCACAAAUUCGUAUCUAGGGGAAUAUGUAG	--	--	gga-miR-10a-5p	UACCCUGUAGAUCCGAAUUUGU	31	34	7834	34	168	30	79	57	32	38
gga-mir-10b	CAGAACGUUAUUACGUUGUCUAUAUAUACCCUGUAGAACCGAAUUUGUGUGAUAUUCAUAUAGUCACAGAUUCGAUUCUAGGGGAAUAUAUGGUCGAUGCAAAAACUUCA	--	--	gga-miR-10b-3p	AGAUUCGAUUCUAGGGGAAUA	213	236	239	194	377	271	303	296	198	304
gga-mir-10b	CAGAACGUUAUUACGUUGUCUAUAUAUACCCUGUAGAACCGAAUUUGUGUGAUAUUCAUAUAGUCACAGAUUCGAUUCUAGGGGAAUAUAUGGUCGAUGCAAAAACUUCA	--	--	gga-miR-10b-5p	UACCCUGUAGAACCGAAUUUGU	136726	75088	75545	69963	115200	83396	97408	82380	32877	65311
gga-mir-12209	AUCAAAGUGAAAGGUCAAGAUUUUAAGUCAUGGGUUGAUCGUGACCUUCUCUUUGUAUU	--	--	gga-miR-12209-3p	UCGUGACCUUCUCUUUGUAUU	0	0	0	1	0	0	0	0	0	0
gga-mir-12211	UAAGUGCUGGCCGUUGUCCUCUUAAGUACCUGUACUUAGAGGACAAUGGCCAAUACUUGCU	--	--	gga-miR-12211-3p	UUAGAGGACAAUGGCCAAUACU	18	31	26	16	40	22	15	28	17	25
gga-mir-12211	UAAGUGCUGGCCGUUGUCCUCUUAAGUACCUGUACUUAGAGGACAAUGGCCAAUACUUGCU	--	--	gga-miR-12211-5p	UAAGUGCUGGCCGUUGUCCUCU	175	520	400	199	495	477	531	515	373	619
gga-mir-12214	AGAAGAGCAUUUAAAUGUGUGCUUACAAACGAAACACACAUUUCAGUGCUUCCCUGAA	--	--	gga-miR-12214-3p	ACACAUUUCAGUGCUUCCCUGA	1	0	0	0	1	0	0	0	1	0
gga-mir-12214	AGAAGAGCAUUUAAAUGUGUGCUUACAAACGAAACACACAUUUCAGUGCUUCCCUGAA	--	--	gga-miR-12214-5p	AGAAGAGCAUUUAAAUGUGUGC	12	5	2	9	13	8	7	5	4	7
gga-mir-12215	GGCGGCGGAGGGAGGAGGAGGCGGUGGCUGCGCCAUGAGUUUUCUCAAGCGGUUCCCGCCGCCGG	--	--	gga-miR-12215-5p	GGCGGCGGAGGGAGGAGGAGGCGGU	0	0	0	1	0	0	1	0	0	0
gga-mir-12216	CGGGCGGGGGCGCGGGGUGCUGAGCCGUCCUUUGGGGUCUCUCCCCGCGUGGGCCUCCCCCCGCUCAGCACCCCUCCGUCCCCGCAGU	--	--	gga-miR-12216-3p	UCAGCACCCCUCCGUCCCCGCAGU	1	0	7	2	0	5	3	3	2	1
gga-mir-12216	CGGGCGGGGGCGCGGGGUGCUGAGCCGUCCUUUGGGGUCUCUCCCCGCGUGGGCCUCCCCCCGCUCAGCACCCCUCCGUCCCCGCAGU	--	--	gga-miR-12216-5p	GGCGGGGGCGCGGGGUGCUGA	2	4	1	0	0	0	0	0	0	1
gga-mir-12218	CUGGGCACAAAGAGGGCAGUGGGAGCAGGGAGAGCCUCAUGCCCUCUCUGUGCCAGG	--	--	gga-miR-12218-3p	CUCAUGCCCUCUCUGUGCCAG	0	0	0	0	2	0	0	1	0	0
gga-mir-12218	CUGGGCACAAAGAGGGCAGUGGGAGCAGGGAGAGCCUCAUGCCCUCUCUGUGCCAGG	--	--	gga-miR-12218-5p	UGGGCACAAAGAGGGCAGUGGGAGC	0	0	1	1	0	0	0	0	0	0
gga-mir-12219	AGGAGCAGGGGGUGGUCAAGCUGACGGACUUUGGCUUCAGCAACCGCUUCCAGCCCGGCA	--	--	gga-miR-12219-5p	AGGAGCAGGGGGUGGUCAAGCUGA	0	1	0	0	1	0	0	0	0	0
gga-mir-12220	GUGCAGUGCUGGGGGGCACAGCGGGGACGUCCUUCCCGUCCCACCGCUGAGCCCCGUUACCCUGCAGG	--	--	gga-miR-12220-3p	CUGAGCCCCGUUACCCUGCAG	0	0	0	0	2	0	0	0	0	0
gga-mir-12221-2	AGCGGACAAAGGACGAUGGCACACGAAGUGCUCUGGAGGCCUGUGACAGUUCAUGUGCCAUCGUCCUUUGUCCGCUGCU	--	--	gga-miR-12221-2-3p	UGCCAUCGUCCUUUGUCCGCUG	3	1	1	1	1	0	0	0	2	2
gga-mir-12221-1	AGCGGACAAAGGACGAUGGCACAUGAACUGUCACAGGCCUCCAGAGCACUUCGUGUGCCAUCGUCCUUUGUCCGCUGC	--	--	gga-miR-12221-3p	UUCGUGUGCCAUCGUCCUUUGU	3	0	1	1	0	0	0	0	2	1
gga-mir-12221-2	AGCGGACAAAGGACGAUGGCACACGAAGUGCUCUGGAGGCCUGUGACAGUUCAUGUGCCAUCGUCCUUUGUCCGCUGCU	--	--	gga-miR-12221-5p	GCGGACAAAGGACGAUGGCAC	3	0	1	2	0	0	0	1	2	1
gga-mir-12223	UAGUUCAGCUGUCUGUGAAUGAGGGCAGAGACCUCAUCAGAGAGGCUGGGCUCUGU	--	--	gga-miR-12223-3p	UCAUCAGAGAGGCUGGGCUCU	2	4	2	1	1	2	2	3	2	3
gga-mir-12223	UAGUUCAGCUGUCUGUGAAUGAGGGCAGAGACCUCAUCAGAGAGGCUGGGCUCUGU	--	--	gga-miR-12223-5p	UAGUUCAGCUGUCUGUGAAUGAGG	20	40	38	11	32	37	37	38	13	31
gga-mir-12225	GACCUCACCCCGAUGGCGUAGCGGACGACCCCGGCGCGCUCCGCCUGCGGGAUGACGUCGC	--	--	gga-miR-12225-3p	UCCGCCUGCGGGAUGACGUCGC	0	2	1	1	4	1	2	3	1	1
gga-mir-12226	GUGAGGCGGCGGUCGGGACGCGCGGCAUCUCCGCCCCGCGGCCCGCCGCGGCCCUCACGCCU	--	--	gga-miR-12226-3p	CGGCCCGCCGCGGCCCUCACGCC	1	1	0	0	0	1	0	2	2	0
gga-mir-12226	GUGAGGCGGCGGUCGGGACGCGCGGCAUCUCCGCCCCGCGGCCCGCCGCGGCCCUCACGCCU	--	--	gga-miR-12226-5p	GUGAGGCGGCGGUCGGGACGCG	2	3	2	2	2	4	3	1	2	2
gga-mir-12229	GAGCCGGGCCCCGCGGGGCUCCGUCAGUAGCUUUUUUUCUUCGUCGCCCGGAGCCCCGCAGGCCCGGCCCGGC	--	--	gga-miR-12229-3p	GAGCCCCGCAGGCCCGGCCCG	10	26	22	21	35	14	26	38	16	32
gga-mir-12229	GAGCCGGGCCCCGCGGGGCUCCGUCAGUAGCUUUUUUUCUUCGUCGCCCGGAGCCCCGCAGGCCCGGCCCGGC	--	--	gga-miR-12229-5p	GAGCCGGGCCCCGCGGGGCUCC	1	3	0	1	2	3	0	0	1	1
gga-mir-12230	AAAGUGGAUGAAGACACCAUGGAGCUGAUCCGGGGGCCGGAUGGUGUCUGCAUCCGCUGCAA	--	--	gga-miR-12230-5p	AAAGUGGAUGAAGACACCAUGG	0	0	1	0	0	0	0	1	0	0
gga-mir-12233	GAGGGAACCGGUGGGGGGCACGGACUCCCCGUACGGGGAGUCCGUGCCCCCCCGGUUCCCUC	--	--	gga-miR-12233-5p	GAGGGAACCGGUGGGGGGCACGGA	3	2	0	0	1	5	11	4	1	3
gga-mir-12234	AGUGGGAAAAGGUGAGAUCUGUGUGCCCUGUUAUAAUCUUUUCCUUUUCUUCACAGA	--	--	gga-miR-12234-3p	UAAUCUUUUCCUUUUCUUCACAG	1	1	0	0	0	1	0	1	0	0
gga-mir-12236	AUUGAUUCAUUCUUUGCUCUUCUAAUUAUAAGAGGAAGUGCAAAUUAUGAAUAAUGGA	--	--	gga-miR-12236-3p	AGUGCAAAUUAUGAAUAAUGG	7	8	6	1	8	7	6	4	2	5
gga-mir-12238	CCACGCUGCUGACCCAGCCCACGUCCCACCCCUUUGCUUUGGGUUUGGGCUGGGCUUGCUGCGUGGGC	--	--	gga-miR-12238-3p	UUGGGCUGGGCUUGCUGCGUGG	1	0	2	0	3	1	1	2	0	0
gga-mir-12239	AUGUUGCUGGAAGGAGCAGAGGACAUGUGAGGUCUCUGCUGCUUUCUGCUGGCAUCA	--	--	gga-miR-12239-3p	UCUGCUGCUUUCUGCUGGCAUCA	0	0	0	1	0	0	0	0	0	0
gga-mir-12239	AUGUUGCUGGAAGGAGCAGAGGACAUGUGAGGUCUCUGCUGCUUUCUGCUGGCAUCA	--	--	gga-miR-12239-5p	AUGUUGCUGGAAGGAGCAGA	0	0	2	1	1	0	1	0	2	1
gga-mir-122-2	CAGAGCUAUGGAGUGUGACAAUGGUGUUUGUGUCCAAUCUAUCAAACGCCAUUAUCACACUAAAUAGCUACUGGUAG	--	--	gga-miR-122-3p	AACGCCAUUAUCACACUAAAUA	2	3	3	5	7	1	5	2	5	0
gga-mir-12240	UCCUCCUCCUUCAUGGCCUCGUUCCUUUGCAGCUGAGGGAAGGUGCUGCGGGAGGUUGUGC	--	--	gga-miR-12240-3p	AAGGUGCUGCGGGAGGUUGUGC	1	0	1	0	0	1	0	2	1	0
gga-mir-12241	CCCCUCCUUCUCCUCCCCCGCCGGGCUGCGGUCCCGCCGGCGCGGACGGCUCCUCCCCGGCGGCCGGGCGGGAGGGAGCGGGCG	--	--	gga-miR-12241-3p	CCGGGCGGGAGGGAGCGGG	2	2	3	3	5	1	5	8	4	4
gga-mir-12243	UUCAUCCUCCUCAUCUUCGUCCUUGCCUUCUGCUUGUACCGCAGGAAGAAGAGGGGAGGGGAGCA	--	--	gga-miR-12243-3p	AGGAAGAAGAGGGGAGGGGAGC	0	0	0	0	0	2	0	0	0	0
gga-mir-12243	UUCAUCCUCCUCAUCUUCGUCCUUGCCUUCUGCUUGUACCGCAGGAAGAAGAGGGGAGGGGAGCA	--	--	gga-miR-12243-5p	UUCAUCCUCCUCAUCUUCGUCCUUGC	47	22	26	17	23	27	24	31	12	21
gga-mir-12244	ACAGCCACUCCGCGUCCACCCGGGGGGAACAACCCCCCGGGUGGACGCGGAGCGGCUGUCACUGC	--	--	gga-miR-12244-5p	ACAGCCACUCCGCGUCCACCCG	0	0	0	0	0	0	0	1	0	0
gga-mir-12245	AGGGGCCGCGAUGGGAGGGGGUUGUUCGACGUGACCCCGCCCCGCCCGGCCCCGCC	--	--	gga-miR-12245-3p	CCCCGCCCCGCCCGGCCCCGCC	0	0	0	0	0	0	0	0	0	1
gga-mir-12246	UUGGGUGGACGGUUGGACUUGAUGGUUGUAGUGGUCUUUUCCAACCUUCUUCCCCCCU	--	--	gga-miR-12246-3p	UUUUCCAACCUUCUUCCCCCC	0	0	0	0	0	2	0	0	0	0
gga-mir-12246	UUGGGUGGACGGUUGGACUUGAUGGUUGUAGUGGUCUUUUCCAACCUUCUUCCCCCCU	--	--	gga-miR-12246-5p	UUGGGUGGACGGUUGGACUUGA	3	0	2	2	2	1	2	1	0	1
gga-mir-12247-2	CCCGGGGUGGGCACGCUGUACGGCACGCAGCGGCUGCCCCAGCACGCCUACCCCGGGCCC	--	--	gga-miR-12247-3p	CCCAGCACGCCUACCCCGGGCC	1	0	2	1	2	0	1	2	0	1
gga-mir-12247-2	CCCGGGGUGGGCACGCUGUACGGCACGCAGCGGCUGCCCCAGCACGCCUACCCCGGGCCC	--	--	gga-miR-12247-5p	CCCGGGGUGGGCACGCUGUACG	15	24	35	16	23	29	33	50	22	39
gga-mir-12251	UAUGGCAAGGAGGCUGCAGACCAUCCUCUCCUGCCACUUGGACCUGCGAUCCCUGCCUUUGA	--	--	gga-miR-12251-5p	UAUGGCAAGGAGGCUGCAGACC	9	8	19	5	8	8	16	17	2	13
gga-mir-12252	AUCAUCGUGGGGGUCGGCCAGGCUGAGUUUGACGGUGAGGCUGUGCUCCCCCCGA	--	--	gga-miR-12252-3p	GUGAGGCUGUGCUCCCCCCGA	0	1	0	0	0	0	0	0	0	2
gga-mir-12253	GGCGGGAGCUGAGGGGGGGAGGGGAGGGUGUCUGAGCUCCGUCCUGAUGUGCCCUCUGCCCCUCUCCUCCCGCAGC	--	--	gga-miR-12253-3p	CCUCUGCCCCUCUCCUCCCGCA	0	0	0	0	0	0	1	0	0	0
gga-mir-12256	UGCAGGCAGGGGGUGUGGGGAGCAUGGAGGGCUCAGGGCUGCACAGCUCCUCUCACUGCUCCUCUUUCCUCAGA	--	--	gga-miR-12256-3p	UCUCACUGCUCCUCUUUCCUCA	0	0	0	0	0	1	0	0	2	0
gga-mir-12257	AUGUGGAGGCAGCGGGGUCAGGGGGUGCGAGGGGCUGCUGCCAUCCUGACCCCCUGUCCUCACACAGU	--	--	gga-miR-12257-3p	UGACCCCCUGUCCUCACACAGU	0	0	0	0	0	1	0	0	0	0
gga-mir-12259	GUGCAGGUAGGCAGGGGGAGCAGGCUGUGUGCUGGUUGCCUACCGUCUGCCUCUUUGUCUAUCUGCAGA	--	--	gga-miR-12259-3p	UCUGCCUCUUUGUCUAUCUGC	4	6	7	5	5	11	2	13	6	9
gga-mir-122-2	CAGAGCUAUGGAGUGUGACAAUGGUGUUUGUGUCCAAUCUAUCAAACGCCAUUAUCACACUAAAUAGCUACUGGUAG	--	--	gga-miR-122-5p	UGGAGUGUGACAAUGGUGUUUGU	831	800	797	608	644	790	896	852	657	783
gga-mir-12260	AAGCGGUUCAGCUACUUCUCCUCUCUGAGCCCCAUGGCGCGCAAGAUCAUGGCGGAGAAGGAGCGGAUCCGCGAGC	--	--	gga-miR-12260-5p	AAGCGGUUCAGCUACUUCUCC	0	0	0	0	0	0	0	0	0	1
gga-mir-12264	ACCUACUGCUAGGUUUGCCCUUAAACUAUGGUGCUCUCUUAAUGGCUGUUCUAGCAGUAGAUC	--	--	gga-miR-12264-3p	AUGGCUGUUCUAGCAGUAGAUC	16	9	7	10	22	20	23	12	2	7
gga-mir-12266-3	GCCCCCAUCGAUUUGCUCUACGAACUGAUGAAGCAGAAGGGCAAACCCGAUGGGCACC	--	--	gga-miR-12266-3p	AAGGGCAAACCCGAUGGGCACC	1	1	6	3	2	3	5	5	2	8
gga-mir-12266-3	GCCCCCAUCGAUUUGCUCUACGAACUGAUGAAGCAGAAGGGCAAACCCGAUGGGCACC	--	--	gga-miR-12266-5p	GCCCCCAUCGAUUUGCUCUAC	1	5	1	1	1	0	6	1	4	0
gga-mir-12267	ACCGACACCCCCGGUGACAGCCGUGGUCCCUCAGAUGCGGGGUCGCCCCGGGUCUCGGUGU	--	--	gga-miR-12267-3p	GGGUCGCCCCGGGUCUCGGUGU	0	0	0	0	1	0	0	0	0	0
gga-mir-12267	ACCGACACCCCCGGUGACAGCCGUGGUCCCUCAGAUGCGGGGUCGCCCCGGGUCUCGGUGU	--	--	gga-miR-12267-5p	CCGACACCCCCGGUGACAGCCGU	0	0	1	0	1	0	0	0	0	0
gga-mir-12268	AGCGCGGGGCGGGCGGGCGGCUGGCUGAGGGCGGAGGGGCAGCUGACCGAGCCGCCCCGCCCCGGUCCU	--	--	gga-miR-12268-5p	GCGCGGGGCGGGCGGGCGGC	0	1	0	0	2	0	0	1	1	1
gga-mir-12270	UCAGUAAGUGCCCUGUGGGUAUGGGUGGCUGGCUGAGACCCCAGCCCUGGGCAUUUGCAUUCU	--	--	gga-miR-12270-3p	CAGCCCUGGGCAUUUGCAUUCU	0	0	0	0	0	0	0	0	1	0
gga-mir-12272	UUCCGCGAACCGCCUUCGGUCGCGGUGUCUGCGGAGACCAAAGGUGGCUCGCGGAACUGA	--	--	gga-miR-12272-3p	CCAAAGGUGGCUCGCGGAACUG	4	5	9	9	6	4	10	17	2	9
gga-mir-12272	UUCCGCGAACCGCCUUCGGUCGCGGUGUCUGCGGAGACCAAAGGUGGCUCGCGGAACUGA	--	--	gga-miR-12272-5p	UUCCGCGAACCGCCUUCGGUC	0	0	0	0	1	0	0	0	0	2
gga-mir-12273	CUGCCCGCGGCGCCCGGCCGCGGCUCAGGCGCGGCCGGUCGCCGCGGGCAACG	--	--	gga-miR-12273-3p	CGGCCGGUCGCCGCGGGCAAC	1	11	3	0	1	4	3	6	4	5
gga-mir-12273	CUGCCCGCGGCGCCCGGCCGCGGCUCAGGCGCGGCCGGUCGCCGCGGGCAACG	--	--	gga-miR-12273-5p	CUGCCCGCGGCGCCCGGCCGCG	0	0	1	0	1	0	2	0	0	1
gga-mir-12276	CUGACCCCAACCUCGCUACCACCUCCUUUGAGGGAGUUGUAGAGAGUGGUGGGGUCUCU	--	--	gga-miR-12276-3p	UGUAGAGAGUGGUGGGGUCUCU	2	0	0	1	4	1	1	1	2	3
gga-mir-12277	GGACGGGGCUGGGAUCCAGGACCUGCUGCGGGCAUUGGAAGUGUUUUGGGUGCCAGCCCCGUUGCGG	--	--	gga-miR-12277-3p	UUUGGGUGCCAGCCCCGUUGCG	6	8	4	10	8	9	7	7	5	11
gga-mir-12277	GGACGGGGCUGGGAUCCAGGACCUGCUGCGGGCAUUGGAAGUGUUUUGGGUGCCAGCCCCGUUGCGG	--	--	gga-miR-12277-5p	GGACGGGGCUGGGAUCCAGGA	0	0	0	0	1	0	0	0	1	4
gga-mir-12278	AUCCUUCAAGUGCCUGAUAACAGUAGGCUUUCAGAGUGUACUGAUCAGCCACUUGAGGGAGG	--	--	gga-miR-12278-3p	CUGAUCAGCCACUUGAGGGAG	1	0	0	0	0	0	2	0	1	0
gga-mir-12280	CCAAGUUCCCUUACAGCCCUGCGGUAACCGCCAGGCUGUAAGGGAACUUGGC	--	--	gga-miR-12280-3p	CCAGGCUGUAAGGGAACUUGGC	15	5	4	10	21	22	21	24	12	14
gga-mir-12280	CCAAGUUCCCUUACAGCCCUGCGGUAACCGCCAGGCUGUAAGGGAACUUGGC	--	--	gga-miR-12280-5p	CCAAGUUCCCUUACAGCCCUG	1	1	1	0	0	0	1	1	3	0
gga-mir-12281	UAUUCCAGCUGGGGUCUCUCAGCACAGCUGGCUGCUCGCCGUUCGGUGCUGCUCCGUCAGACCCAUCAGCAGG	--	--	gga-miR-12281-3p	UGCUCCGUCAGACCCAUCAGCA	0	0	0	0	0	0	0	0	2	0
gga-mir-12283	UGGGGAGGAUAGGGAGAAAGGGUGCUGCACGUCCCCUGGGUCUUAAUUCUUCUCUCUGUCUUUCUCAGG	--	--	gga-miR-12283-3p	UCUUCUCUCUGUCUUUCUCAG	1	4	5	5	6	6	8	3	4	11
gga-mir-12284	CUGGGGGCACUGGGACGUAUGGGAUGCCCAUGCUGUCCCUCUGUCCCCAAGG	--	--	gga-miR-12284-5p	UGGGGGCACUGGGACGUAUGG	0	0	0	0	0	0	1	0	0	0
gga-mir-12285	GUGAGUGCUGCAGGGCCGCGCGCUGACGUCCCCCCGCGCCCGGCCUGCCCCGCUCAUCUCC	--	--	gga-miR-12285-5p	GUGAGUGCUGCAGGGCCGCGCG	0	0	0	0	1	0	0	0	0	0
gga-mir-12286	UGGGGCUGCAGGGCUGGGAGAUGUGGGGCUCUGCAGCCCCUCGACAUCACAGCCCUUCCGCCCCCCUUC	--	--	gga-miR-12286-3p	UCACAGCCCUUCCGCCCCCCUU	4	1	5	0	1	2	3	4	4	1
gga-mir-12286	UGGGGCUGCAGGGCUGGGAGAUGUGGGGCUCUGCAGCCCCUCGACAUCACAGCCCUUCCGCCCCCCUUC	--	--	gga-miR-12286-5p	UGGGGCUGCAGGGCUGGGAGAUG	11	18	13	10	19	8	29	18	7	8
gga-mir-12288	GGCACGCCGGGAUGCAGCGAGGCGCUUCCGCCUCGCUGCAUCCCGGCGUACCCCG	--	--	gga-miR-12288-3p	CCUCGCUGCAUCCCGGCGUA	4	1	1	2	2	0	4	2	3	3
gga-mir-12288	GGCACGCCGGGAUGCAGCGAGGCGCUUCCGCCUCGCUGCAUCCCGGCGUACCCCG	--	--	gga-miR-12288-5p	CACGCCGGGAUGCAGCGAGGC	7	15	5	5	20	17	13	17	10	23
gga-mir-12290	UGGGGGUGCCGUUGGGGUCAGUGGGGUGCGGCUGACCCCCACGUGCCCCCCAGG	--	--	gga-miR-12290-3p	UGACCCCCACGUGCCCCCCAG	0	0	1	1	0	0	0	0	0	0
gga-mir-12290	UGGGGGUGCCGUUGGGGUCAGUGGGGUGCGGCUGACCCCCACGUGCCCCCCAGG	--	--	gga-miR-12290-5p	UGGGGGUGCCGUUGGGGUCAGU	2	3	0	2	2	0	1	0	0	0
gga-mir-12292	UCUGUGAGGUCCUUGGGGACAGCUCUGUGGGGUCACCUCUAUGGGGUCUUGGGGUCACUUCUAUGGGG	--	--	gga-miR-12292-3p	AUGGGGUCUUGGGGUCACU	0	0	1	0	0	0	2	0	0	0
gga-mir-12293	CGCCUCUUGAUCUACUGUUCAGUCAUUAUGAAGGUGAGCUGCUUGAUGACUGAAGCACUAGAUCAAGA	--	--	gga-miR-12293-3p	UGACUGAAGCACUAGAUCAAGA	18	29	19	12	39	24	27	24	9	13
gga-mir-12293	CGCCUCUUGAUCUACUGUUCAGUCAUUAUGAAGGUGAGCUGCUUGAUGACUGAAGCACUAGAUCAAGA	--	--	gga-miR-12293-5p	CGCCUCUUGAUCUACUGUUCAGU	2	0	0	1	3	0	1	0	3	0
gga-mir-12295	AACGGGACGGGGCGGGACGGCGCUCCUGCUGCCCUGCGCUGCCCGCCCCAUCCCGACCC	--	--	gga-miR-12295-3p	CGCUGCCCGCCCCAUCCCGACC	2	0	0	1	1	0	0	0	0	0
gga-mir-12295	AACGGGACGGGGCGGGACGGCGCUCCUGCUGCCCUGCGCUGCCCGCCCCAUCCCGACCC	--	--	gga-miR-12295-5p	ACGGGACGGGGCGGGACGGCGCU	0	0	1	0	0	1	0	0	0	0
gga-mir-122b-2	UUUAGUGUGAUAAUGGCGUUUGAUAGAUUGGACACAAACACCAUUGUCACACUCCAUA	--	--	gga-miR-122b-3p	AAACACCAUUGUCACACUCCA	831	799	797	608	644	790	895	852	657	783
gga-mir-122b-2	UUUAGUGUGAUAAUGGCGUUUGAUAGAUUGGACACAAACACCAUUGUCACACUCCAUA	--	--	gga-miR-122b-5p	UUUAGUGUGAUAAUGGCGUUUG	0	0	0	0	2	0	1	0	1	0
gga-mir-124a-2	CCGAGCCUCUCUCUGCGUGUUCACAGCGGACCUUGAUUUAAUGUCCAUACAAUUAAGGCACGCGGUGAAUGCCAAGAGAGGAGCCUCACAGCUUCAUU	--	--	gga-miR-124a-3p	UUAAGGCACGCGGUGAAUGCCA	0	0	0	0	2	0	0	0	0	0
gga-mir-124c	UGCCGCCUGGAGGAUCCGCUCUUGGCAUUCACCGCGUGCCUUAAUUGUAUGACAUUAAAUCAAGGUCCGCUGUGAACACGGAGAGGCAGAGCCUGGGAGCG	--	--	gga-miR-124c-3p	UCAAGGUCCGCUGUGAACACGG	0	0	0	0	0	0	0	1	1	0
gga-mir-124c	UGCCGCCUGGAGGAUCCGCUCUUGGCAUUCACCGCGUGCCUUAAUUGUAUGACAUUAAAUCAAGGUCCGCUGUGAACACGGAGAGGCAGAGCCUGGGAGCG	--	--	gga-miR-124c-5p	CAUUCACCGCGUGCCUUAAUU	0	0	0	0	2	0	0	0	0	0
gga-mir-125b-2	AUCAGACUUUUCCUAGUCCCUGAGACCCUAACUUGUGAGGUUUUGUAGCAACAAUCACAAGUCAGGCUCUUGGGACCUAGGCGGAGGGGA	--	--	gga-miR-125b-3p	ACAAGUCAGGCUCUUGGGACCU	9	14	26	4	18	9	10	10	3	4
gga-mir-125b-2	AUCAGACUUUUCCUAGUCCCUGAGACCCUAACUUGUGAGGUUUUGUAGCAACAAUCACAAGUCAGGCUCUUGGGACCUAGGCGGAGGGGA	--	--	gga-miR-125b-5p	UCCCUGAGACCCUAACUUGUGA	151	311	740	213	350	290	280	395	269	291
gga-mir-126	GCUGGUGACGGCCCAUUAUUACUUUUGGUACGCGCUGUGACACUUCAAACUCGUACCGUGAGUAAUAAUGCGCUGUGGUCAGCA	--	--	gga-miR-126-3p	UCGUACCGUGAGUAAUAAUGCGC	111	188	16835	207	128	137	199	247	208	201
gga-mir-126	GCUGGUGACGGCCCAUUAUUACUUUUGGUACGCGCUGUGACACUUCAAACUCGUACCGUGAGUAAUAAUGCGCUGUGGUCAGCA	--	--	gga-miR-126-5p	CAUUAUUACUUUUGGUACGCG	9	9	1052	25	20	8	19	9	13	12
gga-mir-128-1	UGAGCUGUUGAAUUCGGGGCCGUAACACUGUCUGAGAGGUUUAUAUUUCUCACAGUGAACCGGUCUCUUUUUCAGCUGCUUC	--	--	gga-miR-128-1-5p	CGGGGCCGUAACACUGUCUGAGA	678	586	495	548	781	473	778	586	386	514
gga-mir-128-2	UGUCCAGCUGGAAGGGGGGCCGUUACACUGUAAGAGAGUGAGUAGCAGGUCUCACAGUGAACCGGUCUCUUUUCCUGCUGUGUC	--	--	gga-miR-128-2-5p	GGGGGCCGUUACACUGUAAGAGA	1	1	1	5	0	0	0	1	0	1
gga-mir-128-2	UGUCCAGCUGGAAGGGGGGCCGUUACACUGUAAGAGAGUGAGUAGCAGGUCUCACAGUGAACCGGUCUCUUUUCCUGCUGUGUC	--	--	gga-miR-128-3p	UCACAGUGAACCGGUCUCUUU	12485	32026	28420	15790	30973	26130	24413	28467	24764	37699
gga-mir-129-1	CUUUUUGCGGUCUGGGCUUGCUGUACAUAACUACCUACCCGGGAAGCCCUUACCCCAAAAAGCAUU	--	--	gga-miR-129-1-3p	AAGCCCUUACCCCAAAAAGCAU	0	0	0	0	0	2	1	0	0	0
gga-mir-129-3	CUUUUUGCGGUCUGGGCUUGCUGUGCCCCACAGCUCUCAGGAAGCCCUUACCCCAAAAAGGAUC	--	--	gga-miR-129-5p	CUUUUUGCGGUCUGGGCUUGC	6	9	13	6	5	10	13	24	8	13
gga-mir-1306	UCCACCACCUCCCCUGCAAACGUCCAGUGACGCAGAGGUAAUGGACGUUGGCUCUGGUGGUGAUGGACA	--	--	gga-miR-1306-3p	UGGACGUUGGCUCUGGUGGUGAU	160	137	129	136	176	173	177	191	150	155
gga-mir-1306	UCCACCACCUCCCCUGCAAACGUCCAGUGACGCAGAGGUAAUGGACGUUGGCUCUGGUGGUGAUGGACA	--	--	gga-miR-1306-5p	ACCACCUCCCCUGCAAACGUCCAGU	31	25	30	16	40	38	42	31	32	32
gga-mir-130a	UGCUGUUGUCCAGAGCCCUUUUUCUGUUGUACUACUGGCAAUUAUGAUGAGCAGUGCAAUAUUAAAAGGGCAUUGGCUGGCAG	--	--	gga-miR-130a-3p	CAGUGCAAUAUUAAAAGGGCAU	48	32	26	31	54	32	28	34	27	26
gga-mir-130a	UGCUGUUGUCCAGAGCCCUUUUUCUGUUGUACUACUGGCAAUUAUGAUGAGCAGUGCAAUAUUAAAAGGGCAUUGGCUGGCAG	--	--	gga-miR-130a-5p	GCCCUUUUUCUGUUGUACUACU	4	20	10	0	8	12	15	14	6	18
gga-mir-130b	GGGCGGGCUGCCCCUCUUUCCCUGUUGCACUACUGUCACGGUCGCAGCGAGCAGUGCAAUAAUGAAAGGGCGUCAGU	--	--	gga-miR-130b-3p	CAGUGCAAUAAUGAAAGGGCGU	3626	6414	5612	3486	6644	5970	5989	6706	4103	6460
gga-mir-130b	GGGCGGGCUGCCCCUCUUUCCCUGUUGCACUACUGUCACGGUCGCAGCGAGCAGUGCAAUAAUGAAAGGGCGUCAGU	--	--	gga-miR-130b-5p	CCUCUUUCCCUGUUGCACUACU	99	226	182	94	183	166	170	230	141	231
gga-mir-130c	UUGAGCGGUGUCUGUCCAGCGCCCUUUUUAUGUUGUACUACUAGUGAUCAUACACAAAGCAGUGCAAUGUUAAAAGGGCAUUGGCCAGCAGUGC	--	--	gga-miR-130c-3p	CAGUGCAAUGUUAAAAGGGCAU	55	21	44	23	46	26	37	35	13	25
gga-mir-130c	UUGAGCGGUGUCUGUCCAGCGCCCUUUUUAUGUUGUACUACUAGUGAUCAUACACAAAGCAGUGCAAUGUUAAAAGGGCAUUGGCCAGCAGUGC	--	--	gga-miR-130c-5p	GCCCUUUUUAUGUUGUACUACU	2	3	2	2	4	2	2	4	1	8
gga-mir-1329	UCUUGGUCUGGUUGUAGAGAUACAGUGAUCACGUUACGAUGGAUUUCUCAAGUAACAACCUCGUAGCUUGAUCACGAUAUCCCUAUGACUUGAGA	--	--	gga-miR-1329-3p	CCUCGUAGCUUGAUCACGAUAU	2	6	1	4	13	2	1	1	0	0
gga-mir-1329	UCUUGGUCUGGUUGUAGAGAUACAGUGAUCACGUUACGAUGGAUUUCUCAAGUAACAACCUCGUAGCUUGAUCACGAUAUCCCUAUGACUUGAGA	--	--	gga-miR-1329-5p	UACAGUGAUCACGUUACGAUGG	77	474	533	97	324	552	403	544	211	570
gga-mir-132a	ACCGUGGCUUUAGAUUGUUACUGUGCUGCUGGGGGGGUAACAGUCUACAGCCAUGGUCG	--	--	gga-miR-132a-3p	UAACAGUCUACAGCCAUGGUCG	151	106	106	144	199	85	132	136	140	105
gga-mir-132a	ACCGUGGCUUUAGAUUGUUACUGUGCUGCUGGGGGGGUAACAGUCUACAGCCAUGGUCG	--	--	gga-miR-132a-5p	ACCGUGGCUUUAGAUUGUUACU	3022	2964	2617	2823	4389	2938	3377	3488	2551	3308
gga-mir-132b	ACCAUGGCUGUAGACUGUUACCCCCCCAGCAGCACAGUAACAAUCUAAAGCCACGGUCG	--	--	gga-miR-132b-3p	UAACAAUCUAAAGCCACGGUCG	3024	2966	2619	2824	4390	2942	3377	3490	2552	3308
gga-mir-132b	ACCAUGGCUGUAGACUGUUACCCCCCCAGCAGCACAGUAACAAUCUAAAGCCACGGUCG	--	--	gga-miR-132b-5p	ACCAUGGCUGUAGACUGUUAC	4	1	1	3	1	0	2	2	0	2
gga-mir-132c	AGCCAUGACUGUAGACUGUUACUGUCCUGUCCCUACGCAGCAGUAAGCAGUCUAGAGCCAAGGUGC	--	--	gga-miR-132c-3p	CAGUAAGCAGUCUAGAGCCAAG	46	125	116	33	79	146	101	158	44	136
gga-mir-132c	AGCCAUGACUGUAGACUGUUACUGUCCUGUCCCUACGCAGCAGUAAGCAGUCUAGAGCCAAGGUGC	--	--	gga-miR-132c-5p	AGCCAUGACUGUAGACUGUUACU	34	13	19	27	48	17	29	27	26	17
gga-mir-133a-2	GUGAGGCCAAAUGCUUUGCUAAAGCUGGUAAAAUGGAACCAAAUCAACUGUUCAAUGGAUUUGGUCCCCUUCAACCAGCUGUAGCUGUGCAUUGAU	--	--	gga-miR-133a-3p	UUGGUCCCCUUCAACCAGCUGU	0	0	3	0	5	0	0	1	2	1
gga-mir-133b	CUCUGCUCUGGCUGGUCAAACGGAACCAAGCCCGUCUUCUUCGGAGGUUUGGUCCCCUUCAACCAGCUAUAGCAGUGUUGAAAA	--	--	gga-miR-133b	UUGGUCCCCUUCAACCAGCUA	0	0	0	0	4	0	0	0	0	1
gga-mir-133c	UGCCUUCCUGGGGCUGGUAAAAAGGAACCAGAUCAACUACAACUGGAUUUGGUCCCCUUCAACCAGCUGCAGUGGGGCA	--	--	gga-miR-133c-3p	UUGGUCCCCUUCAACCAGCUGC	0	0	1	0	4	0	0	0	0	1
gga-mir-1354	CCUGGGCUGGGCCAUGGUGAUGAUGUGCUGAAGCUGUGGCUGGGUGCACAUAUAGUCAGAGGAGCUCUGUUUUAGG	--	--	gga-miR-1354	CAUGGUGAUGAUGUGCUGAAG	2	0	0	0	0	0	0	0	0	0
gga-mir-135a-3	CCCUCUGCUGUGGUCUAUGGCUUUUUAUUCCUAUGUGAUUGCUUUUCCUAACUCAUGUAGGGCGAAAAGCCAUGGGCUACUCAGGGGAGGGACUCC	--	--	gga-miR-135a-5p	UAUGGCUUUUUAUUCCUAUGUGA	0	0	1	1	1	1	0	0	0	1
gga-mir-137	UCUGACUCUCUUCGGUGACGGGUAUUCUUGGGUGGAUAAUACGGAUUACGUUGUUAUUGCUUAAGAAUACGCGUAGUCGAGGAGAGUACCGGCGGC	--	--	gga-miR-137-3p	UAUUGCUUAAGAAUACGCGUAG	0	0	0	0	0	0	0	0	1	0
gga-mir-138-2	GUUGCUGCAGCUGGUGUUGUGAAUCAGGCCGACGGCAAGCGCUUCCUACUAUCCGGCUAUUUCACUACACCAGGGUUGCAUCA	--	--	gga-miR-138-2-3p	UAUUUCACUACACCAGGGUU	8	9	2	4	7	5	4	8	5	6
gga-mir-138-2	GUUGCUGCAGCUGGUGUUGUGAAUCAGGCCGACGGCAAGCGCUUCCUACUAUCCGGCUAUUUCACUACACCAGGGUUGCAUCA	--	--	gga-miR-138-5p	AGCUGGUGUUGUGAAUC	11	0	1	4	13	4	5	7	8	5
gga-mir-1388a	GCGAGGGGCACCUCGAGGACUGUCUAACCUGAGAAUGGUGAAACAUGAGGGUCAAUCUCAGGUUCGUCAGCCCAUGAGAUGCCUUCUC	--	--	gga-miR-1388a-3p	AUCUCAGGUUCGUCAGCCCAUG	113	126	115	114	178	110	115	125	98	135
gga-mir-1388a	GCGAGGGGCACCUCGAGGACUGUCUAACCUGAGAAUGGUGAAACAUGAGGGUCAAUCUCAGGUUCGUCAGCCCAUGAGAUGCCUUCUC	--	--	gga-miR-1388a-5p	AGGACUGUCUAACCUGAGAAUG	1269	794	733	914	1348	762	893	891	630	752
gga-mir-1388b	CAUGGGCUGACGAACCUGAGAUUGACCCUCAUGUUUCACCAUUCUCAGGUUAGACAGUCCUCGA	--	--	gga-miR-1388b-3p	UUCUCAGGUUAGACAGUCCUCG	930	673	606	769	1156	607	740	750	559	652
gga-mir-1388b	CAUGGGCUGACGAACCUGAGAUUGACCCUCAUGUUUCACCAUUCUCAGGUUAGACAGUCCUCGA	--	--	gga-miR-1388b-5p	CAUGGGCUGACGAACCUGAGAUU	106	117	110	106	171	103	114	122	92	132
gga-mir-140	UGCGUCUCUCCGUGUCCUGCCAGUGGUUUUACCCUAUGGUAGGUUACGUCAUGCUGUUCUACCACAGGGUAGAACCACGGACGGGAUGCCGGGGC	--	--	gga-miR-140-3p	CCACAGGGUAGAACCACGGAC	17323	14287	10821	16766	25093	12237	18029	15894	13235	15008
gga-mir-140	UGCGUCUCUCCGUGUCCUGCCAGUGGUUUUACCCUAUGGUAGGUUACGUCAUGCUGUUCUACCACAGGGUAGAACCACGGACGGGAUGCCGGGGC	--	--	gga-miR-140-5p	AGUGGUUUUACCCUAUGGUAG	3350	4758	4346	2557	4301	4603	4049	4827	1519	4406
gga-mir-1416	UGAGGCUGAUACUUUUUCCUUAACUCAUGCCGCUGUGCCUUUAUAUUUUAUUUCACAAUUGUAUGAGUUGAGUACAGAGUAUCAGUCCA	--	--	gga-miR-1416-3p	ACAAUUGUAUGAGUUGAGUACA	4	6	4	3	6	8	2	2	2	0
gga-mir-1416	UGAGGCUGAUACUUUUUCCUUAACUCAUGCCGCUGUGCCUUUAUAUUUUAUUUCACAAUUGUAUGAGUUGAGUACAGAGUAUCAGUCCA	--	--	gga-miR-1416-5p	UCCUUAACUCAUGCCGCUGUG	93	116	104	107	152	96	115	156	84	109
gga-mir-142	GACAGUGCAGUCACCCAUAAAGUAGAAAGCACUACUAAACAGCACUGCAGGGUGUAGUGUUUCCUACUUUAUGGAUGAGUGUACUGUG	--	--	gga-miR-142-3p	UGUAGUGUUUCCUACUUUAUGG	65860	27644	25088	34705	54906	30001	35539	31958	16398	23318
gga-mir-142	GACAGUGCAGUCACCCAUAAAGUAGAAAGCACUACUAAACAGCACUGCAGGGUGUAGUGUUUCCUACUUUAUGGAUGAGUGUACUGUG	--	--	gga-miR-142-5p	CCCAUAAAGUAGAAAGCACUAC	34784	30217	25041	28628	49164	27862	33675	36282	27589	29634
gga-mir-143	UCUCCCAGCCCAAGGUGCAGUGCUGCAUCUCUGGUCAAUUGGGAGUCUGAGAUGAAGCACUGUAGCUCGGGAAGGGAGGA	--	--	gga-miR-143-3p	UGAGAUGAAGCACUGUAGCUCG	71	397	41557	449	155	400	457	648	508	458
gga-mir-1434	AGUGCGUGAUGAUGGAAAAUUUCUUCACUUUGACCUGACUUGUUUGAUUGAAGAAAUUUGAGUAUCUGACGCGAGCU	--	--	gga-miR-1434	GUGCGUGAUGAUGGAAAAUU	87	120	116	60	133	81	122	106	47	96
gga-mir-143	UCUCCCAGCCCAAGGUGCAGUGCUGCAUCUCUGGUCAAUUGGGAGUCUGAGAUGAAGCACUGUAGCUCGGGAAGGGAGGA	--	--	gga-miR-143-5p	GGUGCAGUGCUGCAUCUCUGG	0	0	5	0	0	0	0	0	1	0
gga-mir-144	CCCGCCGCCCUGGGCUGGAUAUCAUCAUAUACUGUAAGUUCACUAUGAGACACUACAGUAUAGAUGAUGUACUCCCCUGGGCUGC	--	--	gga-miR-144-3p	CUACAGUAUAGAUGAUGUACUC	0	0	4	0	1	1	0	0	0	0
gga-mir-144	CCCGCCGCCCUGGGCUGGAUAUCAUCAUAUACUGUAAGUUCACUAUGAGACACUACAGUAUAGAUGAUGUACUCCCCUGGGCUGC	--	--	gga-miR-144-5p	GGAUAUCAUCAUAUACUGUAAG	1	1	9	0	2	0	0	1	0	0
gga-mir-1451	CAGAGCAAGCGCAGGAGCUGCUGCCUCGCACAGGAGCAAGUUACCGCGUUCAGCUCGCCUGCCGUAACUCGCUGCUGUGAGAGGCAGCGGCUCCUGGCUCUCCCUGCUCC	--	--	gga-miR-1451-3p	CGUAACUCGCUGCUGUGAGAGGC	35	22	32	31	43	24	32	23	22	29
gga-mir-1451	CAGAGCAAGCGCAGGAGCUGCUGCCUCGCACAGGAGCAAGUUACCGCGUUCAGCUCGCCUGCCGUAACUCGCUGCUGUGAGAGGCAGCGGCUCCUGGCUCUCCCUGCUCC	--	--	gga-miR-1451-5p	UCGCACAGGAGCAAGUUACCGC	321	179	166	269	439	163	285	261	172	174
gga-mir-1452	AGGGACUGUCUUGAGAUAAGACAGAGGAUAUUAAGCCUGAAAUAAAAAUAAUAUCCUUCUUUCUUGUCUUUUAGUCUC	--	--	gga-miR-1452	UUGAGAUAAGACAGAGGAUAUU	0	0	0	0	1	2	0	1	2	0
gga-mir-1453	GUGCAGGCUCUCUGUGGCUCAGCCCAGCUGCGGUACUGCAUGGUGCUGGGCAGCCUCUCAGUGAGCUCUGUGCU	--	--	gga-miR-1453	UGGGCAGCCUCUCAGUGAGCUCU	3	0	2	0	4	5	7	2	0	1
gga-mir-145	CGUGCUCUCAGGGUCCAGUUUUCCCAGGAAUCCCUUAGGCGCUACGUUGGGGAUUCCUGGAAAUACUGUUCUUGGGGCCACGGCU	--	--	gga-miR-145-3p	AUUCCUGGAAAUACUGUUCUU	0	0	94	2	0	1	0	5	5	3
gga-mir-1454	AUAGUGGCUAUAGAGUGUGUGUAGGGUCUUAAUGUGAGUUUUCUUCAAAUUAAAAGCAUAAGAGCUGUACAAUGAUGAGACUUUGGCUCCCUCUACUGAU	--	--	gga-miR-1454	GUACAAUGAUGAGACUUUGGCUCC	384	450	406	416	740	362	434	517	363	427
gga-mir-145	CGUGCUCUCAGGGUCCAGUUUUCCCAGGAAUCCCUUAGGCGCUACGUUGGGGAUUCCUGGAAAUACUGUUCUUGGGGCCACGGCU	--	--	gga-miR-145-5p	GUCCAGUUUUCCCAGGAAUCCCUU	2	10	363	9	1	2	7	9	7	5
gga-mir-1456	GUCAGAUGGAGCCUGGGCCGAACAGGGAAAGGACGGAGGCGGCCCGCGCGGGGUCGUUCAGUCGGGGUCGUCGCCGUCCCUUCCCCGUUCGACCCGUACCCGCCUGAGCU	--	--	gga-miR-1456-3p	CGGGGUCGUCGCCGUCCCUUC	5	3	4	6	3	2	2	3	4	3
gga-mir-1456	GUCAGAUGGAGCCUGGGCCGAACAGGGAAAGGACGGAGGCGGCCCGCGCGGGGUCGUUCAGUCGGGGUCGUCGCCGUCCCUUCCCCGUUCGACCCGUACCCGCCUGAGCU	--	--	gga-miR-1456-5p	GAAAGGACGGAGGCGGCCCGCGC	55	224	171	130	288	212	249	256	193	262
gga-mir-1457	GCAUCCACAACCUCCUUGGGCAACCUGUUCCAGUGCGUCACCUUUAAAUUAGAUUAUCACACUACAGGCUGCAAAAGGGUUUGUGAG	--	--	gga-miR-1457	CACUACAGGCUGCAAAAGGGUU	0	0	0	1	0	0	0	0	0	1
gga-mir-1458	UUAGUUCAGCCUCAUUUUUUUUAGAGUUCUGGAGUAUCUUAUUGCACAAAAUAUGCUGAGGAGAAAUUCCUGUGAUGCUCAUGAGAAAAAUUGUAGAGCGCUUUUACACU	--	--	gga-miR-1458	UUCCUGUGAUGCUCAUGAGAA	85	101	76	83	126	132	171	163	161	166
gga-mir-1462	GGCAGUGCUGAGUGCAGCUCUCUCCCUGGCUUUCCAUGACAGGUUGGUACCUCUCAUCCUUCCUAUCUGUCCUUGUGAGCCCCAGAGUGAGUGCUGCUGUGUCUCUGCUC	--	--	gga-miR-1462-3p	UAUCUGUCCUUGUGAGCCCCAGA	0	1	0	0	2	0	0	0	0	0
gga-mir-1462	GGCAGUGCUGAGUGCAGCUCUCUCCCUGGCUUUCCAUGACAGGUUGGUACCUCUCAUCCUUCCUAUCUGUCCUUGUGAGCCCCAGAGUGAGUGCUGCUGUGUCUCUGCUC	--	--	gga-miR-1462-5p	UGGCUUUCCAUGACAGGUUGG	0	0	0	0	2	0	0	0	0	0
gga-mir-1463	GAACUUGAGUGCACAGUCUCAUUAAGAUACUCAGAGAAUGAAUGAAAUGAAAGAAAUUUCUACUUCGUUCUAUGAUGCUUUGCUGAGAAUUGAGAAUGGCAGUUAAGUCU	--	--	gga-miR-1463	GUUCUAUGAUGCUUUGCUGAGAAUU	1	0	0	0	0	2	0	0	0	0
gga-mir-1464	GGCGCAGCACCUGCGUGUGUGGCUGUGCUGUUUGCAGGGCCGCCUCGGAUCCGCCCAACGCCGGCUGCCCGCACACAGCACACACAGCACACAGCACACGCGUGCAGCGC	--	--	gga-miR-1464	UGCUGUUUGCAGGGCCGCCUCGGA	1	1	0	0	1	1	0	0	0	2
gga-mir-1465	GCAAGGUGUUAAUGAUGAGCCUUUCAGAGGUGCUGGGUGCUUAUGGCUCCCACGAAGGUCACUUAGAGCUUUGUACACUAACACUCCUGGAAAGGUUCUGGCUGGCACCC	--	--	gga-miR-1465	UUUCAGAGGUGCUGGGUGCUU	0	0	0	0	0	0	0	0	1	0
gga-mir-1467-2	GGGACAGGACAGGUUGUUUUCUCAGCUACAUCGGUGUAAAUCCAGGGCAAUUCUACUGAGGUUCACACCAGAGUAACUGGGAUCAGAAUCUGGCCACCAUCGUCCACCUG	--	--	gga-miR-1467-3p	UCACACCAGAGUAACUGGGAUC	6	1	2	1	4	1	3	2	0	2
gga-mir-1467-2	GGGACAGGACAGGUUGUUUUCUCAGCUACAUCGGUGUAAAUCCAGGGCAAUUCUACUGAGGUUCACACCAGAGUAACUGGGAUCAGAAUCUGGCCACCAUCGUCCACCUG	--	--	gga-miR-1467-5p	UCUCAGCUACAUCGGUGUAAAUC	2	8	3	4	1	6	0	9	1	8
gga-mir-146a	GUGUAUCCUCAGCUUUGAGAACUGAAUUCCAUGGGUUGUAAUUGAAUCCUUUGUCAGACCCAUGGGGCUCAGUUCUUCAGCUUGGAUAUUUCUGUCUUC	--	--	gga-miR-146a-3p	ACCCAUGGGGCUCAGUUCUUCAG	9	13	12	7	24	62	55	68	51	55
gga-mir-146a	GUGUAUCCUCAGCUUUGAGAACUGAAUUCCAUGGGUUGUAAUUGAAUCCUUUGUCAGACCCAUGGGGCUCAGUUCUUCAGCUUGGAUAUUUCUGUCUUC	--	--	gga-miR-146a-5p	UGAGAACUGAAUUCCAUGGGUU	1286	581	669	654	935	1532	1826	1621	788	1149
gga-mir-146b	GGACUGGCUGCUUGGCUUUGAGAACUGAAUUCCAUAGGCGUUAAAGCAUCCAAAAAUGCCCUAUGGAUUCAGUUCUGCAGUUGGGCAGCAAAUAAACCUCCAGCC	--	--	gga-miR-146b-3p	CCCUAUGGAUUCAGUUCUGC	252	574	570	264	456	528	489	611	313	639
gga-mir-146b	GGACUGGCUGCUUGGCUUUGAGAACUGAAUUCCAUAGGCGUUAAAGCAUCCAAAAAUGCCCUAUGGAUUCAGUUCUGCAGUUGGGCAGCAAAUAAACCUCCAGCC	--	--	gga-miR-146b-5p	UGAGAACUGAAUUCCAUAGGCG	52868	71747	73182	36848	81215	71091	69410	69009	26229	58891
gga-mir-146c	GAAGAUGUGACGAAUCUUGGCAGUUCCCAGCUCUGAGAACUGAAUUCCAUGGACUGGUUUCAAUUCCAUGCGUUCAGUCCAUGGUAUUCAGUUCUCUAGCUUGGCUGCAUCAAACUUCACAACUGCUAA	--	--	gga-miR-146c-3p	AGUCCAUGGUAUUCAGUUCUCU	88	200	194	82	232	243	205	281	136	296
gga-mir-146c	GAAGAUGUGACGAAUCUUGGCAGUUCCCAGCUCUGAGAACUGAAUUCCAUGGACUGGUUUCAAUUCCAUGCGUUCAGUCCAUGGUAUUCAGUUCUCUAGCUUGGCUGCAUCAAACUUCACAACUGCUAA	--	--	gga-miR-146c-5p	UGAGAACUGAAUUCCAUGGACUG	177286	137142	131431	119832	207274	164981	181791	174804	87612	149619
gga-mir-147	AAUCUAGUGGAAUCACUUCUGCACAAACUUGACUACUGAAAUCAGUGUGCGGAAAUGCUUCUGCUACAUU	--	--	gga-miR-147	GUGUGCGGAAAUGCUUCUGC	914	643	570	642	1095	937	1298	1171	865	973
gga-mir-148a	GAAGCAAAGUUCUGUGACACUCAGACUCUGGUUACGAUAGCAGUCAGUGCACUACAGAACUUUGUCUC	--	--	gga-miR-148a-3p	UCAGUGCACUACAGAACUUUGU	5046414	1802154	1590485	3132653	4120555	1254019	1987506	1563327	1321676	1564222
gga-mir-148a	GAAGCAAAGUUCUGUGACACUCAGACUCUGGUUACGAUAGCAGUCAGUGCACUACAGAACUUUGUCUC	--	--	gga-miR-148a-5p	AAAGUUCUGUGACACUCAGACU	2501	2496	2136	2235	3808	2075	2498	2801	1940	2365
gga-mir-148b	CGAGGUUCUGUCCUACACUCCGGCUGUGGCUAUGGGCAGUCAGUGCAUCACAGAACUUGGU	--	--	gga-miR-148b-3p	UCAGUGCAUCACAGAACUUGGU	5028	11857	10149	4847	9981	12094	10890	14177	8644	11903
gga-mir-148b	CGAGGUUCUGUCCUACACUCCGGCUGUGGCUAUGGGCAGUCAGUGCAUCACAGAACUUGGU	--	--	gga-miR-148b-5p	GAGGUUCUGUCCUACACUCCGGCU	53	142	112	65	120	128	129	137	80	145
gga-mir-153	AGCGGUUGCCAGUGUCAUUUUUGUGAUGUUGCAGCUAGUAAUAUGAGCCCAGUUGCAUAGUCACAAAAGUGAUCAUUGGAAACUGUG	--	--	gga-miR-153-3p	UUGCAUAGUCACAAAAGUGA	0	2	2	0	2	1	2	1	1	2
gga-mir-155	UGUUAAUGCUAAUCGUGAUAGGGGUUUUUACCUCUGAAUGACUCCUACAUGUUAGCAUUAACA	--	--	gga-miR-155	UUAAUGCUAAUCGUGAUAGGGG	1	2	4	9	1	4	2	7	6	3
gga-mir-1550	CCAGACCUGUGCAGGCUUGGGCUGAUGGGGGUGUAGUGCAGCAGCUAUUUAUCAUGCUUCACUUACACUGCUCACUGGUCUAAGCUGCACCACCCGGG	--	--	gga-miR-1550-3p	CUUCACUUACACUGCUCACUGGU	0	0	1	0	0	0	0	0	0	0
gga-mir-1551	AGGAGUUACUAUAGCUAGCAGCAAAAAGAACUUCAGAUGUGAUUAACUUGGAGCUCUGAGUUUGUGUUGCUGCUUUCUUAGUGCUCUCUU	--	--	gga-miR-1551-3p	UGAGUUUGUGUUGCUGCUUUCU	12	4	6	5	5	4	5	4	4	3
gga-mir-1551	AGGAGUUACUAUAGCUAGCAGCAAAAAGAACUUCAGAUGUGAUUAACUUGGAGCUCUGAGUUUGUGUUGCUGCUUUCUUAGUGCUCUCUU	--	--	gga-miR-1551-5p	CUAGCAGCAAAAAGAACUUCAGA	285	153	158	178	316	189	183	212	122	131
gga-mir-1552	UCUACAUGGGGAGGUUAGUGCGCGGUAAGCUAGGGUGUGAGCUGACAGCACGCUAGCUGCUCUGCACUGACUGCCCCUGUGGA	--	--	gga-miR-1552-3p	CUAGCUGCUCUGCACUGACUG	49	77	72	58	107	79	93	110	78	102
gga-mir-1552	UCUACAUGGGGAGGUUAGUGCGCGGUAAGCUAGGGUGUGAGCUGACAGCACGCUAGCUGCUCUGCACUGACUGCCCCUGUGGA	--	--	gga-miR-1552-5p	UUAGUGCGCGGUAAGCUAGGGUG	86	133	148	89	167	175	179	175	83	173
gga-mir-1554	UGUGUGACUUGUGGGCAGGUGAUGAGGCUUUGCUGCUGCAGUAUUCCAGCAUUGGCUGGCACAUCUGAUUGCUAACAUA	--	--	gga-miR-1554	GCAGGUGAUGAGGCUUUGCUG	1	0	0	0	0	0	0	0	0	0
gga-mir-1555	GAAGGUGUGAAGUCAGCAAACCCUUCACCCUGCCGUGUUCCCUUCAUGCCAGGCAGGGUUAUUGGUUUUGUGUGACAUCGCAUCUC	--	--	gga-miR-1555-3p	CAGGGUUAUUGGUUUUGUGUGA	0	0	0	0	3	2	0	0	0	0
gga-mir-1555	GAAGGUGUGAAGUCAGCAAACCCUUCACCCUGCCGUGUUCCCUUCAUGCCAGGCAGGGUUAUUGGUUUUGUGUGACAUCGCAUCUC	--	--	gga-miR-1555-5p	AGCAAACCCUUCACCCUGCC	0	0	0	0	1	0	1	0	0	0
gga-mir-1557	GUGAGGCAAUUCCAGCCGCUCAGCCGACGGGCAGGCUCACCCGUCGGCUGAGCGGCUGCAAUUGCCUCAC	--	--	gga-miR-1557	CCCGUCGGCUGAGCGGCUGC	1	6	9	3	12	6	3	11	18	4
gga-mir-1559	UAGACUCCUUUCGAUGCUUGUAUGCUACUCCCAAGAAUGCUAACAGGAGUUACAUGUAUGCAUCGAGCAGAGACUA	--	--	gga-miR-1559-3p	AGUUACAUGUAUGCAUCGAGCA	49	54	53	28	99	45	69	68	50	51
gga-mir-1559	UAGACUCCUUUCGAUGCUUGUAUGCUACUCCCAAGAAUGCUAACAGGAGUUACAUGUAUGCAUCGAGCAGAGACUA	--	--	gga-miR-1559-5p	UUCGAUGCUUGUAUGCUACUCC	58863	35929	30881	42181	61639	31691	40049	40130	28487	33254
gga-mir-1560	UCCUUAGUCACUGCGUGGGGGUGGCGGCGCGAGCAGAGAGGCGCUGCCGUGUCCAAAGCAGCAUCUCUGGACGCGCUCGUUCCUUCUGCGUGGCUCCGCUUGGA	--	--	gga-miR-1560-3p	GCAUCUCUGGACGCGCUCGUUC	54	66	67	74	89	51	91	97	60	58
gga-mir-1560	UCCUUAGUCACUGCGUGGGGGUGGCGGCGCGAGCAGAGAGGCGCUGCCGUGUCCAAAGCAGCAUCUCUGGACGCGCUCGUUCCUUCUGCGUGGCUCCGCUUGGA	--	--	gga-miR-1560-5p	GCGGCGCGAGCAGAGAGGCGCU	0	0	1	1	0	1	0	0	1	0
gga-mir-1561	CCGCCUCCGGCCGGGUUUGCGGCCGCUUUUUGUUCCCGGCCGCGGGGCUUCGGAGCGGAACGGCCGCCGCGUGCCGUGGGGGUGG	--	--	gga-miR-1561	GCCGGGUUUGCGGCCGCUUUU	5	1	2	1	3	1	3	3	2	1
gga-mir-1563	AGCCCAAAGCACAUGAUGAGGAAGCACUGAAACUGACUCUGUAUGAAGUGCAUUCAAUCCAAUGCUGAGCU	--	--	gga-miR-1563	GCACAUGAUGAGGAAGCACUGAAA	53	70	74	30	74	70	107	72	20	33
gga-mir-1564	GUGCUGCAAUGAACACGGCAGUAGAGGUAGCGCUGUGGUUGGAAGCCUCCUCUGCCGUGCUGGUUGUGAAC	--	--	gga-miR-1564-3p	CUCCUCUGCCGUGCUGGUUGUG	0	0	0	0	1	0	0	0	0	0
gga-mir-1564	GUGCUGCAAUGAACACGGCAGUAGAGGUAGCGCUGUGGUUGGAAGCCUCCUCUGCCGUGCUGGUUGUGAAC	--	--	gga-miR-1564-5p	GCAAUGAACACGGCAGUAGAGGU	0	0	1	0	0	0	0	0	0	0
gga-mir-1571	AGGCGUAGGGACACAGCACUGCUGUCUGCCUCCGAAGCUGAGCUGUUCAGCAUCACUCUGUUUCCUAUCCAGGCAGCACUGCUGUGCACCCAUCACCU	--	--	gga-miR-1571	UGUUUCCUAUCCAGGCAGCACU	0	0	0	0	1	0	3	0	0	0
gga-mir-1572	GCGGGACUGCAGGAGGCCCAGGGCCGUUUGUCAGGCUGUCCUGUUAUUCCUGCUUGGGAACCUGACACACGGGCCUGCUUUCUUGCAUGUGUUGU	--	--	gga-miR-1572	GAACCUGACACACGGGCCUGC	1	0	0	0	0	0	1	0	0	0
gga-mir-1573	GCCAGAUCAGGACCUCAGACCUCUGUGCAGUGCCCUCUGUGUUCUGCAGGUGCCAGUCUGAGUUGGUCAGAGC	--	--	gga-miR-1573	UGUUCUGCAGGUGCCAGUCU	1	1	2	1	0	4	4	6	0	3
gga-mir-1574	CAGCCAAUGCUCUGUGACUUCUCCUUGUCAGAGCUGGGGUAUACUGACAGGAGGAUGUCAGGAAGCUUCUGCUG	--	--	gga-miR-1574-3p	ACAGGAGGAUGUCAGGAAGCUU	0	0	0	0	0	0	1	0	0	0
gga-mir-1578	CCAGUGUUUGUGUCCGAUAGCGCACCGCGUGCCGUGCAUCUGCUGUGCCGUUCUGACACAGCUCUGG	--	--	gga-miR-1578	UGUGCCGUUCUGACACAGCUCU	0	2	0	0	0	0	0	0	0	0
gga-mir-1579	GCCGUGGCGGGAAGGGAUGGGCGCGUGCGCGGGCUCCGCCUCACCGCCGUCUGCCGCCCAGCCAGGC	--	--	gga-miR-1579	CGUGGCGGGAAGGGAUGGGCG	0	0	0	0	1	0	0	1	0	0
gga-mir-1581	GCGGGACGCUGCGAGCCGAAGGGGUGGGCGCUGCGUGGGUGUCCGCGGUCACCCGGCGCGCGGUCCCUCGGCUGCCUGCCUCGCGC	--	--	gga-miR-1581	CGAGCCGAAGGGGUGGGCGCUGC	0	0	0	0	0	0	0	0	0	1
gga-mir-1583	UCGCUGGGCGGAGGGCGCGGGUCGCCUUCCGUCCCGCGGCUCUCGGGCGGCCGUAGGGCCGUGGGACGGCAGCUCCGAGCCGUGCGCCGUGCCGGCGG	--	--	gga-miR-1583	CGUAGGGCCGUGGGACGGCA	0	0	0	1	0	0	0	0	0	1
gga-mir-1585	GCACAGCUCUGGGGGGCAGUGCCCAGGUGUGGUUAAUCCUGCUGAUGAGAAGUCAGGAGGCUGCAGGUGGGCUCAGCCCUCAGUGCUGGGC	--	--	gga-miR-1585	AGUGCCCAGGUGUGGUUAAUCCUG	0	0	0	0	0	1	1	0	0	0
gga-mir-1589	GCAGUGUGCAGAGAGGACACUCUGACAGAGGCACCGCUGCCCAGCAGCCUCUGCUGAUCGUCUUUUCCUUCCAAUCUGC	--	--	gga-miR-1589	CAGCCUCUGCUGAUCGUCUUUU	0	0	0	0	0	0	1	0	0	0
gga-mir-1590	UGGAUGGAAAUAGGUAUCUCCAGAGAACAGUUUGUCCCACUUGUUUUUGACGUCUGUCGUAGCAAGGGACAAAUUGCUCUCUGGAAGUACAUUUCUCCA	--	--	gga-miR-1590	AGGGACAAAUUGCUCUCUGGAAG	3	7	5	6	8	8	11	9	0	5
gga-mir-1591	CCCAUGAUCUGAUUCAUUGCCUGGCUCUGCAAAUGCUUCCCUAAUGUUGCAGACUUGGCCAUGGGUAGGAGCAAUGGG	--	--	gga-miR-1591-3p	CAGACUUGGCCAUGGGUAGGA	1	2	1	3	2	0	2	0	1	0
gga-mir-1591	CCCAUGAUCUGAUUCAUUGCCUGGCUCUGCAAAUGCUUCCCUAAUGUUGCAGACUUGGCCAUGGGUAGGAGCAAUGGG	--	--	gga-miR-1591-5p	UGAUUCAUUGCCUGGCUCUGC	10	12	9	13	19	16	25	25	21	17
gga-mir-1592	CUUGGCACUGCCUCAGACAACGGGUGUGCUUUCCUUUCACACACAUCUGCUGCUGAGCGCUGCCAGG	--	--	gga-miR-1592	CACUGCCUCAGACAACGGGUGU	0	0	0	0	0	0	0	1	0	0
gga-mir-1595	AACAAGCACGAGUGUGGUGGAGCUCAUGGAGCCUCCCCUUAGCCCCGCUGUCCUACUGCUGGAUU	--	--	gga-miR-1595-5p	AAGCACGAGUGUGGUGGAGCUC	0	0	0	0	1	4	3	0	3	1
gga-mir-1596	UGGACUUUGUUUCAUUCUCCUUCAAUCCAUCUUUGUCAUGAUUUACAAAAAGAACAAAGGUGGCCGUGGGUGAAUGAAGCCAGGCAUCCA	--	--	gga-miR-1596-3p	AAAGGUGGCCGUGGGUGAAUGA	1	2	0	0	0	0	1	1	1	0
gga-mir-1596	UGGACUUUGUUUCAUUCUCCUUCAAUCCAUCUUUGUCAUGAUUUACAAAAAGAACAAAGGUGGCCGUGGGUGAAUGAAGCCAGGCAUCCA	--	--	gga-miR-1596-5p	AUUCUCCUUCAAUCCAUCUUUGU	2	1	0	0	1	0	1	1	0	2
gga-mir-15a	CCUUGGCAUAACGUAGCAGCACAUAAUGGUUUGUGGGUUUUGAAAAGGUGCAGGCCAUAUUGUGCUGCCUCAAAAAUACAAGG	--	--	gga-miR-15a	UAGCAGCACAUAAUGGUUUGU	325	173	124	198	292	136	214	174	130	149
gga-mir-15b	UGAGGCCUUAAAGUACUCUAGCAGCACAUCAUGGUUUGCAUGCUGUAGUGAAGAUGCGAAUCAUUAUUUGCUGCUUUAGAAAUUUAAGGAA	--	--	gga-miR-15b-3p	GAAUCAUUAUUUGCUGCUUUA	116	57	63	97	108	69	57	74	37	68
gga-mir-15b	UGAGGCCUUAAAGUACUCUAGCAGCACAUCAUGGUUUGCAUGCUGUAGUGAAGAUGCGAAUCAUUAUUUGCUGCUUUAGAAAUUUAAGGAA	--	--	gga-miR-15b-5p	UAGCAGCACAUCAUGGUUUGCA	1193	501	394	714	1058	434	701	521	394	386
gga-mir-15c	UGAGGAGAUGUAGCAGCACAUCAUGGUUUGUAGGGACAAGGAGAUACAGACCAUUCUGGGCUGCCUCAUUACCUCA	--	--	gga-miR-15c-3p	CAGACCAUUCUGGGCUGCCUCA	35	28	18	26	45	21	13	17	23	29
gga-mir-15c	UGAGGAGAUGUAGCAGCACAUCAUGGUUUGUAGGGACAAGGAGAUACAGACCAUUCUGGGCUGCCUCAUUACCUCA	--	--	gga-miR-15c-5p	UAGCAGCACAUCAUGGUUUGUA	1292	1220	999	1014	2202	1018	1553	1288	767	1112
gga-mir-1608	UCUCAUCUGGUGCCCCCGGGAUGGGACAGUGGCUGCGCCCUCUGUGAAGGGAAUGGAGGGCUCAGCAGCUGUGCCCGUGCCUGGCAGAGUGGA	--	--	gga-miR-1608	UGGGACAGUGGCUGCGCCCUCU	0	0	0	0	0	0	1	0	0	0
gga-mir-1609	UGACCUGGGCAGCCAGUGAGGCUGAGGCUGUGCUGGUUGUCUUUGUGUCAGGUACAAGCUGCGCAGACCCACAGGCACUGGCUGCCUUAAAUCA	--	--	gga-miR-1609	AGGCUGAGGCUGUGCUGGUUGU	0	0	0	0	2	2	1	2	3	1
gga-mir-1610	CAUGGCGCCGCUCGAGCCCGCAGAGGCCGCCGGGAGCUGCAGUGCGCGCGGCAUGGCUUGUGGUGGAACGGGCGGCUCCCCUGUCGUG	--	--	gga-miR-1610	UGGCUUGUGGUGGAACGGGCG	1	0	0	0	0	0	1	3	2	1
gga-mir-1612	CUUUUAAGCAUCCAAUUGGCUCUUUUCUUUCUUUCUUUUUUUAUGGUAGAGGAAGGAAAAGGAGCUGACUGGGCAGCUUGGAGG	--	--	gga-miR-1612	GAAGGAAAAGGAGCUGACUGGG	0	0	0	0	0	0	1	0	0	0
gga-mir-16-1	GUCUGUCAUACUCUAGCAGCACGUAAAUAUUGGUGUUAAAACUGUAAAUAUCUCCAGUAUUAACUGUGCUGCUGAAGUAAGGCU	--	--	gga-miR-16-1-3p	CCAGUAUUAACUGUGCUGCUGAA	216	113	115	104	202	132	170	140	101	107
gga-mir-1617	CCCAACAGCUAGCACUCAGCAGUUCUAAGGCAGCUGAUUUCUCCUUGUGUUUCAGAGGCCUUCAGAUACUGUUUUGUGGCUGGCAUGGG	--	--	gga-miR-1617	AGAGGCCUUCAGAUACUGUUUU	0	0	0	0	0	0	2	2	2	3
gga-mir-1618	CUGCGUGCUGCAUCCUGGCUCCUGGCGUCCUGCACGUGCUAUUGGAGAGCCCGGAGCCAGGCUGCUGUUCUCCAGGCAG	--	--	gga-miR-1618-3p	GAGCCCGGAGCCAGGCUGCUGU	0	1	0	0	0	1	0	0	0	0
gga-mir-1622	GAGCAGGCAUAUGGCAGAGUUAGAUCUCUCUUGUGAGCGUGUGAUGCAUGACUACACAUAUGAUGAGUACUGAUGAGACGUGCCACAUGUGCACAUC	--	--	gga-miR-1622	CACAUAUGAUGAGUACUGAUG	0	0	0	0	1	0	0	0	0	1
gga-mir-16-2	CCUACUUGUUCCGCCCUAGCAGCACGUAAAUAUUGGUGUAGUAAAAUAAACCUUAAACCCCAAUAUUAUUGUGCUGCUUAAGCGUGGCAGAGAU	--	--	gga-miR-16-2-3p	CCAAUAUUAUUGUGCUGCUUAA	16	13	6	11	30	17	15	20	13	14
gga-mir-1625	GCUGUUGGGCUUGGACCAGGGCUCUUCCUGCUGGCUGGUUCCUGGAUAAGCAGCAGAAUAUCCCUGCCAUUCCCUGCUGC	--	--	gga-miR-1625-5p	UGGACCAGGGCUCUUCCUGCUGGCU	5	8	14	12	24	29	35	31	7	23
gga-mir-1626	AGUGUGUUGAUGCCAUUUCCAUGGCAGACUUUCUAGGCUGAAGAUUUCUGAAAUCUCUGGAAGUUGCCCUGGACGUGGUAUUCAAUGCCU	--	--	gga-miR-1626-3p	UCUGGAAGUUGCCCUGGACGUG	2	0	0	0	1	0	5	0	0	0
gga-mir-1626	AGUGUGUUGAUGCCAUUUCCAUGGCAGACUUUCUAGGCUGAAGAUUUCUGAAAUCUCUGGAAGUUGCCCUGGACGUGGUAUUCAAUGCCU	--	--	gga-miR-1626-5p	UUUCCAUGGCAGACUUUCUAGGCU	3	1	1	0	1	0	0	2	1	1
gga-mir-1627	GUCUGAAGUGACAUGUGGUUGAUGGCGUUAACUCUUCUGUAGCCAGCCACGCUACUGUCACUGGUGAGAU	--	--	gga-miR-1627-5p	GAAGUGACAUGUGGUUGAUGG	0	0	1	0	0	0	0	0	1	0
gga-mir-1631	GCUCUGGAUUAGCGAAACUGGCGACGUGGGACGGUCACCGACCCGGCCCCGCGCCCUGCCUCGCCCUCCGGGGU	--	--	gga-miR-1631	AAACUGGCGACGUGGGACGGUC	2	2	0	4	3	1	1	0	4	2
gga-mir-1635	GGACCUGCCGUGAGAACCCCAGUGCCCAGGCUGUGCUGUGCUCUGGGGGCACGCUCAGCUCUUCCCCUGGCACACAGCCUGGGAGCAGGGAGUCCUCGCCUCUUGCC	--	--	gga-miR-1635	UGCCCAGGCUGUGCUGUGCUCUGGG	22	14	14	19	27	18	25	25	23	24
gga-mir-1636	CAGGCAUCCAUCUGCUGCCCCGUCACUCCUGAUACCGCUGUGCUGGUAAGGUGCAGGUGAUGGCGGGGCUGCCGGUGUGCCAUGCCUG	--	--	gga-miR-1636	UGCAGGUGAUGGCGGGGCUG	0	0	1	3	3	2	3	0	2	1
gga-mir-1641	GAUGCAGGGCAUUUCCUGAGGAUUAAUGACUGUCUGGGGUCAUCAUCUCCUCCCAGUUAGUUAUUAAUCCCCAGGAAAUACUCUGUGCCUUGAUC	--	--	gga-miR-1641	UGAGGAUUAAUGACUGUCUGGG	1	0	1	2	0	1	0	2	0	0
gga-mir-1642	UGCAGGCUGAGAGGCUGUCAGUUUGUGGGGGUGAAGUAGUUGGGACUCUGCAGACUGCAGCAUCUUGCACUGCA	--	--	gga-miR-1642	UGAGAGGCUGUCAGUUUGUGGGG	0	0	0	0	0	0	0	1	0	0
gga-mir-1643	UCUUGGAAGUAUAUGCUGAUUCUUAUCACGAGGAGCACUUUUUUGAAAGCACUUUUAUAAAAGUGCUGCUGGUGGAAGAAGCUGCCUGUAUGAGG	--	--	gga-miR-1643-3p	UAAAAGUGCUGCUGGUGGAAGAA	0	1	0	0	2	0	0	0	0	0
gga-mir-1644	GUGUCCCCAGGUAGCGCUGAGCCCAGCAGGCAGUGCUGUGCCAAUCUGGCUGCUCUGUUGUGCAGGGCUGUGCUCCCAGGGUGUGC	--	--	gga-miR-1644	UCUGUUGUGCAGGGCUGUGCU	5	4	2	2	10	7	2	3	1	6
gga-mir-1647	CCACAUAGUGGCUCUCGGACCCUCUUUUCUCUGCCUGAGGGGUACUCUGAGGUACAAGAGUUGCCCCGUAGGCAUGGCAAGGUGGUUCUGAGCAGCACAGCUAGAGG	--	--	gga-miR-1647	UCUCUGCCUGAGGGGUACUCU	0	0	0	0	0	0	0	2	1	0
gga-mir-1648	UGGCCGGCGGCUCGGCUCGGCUCCGCUCACACCAGGAGCAGCGGCUCGGCGUGGUGGGAGUGGAGCGGAGCUGUCCGCCGUAGCCG	--	--	gga-miR-1648-5p	CGGCUCGGCUCGGCUCCGCUC	0	0	0	0	3	3	5	2	2	5
gga-mir-1649	GUGCUGUUGGCUCUCCUCCUCCUCCUGCAGAAGGUGCGGCUGUGCGCUCCCCAACGGCUCCGUGCACUCUGCAGGCACAGGAGUGAGCCCUGACCCAC	--	--	gga-miR-1649-5p	UCCUGCAGAAGGUGCGGCUG	2	1	0	5	7	0	3	8	3	4
gga-mir-1650	GGAAGCUCUGCCAGUGGCAAGCUGAAGGCCAGGGAGCAGCCACAGCAGCUAACUCCUCUGAGCUCAGCUUCGCCUCUGCCAGUCUCUCUGUCC	--	--	gga-miR-1650	UCCUCUGAGCUCAGCUUCGCCUCU	0	1	1	0	1	0	0	0	0	0
gga-mir-1651	UCCAGGGGGUGGAAGCUAAGACUGAUAAAAGCAAGCAAAUUAUUUACAGUUUGCUUUUGUUGGCCUCUGCUGCCGGGUCCUGGA	--	--	gga-miR-1651-3p	UUGCUUUUGUUGGCCUCUGCUG	16	26	16	20	32	24	41	36	24	32
gga-mir-1651	UCCAGGGGGUGGAAGCUAAGACUGAUAAAAGCAAGCAAAUUAUUUACAGUUUGCUUUUGUUGGCCUCUGCUGCCGGGUCCUGGA	--	--	gga-miR-1651-5p	GCUAAGACUGAUAAAAGCAAGC	0	2	0	1	0	1	0	0	0	1
gga-mir-1653	UCAGGACCGCUCUGUUCCCAUUUGUAUGCCCAGCACUGGUCCUGGUGUCUGCUAUGGUUUCCACAGGAGCUGUGCUGCAUGCAGGUGUGGAUGCAGCAUCUUGG	--	--	gga-miR-1653	CAGGAGCUGUGCUGCAUGCAGG	0	2	2	1	1	0	0	3	1	0
gga-mir-1654	GAUGUCAGUAGAAAAAAUUGAGGCUUGCUGGUGGAGGGAGCUGAGCAUGGCUCAAUCACUAUUACCAGCAGUAGAAGUUUUGAUUUAAGGGAUC	--	--	gga-miR-1654	UUGCUGGUGGAGGGAGCUGAG	1	0	1	1	0	3	2	1	2	4
gga-mir-1655	GGGGAAACGUGUUUCAACACUGUGUCAGCUGGUCUUGGGUAAAUGCUAUUGUUCCUGCAGUAUUUACCCAUGGUGGGCUGAUACAGUGCUGGAGCACAGCCUC	--	--	gga-miR-1655-3p	AUUUACCCAUGGUGGGCUGAUA	3	0	1	0	2	1	1	3	0	0
gga-mir-1655	GGGGAAACGUGUUUCAACACUGUGUCAGCUGGUCUUGGGUAAAUGCUAUUGUUCCUGCAGUAUUUACCCAUGGUGGGCUGAUACAGUGCUGGAGCACAGCCUC	--	--	gga-miR-1655-5p	UCAGCUGGUCUUGGGUAAAUGC	2	0	0	0	2	1	1	1	1	4
gga-mir-1656	UCUCUGUCACCAGCGGGCAUUGGCAUCACUGGCAUGGCUGUGAUGUCAUGAGUGCUGGCAGCAGGA	--	--	gga-miR-1656	UCACCAGCGGGCAUUGGCAUCA	0	0	1	0	1	0	0	0	0	0
gga-mir-16-2	CCUACUUGUUCCGCCCUAGCAGCACGUAAAUAUUGGUGUAGUAAAAUAAACCUUAAACCCCAAUAUUAUUGUGCUGCUUAAGCGUGGCAGAGAU	--	--	gga-miR-16-5p	UAGCAGCACGUAAAUAUUGGUG	5234	3243	2948	3650	5597	2719	3493	3215	1872	2493
gga-mir-1662	UCUAUGGGUUUGACAUCAUCAUACUUGGGAUGUAUGACACAAAGUCCCAAGCAGGCUGAUGUCAGGCCCAAGA	--	--	gga-miR-1662	UUGACAUCAUCAUACUUGGGAU	527	924	837	435	968	887	827	1012	566	1008
gga-mir-1663	UUCGGGAGGGCAGUGUUGGGUACCACUGUCCUGGGUGCCUGGCAGAGCUCGUGCACUGGCAUCCAGAACAGCGGUACCCAAGGUUGCUCACGUGCUACUGGA	--	--	gga-miR-1663-3p	UGGCAUCCAGAACAGCGGUAC	122	362	294	162	415	268	317	399	279	359
gga-mir-1663	UUCGGGAGGGCAGUGUUGGGUACCACUGUCCUGGGUGCCUGGCAGAGCUCGUGCACUGGCAUCCAGAACAGCGGUACCCAAGGUUGCUCACGUGCUACUGGA	--	--	gga-miR-1663-5p	UACCACUGUCCUGGGUGCCU	0	1	0	0	1	0	0	0	0	0
gga-mir-1666	GCCAGGAGCAAAGCACGAGUUAACGCCACGGGGCUGAGGCUGAGCUGCAAACUUUCACAGCUUCAGAGCGUGGCUGCAGCGCGUGCUGGC	--	--	gga-miR-1666	UAACGCCACGGGGCUGAGGCUG	3	5	5	2	16	3	11	13	6	9
gga-mir-1668	GAGGGCUGCCCUGCAGGUGGGCUGGGAGCACAGGCACUGUGGGCUUCGUGUGGUGCUGUGUCCUCACUCACCUUCAUGGCUUGCAGAAUC	--	--	gga-miR-1668-3p	UGCUGUGUCCUCACUCACCUU	3	5	1	1	2	1	3	4	3	2
gga-mir-1668	GAGGGCUGCCCUGCAGGUGGGCUGGGAGCACAGGCACUGUGGGCUUCGUGUGGUGCUGUGUCCUCACUCACCUUCAUGGCUUGCAGAAUC	--	--	gga-miR-1668-5p	GUGGGCUGGGAGCACAGGCACU	0	0	0	0	0	0	0	0	1	1
gga-mir-1669	GCCCCCGCUGCCGGCUGCGCUGCUCUGCGCCCAAACGGACGUCGUGCCCGGAACCGUGGGCUCAGAGCAGGCACAGCUGGCGGGGAGGGGC	--	--	gga-miR-1669	GUGGGCUCAGAGCAGGCACA	0	0	1	0	2	0	1	0	0	0
gga-mir-1674	GGUAAGAGCAUUCCUGCAGGGCUAUGAUGCUGGAUUUUCUGAGCAAAGGGAUGCUGUUGGGAUGUUUCGGUGGGUUGGUGCUGGCAGGCUUGGGCU	--	--	gga-miR-1674	GGGCUAUGAUGCUGGAUUUUCUGAG	57	25	31	21	23	46	58	22	1	25
gga-mir-1675	GCCUUCCCGCUUGGCCCCGCUCCCGCUCAGGGCGGUGUCAGGCGGCGCCGCCGGACGCCAUCUUGACUGUGGGCAGCUCGGCUUCAGGUCGGCAGAGAGC	--	--	gga-miR-1675	GGACGCCAUCUUGACUGUGGGCAG	0	0	0	0	0	1	0	0	0	0
gga-mir-1677	AGGGUCUGAUCCUGCACCGCUGAAGUCAAUGGAAGUUUUGUCAUUGACUUCAGUAGGAGCAGGAUUUGAACCU	--	--	gga-miR-1677-3p	UGACUUCAGUAGGAGCAGGAUU	249	210	214	167	297	214	263	246	155	176
gga-mir-1677	AGGGUCUGAUCCUGCACCGCUGAAGUCAAUGGAAGUUUUGUCAUUGACUUCAGUAGGAGCAGGAUUUGAACCU	--	--	gga-miR-1677-5p	UCCUGCACCGCUGAAGUCAAU	0	1	2	3	3	1	0	3	1	5
gga-mir-1681	UUGAUGUAUUUAGUUAUUAAUUGCUAAUUUAGUGUGACAAGAAUGAGAUACUUUCACAUGAUGUCUUGCUGAUGGAAGUAAUUUUUGUUGAUGCAGUUAG	--	--	gga-miR-1681	UUCACAUGAUGUCUUGCUGAUG	40	31	36	21	43	59	54	57	30	30
gga-mir-1683	GCUGUGCCAGGCUCCACUGGCAAGAUGCUUUUUGUCACCUGGAUGUGAGAUGGUCAGUUCUGGGACAGUCACAGCAUCUUUCUGGUUUAUGCUGUGUCAGC	--	--	gga-miR-1683	UCUGGGACAGUCACAGCAUCUUU	0	0	0	0	0	0	0	1	1	0
gga-mir-1684a	UGGAUCGGGUUUGAAAGGAGAGCUCUGCUUCCUCAUACAUACUCAUCUUUUCUAUGGAUAAGUAUGAGGAAAUGGAGCUCUCCUUCCAUUCCACCUGUUUUA	--	--	gga-miR-1684a-3p	AAGUAUGAGGAAAUGGAGCUCU	378	267	273	248	372	334	371	417	195	268
gga-mir-1684a	UGGAUCGGGUUUGAAAGGAGAGCUCUGCUUCCUCAUACAUACUCAUCUUUUCUAUGGAUAAGUAUGAGGAAAUGGAGCUCUCCUUCCAUUCCACCUGUUUUA	--	--	gga-miR-1684a-5p	AGCUCUGCUUCCUCAUACAUAC	0	0	0	0	0	0	1	0	0	0
gga-mir-1684b	GCUGCCAAAUGGAUCGGGUUUGAAAGGAGAGCUCUGCUUCCUCAUACAUACUCAUCUUUUCUAUGGAUAAGUAUGAGGAAAUGGAGAUCUCCUUCCAUUCCACCUGUUUU	--	--	gga-miR-1684b-3p	AAGUAUGAGGAAAUGGAGAUCU	0	0	1	0	0	1	0	0	0	0
gga-mir-1685	GUUUUUUAGUGGCACAGUUGGAGUCACUACCAGUGCUGUGUUUGACUACGUAUGUAACCACAGUAAUGGUAUGAACUCAGAUGUGCUACAGAAAU	--	--	gga-miR-1685-3p	ACAGUAAUGGUAUGAACUCAGA	8	1	1	6	0	1	4	1	0	2
gga-mir-1685	GUUUUUUAGUGGCACAGUUGGAGUCACUACCAGUGCUGUGUUUGACUACGUAUGUAACCACAGUAAUGGUAUGAACUCAGAUGUGCUACAGAAAU	--	--	gga-miR-1685-5p	UGGAGUCACUACCAGUGCUGUG	9	6	12	5	5	6	12	13	3	11
gga-mir-1689	GGUGUUAUGUCUGGGCAGAAGAUCUCUGCUUACAGUGUCUGGGGGGAUCAUGCGGCAGCCCCGGUGACUGGAAGCAGCGUUGACUUCUGGGCAGUUCUGUCUCC	--	--	gga-miR-1689-3p	CCGGUGACUGGAAGCAGCGUUGA	0	1	0	0	5	1	3	5	0	1
gga-mir-1689	GGUGUUAUGUCUGGGCAGAAGAUCUCUGCUUACAGUGUCUGGGGGGAUCAUGCGGCAGCCCCGGUGACUGGAAGCAGCGUUGACUUCUGGGCAGUUCUGUCUCC	--	--	gga-miR-1689-5p	UCUCUGCUUACAGUGUCUGGGG	0	0	4	1	0	0	0	0	3	0
gga-mir-1693	CCUCUGAAACUCUCUAAUGGUGUCUGGGCAAAGGAUGAAGCUGUGAUGUUUGGCACCAGAACACCACAGUGUCAGGCAGCCACACUUCGGGGAGAACACUUG	--	--	gga-miR-1693	GCAAAGGAUGAAGCUGUGAUG	0	1	2	0	0	1	0	1	1	0
gga-mir-1695	UGCGGCCAAAGAGCACAGUUUGGUCAUGGAGCCUCACCUCUGGAAUGCCCAAUGGCCGUCCUGUGCCACUUGUGCUGCA	--	--	gga-miR-1695	GAGCACAGUUUGGUCAUGGAGC	0	0	0	0	0	0	0	1	0	0
gga-mir-1696	GCUGCUGUGAUGUGAGCUGAGCAUCUGCAAGCAUGGCCCAGCUUGCCUUGUGCGGAUACCCCACAGAAGC	--	--	gga-miR-1696	CUGCUGUGAUGUGAGCUGAGCAUC	10	3	9	11	30	8	21	9	7	15
gga-mir-1697	GACAGAGGGGAGUCAUGCAGGAACAUGGGCAGCAGUCACUCCCUGCUCUCAUGGGACUGUGUGCAGCUUCUCCCAUGUC	--	--	gga-miR-1697	CUCUCAUGGGACUGUGUGCAGC	1	0	0	0	0	0	0	0	0	0
gga-mir-1698-2	GCGCGGCACCUGCUCCGGCCGCCGGCUGCAGGGAUGCUCCUGCCCUCCGCCGAGCACUGGCGAGGCUGCGGCAAUCCCUGCGCCGGCGCCCGGCAGCCGCUGCCGGC	--	--	gga-miR-1698	CGAGGCUGCGGCAAUCCCUGCG	0	1	3	0	2	0	0	0	2	1
gga-mir-1699	GCCUGGAAGCCCUGCGCACCCGCCCUUGGCAUGCUCCUCUCGGCCUCUGGAAACAUCCCCAGAGGGACAUGGCAGGGCAAGGUGCUCAAGGCAUAGC	--	--	gga-miR-1699	CCAGAGGGACAUGGCAGGGCAA	0	0	0	0	1	0	0	0	0	1
gga-mir-16c	GCUCUAGCAGCACGUAAAUACUGGAGUGGGGGAUCGCCUGUUGCUCUCCAGUAUUGCAUUGCUGCUUUAGU	--	--	gga-miR-16c-3p	CCAGUAUUGCAUUGCUGCUUUA	1	2	5	1	5	0	4	2	0	3
gga-mir-16c	GCUCUAGCAGCACGUAAAUACUGGAGUGGGGGAUCGCCUGUUGCUCUCCAGUAUUGCAUUGCUGCUUUAGU	--	--	gga-miR-16c-5p	UAGCAGCACGUAAAUACUGGAG	13923	13714	11895	11640	20795	12667	16223	16370	9885	11795
gga-mir-1700	UGGAAGAGCUGGAGGCACACGUUAUCCUUUGCUAUGCCUAUGAUGGGUGUGAUUACCUCCAUCAGAGGGAUAGGAUGGACAGCUGGUGUCAGUGAAACUA	--	--	gga-miR-1700	CAUCAGAGGGAUAGGAUGGAC	0	0	0	0	0	0	0	1	0	0
gga-mir-1703	AGCUUGCCGCAGGAUUCAGAGGCUGUAGGUCCCGUGCUUUAAUUAAAAGAACGAAGCUCGUGACUUCAGCUCCAGCAUCCGUGGCAGCU	--	--	gga-miR-1703-5p	AGAGGCUGUAGGUCCCGUGCUUU	17	21	8	13	36	10	21	21	16	17
gga-mir-1705	GCUGAGAGCUUUCCUCAACUGUGUGCUGAUUUCAUUAGACUUUUUCCUGACAAGAAAUCUGGAAGUCAGCACAUGCUGAGAAGAAUCUGC	--	--	gga-miR-1705	AAUCUGGAAGUCAGCACAUGCU	0	0	0	0	0	0	0	0	1	0
gga-mir-1706	GCUUGGUCGCCUCAUCUCUCUUCUCACUUUUUAUUGUGAGGUUUCGGUGUGGAGGUGGGAUGAGGUUCCCGAGC	--	--	gga-miR-1706	UGUGGAGGUGGGAUGAGGUUCC	0	1	1	0	0	0	0	0	0	3
gga-mir-1707	AUGCUCCCUCUGCGAUGCGAGAUGCAGAGCUCGCUGAAAUGCUUGAGUUUGUAAUGGCUUUGAGCGGGAUCUGUUAUCGUGCAUAUUUGGGCUCAU	--	--	gga-miR-1707	UUUGAGCGGGAUCUGUUAUCGUG	6	3	0	1	1	2	4	1	1	3
gga-mir-1708	CUGACCUAAUGCUUGGGAUGGGGUGUGGAAUGAAUCCUUGUUUGCUUCUGAGGAAGGAUUGAUUGUUCACCCUCAUUCUGAAAUUAGAAAGCAG	--	--	gga-miR-1708	UGGGGUGUGGAAUGAAUCCUU	8	7	5	4	6	10	8	11	8	4
gga-mir-1710	AACCAGCUGCAAUUUCAUCUGCUGCAUAACCAUCCAGUAAUUAUGCAUGGCUCUGCUGGCAGAGGAAUGGCAGUGAGGUU	--	--	gga-miR-1710	UCAUCUGCUGCAUAACCAUCCA	0	0	0	1	2	0	1	0	0	1
gga-mir-1712	GCCCUUCUGGCUCCAGUCUUAACUACAGGCAAUGCUGACAUUCUCCUUCAGUUAUCAGUGGAGUUUGGAGUGC	--	--	gga-miR-1712-3p	UUCAGUUAUCAGUGGAGUUUGG	16	37	36	17	26	24	37	28	15	19
gga-mir-1715	GGCUAAGAGAAGGAAGCAGAGGAUCAGUAGAAGUCAGCUGUGCAGGCAGUGCUGAGCGAUGCAGCUGACACUGCGGGUACCUCUUUUCCAUGCUCUGUAACC	--	--	gga-miR-1715-5p	AGGAUCAGUAGAAGUCAGCUGUGC	7	2	3	2	3	0	3	0	1	3
gga-mir-1716	GCUGCAUUUCCUGUGCCGCAGAGCGGGGCGGCUGUGAGCUGAGCUGCACGGUGACGGCCCGGCUUCCUGCCGCCCUGGCUGCGAGCUGGAAACCUCAACCGCGGC	--	--	gga-miR-1716	AGCGGGGCGGCUGUGAGCUGAGCU	15	19	24	14	23	21	19	18	13	15
gga-mir-1717	GCUGAGAGCAGGCCCGGUUAACUCUCUAACCUGACAGAAAACUAUCUACUUUUCUAGGUUAGUUUCCUGUCUGCUCAGGGAGUUACCUUGGCUUGUAAAGU	--	--	gga-miR-1717	ACUCUCUAACCUGACAGAAAACU	1	0	1	0	1	1	1	5	1	1
gga-mir-1718	UGUAACUUUUGGCCAUGUUCCUUUGCCCCUAAGCUUUUCAGAAUUAAAAACUAAGGACAGAGGAACGGAGUCAAAAUACA	--	--	gga-miR-1718	ACUAAGGACAGAGGAACGGAG	0	0	0	0	0	0	2	0	0	0
gga-mir-1719	UUGAGAAGUACUUGUUUGUACCAAAAGAUGAUGAGUUGCUGAUGUGCUUUGUCGAGGUAACGCUGUUUCCUGGGUGCAGUAUCGCUUAA	--	--	gga-miR-1719	AAAGAUGAUGAGUUGCUGAUG	5	4	1	1	1	3	6	2	3	1
gga-mir-1721	GGGUAAGUAUUUUAGGUGGUUAUGCUGUGCCACCCAGGGGGGACAGAGAUGAUGUUGGUCUGAUGUGCUGUCCC	--	--	gga-miR-1721	AGAGAUGAUGUUGGUCUGAUG	1	1	1	0	0	0	5	0	1	0
gga-mir-1723	GCUGCAUGAGGCUCAGCCCUGCAGAGAGCUGCACAUUUCGUGUCCCACCUCAUGCUGCUGGGAGCGGAAUGUGCAGCCUCACUGCUGUACUGAAGCACUGCCAGGC	--	--	gga-miR-1723	UGGGAGCGGAAUGUGCAGCCUCA	1	0	0	3	1	0	2	1	1	0
gga-mir-1724	UGUUCGUGCUGUGCACCGCGGGGUGCUGAGCGUUGGCUGCGCUGCGUCCCCAACAGCAACCCGGCUCCGCUCAGGUCCUGCCUUGCGCCGCGUCCUGGAACA	--	--	gga-miR-1724	UGCUGAGCGUUGGCUGCGCUGCG	0	1	0	1	0	5	2	0	0	0
gga-mir-1727	GGACAGACUUAGAUCAGCAGGAAAAGCUGCUCUAAUGAACUGAAGGUUUUGACAGCCAGCCUAGUGUUCAUAUGAACAGCUAUUUCUUGUUGCUGAGAAAACUGCC	--	--	gga-miR-1727	AAGCUGCUCUAAUGAACUGAAGG	2	9	6	1	6	7	7	1	2	4
gga-mir-1728	GUGAAUUAGUUCAUCUGGUUGAUCCAUUGGAAGACUGAGCUUGAGGGUGAAAGAGGUAAACAGGCUUCUGUAGAUCAGCCAGCUGACCUGAUUCAU	--	--	gga-miR-1728-3p	AGGCUUCUGUAGAUCAGCCAGC	3	4	0	8	16	0	4	6	2	2
gga-mir-1728	GUGAAUUAGUUCAUCUGGUUGAUCCAUUGGAAGACUGAGCUUGAGGGUGAAAGAGGUAAACAGGCUUCUGUAGAUCAGCCAGCUGACCUGAUUCAU	--	--	gga-miR-1728-5p	UGGUUGAUCCAUUGGAAGACUGA	2	1	0	2	1	3	1	0	0	1
gga-mir-1729	CCUGCAUCCCUUACUCACAUGAGUAGUCGUAUCUAUUUCAGUGGGACUACUCGGUGAGUAAGGAUAGCAGG	--	--	gga-miR-1729-3p	CUACUCGGUGAGUAAGGAUAGC	55	35	41	49	75	25	48	35	38	55
gga-mir-1729	CCUGCAUCCCUUACUCACAUGAGUAGUCGUAUCUAUUUCAGUGGGACUACUCGGUGAGUAAGGAUAGCAGG	--	--	gga-miR-1729-5p	AUCCCUUACUCACAUGAGUAGUC	1717	444	427	867	1196	447	627	539	413	408
gga-mir-1731	CUUGGCCUCUGCUGGAAGCCGGGUACUUGACUGCAGGCACUGCUGCUCUGUUCCAGAUUGGCAGUUCCUUGGUCUUGUCCUUGUCUCCAGUUCCUUCCUAAG	--	--	gga-miR-1731-5p	ACUUGACUGCAGGCACUGCUGCU	3	1	4	2	3	5	3	5	1	2
gga-mir-1734	UCAGAUGCUGAAAUAUGCCCCAAUGUAUAAGCUAUUUGUACUUCUGCUCAGUGCUUAUGUAUUGAGGCAUAUUUCAGCAUCUGA	--	--	gga-miR-1734	AUAUGCCCCAAUGUAUAAGCU	0	0	0	3	3	1	0	2	0	1
gga-mir-1736	GAUGACACAUGAGGUUGAGGGCAAUUCCUGAUAGGUGCUGAGCACCAUCUAGCUGCAAAGUCAGCACCUUCGGAACUGUCCUCAACCUUGUCUGAGAUC	--	--	gga-miR-1736-3p	AGCACCUUCGGAACUGUCCUCA	2	1	0	0	0	1	1	0	1	1
gga-mir-1737	CCUGCUGCUGCUGCAGCACUGCUGCGCUCGGUGUCCCACUGCCCCUCAGCAGCACCGUCCCGGGCUCCGCUCUGUGCUGUGAGCAGCAGGAGG	--	--	gga-miR-1737	CAGCACUGCUGCGCUCGGUG	3	6	3	9	9	5	6	9	9	6
gga-mir-1738	CACUGCUGGUGGACUGACUGCUCAGAGGGAUUGGGCUGCUGCAUGGUCCUGCCCUGUGCCCACUGGGAAGUCUGUGUCCAUUGCUGCAGUG	--	--	gga-miR-1738	ACUGACUGCUCAGAGGGAUUGG	0	0	0	0	0	1	0	1	0	0
gga-mir-1739	GUGAGUUAUGCCAGUGCUGCCCCAGCUGGCUCCAUGCCCCUUGGGCUGGCAAGCUCCCACAGGACAGGUAGCCAGGCUGGGGCUGCUCUUCAC	--	--	gga-miR-1739	CACAGGACAGGUAGCCAGGCUGG	0	0	1	0	0	0	0	0	0	1
gga-mir-17	GUCAGAGUAAUGUCAAAGUGCUUACAGUGCAGGUAGUGAUAUAUAGAACCUACUGCAGUGAAGGCACUUGUAGCAUUAUGUUGAC	--	--	gga-miR-17-3p	ACUGCAGUGAAGGCACUUGU	107	96	75	89	159	96	123	116	78	101
gga-mir-1740	UGAUGUGGAAUUACCCUGAGUAAUGUAGUUUAAGAGGAUAGGUCUUAAGUUUUACAGUGUGAUCAUCCAAUUAAACCACAAAACUCAGGGAAAACUAAAGCA	--	--	gga-miR-1740-5p	UGUAGUUUAAGAGGAUAGGUCUU	1	0	2	0	2	2	0	6	0	2
gga-mir-1741	CUUCCAGGUGCCUGAUCCAGAAUCCAUUAAGUUUAAAAAGUAUCUUUAAUGGCUCUGGAUUACACCUUGGAAG	--	--	gga-miR-1741	AUGGCUCUGGAUUACACCUU	8	4	9	5	7	3	3	4	1	11
gga-mir-1743	AAAGUAGGCUCCACUGUGUUAAUCCUCUUGGAAUGCAGCAAUUAUCACCUACCAUAUAGGUGUUAAGUGCUGAAUUUCAAAGGGAUUAUCACUUUCCUCCUUU	--	--	gga-miR-1743	UGGAAUGCAGCAAUUAUCACCU	0	0	0	1	0	0	0	0	0	0
gga-mir-1744	GGAGUCAGGACCCAGUGCUGCUCUGUUGAACUCAAAAGCUGAACCCUGUUGUUGACUUCAACAGGAGCAAGACUGAGCCCUGAUUUUCC	--	--	gga-miR-1744-3p	ACUUCAACAGGAGCAAGACUGA	0	0	0	0	1	0	0	0	0	0
gga-mir-1745	AGUGUGCCUGCUGGGUGCUCUGCUUGGCAAACUGCUCACUUUUUCCAGACCCCUCAGGUUGCCGUGCAGAUUAUCUAGCACAACACU	--	--	gga-miR-1745	UGCUCUGCUUGGCAAACUGCUC	0	0	0	0	0	0	0	1	0	0
gga-mir-1747	CCAGGGUGCUGUGCACUUGAAUGGAGUUCUGGGUGUUCUCAUGGAUCCUGAAUCCCUUCAAGUGGACAAAACGUUGG	--	--	gga-miR-1747-3p	CCUGAAUCCCUUCAAGUGGACA	1	0	0	0	1	0	0	0	0	1
gga-mir-1747	CCAGGGUGCUGUGCACUUGAAUGGAGUUCUGGGUGUUCUCAUGGAUCCUGAAUCCCUUCAAGUGGACAAAACGUUGG	--	--	gga-miR-1747-5p	UGCACUUGAAUGGAGUUCUGGG	49	30	33	40	47	39	46	33	26	35
gga-mir-1751	CGGCUACAGCAAAGUGAGCUGCUCUGUUCCUGCAUCCCACAGGAAGCAGUUUGGGAUGAAGGACGAGGGCAGACCGCGUUGCUUGUGCCG	--	--	gga-miR-1751-5p	UGAGCUGCUCUGUUCCUGCAUCC	0	0	1	0	1	1	0	0	0	0
gga-mir-1754	CUGCUCGUGCUGGAGCUGUUCUGGCUGGGUCACUGUGCUGUACCCAGGGCAGCUCACAGCACGGGGGG	--	--	gga-miR-1754-3p	AGGGCAGCUCACAGCACGGGG	0	0	0	0	1	0	0	2	2	0
gga-mir-1754	CUGCUCGUGCUGGAGCUGUUCUGGCUGGGUCACUGUGCUGUACCCAGGGCAGCUCACAGCACGGGGGG	--	--	gga-miR-1754-5p	UCGUGCUGGAGCUGUUCUGG	5	4	2	1	4	1	2	2	3	1
gga-mir-1756a	UGGGCCAGAAUCUCAGCUGGUGUAAGUCAGCAGAGCUCCACUGACAUUAUUAGUGCUCCAGUGAUUCACACCAGCUGUGAAUCUGGUCUA	--	--	gga-miR-1756a	UCCAGUGAUUCACACCAGCUGU	1	2	6	7	3	0	8	4	3	2
gga-mir-1758	GGCUCCGUCUCCCCUUUGUGGGCUUUGAUGAAGGAAAGCUCCUCACCAAGCACUUGUCGGGCUAUGUAGUC	--	--	gga-miR-1758	UCACCAAGCACUUGUCGGGCUAU	0	0	0	0	0	0	1	0	0	0
gga-mir-17	GUCAGAGUAAUGUCAAAGUGCUUACAGUGCAGGUAGUGAUAUAUAGAACCUACUGCAGUGAAGGCACUUGUAGCAUUAUGUUGAC	--	--	gga-miR-17-5p	CAAAGUGCUUACAGUGCAGGUAGU	3286	2125	1972	2251	3574	2136	2540	2217	1079	1727
gga-mir-1763b	UCGCCUUCCCUUCCCGCCCUUCCGGAAGGGCGGGAAGGGCGGGAAAGGAAGGCGAAG	--	--	gga-miR-1763b-3p	AAGGGCGGGAAAGGAAGGCGA	0	0	0	0	0	0	0	0	0	1
gga-mir-1764	ACCUGCUUGGCGUUCCAUGGUGGCUCAGGCAGCAGGAGGCUUGUGAGAUGCUGGCGUUCAAGCUGCUUGUUGGCUGGGGAGCUGUGGAUGUGGACAACUAGGU	--	--	gga-miR-1764-3p	AGCUGCUUGUUGGCUGGGGAG	0	0	0	0	0	1	0	0	1	2
gga-mir-1765	CGAGGGCUCCCGGCAGCCACGGGAGGAGCGGAGCGCGGCCCUGCGCUGCGGGCCCGGAGCCGCGGGGAGCGCCUGUGCCGUGCGGGGGUUGCGGGCUGCGGGUCG	--	--	gga-miR-1765	CGGAGCGCGGCCCUGCGCUG	0	0	0	0	0	0	2	0	0	0
gga-mir-1768	UAUCAGCUCAUCAGCAUGACAAUCCUCUGCUGCCUUGGGAGUUGUGAGCAGAGGAUUGUCGUGCUGAUGAGUUGAUA	--	--	gga-miR-1768	GAGCAGAGGAUUGUCGUGCUGA	0	0	0	0	4	0	0	0	0	0
gga-mir-1769	GUGUGGAUGUGUGUGGUGUGGCCUUCAGGCUUUUCUCACACCUGUUGAGCUCUGCAGUCAAGUGUGAAAUCUGCCUGAAAGUCAUUCCAACAUUCAAAUAUGC	--	--	gga-miR-1769-3p	AGUGUGAAAUCUGCCUGAAAGUC	269	202	220	123	239	205	197	194	53	160
gga-mir-1769	GUGUGGAUGUGUGUGGUGUGGCCUUCAGGCUUUUCUCACACCUGUUGAGCUCUGCAGUCAAGUGUGAAAUCUGCCUGAAAGUCAUUCCAACAUUCAAAUAUGC	--	--	gga-miR-1769-5p	CUUCAGGCUUUUCUCACACCUG	22	31	11	11	27	16	22	22	10	23
gga-mir-1771	CAGCAGAGAGUCUCAGAGGCACUGAACCUUGGCAGGUUUUAAACCUGAGGGACCUCCAAGGCUGUUUCCUCUGAAUUUUGAUGCUG	--	--	gga-miR-1771	CUCCAAGGCUGUUUCCUCUGA	1	0	2	0	1	1	2	2	4	1
gga-mir-1772	CCGCUGCUCGCCCGCUGCCAGCGGAGAACGAGUUGUGCCGUUCCCUCGUUGUCUGUUCGGUGGCAGCGG	--	--	gga-miR-1772-5p	CGCUGCCAGCGGAGAACGAGUU	11	0	2	4	2	0	1	0	0	5
gga-mir-1774	GGGAAUCUAACCCGUAAAGCAGGGGCGCCAGCAGGAGGUGCUUGUUCUCAUGUCUGCCCCUGCUGAGGUUCUGCUUCUC	--	--	gga-miR-1774	CCCCUGCUGAGGUUCUGCUUC	0	0	0	0	0	0	0	4	3	2
gga-mir-1777	GCUUCACCUUCCCCUCCAGCUGUGGGCGGUGCGGGGCGGCGUCAGGGCCCACUGCCACAGCGGCGUCACCGCAUCGCCCGGGGUGGGAGUGGGGC	--	--	gga-miR-1777	GUGGGCGGUGCGGGGCGGCG	0	1	0	0	0	4	1	2	0	0
gga-mir-1780	AGUCAGGGCUGGGGAGCAGCAGUAACAGCAGCUGCUGGUUCUGCCUCUGCGACUGCAUCUCCACUCCUCUGUUGCU	--	--	gga-miR-1780	UCUGCGACUGCAUCUCCACUC	0	0	0	0	0	0	0	2	0	0
gga-mir-1781	GGAGACAAGGAGCGUGUUUAACAGCUGAGUGAUUUAAAGCAAUCAAAUUCCUUUGGCUUUAAAUCAUGCAGCUGUUGAACAAGCUCUUGCUUC	--	--	gga-miR-1781-3p	UUUAAAUCAUGCAGCUGUUGA	95	76	89	76	141	86	93	99	64	77
gga-mir-1781	GGAGACAAGGAGCGUGUUUAACAGCUGAGUGAUUUAAAGCAAUCAAAUUCCUUUGGCUUUAAAUCAUGCAGCUGUUGAACAAGCUCUUGCUUC	--	--	gga-miR-1781-5p	AACAGCUGAGUGAUUUAAAGCA	32	19	15	28	31	26	22	19	14	15
gga-mir-1783	CUGAAGUGUUAUGAAAUCGUGCUCUGAACGAGCUGAGAGGCAUGCUACUUUCUGAUCAUUGCAUCCAGCUCUCUCAUUGCUCAUUUCAUAACUCCUUUCAG	--	--	gga-miR-1783	UGCUCUGAACGAGCUGAGAGGCA	1	0	0	1	1	0	3	0	0	0
gga-mir-1784	UGGACCAAUUUCUUGGGGCCCAAUUCUGCUCUUAUUGAAAUCAGUGAGAGUUCUGCCAUUGACUUAAAUAGGAGCAGAAUUGGGACCUAAGAAGAGAUUUCCA	--	--	gga-miR-1784-5p	UUCUGCUCUUAUUGAAAUCAGU	0	0	0	0	1	0	0	0	0	0
gga-mir-1784b	UUCUGCUCCUAUUUAAGUCAAUGGCAGAACUCUCACUGAUUUCAAUAAGAGCAGAAUU	--	--	gga-miR-1784b-3p	UGAUUUCAAUAAGAGCAGAAUU	0	0	0	0	1	0	0	0	0	0
gga-mir-1786	UCUGCUCCCUGACUGCUUCUAAUUCCUUAACACAACAGGAAACAAAUUCAGCAUUAAAAUAUGAUUCUUUUCUGCUGUGUUACUGAAUUAAAAGUACUUCAAAGAGAGA	--	--	gga-miR-1786	AUUCUUUUCUGCUGUGUUACU	21	40	48	17	47	43	26	41	21	50
gga-mir-1790	GGCGGGGCGGGAUGCCGCUGGGGCCGGGCCUCGUGCCGUGCUCUGCUGGGCCGGAGAAGGCGGGUGAGGGCGGUGGGGGAAGGGAAGCGGAGCUGUUUCUUCGCU	--	--	gga-miR-1790	CGGGUGAGGGCGGUGGGGGA	2	0	0	1	0	0	0	1	0	0
gga-mir-1791	UGAAGCACCAUGUUGGGCUGCAUCAGUCAUGCCAUGUUAUGAAACCUAACGCGAUGUGACUGAUGCAGGCUGACGUGAUGUGUCA	--	--	gga-miR-1791-3p	GCGAUGUGACUGAUGCAGGCUG	3	4	2	4	3	5	3	3	3	6
gga-mir-1791	UGAAGCACCAUGUUGGGCUGCAUCAGUCAUGCCAUGUUAUGAAACCUAACGCGAUGUGACUGAUGCAGGCUGACGUGAUGUGUCA	--	--	gga-miR-1791-5p	UGGGCUGCAUCAGUCAUGCCAUG	0	1	0	0	0	1	0	0	0	0
gga-mir-1792	UCCAAAGCCACCUCUAUGCUGCGAUAGCUCAGGAACACUGCAGUCAAGAACACAUACUGGAGUGUUCCUGGGGUAUCACAGCGUAGGGGUGGUUUUGGA	--	--	gga-miR-1792	GCGAUAGCUCAGGAACACUGCAG	2	7	5	9	14	10	9	12	5	9
gga-mir-1793	UCUGCUAAGCGGCAGAAGUAAUGUAAGGAGCAGAAGUGUGAAGCAGUUUAAGUCUGCUCACAACUGACUACUUAUGUUCUUUUCUGUUGCCGUCAGA	--	--	gga-miR-1793	UGUAAGGAGCAGAAGUGUGAAGC	1	0	0	0	2	0	0	0	0	0
gga-mir-1797	GGGCUGAGGCUCGCAGUCCAAGUCUCUGCCCAGGACCAACUGCUGCAGCCACAACAGCUUGGAACUGAGCAGGAACUGCACAGCUGUGGUUUCCAUGGCCU	--	--	gga-miR-1797	GCUUGGAACUGAGCAGGAACUG	0	0	0	1	0	0	0	0	0	1
gga-mir-1798	CUCAUAAUUAGUUUUAUUCAGUUAACGUGACACUUUAGAAAACCUGUAAUGCUAUAAGUGGUUUUCAGAAGUGUAGCGUUUAUGGGAUAAAGUGAG	--	--	gga-miR-1798-3p	UGGUUUUCAGAAGUGUAGCGUU	61	75	103	52	110	88	101	99	68	112
gga-mir-1798	CUCAUAAUUAGUUUUAUUCAGUUAACGUGACACUUUAGAAAACCUGUAAUGCUAUAAGUGGUUUUCAGAAGUGUAGCGUUUAUGGGAUAAAGUGAG	--	--	gga-miR-1798-5p	AACGUGACACUUUAGAAAAC	183	199	185	166	337	187	203	237	136	219
gga-mir-1800	CCUGCCGUGACUACGUGAUGCGAUCUGAUGGCUCAGAGGCUGAUUGCUGUCCUCUGCAUCCUGCUGGCUGCUCAGG	--	--	gga-miR-1800	ACUACGUGAUGCGAUCUGAUG	0	0	0	0	0	0	0	3	0	1
gga-mir-1802	CAAGUCACAGGGUGCAGUGACUGCUUUUGUGCUUAUACAGAGUAAAUAAGCACAUCUGUAUUCCCUUAUUCCUGUACUUG	--	--	gga-miR-1802	CAGUGACUGCUUUUGUGCUUAU	0	0	0	0	0	0	1	0	0	0
gga-mir-1808	CUAUUUGUGUCUUCAGGCUUUGUUGGGAAUGAAUACAUAUUGUUCUGCAAACACAUAUGGUCAAUUCCCAUCACCUCCUGAGGCAGACUAG	--	--	gga-miR-1808	UUUGUUGGGAAUGAAUACAUAUU	1	7	3	2	1	3	0	1	1	4
gga-mir-1812	CUUUAUUGGGAACCUAGAUAUAUACUGUAUACUGUGUCAAGGUUUAGAUGACAUACUAUACAGUAUAUAUCUAGGUUUCUAAUACAAG	--	--	gga-miR-1812-5p	AUAUAUACUGUAUACUGUGUCA	19	4	2	8	14	7	9	4	4	5
gga-mir-1813-2	GCAUAAGAACUUCUGUGGCUGCAAGGAGAGCUGCCAAUGCGCUUGCAGAAAUAGCAGCAGUAUUUUAUUCUUGC	--	--	gga-miR-1813	UUCUGUGGCUGCAAGGAGAG	1	6	5	2	8	4	3	1	2	2
gga-mir-181a-1	UGUAGUGGUUGCUUCAGUGAACAUUCAACGCUGUCGGUGAGUUUGGAAUUUAAGUGAAAACCAUCGACCGUUGAUUGUACCCUCCAGCUAACCAUCCUCCUCCU	--	--	gga-miR-181a-3p	ACCAUCGACCGUUGAUUGUACC	5353	4155	3465	4132	6861	3518	4487	4219	3207	3957
gga-mir-181a-2	GCCAUCUUUGGAUAGCUUCAGUGAACAUUCAACGCUGUCGGUGAGUUUGAGAACUAAGAAAAACCAUCGACCGUUGACUGUACCUUGAGGU	--	--	gga-miR-181a-5p	AACAUUCAACGCUGUCGGUGAGU	9323	11312	11416	7129	14172	12027	12804	13447	6573	10762
gga-mir-181b-1	AAAAGGUCACAAUCAACAUUCAUUGCUGUCGGUGGGUUUAACUAUGUGGACAAGCUCACUGAACAAUGAAUGCAACUGUGGCCCCACAU	--	--	gga-miR-181b-1-3p	UCACUGAACAAUGAAUGCAAC	553	353	326	485	942	209	286	314	284	294
gga-mir-181b-2	CUAAUGGCUGCAAUCAACAUUCAUUGCUGUCGGUGGGUUUUCAUUGCUAUCAACUCACUGAUCAAUGAAUGCAAACUGCGGACCA	--	--	gga-miR-181b-2-3p	UCACUGAUCAAUGAAUGCAAA	1	3	3	0	2	9	3	3	1	3
gga-mir-181b-2	CUAAUGGCUGCAAUCAACAUUCAUUGCUGUCGGUGGGUUUUCAUUGCUAUCAACUCACUGAUCAAUGAAUGCAAACUGCGGACCA	--	--	gga-miR-181b-5p	AACAUUCAUUGCUGUCGGUGGG	4149	4296	4346	2786	5360	5167	4945	5141	2346	3940
gga-mir-182	GGCUGCUUUUGGCAAUGGUAGAACUCACACUGGUGCGCUCGCAGGAUCCGGUGGUUCUAGACUUGCCAACUACAGCCCCGGG	--	--	gga-miR-182-5p	UUUGGCAAUGGUAGAACUCACACUG	266	142	365	142	209	149	162	134	69	105
gga-mir-183	ACUCCUGUUCUGUGUAUGGCACUGGUAGAAUUCACUGUGCAACCCCGCGGUCAGUGAAUUACCAUAGGGCCAUAAACAGAGCAGAGAAAGACCCGCGA	--	--	gga-miR-183	UAUGGCACUGGUAGAAUUCACUG	169	136	391	112	193	142	134	140	99	126
gga-mir-184	CCGCUCUCACCCCCUUAUCACUUUUCCAGCCCAGCUUCUUCGCUCUGACUGUUGGACGGAGAACUGAUAAGGGU	--	--	gga-miR-184-3p	UGGACGGAGAACUGAUAAGGGU	654	488	521	488	796	557	600	607	353	500
gga-mir-184	CCGCUCUCACCCCCUUAUCACUUUUCCAGCCCAGCUUCUUCGCUCUGACUGUUGGACGGAGAACUGAUAAGGGU	--	--	gga-miR-184-5p	CCUUAUCACUUUUCCAGCCCAGC	4	6	6	4	5	6	3	9	1	3
gga-mir-184b	CCUUAUCAGUUCUCCGUCCAACAGUCAGAGCGAAGAAGCUGGGCUGGAAAAGUGAUAAGGGGG	--	--	gga-miR-184b-3p	UGGGCUGGAAAAGUGAUAAGGGG	4	6	6	4	5	6	3	9	1	3
gga-mir-184b	CCUUAUCAGUUCUCCGUCCAACAGUCAGAGCGAAGAAGCUGGGCUGGAAAAGUGAUAAGGGGG	--	--	gga-miR-184b-5p	CCUUAUCAGUUCUCCGUCCAAC	3	2	9	7	15	3	5	8	8	4
gga-mir-187	AAACUAUUGUGAGACCUCCGGCUACAACACAGGACAUGGGAGCUUUUCUGAACCCUCGUGUCUUGUGUUGCAGCCAGAGGGGCACA	--	--	gga-miR-187-3p	UCGUGUCUUGUGUUGCAGCC	23	18	20	10	19	16	25	18	21	31
gga-mir-187	AAACUAUUGUGAGACCUCCGGCUACAACACAGGACAUGGGAGCUUUUCUGAACCCUCGUGUCUUGUGUUGCAGCCAGAGGGGCACA	--	--	gga-miR-187-5p	GGCUACAACACAGGACAUGGGA	0	1	0	0	0	0	0	0	0	0
gga-mir-18a	GUGCUUUUUGUACUAAGGUGCAUCUAGUGCAGAUAGUGAAGUAGAUUAGCAUCUACUGCCCUAAGUGCUCCUUCUGGCAUAAGAAGUUAUGUC	--	--	gga-miR-18a-3p	ACUGCCCUAAGUGCUCCUUCUG	24	9	14	11	13	13	17	18	11	10
gga-mir-18a	GUGCUUUUUGUACUAAGGUGCAUCUAGUGCAGAUAGUGAAGUAGAUUAGCAUCUACUGCCCUAAGUGCUCCUUCUGGCAUAAGAAGUUAUGUC	--	--	gga-miR-18a-5p	UAAGGUGCAUCUAGUGCAGAUA	545	248	189	297	422	235	301	282	147	189
gga-mir-18b	CGUGGUCCUUGUGUUAAGGUGCAUCUAGUGCAGUUAGUGACGUAGCGUAGAAUCUACUGCCCUAAAUGCUCCUUCUGGCACAAG	--	--	gga-miR-18b-3p	UACUGCCCUAAAUGCUCCUUCUGGC	11	9	12	8	10	13	10	15	2	8
gga-mir-18b	CGUGGUCCUUGUGUUAAGGUGCAUCUAGUGCAGUUAGUGACGUAGCGUAGAAUCUACUGCCCUAAAUGCUCCUUCUGGCACAAG	--	--	gga-miR-18b-5p	UAAGGUGCAUCUAGUGCAGUUA	117	56	53	66	110	45	72	74	37	33
gga-mir-190a	UGCAGGACUCUGUGUGAUAUGUUUGAUAUAUUAGGUUGUUAUUUAAUCCAACUAUAUAUCAAACAUAUUCCUACAGUGUCCUGCC	--	--	gga-miR-190a-3p	CUAUAUAUCAAACAUAUUCCU	66	6	20	18	36	11	23	16	8	10
gga-mir-190a	UGCAGGACUCUGUGUGAUAUGUUUGAUAUAUUAGGUUGUUAUUUAAUCCAACUAUAUAUCAAACAUAUUCCUACAGUGUCCUGCC	--	--	gga-miR-190a-5p	UGAUAUGUUUGAUAUAUUAGGU	482	199	205	177	336	406	413	322	101	199
gga-mir-190b	CCCUGCCUCUGUCUGAUAUGUUUGAUAUUAGGUUGUUUGAUUGGAAACCAACUAAAUAUCAAACAUAUUCUUACAGCGGCAGGGC	--	--	gga-miR-190b-5p	UGAUAUGUUUGAUAUUAGGUUG	14	4	7	6	2	7	6	10	5	7
gga-mir-191	CAACGGAAUCCCAAAAGCAGCUGUCCCCGCAGCGCCCAGCUGCCCUGGGAUUUCGUUACC	--	--	gga-miR-191-3p	CUGCCCUGGGAUUUCGUUACC	29	40	25	20	32	25	25	33	28	16
gga-mir-191	CAACGGAAUCCCAAAAGCAGCUGUCCCCGCAGCGCCCAGCUGCCCUGGGAUUUCGUUACC	--	--	gga-miR-191-5p	CAACGGAAUCCCAAAAGCAGCUG	12770	18629	17783	10938	20902	19853	20091	22269	10539	17377
gga-mir-193a	AGCUGAGGGCUGGGUCUUUGCGGGCGAGAUGAGAGGUUCGUGUCUUCAACUGGCCUACAAAGUCCCAGUUCUCGGCU	--	--	gga-miR-193a-3p	AACUGGCCUACAAAGUCCCAGU	3	5	3	5	8	5	4	9	6	5
gga-mir-193a	AGCUGAGGGCUGGGUCUUUGCGGGCGAGAUGAGAGGUUCGUGUCUUCAACUGGCCUACAAAGUCCCAGUUCUCGGCU	--	--	gga-miR-193a-5p	UGGGUCUUUGCGGGCGAGAUGA	68	49	57	49	55	56	83	75	82	81
gga-mir-193b	GUGGUUCCAGAGUCGGGGUUUUGGGGGCGAGAUGAGCUUAUGUUUUAUCCAACUGGCCCACAAAGUCCCGCUUUUGGUGGUCA	--	--	gga-miR-193b-3p	AACUGGCCCACAAAGUCCCGCUUU	747	424	314	489	777	461	645	678	376	396
gga-mir-193b	GUGGUUCCAGAGUCGGGGUUUUGGGGGCGAGAUGAGCUUAUGUUUUAUCCAACUGGCCCACAAAGUCCCGCUUUUGGUGGUCA	--	--	gga-miR-193b-5p	CGGGGUUUUGGGGGCGAGAUGA	14	8	8	18	21	10	25	18	9	12
gga-mir-194	UGGUGCUCUCAUAUGUAACAGCAACUCCAUGUGGACUACACUGACUUCCAGUGGAGAUGCUGUUACUUUUGAUAG	--	--	gga-miR-194	UGUAACAGCAACUCCAUGUGGA	28	9	33	14	42	8	13	8	6	8
gga-mir-196-5	AACUGCUCUGUGGUUUAGGUAGUUUCAUGUUGUUGGGGCUCCACCUUUCUCUCUACAGCACGAAACUGCCUUAAUUACUUCAGUUGAUAUCAUC	--	--	gga-miR-196-5p	UAGGUAGUUUCAUGUUGUUGG	0	0	0	1	1	0	0	0	0	0
gga-mir-199-2	GAAGCGUCCGGAGAUCCUGCUCCGUCGCCCCAGUGUUCAGACUACCUGUUCAGGACAAUGCUGUUGUACAGUAGUCUGCACAUUGGUUAGACUGGGCAAGGGAAAGCA	--	--	gga-miR-199-3p	UACAGUAGUCUGCACAUUGG	2982	3669	3392	2979	5441	3069	3371	3701	2908	3312
gga-mir-199-2	GAAGCGUCCGGAGAUCCUGCUCCGUCGCCCCAGUGUUCAGACUACCUGUUCAGGACAAUGCUGUUGUACAGUAGUCUGCACAUUGGUUAGACUGGGCAAGGGAAAGCA	--	--	gga-miR-199-5p	CCCAGUGUUCAGACUACCUGUUC	2976	2366	2018	1929	2280	2679	2615	2781	1217	2262
gga-mir-19a	GCAGUCUUCUGUUAGUUUUGCAUAGUUGCACUACAGGAAGAAUGUAGUUGUGCAAAUCUAUGCAAAACUGAUGGUGGCCUG	--	--	gga-miR-19a-3p	UGUGCAAAUCUAUGCAAAACUGA	626	422	417	227	523	495	502	478	114	324
gga-mir-19a	GCAGUCUUCUGUUAGUUUUGCAUAGUUGCACUACAGGAAGAAUGUAGUUGUGCAAAUCUAUGCAAAACUGAUGGUGGCCUG	--	--	gga-miR-19a-5p	AGUUUUGCAUAGUUGCACUAC	1	0	0	1	0	1	0	1	2	0
gga-mir-19b-2	GCUGCUCACAGUCAGUUUUGCAGGUUUGCAUCCCAGCUUGCUAAAAUUGCUGUGCAAAUCCAUGCAAAACUGACUGUGGUGGU	--	--	gga-miR-19b-3p	UGUGCAAAUCCAUGCAAAACUGA	3134	1828	1852	1397	2668	2299	2419	2077	529	1343
gga-mir-19b	CACUGUUCUCUGGUUAGUUUUGCAGGUUUGCAUCCAGCUGUAUGAUACUCUGCUGUGCAAAUCCAUGCAAAACUGACUGUGGCAGUG	--	--	gga-miR-19b-5p	AGUUUUGCAGGUUUGCAUCCAGC	9	3	4	8	5	2	2	2	1	0
gga-mir-1a-2	ACCUGCUCAGAGCACAUACUUCUUUAUGUACCCAUAUGAACAUACAAUGCUAUGGAAUGUAAAGAAGUAUGUAUUUUUGGCAGGC	--	--	gga-miR-1a-3p	UGGAAUGUAAAGAAGUAUGUA	4	14	494	19	96	13	4	24	15	17
gga-mir-1b	ACAUACUUCUUCAUAUGCCCAUAUGGAGUCGGCCGGCGUUAUGGAAUGUUAAGAAGUAUGUAUC	--	--	gga-miR-1b-3p	UGGAAUGUUAAGAAGUAUGUA	0	0	0	1	0	0	1	1	0	0
gga-mir-200a	GGUCCUCUGUGGGCAUCUUACUAGACAGUGCUGGAUUUCUUGGAUCUAUUCUAACACUGUCUGGUAACGAUGUUUAAAGGGUGAACC	--	--	gga-miR-200a-3p	UAACACUGUCUGGUAACGAUGU	58	60	1304	62	54	49	57	78	47	68
gga-mir-200a	GGUCCUCUGUGGGCAUCUUACUAGACAGUGCUGGAUUUCUUGGAUCUAUUCUAACACUGUCUGGUAACGAUGUUUAAAGGGUGAACC	--	--	gga-miR-200a-5p	CAUCUUACUAGACAGUGCUGGA	2	7	12	3	12	2	2	8	3	7
gga-mir-200b	GCCAUUACCAUCUUACUGGGCAGCAUUGGAUGUUCUCUGUUUUUCUAAUACUGCCUGGUAAUGAUGAUUGUGGUGUUUCGUGCAC	--	--	gga-miR-200b-3p	UAAUACUGCCUGGUAAUGAUGAU	54	61	410	38	87	55	63	60	40	45
gga-mir-200b	GCCAUUACCAUCUUACUGGGCAGCAUUGGAUGUUCUCUGUUUUUCUAAUACUGCCUGGUAAUGAUGAUUGUGGUGUUUCGUGCAC	--	--	gga-miR-200b-5p	UCUUACUGGGCAGCAUUGGA	1	1	2	1	0	0	1	0	0	0
gga-mir-202	GCUCGUUGUUCCUUUUUCCUAUGCAUAUACUUCUUUGAGAGUUUGAUCUAAAGAGGCAUAGAGCAUGGGAAAAUGGGGCGACUGAGGUA	--	--	gga-miR-202-5p	UUUCCUAUGCAUAUACUUCUUU	0	3	5	6	1	4	0	3	6	5
gga-mir-203a	CUCAGCCUCCUUGGUGCAGUGGUUCUUAACAGUUCAACAGUUCUCUAUCAUAAUUGUGAAAUGUUUAGGACCACUUGACCAGCGAGGCCCGGGCAUCG	--	--	gga-miR-203a	GUGAAAUGUUUAGGACCACUUG	16	16	26	13	21	18	15	18	10	25
gga-mir-204-2	CUACUGAGACUGUGUGACCUGUGGGCUUCCCUUUGUCAUCCUAUGCCUGGAGAUCACAGUGAGGCAGGGACAGCAAAGGGAUGCUCAGCUGUCGUCUCUUC	--	--	gga-miR-204	UUCCCUUUGUCAUCCUAUGCCU	18	51	62	22	34	47	52	44	23	50
gga-mir-205a	GACAAUCCAUGGGUUCUGUUGUCCUUCAUUCCACCGGAGUCUGUCUCGUACCUAACCAGAUUUCAGUGGAGUGAAGCACAAGAGACAUGGAGAUGA	--	--	gga-miR-205a	UCCUUCAUUCCACCGGAGUCUG	8	14	19	5	28	14	11	13	18	16
gga-mir-205c	GCUUCACUCCACUGAAAUCUGGUUAGGUACGAGACAGACUCCGGUGGAAUGAAGGACA	--	--	gga-miR-205c-3p	GACUCCGGUGGAAUGAAGGA	8	10	18	5	23	14	11	12	18	15
gga-mir-205c	GCUUCACUCCACUGAAAUCUGGUUAGGUACGAGACAGACUCCGGUGGAAUGAAGGACA	--	--	gga-miR-205c-5p	GCUUCACUCCACUGAAAUCUGG	1	4	5	1	4	4	5	3	2	5
gga-mir-206	GAGAUGACAUGCUUCUUUAUAUCCCCAUAUGGAUUAGGCUGCUAUGGAAUGUAAGGAAGUGUGUGGUUUCAGGGAG	--	--	gga-miR-206	UGGAAUGUAAGGAAGUGUGUGG	1	0	2	1	118	0	0	3	0	0
gga-mir-20a	UGACAGCUCUUGUAGCACUAAAGUGCUUAUAGUGCAGGUAGUGUUCACUAAUCUACUGCAUUAUAAGCACUUAAAGUACUGCUAGCUGUAGAACUACA	--	--	gga-miR-20a-3p	AAUCUACUGCAUUAUAAGCACUUAAAGU	3	0	0	2	0	1	0	1	0	0
gga-mir-20a	UGACAGCUCUUGUAGCACUAAAGUGCUUAUAGUGCAGGUAGUGUUCACUAAUCUACUGCAUUAUAAGCACUUAAAGUACUGCUAGCUGUAGAACUACA	--	--	gga-miR-20a-5p	UAAAGUGCUUAUAGUGCAGGUAG	8419	6314	5590	5582	8992	5619	6279	5731	2823	4790
gga-mir-20b	CUAGCAGUAUCAAAGUGCUCAUAGUGCAGGUAGCUUGGCAUUGGACCUACUGUAAUGUGGGCACUUACAGUACUGUUAGAUAAAG	--	--	gga-miR-20b-3p	ACUGUAAUGUGGGCACUUACAG	56	63	32	60	89	41	72	50	48	67
gga-mir-20b	CUAGCAGUAUCAAAGUGCUCAUAGUGCAGGUAGCUUGGCAUUGGACCUACUGUAAUGUGGGCACUUACAGUACUGUUAGAUAAAG	--	--	gga-miR-20b-5p	CAAAGUGCUCAUAGUGCAGGUAG	3634	3132	2738	2558	4522	2948	3350	3216	1648	2627
gga-mir-210a	CAGGAGCAGGUGAGCCACUGACUAACGCACAUUGUGCUCUCGGCGACUCCACUGUGCGUGUGACAGCGGCUAACCUGCUCCUCGGAC	--	--	gga-miR-210a-3p	CUGUGCGUGUGACAGCGGCUAA	806	610	487	642	996	528	738	666	666	572
gga-mir-210a	CAGGAGCAGGUGAGCCACUGACUAACGCACAUUGUGCUCUCGGCGACUCCACUGUGCGUGUGACAGCGGCUAACCUGCUCCUCGGAC	--	--	gga-miR-210a-5p	AGCCACUGACUAACGCACAUUG	778	930	789	772	1200	688	858	959	675	988
gga-mir-210b	UUAGCCGCUGUCACACGCACAGUGGAGUCGCCGAGAGCACAAUGUGCGUUAGUCAGUGGCUCA	--	--	gga-miR-210b-3p	AUGUGCGUUAGUCAGUGGCUC	766	912	777	763	1183	678	848	945	663	979
gga-mir-210b	UUAGCCGCUGUCACACGCACAGUGGAGUCGCCGAGAGCACAAUGUGCGUUAGUCAGUGGCUCA	--	--	gga-miR-210b-5p	UUAGCCGCUGUCACACGCAC	735	541	450	600	930	467	666	606	625	509
gga-mir-212	ACCUUGGCUCUAGACUGCUUACUGCUGCGUAGGGACAGGACAGUAACAGUCUACAGUCAUGGCUA	--	--	gga-miR-212-3p	UAACAGUCUACAGUCAUGGCU	14	8	9	23	33	8	10	13	14	8
gga-mir-212	ACCUUGGCUCUAGACUGCUUACUGCUGCGUAGGGACAGGACAGUAACAGUCUACAGUCAUGGCUA	--	--	gga-miR-212-5p	ACCUUGGCUCUAGACUGCUUACU	46	125	116	33	79	146	101	158	44	136
gga-mir-2126	GGGGCGGGCUGCCGGCAGGAUGUGGGCCGGGACGGAGCUGAGCGGCGCGGUAGGAGCACGGAGCGGAGGUGGUGCCACGGUUACCGCCUCUGAGGAAGGUUCCAACCAGCCUGUGCUCGUCCUGGUAAUCCCUCAGCCCCACCCCC	--	--	gga-miR-2126	AGCGGCGCGGUAGGAGCA	0	0	0	0	0	0	1	0	0	0
gga-mir-2128	UGUGGGGAUGGGCGCACGGCACGGGGUCCGUCCCACCGCCGUGCAGUGACGUCUCUUCCCCGCA	--	--	gga-miR-2128	UGCAGUGACGUCUCUUCCCC	3	2	0	2	0	1	2	4	1	0
gga-mir-2129	GGGAAGGCUGCAGUGGGACAAGGACCAGGAUACUGCAGUGCUGUGACAGCAGCAGGACUGGCUUUGUUACGAGGAGCCUCACCC	--	--	gga-miR-2129	CAGCAGGACUGGCUUUGUUACGA	0	0	0	0	0	0	1	0	1	0
gga-mir-2130	GUCCCUGCAGGCACCAAACGGGGGCUGAGCAUCGGCAGCUGCUCCCAGUGGAGCUCUGCAAGGAC	--	--	gga-miR-2130	UCCCAGUGGAGCUCUGCAAGGAC	2	0	0	0	1	1	0	1	0	0
gga-mir-2131	UCUCGUGGCUUCCAUGCAGAAGUGCACGGAAACAGCUGUUUGCUAUCGAAAAGUUGGCUGUUACUGUUCUUCUGAUGGAGGCUGCUGGA	--	--	gga-miR-2131-3p	CUGUUACUGUUCUUCUGAUGG	747	536	517	662	978	489	633	686	655	639
gga-mir-2131	UCUCGUGGCUUCCAUGCAGAAGUGCACGGAAACAGCUGUUUGCUAUCGAAAAGUUGGCUGUUACUGUUCUUCUGAUGGAGGCUGCUGGA	--	--	gga-miR-2131-5p	AUGCAGAAGUGCACGGAAACAGCU	426	148	145	174	271	105	222	126	65	82
gga-mir-21	UGUACCAUCCUGUCGGAUAGCUUAUCAGACUGAUGUUGACUGUUGGAUCUCAUGGCAACAACAGUCGGUAGGCUGUCUGACAUUUUGGUAUCUCUCA	--	--	gga-miR-21-3p	CAACAACAGUCGGUAGGCUGUC	189	170	139	118	214	304	297	459	258	242
gga-mir-214	GGACUGGCUGGACGGAGUUGUCAUGUGUCUGCCUGUCUACACUUGCUGUGCAGAACAUCCUCUCACCUGUACAGCAGGCACAGACAGGCAGUCACAUGACAACCCAGCCU	--	--	gga-miR-214	ACAGCAGGCACAGACAGGCAG	2	11	15	7	8	12	2	12	6	11
gga-mir-214b	CUGCCUGUCUGUGCCUGCUGUACAGGUGAGAGGAUGUUCUGCACAGCAAGUGUAGACAGGCAGA	--	--	gga-miR-214b-3p	CACAGCAAGUGUAGACAGGCA	51	97	69	41	80	49	95	77	97	107
gga-mir-214b	CUGCCUGUCUGUGCCUGCUGUACAGGUGAGAGGAUGUUCUGCACAGCAAGUGUAGACAGGCAGA	--	--	gga-miR-214b-5p	UGCCUGUCUGUGCCUGCUGUAC	3	8	14	5	4	11	2	9	4	11
gga-mir-215	UCAGUAAGAACUGGUGUCCAGGAAAAUGACCUAUGAAUUGACAGACUGCUUUCAAAAUGUGCCUGUCAUUUCUAUAGGCCAAUAUUCUGUGCACUUUUCCUACUU	--	--	gga-miR-215-3p	CCUGUCAUUUCUAUAGGCCAAUA	0	2	0	0	0	0	0	0	0	1
gga-mir-215	UCAGUAAGAACUGGUGUCCAGGAAAAUGACCUAUGAAUUGACAGACUGCUUUCAAAAUGUGCCUGUCAUUUCUAUAGGCCAAUAUUCUGUGCACUUUUCCUACUU	--	--	gga-miR-215-5p	AUGACCUAUGAAUUGACAGAC	249	193	195	254	359	132	206	222	151	201
gga-mir-21	UGUACCAUCCUGUCGGAUAGCUUAUCAGACUGAUGUUGACUGUUGGAUCUCAUGGCAACAACAGUCGGUAGGCUGUCUGACAUUUUGGUAUCUCUCA	--	--	gga-miR-21-5p	UAGCUUAUCAGACUGAUGUUGA	2552359	2805089	2691106	2167809	3737140	4009441	4590799	4267668	2148312	3739821
gga-mir-216b	GAGUCACAGACUGGGAAAUCUCUGCAGGCAAAUGUGAUGUCUUUAUAGCAAUCUCACAAUUACCUGUAGAGAUUCUACAAUCUGGCAUC	--	--	gga-miR-216b	AAAUCUCUGCAGGCAAAUGUGA	0	2	0	0	0	0	0	0	0	0
gga-mir-217	AAAGUCACUGCAGAGUUCUUGAUGUCGCAGAUACUGCAUCAGGAACUGAUUGGAUAAUAAUCAGUCACCAUCAGUUCCUAAUGCAUUGCCUUCAGCAUCUAAACAAG	--	--	gga-miR-217-5p	UACUGCAUCAGGAACUGAUUGGAU	3	0	0	0	1	0	0	0	0	1
gga-mir-218-2	GGGGUUUUCCUUUGUGCUUGAUCUAACCAUGUGGUAGAACAAUACAAAUUGAACAUGGUUCUGUCAAGCACCAUGGAAGGCUGCAUACUCCCUGC	--	--	gga-miR-218-3p	CAUGGUUCUGUCAAGCACCAUG	1	0	0	0	0	0	0	0	0	0
gga-mir-2184a	AACAGUAAGAGUUGAUGUGCGGCGAACGCAGCCUGCAUGUGAGCUCCUACUGCCGC	--	--	gga-miR-2184a-3p	GCAUGUGAGCUCCUACUGCCGC	0	1	0	0	1	1	0	0	0	0
gga-mir-2184a	AACAGUAAGAGUUGAUGUGCGGCGAACGCAGCCUGCAUGUGAGCUCCUACUGCCGC	--	--	gga-miR-2184a-5p	AACAGUAAGAGUUGAUGUGCGG	53	109	88	59	126	93	99	109	61	92
gga-mir-2184b	CGGCAGUAGGAGCUCACAUGCAGGCUGCGUUCGCCGCACAUCAACUCUUACUGUUCGGG	--	--	gga-miR-2184b-3p	ACAUCAACUCUUACUGUUCGG	0	0	0	0	1	1	1	1	1	1
gga-mir-2184b	CGGCAGUAGGAGCUCACAUGCAGGCUGCGUUCGCCGCACAUCAACUCUUACUGUUCGGG	--	--	gga-miR-2184b-5p	CGGCAGUAGGAGCUCACAUGC	0	0	0	0	1	0	0	0	0	0
gga-mir-218-2	GGGGUUUUCCUUUGUGCUUGAUCUAACCAUGUGGUAGAACAAUACAAAUUGAACAUGGUUCUGUCAAGCACCAUGGAAGGCUGCAUACUCCCUGC	--	--	gga-miR-218-5p	UUGUGCUUGAUCUAACCAUGU	17875	4505	4366	10146	11375	3945	6346	4840	4104	4032
gga-mir-2188	GAGGUUAGAUGGCACUUUGGGGUUUCCUUCUGAGGAAUAUCAGACCUGUGGGAAAGGUCCAACCUCACAUGUCCUGUAUAGAAUAAGGAGGGAUAUAUGUGGUCAGACCUAUCCCACAGGCCCUGUAUUCUUACACAAGUGCAGAGACCUUGACAUGCCAUCUGAUCUU	--	--	gga-miR-2188-3p	GAUAUAUGUGGUCAGACCUAUC	0	0	0	0	0	1	0	0	0	0
gga-mir-219a	CUCUGCUCCUGAUUGUCCAAACGCAAUUCUUGUGCGCUGGAGCCGUACGAACCAAGAAUUGUGUCUGGACAUCUGUAGCAGAGAU	--	--	gga-miR-219a	UGAUUGUCCAAACGCAAUUCU	727	604	564	519	951	636	602	706	376	514
gga-mir-219b	AAUCUCUGCUACAGAUGUCCAGACACAAUUCUUGGUUCGUACGGCUCCAGCGCACAAGAAUUGCGUUUGGACAAUCAGGAGCAGAGAUU	--	--	gga-miR-219b	CACAAGAAUUGCGUUUGGACAA	727	604	564	519	951	636	602	706	376	514
gga-mir-221	GACUGUCCAGGUUUGGGGCAUGAACCUGGCAUACAAUGUAGAUUUCUGUGUUUGUUAAGCAACAGCUACAUUGUCUGCUGGGUUUCCAGCUGCCUGGAA	--	--	gga-miR-221-3p	AGCUACAUUGUCUGCUGGGUUUC	4802	5057	4561	3215	6375	4929	5750	6075	3081	4644
gga-mir-221	GACUGUCCAGGUUUGGGGCAUGAACCUGGCAUACAAUGUAGAUUUCUGUGUUUGUUAAGCAACAGCUACAUUGUCUGCUGGGUUUCCAGCUGCCUGGAA	--	--	gga-miR-221-5p	AACCUGGCAUACAAUGUAGAUUUCUGU	4244	1632	1877	1384	2334	1714	2143	1516	491	1135
gga-mir-222a	UGUAGUUGCCCAUCAAUCGCUCAGUAGUCAGUGUAGAUUCUGUCUUUACAAUCAGCAGCUACAUCUGGCUACUGGGUCUCUGAUGACAUCUCAUAUCU	--	--	gga-miR-222a	AGCUACAUCUGGCUACUGGGUCUC	2841	5821	5990	2030	4879	5858	5305	5197	1952	5344
gga-mir-222b	GAGACACGGUGCCCUUGGCUGCUCAGUAGUCAGUGUAGGAUCUGUCCGACAGUCUCACUAACAGCUACAUCUGAUUACUGGGUCACCAAAGGACCACCACCGCGCUGCAUG	--	--	gga-miR-222b-3p	AGCUACAUCUGAUUACUGGGUCAC	6	0	1	1	0	5	4	7	0	1
gga-mir-222b	GAGACACGGUGCCCUUGGCUGCUCAGUAGUCAGUGUAGGAUCUGUCCGACAGUCUCACUAACAGCUACAUCUGAUUACUGGGUCACCAAAGGACCACCACCGCGCUGCAUG	--	--	gga-miR-222b-5p	UGCUCAGUAGUCAGUGUAGGAUCUGU	21	11	9	5	19	4	6	19	11	10
gga-mir-223	CUGCAGUGCAGCACUGCGUGUAUUUGACAAGCUGAGUUUGACACUCAGUCUGGCAGAGUGUCAGUUUGUCAAAUACCCCAAGUGAGGCACUUGCUGAGCA	--	--	gga-miR-223	UGUCAGUUUGUCAAAUACCCC	9873	6419	5676	6467	10793	6321	7467	7019	4120	5357
gga-mir-22	GCUCCUGGCUGCCCGGCAGCAGUUCUUCAGUGGCAAGCUUUAUGUCCUUCUCUAGUAGCUAAAGCUGCCAGUUGAAGAACUGUUGAAUGUAGCCACGUUC	--	--	gga-miR-22-3p	AAGCUGCCAGUUGAAGAACUGU	13244	14138	13021	11604	20997	16058	19212	19020	13161	16390
gga-mir-22	GCUCCUGGCUGCCCGGCAGCAGUUCUUCAGUGGCAAGCUUUAUGUCCUUCUCUAGUAGCUAAAGCUGCCAGUUGAAGAACUGUUGAAUGUAGCCACGUUC	--	--	gga-miR-22-5p	AGUUCUUCAGUGGCAAGCUUUA	130	206	168	161	259	206	210	209	170	224
gga-mir-23b	UGUUGUGGCUGUUUGGGUUCCUGGCAUGAUGAUUUGUGAGUUAAGAUUAAAAUCACAUUGCCAGGGAUUACCACAUAGCCAUGACC	--	--	gga-miR-23b-3p	AUCACAUUGCCAGGGAUUACC	167	182	303	159	268	110	183	149	141	159
gga-mir-23b	UGUUGUGGCUGUUUGGGUUCCUGGCAUGAUGAUUUGUGAGUUAAGAUUAAAAUCACAUUGCCAGGGAUUACCACAUAGCCAUGACC	--	--	gga-miR-23b-5p	GGGUUCCUGGCAUGAUGAUUU	0	3	0	0	1	0	0	0	4	0
gga-mir-24	CUCCGGUGCCUACUGAGCUGAUAUCAGUUCUGAUUUUACAUACUGGCUCAGUUCAGCAGGAACAGGAG	--	--	gga-miR-24-3p	UGGCUCAGUUCAGCAGGAACAG	7411	5948	7470	6506	9737	5179	7771	6957	5738	6742
gga-mir-24	CUCCGGUGCCUACUGAGCUGAUAUCAGUUCUGAUUUUACAUACUGGCUCAGUUCAGCAGGAACAGGAG	--	--	gga-miR-24-5p	GUGCCUACUGAGCUGAUAUCAGU	8	2	6	4	5	1	3	1	2	4
gga-mir-26a	GUCACCUGGUUCAAGUAAUCCAGGAUAGGCUGUAUCCAUUCCUGCUGGCCUAUUCUUGGUUACUUGCACUGGGAGGC	--	--	gga-miR-26a-3p	CCUAUUCUUGGUUACUUGCACUG	65	42	37	35	55	22	31	30	19	31
gga-mir-26a-2	GAGGCUGGCGCUGGGUUCAAGUAAUCCAGGAUAGGCUGUGGUCUGGCAGUCAGCCUGUUCUAGGUUACUUGGCUCCGGAGCCCGCC	--	--	gga-miR-26a-5p	UUCAAGUAAUCCAGGAUAGGC	58208	120867	122492	61089	121721	103845	95344	117990	76263	125189
gga-mir-27b	ACCUCUCUGGUGAGGUGCAGAGCUUAGCUGAUUGGUGAACAGUGAUUGUUUCCCUCUUUGUUCACAGUGGCUAAGUUCUGCACCUGAAGAGAAGGUG	--	--	gga-miR-27b-3p	UUCACAGUGGCUAAGUUCUGC	4905	6873	10218	5941	10305	4595	6594	6542	6564	6751
gga-mir-27b	ACCUCUCUGGUGAGGUGCAGAGCUUAGCUGAUUGGUGAACAGUGAUUGUUUCCCUCUUUGUUCACAGUGGCUAAGUUCUGCACCUGAAGAGAAGGUG	--	--	gga-miR-27b-5p	AGAGCUUAGCUGAUUGGUGAACA	38	56	42	40	44	39	37	39	27	52
gga-mir-2954	CUGAGAGGGCUUGGGGAGAGGAUUGUAGUGGAGCUCCAUCCCCAUUCCACUCCUAGCAGCUCUCUGGC	--	--	gga-miR-2954	CAUCCCCAUUCCACUCCUAGCA	4331	6327	6038	3213	6420	6030	5950	6499	3533	6063
gga-mir-2984	GUGCCUGCUGUGAGUGAAAUUGUCUGAGCUGGUGCCGCACUUUAUCAAUUUCACUCUCAGCAGGCUCCGC	--	--	gga-miR-2984-3p	AUUUCACUCUCAGCAGGCUCC	0	1	2	0	1	0	0	0	0	0
gga-mir-29a	ACCCCUUUAGAGGAUGACUGAUUUCUUUUGGUGUUCAGAGUCAAUAAUAUUUUCUAGCACCAUUUGAAAUCGGUUAUAGUGAUUGGGGA	--	--	gga-miR-29a-3p	UAGCACCAUUUGAAAUCGGUU	2824	1404	1160	1796	2720	1478	1821	1754	1169	1195
gga-mir-29a	ACCCCUUUAGAGGAUGACUGAUUUCUUUUGGUGUUCAGAGUCAAUAAUAUUUUCUAGCACCAUUUGAAAUCGGUUAUAGUGAUUGGGGA	--	--	gga-miR-29a-5p	CUGAUUUCUUUUGGUGUUCAGA	191	64	70	96	139	71	82	66	32	55
gga-mir-29b-1	CCUCAGGAAGCUGGUUUCAUAUGGUGGUUUAGAUUUAACUAUUCAUUGUCUAGCACCAUUUGAAAUCAGUGUUCUUGGAGG	--	--	gga-miR-29b-1-5p	AGCUGGUUUCAUAUGGUGGUUUAGA	231	130	131	146	214	132	161	138	87	104
gga-mir-29b-2	CCUCUGGAAGCUGGUUUCACAUGGUGGCUUAGAUUUUCCCACUUUGUAUCUAGCACCAUUUGAAAUCAGUGUUCUAGGAG	--	--	gga-miR-29b-2-5p	AGCUGGUUUCACAUGGUGGCUUAGA	83	69	52	46	92	63	78	62	19	60
gga-mir-29b-2	CCUCUGGAAGCUGGUUUCACAUGGUGGCUUAGAUUUUCCCACUUUGUAUCUAGCACCAUUUGAAAUCAGUGUUCUAGGAG	--	--	gga-miR-29b-3p	UAGCACCAUUUGAAAUCAGUGUU	5027	1348	1229	1952	2821	1842	2180	1813	855	1065
gga-mir-29c	UCUCUUACACAGGCUGACCGAUUUCUCUUGGUGUUCAGAGUCUCAGUUUCUGUCUAGCACCAUUUGAAAUCGGUUAUGAUGUAGGGGGA	--	--	gga-miR-29c-3p	UAGCACCAUUUGAAAUCGGU	2824	1404	1160	1796	2719	1478	1819	1756	1169	1195
gga-mir-29c	UCUCUUACACAGGCUGACCGAUUUCUCUUGGUGUUCAGAGUCUCAGUUUCUGUCUAGCACCAUUUGAAAUCGGUUAUGAUGUAGGGGGA	--	--	gga-miR-29c-5p	CCGAUUUCUCUUGGUGUUCAG	59	18	21	27	55	19	39	19	15	24
gga-mir-301a	UGGCUGCUGGUAUCGCUGGCUCUGACAAUGUUGCACUACUGUCUGCACAAAUAAAGCAGUGCAAUAAUAUUGUCAAAGCAUUUGGUUCCAGUC	--	--	gga-miR-301a-3p	CAGUGCAAUAAUAUUGUCAAAGCAU	15	11	11	3	4	10	8	3	2	7
gga-mir-301a	UGGCUGCUGGUAUCGCUGGCUCUGACAAUGUUGCACUACUGUCUGCACAAAUAAAGCAGUGCAAUAAUAUUGUCAAAGCAUUUGGUUCCAGUC	--	--	gga-miR-301a-5p	UCUGACAAUGUUGCACUACU	11	21	22	15	24	18	20	28	23	31
gga-mir-301b	GUUGCUGCUAACGAAUGCUCUGACUUUAUUGCACUACUGUACUUCACAGCUAGCAGUGCAAUAGUAUUGUCAAAGCAUCUGAAAGCAGAG	--	--	gga-miR-301b-3p	CAGUGCAAUAGUAUUGUCAAAGCAU	13	4	10	2	13	5	7	3	2	4
gga-mir-301b	GUUGCUGCUAACGAAUGCUCUGACUUUAUUGCACUACUGUACUUCACAGCUAGCAGUGCAAUAGUAUUGUCAAAGCAUCUGAAAGCAGAG	--	--	gga-miR-301b-5p	GCUCUGACUUUAUUGCACUACU	11	43	44	17	56	28	39	36	18	36
gga-mir-302b	CCCUUUUACUUUAACAUGGAGGUGCUUUCUGUGAUUUUACAAAAGUAAGUGCUUCCAUGUUUUAGUAGAGGU	--	--	gga-miR-302b-3p	UAAGUGCUUCCAUGUUUUAGUAG	0	1	0	1	0	0	0	0	0	0
gga-mir-302d	CCUCAACUUUAACAUGGAGGUACUUGCUGGACACCUGAAAAAGUAAGUGCUUCCAUGUUUUAGUUGUGG	--	--	gga-miR-302d	UAAGUGCUUCCAUGUUUUAGUUG	0	0	0	1	0	0	0	0	0	0
gga-mir-3064	ACUAUUGUCUAACGUUUAUCUUCGAUUUGGCUGUUGUGGUGUGCAAAACUUUGUACCUUGCUUUUUGCCACACUGCAACACUUUACAGAUGUGGAAGAUGUGAAAUUUGUCAUCAAUUAUGACU	--	--	gga-miR-3064-3p	UUGCCACACUGCAACACUUUACA	0	0	1	0	0	0	0	0	0	0
gga-mir-3064	ACUAUUGUCUAACGUUUAUCUUCGAUUUGGCUGUUGUGGUGUGCAAAACUUUGUACCUUGCUUUUUGCCACACUGCAACACUUUACAGAUGUGGAAGAUGUGAAAUUUGUCAUCAAUUAUGACU	--	--	gga-miR-3064-5p	UGGCUGUUGUGGUGUGCAAAA	0	0	0	0	1	1	3	4	1	1
gga-mir-30a	GCGACUGUAAACAUCCUCGACUGGAAGCUGUGAAGCAGCAGAUGGGGCUUUCAGUCGGAUGUUUGCAGCUGC	--	--	gga-miR-30a-3p	CUUUCAGUCGGAUGUUUGCAGC	514	354	513	413	622	277	413	365	286	321
gga-mir-30a	GCGACUGUAAACAUCCUCGACUGGAAGCUGUGAAGCAGCAGAUGGGGCUUUCAGUCGGAUGUUUGCAGCUGC	--	--	gga-miR-30a-5p	UGUAAACAUCCUCGACUGGAAG	58213	24842	29576	27658	43475	26279	31277	26700	12368	20096
gga-mir-30b	CUAACUUUUAGUUCCUGUAAACAUCCUACACUCAGCUAUAACAAGUGGUAGGGCUGGGGGGUGGAUGUUUACUUCAACUGACUUGGA	--	--	gga-miR-30b-3p	CUGGGGGGUGGAUGUUUACUUC	12	25	8	11	17	17	16	22	9	29
gga-mir-30b	CUAACUUUUAGUUCCUGUAAACAUCCUACACUCAGCUAUAACAAGUGGUAGGGCUGGGGGGUGGAUGUUUACUUCAACUGACUUGGA	--	--	gga-miR-30b-5p	UGUAAACAUCCUACACUCAGCU	2257	539	572	1233	1139	519	723	598	434	455
gga-mir-30c-1	ACCAUGCUGUAGCACGUGUAAACAUCCUACACUCUCAGCUGUGAACUCGAGGUGGCUGGGAGAGGAUUGUUUACGCCUUCUGCCAUGGA	--	--	gga-miR-30c-1-3p	UGGGAGAGGAUUGUUUACGCC	1061	1191	1059	917	1605	1169	1222	1251	835	1118
gga-mir-30c-2	AGGUACUGUAAACAUCCUACACUCUCAGCUGUGGAAACUAAGAAAGCUGGGAGAAGGCUGUUUACUCUCCCU	--	--	gga-miR-30c-2-3p	UGGGAGAAGGCUGUUUACUCU	232	143	175	159	292	125	153	149	108	142
gga-mir-30c-2	AGGUACUGUAAACAUCCUACACUCUCAGCUGUGGAAACUAAGAAAGCUGGGAGAAGGCUGUUUACUCUCCCU	--	--	gga-miR-30c-5p	UGUAAACAUCCUACACUCUCAGCU	6891	6181	7057	4431	7366	5498	5561	5487	2712	5220
gga-mir-30d	GUUGCUGUAAACAUCCCCGACUGGAAGCUGUAGCAGCUUGAGCUUUCAGUCAGAUGUUUGCUGC	--	--	gga-miR-30d	UGUAAACAUCCCCGACUGGAAG	124817	110922	115091	80168	143299	117917	124979	116234	49877	98862
gga-mir-30e	CGGGGCAGUCAUCGCUGCUGUAAACAUCCUUGACUGGAAGCUGUGAGGUGUCAGCGGGGGCUUUCAGUCGGAUGUUUACAGCUGCAGGCUGCUGCA	--	--	gga-miR-30e-3p	UUUCAGUCGGAUGUUUACAGC	4627	3888	3924	3605	5684	3056	3920	3593	2794	3753
gga-mir-30e	CGGGGCAGUCAUCGCUGCUGUAAACAUCCUUGACUGGAAGCUGUGAGGUGUCAGCGGGGGCUUUCAGUCGGAUGUUUACAGCUGCAGGCUGCUGCA	--	--	gga-miR-30e-5p	UGUAAACAUCCUUGACUGG	61945	54640	54332	34925	70388	65069	62409	61606	23231	45185
gga-mir-32	GGAGAUAUUGCACAUUACUAAGUUGCAUGUUGUCACGGCCUCAGUGCAAUUUAGUGUGUGCGAUACUUUC	--	--	gga-miR-32-3p	AAUUUAGUGUGUGCGAUACU	761	196	178	427	551	213	302	250	199	197
gga-mir-32	GGAGAUAUUGCACAUUACUAAGUUGCAUGUUGUCACGGCCUCAGUGCAAUUUAGUGUGUGCGAUACUUUC	--	--	gga-miR-32-5p	UAUUGCACAUUACUAAGUUGC	2303	1125	1013	1347	2065	1162	1518	1295	836	1093
gga-mir-33-1	CUGUAGUGCAUUGUAGUUGCAUUGCAUGUGCUGGCAGUAACUGUGCAAUGUUCCUGCAGUGCAGUACAG	--	--	gga-miR-33-3p	AAUGUUCCUGCAGUGCAGUA	210	73	65	118	166	65	113	92	61	107
gga-mir-33-2	CGGCCCUCGCGGGGGUGCAUUGUAGUUGCAUUGCAUGUGUCAGACUGGGAGUGCAAUGCCCCUGCCAUGCAGCCCGGCGGGGGUCCC	--	--	gga-miR-33-5p	GUGCAUUGUAGUUGCAUUGC	216	147	153	162	297	192	236	304	257	185
gga-mir-338	GCUCCUCCUGCCCAACAAUAUCCUGGUGCUGAGUGAGUUGCACACAGAGACUCCAGCAUCAGUGAUUUUGUUGAGGAAGGGGAGC	--	--	gga-miR-338-3p	UCCAGCAUCAGUGAUUUUGUUGA	153	125	108	95	168	102	126	149	49	88
gga-mir-338	GCUCCUCCUGCCCAACAAUAUCCUGGUGCUGAGUGAGUUGCACACAGAGACUCCAGCAUCAGUGAUUUUGUUGAGGAAGGGGAGC	--	--	gga-miR-338-5p	AACAAUAUCCUGGUGCUGAGU	211	273	227	182	345	219	251	280	199	267
gga-mir-34a	GCCAGCUGUGAGUGUUUCUUUGGCAGUGUCUUAGCUGGUUGUUGUGAGCAAUAGUUAAGGAAGCAAUCAGCAAGUAUACUGCCCUAGAAGUGCUACACAUUGUUGGGCC	--	--	gga-miR-34a-3p	CAAUCAGCAAGUAUACUGCCCUA	8	2	1	4	3	1	1	2	1	3
gga-mir-34a	GCCAGCUGUGAGUGUUUCUUUGGCAGUGUCUUAGCUGGUUGUUGUGAGCAAUAGUUAAGGAAGCAAUCAGCAAGUAUACUGCCCUAGAAGUGCUACACAUUGUUGGGCC	--	--	gga-miR-34a-5p	UGGCAGUGUCUUAGCUGGUUGUU	1151	565	481	727	1017	482	660	532	381	382
gga-mir-34b	GUGCUUGGUUUGCAGGCAGUGUAGUUAGCUGAUUGUACCCAGCGCCCCACAAUCACUAAAUUCACUGCCAUCAAAACAAGGCAC	--	--	gga-miR-34b-5p	CAGGCAGUGUAGUUAGCUGAUUG	1	5	305	4	6	0	7	4	2	1
gga-mir-34c	AGCCUGGUUACCAGGCAGUGUAGUUAGCUGAUUGCCACCAGGACCAAUCACUAACCACACAGCCAGGUAAAAAG	--	--	gga-miR-34c-3p	AAUCACUAACCACACAGCCAGG	0	0	19	0	0	0	0	0	1	0
gga-mir-34c	AGCCUGGUUACCAGGCAGUGUAGUUAGCUGAUUGCCACCAGGACCAAUCACUAACCACACAGCCAGGUAAAAAG	--	--	gga-miR-34c-5p	AGGCAGUGUAGUUAGCUGAUUGC	1	1	704	2	2	0	1	7	3	7
gga-mir-3523	GCCGAGCCGAACGGAGCCGAGCGGCGGGGCCAUGGUGAACCUGCGGGUGUGUGCGCUGGAGUGCGAGGCGCUGCGGGGGCUGCUGCAGGAGCGCGCCGCGCAGUGCCUCGUCCUCGACUGCCGCUCCUUCUUCUCCUUCAACGCCGCGCACAUCCGCGGCUCCUGC	--	--	gga-miR-3523	CCGCGCAGUGCCUCGUCCUCGA	19	27	29	29	29	20	41	42	29	46
gga-mir-3524a	CUGGAUUAUCUUUAAGGUCCCUACCAACCCGGACCAUUCUAUGAUUCUCUGAUUCUAAAAGUUAUCACAGAAUCGCAGAAUGGCUGAGGCUGAAAGAGACAUCUGGAUCCAUCUGG	--	--	gga-miR-3524a	CAGAAUCGCAGAAUGGCUGAGG	6	5	5	4	8	7	5	5	7	2
gga-mir-3525	GUCUCUUUCAGCCUCAGCCAUUCUGCGAUUCUGUGAUAACUUUUAGAAUCAGAGAAUCAUAGAAUGGUCCGGGUUGGUAGGGAC	--	--	gga-miR-3525	CAGCCAUUCUGCGAUUCUGUGA	2	2	2	1	6	2	4	5	1	1
gga-mir-3528	GCAUUACACAGGUCCAUGCCCCAGUCGUGUUGCAGAUAUGGCUGUAGUGCCAUGUUUGUGUCAUUAGGUGGCAGAAAGGAAAAGGCUGUGUCUUUGC	--	--	gga-miR-3528	CAUGCCCCAGUCGUGUUGCAGA	3	1	5	1	6	6	12	5	3	2
gga-mir-3529	GGCCGUGCGCCCUAAGGCAGACUGUGACUUGUUGUGGUGGGAUGAGCCAUACAACAACAAAAUCACUAGUCUUCCAGAGGGCACCGCGGCC	--	--	gga-miR-3529	AGGCAGACUGUGACUUGUUGU	386	339	280	397	526	295	362	375	378	449
gga-mir-3530	GAAGGCUGAUGCGCCCGCUCUGCUCGCACCAUUGUGGCGGCCGAACAAAGCACAAUGGUGUGAGCUGGGAUGGGCGCUGGCCGGCCCUC	--	--	gga-miR-3530-3p	CAAUGGUGUGAGCUGGGAUGG	1	0	0	0	0	0	0	0	0	0
gga-mir-3530	GAAGGCUGAUGCGCCCGCUCUGCUCGCACCAUUGUGGCGGCCGAACAAAGCACAAUGGUGUGAGCUGGGAUGGGCGCUGGCCGGCCCUC	--	--	gga-miR-3530-5p	GCUCUGCUCGCACCAUUGUGG	0	0	0	0	0	0	0	0	1	0
gga-mir-3531	UUGCAGAUCAAAGCCUCCUUGUUUGGGUUGUAAUGAAGUGUCGAACUGUUUCCUUGCAACACAAACAGGAGACACUUUGAUCUGCAA	--	--	gga-miR-3531-5p	UCCUUGUUUGGGUUGUAAUGA	0	0	0	0	0	0	2	0	0	0
gga-mir-3532	UGUGCUUCUCACGUUGCACUGCAGCUGCUCUUGGGCUUAAUUAAUCUGACCCUUGGAGGCUGCAGUGUCAUGGUGUAAAGCACA	--	--	gga-miR-3532-3p	UUGGAGGCUGCAGUGUCAUGGU	11	16	16	9	22	27	12	19	7	19
gga-mir-3532	UGUGCUUCUCACGUUGCACUGCAGCUGCUCUUGGGCUUAAUUAAUCUGACCCUUGGAGGCUGCAGUGUCAUGGUGUAAAGCACA	--	--	gga-miR-3532-5p	GUUGCACUGCAGCUGCUCUUGG	1	4	0	1	3	0	0	0	3	0
gga-mir-3533	GGUAUGGAGUCCUGUGGUAUCCAUGAAACUACCUUCAACUCCAUCAUGAAGUGUGAUGUGGAUAUCCGUAAGGAUCUGUAUGCC	--	--	gga-miR-3533	AUGAAGUGUGAUGUGGAUAU	2	4	3	0	1	1	2	3	2	1
gga-mir-3534	UGGGACUGGGGGGGUGUGGGUUGACAGUGCUGAGGUCUCCCCAAGCCCCCGAGCUCUGCUGCCCCACAUCUCCCCCCCCCCA	--	--	gga-miR-3534	UGUGGGUUGACAGUGCUGAGGU	0	0	0	0	0	1	0	2	1	1
gga-mir-3535	UGCUGGAUAUGAUGACUGAUUAUCUGAAAUGCUGAUGAAACCACUUCUAAAGUCCUCUAGAUAGUCAAGUGCUGAUCCAGCA	--	--	gga-miR-3535	GGAUAUGAUGACUGAUUAUCUGAAA	906	313	201	451	599	306	376	280	254	189
gga-mir-3536	GCUAUGCUGCAUACGAGUAGACCCUUUCUGACUCUGCCUGUAGUCGUAAAGGGGGGACAAUGUAUGCAACAGCAAAGC	--	--	gga-miR-3536	CUGCAUACGAGUAGACCCUUUC	24	34	26	11	29	29	50	20	11	16
gga-mir-3538	GCAGUUCGGUGAUGAAACCAUGGAAUAAGCGCUGGGCACAGCGCCUGACAUCCGUGAGGAGUCGUUCCAUGCUGC	--	--	gga-miR-3538	GUUCGGUGAUGAAACCAUGGA	139	100	70	66	143	44	88	81	61	52
gga-mir-3539	CUCCUUGCAGAGGAAGACUGAUGCUAGUUAUUUGUUUCCCACUGACUGCCUCAUGUCCUCCUCUAGGGGAG	--	--	gga-miR-3539	CAGAGGAAGACUGAUGCUAGUU	5	0	0	4	3	4	1	3	3	1
gga-mir-3540	AGGAAAUGGUGGAAGAACAAGGCCUGCCCGCGAGGUAAGGGCAGGGCCUGCUUCCUCCACCU	--	--	gga-miR-3540	AUGGUGGAAGAACAAGGCCUGC	0	1	0	0	3	0	3	1	0	1
gga-mir-3594	UCCCACACAGCGGCGGUGCCCAUGGAGCACAGCCCAUGUCAGAGCAGUGACCCCAGCGCUCCAUCUCUGCAUCGCUGGGCUGUGUCCCUUUGGCCCCCCCUAUCCCA	--	--	gga-miR-3594-3p	UCUGCAUCGCUGGGCUGUGUCC	3	8	13	4	8	5	10	17	14	5
gga-mir-3594	UCCCACACAGCGGCGGUGCCCAUGGAGCACAGCCCAUGUCAGAGCAGUGACCCCAGCGCUCCAUCUCUGCAUCGCUGGGCUGUGUCCCUUUGGCCCCCCCUAUCCCA	--	--	gga-miR-3594-5p	GCACAGCCCAUGUCAGAGCAGUG	0	0	0	0	0	0	2	0	0	0
gga-mir-363	GUAAGCUUUGUUUUGCUGUUGUCGGGUGGAUCACGAUGCAAUUUUGAUUAGUUUAGUAGGAGAAAAAUUGCACGGUAUCCAUCUGUAAACCGCAAGACCUUCAUCCG	--	--	gga-miR-363-3p	AAUUGCACGGUAUCCAUCUGUAA	11881	19496	17789	10653	21225	20021	18074	20875	11574	19945
gga-mir-363	GUAAGCUUUGUUUUGCUGUUGUCGGGUGGAUCACGAUGCAAUUUUGAUUAGUUUAGUAGGAGAAAAAUUGCACGGUAUCCAUCUGUAAACCGCAAGACCUUCAUCCG	--	--	gga-miR-363-5p	GUGGAUCACGAUGCAAUUUUGA	752	620	546	438	711	750	822	719	365	669
gga-mir-365-1	CGCAGGGAAAAUGAGGGACUUUUGGGGGCAGAUGUGUUUCCAUUACACUAUCAUAAUGCCCCUAAAAAUCCUUAUUGCUCUUGCA	--	--	gga-miR-365-1-5p	GAGGGACUUUUGGGGGCAGAUGU	55	38	27	20	46	30	52	38	20	27
gga-mir-365-2	GGCAGCAAGAAAAAUGAGGGACUUUCAGGGGCAGCUGUGUUUUACUAACCCAGUCAUAAUGCCCCUAAAAAUCCUUAUUGUUCUUGCAAUGGUCAA	--	--	gga-miR-365-2-5p	GAGGGACUUUCAGGGGCAGCUGU	18	16	15	11	24	24	21	27	11	21
gga-mir-365-2	GGCAGCAAGAAAAAUGAGGGACUUUCAGGGGCAGCUGUGUUUUACUAACCCAGUCAUAAUGCCCCUAAAAAUCCUUAUUGUUCUUGCAAUGGUCAA	--	--	gga-miR-365-3p	UAAUGCCCCUAAAAAUCCUUAU	127	45	65	38	91	55	43	68	18	44
gga-mir-365b	CACAGAAGAAUACUGCAAGAGCAAUAAGGAUUUUUAGGGGCAUUAUGAUAGUGUAAUGGAAACACAUCUGCCCCCAAAAGUCCCUCAUUUUCCCUGCGGUAAAGAGCCAU	--	--	gga-miR-365b-5p	AGGAUUUUUAGGGGCAUUAUGA	15	10	10	5	19	4	9	11	3	6
gga-mir-375	CCUGGCGUCGAGCCCCACGUGCAAGACCUGACCUGAACGUUUUGUUCGUUCGGCUCGCGUUAGGC	--	--	gga-miR-375	UUUGUUCGUUCGGCUCGCGUUA	0	0	6	0	1	0	0	0	0	0
gga-mir-383	CUCCUCAGAUCAGAAGGUGAUUGUGGCUUUGGGUAAAUAUUGAGCAGCCACAGCACUGCCUGGUCAGAAAGAG	--	--	gga-miR-383-5p	AGAUCAGAAGGUGAUUGUGGCU	0	0	0	0	0	0	0	1	0	0
gga-mir-425	AAUGACACGAUCACUCCCGCUGAGCGCGCAGCCACAGAGCCAUCGGGGAUGUCGUGUCUGUCC	--	--	gga-miR-425-3p	CAUCGGGGAUGUCGUGUCUGUC	728	618	573	575	925	694	914	869	590	707
gga-mir-425	AAUGACACGAUCACUCCCGCUGAGCGCGCAGCCACAGAGCCAUCGGGGAUGUCGUGUCUGUCC	--	--	gga-miR-425-5p	AAUGACACGAUCACUCCCGCUGA	29228	40290	42429	19240	37616	47297	47290	46956	18120	44025
gga-mir-429	GCCUGCUGAUUGCUGUCUUACCAGGCAAAGUUAGAUCUAGCUAUUUCUGUCUAAUACUGUCUGGUAAUGCCGUCAAUCGCAUGG	--	--	gga-miR-429-3p	UAAUACUGUCUGGUAAUGCCGU	4	5	208	10	11	7	5	4	7	3
gga-mir-449a	CUGUGUGCGGUGGGGUGGCAGUGUAUGUUAGCUGGUUGAAACUCUUGACAUCAGCUAACACGCAGUUGCUAACCUGCUCCACAUAC	--	--	gga-miR-449a	UGGCAGUGUAUGUUAGCUGGU	0	0	0	0	0	1	0	0	0	0
gga-mir-451	ACACAUGGCUGGCAGGGAAACCGUUACCAUUACUGAGUUUAGUAAUGGUAACGGUUCUGCUGACAGCCA	--	--	gga-miR-451	AAACCGUUACCAUUACUGAGUUU	54	21	203	26	79	22	43	30	21	20
gga-mir-454	CCAUUAUCCAGCUUCCUAACCUUAAGGAUGAGACCCUAUCAAUAUUGCCUCUGCUUUUGUGCUCAGGGUAGUAGUGCAAUAUUGCUUAUAGGGUCUUUUCUUUUGAGGGUAUUCUUCAUGG	--	--	gga-miR-454-3p	UAGUGCAAUAUUGCUUAUAGGGU	790	428	418	355	677	430	475	393	162	358
gga-mir-455	UCCCUGGUGUGAGGGUAUGUGCCCUUGGACUACAUCGUGGAAGCCAGCACCAUGCAGUCCAUGGGCAUAUACACUUGCCUCAAGGU	--	--	gga-miR-455-3p	UGCAGUCCAUGGGCAUAUACAC	23	13	8	10	22	9	10	12	10	9
gga-mir-455	UCCCUGGUGUGAGGGUAUGUGCCCUUGGACUACAUCGUGGAAGCCAGCACCAUGCAGUCCAUGGGCAUAUACACUUGCCUCAAGGU	--	--	gga-miR-455-5p	UAUGUGCCCUUGGACUACAUCG	79	75	93	66	110	79	74	74	45	87
gga-mir-456	AUUUAAGCUGCUGUGUGUGUGCGUGUGUGAGCAGGCAUCUUCUCAGCCUACAUGUGGAUUCCUAAAUCUGCAGGCUGGUUAGAUGGUUGUCAUGCAUUCAUCUGAUAACUGC	--	--	gga-miR-456-3p	CAGGCUGGUUAGAUGGUUGUCA	384	343	319	327	541	271	379	404	406	376
gga-mir-456	AUUUAAGCUGCUGUGUGUGUGCGUGUGUGAGCAGGCAUCUUCUCAGCCUACAUGUGGAUUCCUAAAUCUGCAGGCUGGUUAGAUGGUUGUCAUGCAUUCAUCUGAUAACUGC	--	--	gga-miR-456-5p	CAGGCAUCUUCUCAGCCUACAUGUG	0	0	0	0	0	0	1	0	0	0
gga-mir-458a	AGCAGAGCCGCGGCCGUGGUGCAGAUGGCAGCGCCAUUUUCAGAGCUAUAAACAGCGUCAUUGUCAUAGCUCUUUGAAUGGUACUGCCAUAUGUACUGGAAAAACAGCAUCUAUGC	--	--	gga-miR-458a-3p	AUAGCUCUUUGAAUGGUACUGC	5570	5547	5104	4354	6869	5298	5125	6098	3580	5260
gga-mir-458a	AGCAGAGCCGCGGCCGUGGUGCAGAUGGCAGCGCCAUUUUCAGAGCUAUAAACAGCGUCAUUGUCAUAGCUCUUUGAAUGGUACUGCCAUAUGUACUGGAAAAACAGCAUCUAUGC	--	--	gga-miR-458a-5p	AGCGCCAUUUUCAGAGCUAUA	2	1	0	0	3	3	3	0	0	0
gga-mir-458b	AUGCUGUUUUUCCAGUACAUAUGGCAGUACCAUUCAAAGAGCUAUGACAAUGACGCUGUUUAUAGCUCUGAAAAUGGCGCUGCCAUCUGCACCACGGCCGCG	--	--	gga-miR-458b-3p	AUAGCUCUGAAAAUGGCGCUG	2	1	0	0	3	3	1	0	0	0
gga-mir-458b	AUGCUGUUUUUCCAGUACAUAUGGCAGUACCAUUCAAAGAGCUAUGACAAUGACGCUGUUUAUAGCUCUGAAAAUGGCGCUGCCAUCUGCACCACGGCCGCG	--	--	gga-miR-458b-5p	AGUACCAUUCAAAGAGCUAUGA	5563	5546	5099	4347	6863	5295	5120	6093	3577	5258
gga-mir-4732	GGAUGCCAGCCUGGUCUCCCAAACCUUUGGAGGAGGGAGCAGGAAUAUGGGAGCACACACUGAUGUGAGAUCUUCCUGUCUUCUUUCUGCACAGGGUUUCUGCUCCUGGU	--	--	gga-miR-4732-5p	UGGAGGAGGGAGCAGGAAUAU	0	0	0	0	0	0	0	1	0	1
gga-mir-490	AAGUUCAUGGUUCGACACCAUGGAUCUCCAGGUGGGUCAAGAUUAUAGAGAUACACCAACCUGGAGGACUCCAUGCUGUUGAGCUGUUCACAA	--	--	gga-miR-490-3p	CAACCUGGAGGACUCCAUGCUG	0	0	4	0	0	0	0	0	0	0
gga-mir-499	UUUGAGGGAGCGGCAGUUAAGACUUGUAGUGAUGUUUAGAUAAUGUAUUACAUGAACAUCACUUUAAGUCUGUGCUACUUCUCUCCUCAUU	--	--	gga-miR-499-5p	UUAAGACUUGUAGUGAUGUUUAG	131	51	50	85	143	63	65	68	49	50
gga-mir-6516	AGAGGUCCCCCUGCUGGGUUCCUCCUAUGCAGUAACAGGUGUGAGCAUCCAUGCAGCAUUCUGAUGGUCAUGUAUGAUACUGCACACAACGAGUUGCUGUCUUCAGCCAA	--	--	gga-miR-6516-3p	CAUGUAUGAUACUGCACACAACG	3	16	24	8	9	13	10	13	5	16
gga-mir-6516	AGAGGUCCCCCUGCUGGGUUCCUCCUAUGCAGUAACAGGUGUGAGCAUCCAUGCAGCAUUCUGAUGGUCAUGUAUGAUACUGCACACAACGAGUUGCUGUCUUCAGCCAA	--	--	gga-miR-6516-5p	AUGCAGUAACAGGUGUGAGCAU	1	0	2	0	0	1	0	3	1	0
gga-mir-6542	AGCGGCCCCUCGUUCCCCAUCACGAAUUACCUGGCGCCAGUGUCUGCCAGCAUCAGCCCCAGUGCCGUCACCAGUGCCAACGGGACAGUGCUGAAGACUACUGGAGCCAGUGCAGUGACAUCCGGGG	--	--	gga-miR-6542-3p	ACGGGACAGUGCUGAAGACUA	21	9	8	12	16	7	20	19	12	18
gga-mir-6543	CCAUUCCCUUUUGUCCUGUUGCUGUUACCUGAGAGAAGAUGCUGACUCCCUCCGACCACAGCCUCCUUUCAGGUCACUGUAGGCAGCGCUAAGGUCUUCCCUGAGCCU	--	--	gga-miR-6543-3p	GCCUCCUUUCAGGUCACU	1	0	0	0	0	0	0	0	0	0
gga-mir-6544	UUCCGUAAGAACUAGGGCUUGUAAGAUUCAGAAAAGGAUAUGAAUUGUCCUUUCAGUGGUGACAAGUUGUAUUUCUUUUCUGACAGUGCGUCAGCGUCAAGAAGAG	--	--	gga-miR-6544-3p	AAGUUGUAUUUCUUUUCUGACAGU	17	37	26	29	48	32	22	29	17	35
gga-mir-6544	UUCCGUAAGAACUAGGGCUUGUAAGAUUCAGAAAAGGAUAUGAAUUGUCCUUUCAGUGGUGACAAGUUGUAUUUCUUUUCUGACAGUGCGUCAGCGUCAAGAAGAG	--	--	gga-miR-6544-5p	UUCAGAAAAGGAUAUGAAUUGU	29	17	24	21	29	20	14	28	11	21
gga-mir-6546	CAGUGCUGGUGCUGUCUGUGCAGACUCACAGGGCAUGUCCUGCAGGAGCGCCUCUGAGCUCCCCUCUGCUUCCAGGGGGAGUUCAGCUGUGCUGCUGCAGGGCUCUGCCCAUCUGCU	--	--	gga-miR-6546-3p	GGAGUUCAGCUGUGCUGCUGC	0	0	0	0	1	0	0	0	0	1
gga-mir-6548	AGCAGUGCAUUUUUUGCCAGCGAUGAACAACAGCUGCGUGCCAUGCCUGUAAAUCCAUACCAGCAGAGGUGCCCCGCUGUUGCUGUCACCACUGCUGAAACGCACCA	--	--	gga-miR-6548-3p	AGAGGUGCCCCGCUGUUGCUGU	4	1	2	2	3	5	7	5	9	4
gga-mir-6548	AGCAGUGCAUUUUUUGCCAGCGAUGAACAACAGCUGCGUGCCAUGCCUGUAAAUCCAUACCAGCAGAGGUGCCCCGCUGUUGCUGUCACCACUGCUGAAACGCACCA	--	--	gga-miR-6548-5p	AACAACAGCUGCGUGCCAUGCC	4	5	0	1	4	4	1	1	3	1
gga-mir-6549	CUCUUGGAUGGUGGCCUUGAGCCUUCUGUUGUGCAUCUGAGAUUCCAGACAGCUUUUGUCAGAUCACAGCUGUAAGCAGAAGGCACCCAAGGCUGCCUUCCUAUGCACCAGUG	--	--	gga-miR-6549-3p	ACAGCUGUAAGCAGAAGGCACCC	0	0	0	0	2	1	0	3	0	0
gga-mir-6549	CUCUUGGAUGGUGGCCUUGAGCCUUCUGUUGUGCAUCUGAGAUUCCAGACAGCUUUUGUCAGAUCACAGCUGUAAGCAGAAGGCACCCAAGGCUGCCUUCCUAUGCACCAGUG	--	--	gga-miR-6549-5p	AGCCUUCUGUUGUGCAUCUGAGA	26	26	16	18	30	16	26	13	20	10
gga-mir-6550	GCUUGCAGGUAGGAGCUUCAAAGCAGCCCAGGAAGCGCUGCUGCAAAACGUGGCUCCACCCUCGGCUGCUUUGAAGUUCCCACUUCCAGCACUUCUUCCU	--	--	gga-miR-6550-3p	GCUCCACCCUCGGCUGCUUUGA	2	2	6	2	6	6	0	5	6	4
gga-mir-6553	UCUGAGGCUGGCGGAGCGUGCCAGGAGCAGCCCUGUGAUAGCUGUUUGCUGCUAACCUGCAACACUACCCUGAGCUGCUCCUGGCUCCAUCCCACGUCAA	--	--	gga-miR-6553-5p	AGCAGCCCUGUGAUAGCUGUUUGC	1	0	0	0	0	0	0	0	1	0
gga-mir-6554	UAGCUGUUAAUCCUUUGAGUGUUUUUACAUUACACAGCAUAUGUCCAGUGAAAGUUCUGCUGUGUGGUUUAAGGAUACUCACUGAUUCUCCAGCAACUGCAAACAG	--	--	gga-miR-6554-3p	UGCUGUGUGGUUUAAGGAUACU	0	0	0	0	3	0	0	0	0	1
gga-mir-6556	GAUGCGCAGAGAGCUCUCCGGGCGGAAGGCUGCUCGGCCCGCGCUGCUCCUCGCGUCCUCCGCGCGGCGGCGGUCCGAGCAGCUCCCGCUCGGUCUCAGCCGUUGC	--	--	gga-miR-6556-3p	GGCGGCGGUCCGAGCAGCUCCC	0	0	0	0	0	1	0	0	0	0
gga-mir-6556	GAUGCGCAGAGAGCUCUCCGGGCGGAAGGCUGCUCGGCCCGCGCUGCUCCUCGCGUCCUCCGCGCGGCGGCGGUCCGAGCAGCUCCCGCUCGGUCUCAGCCGUUGC	--	--	gga-miR-6556-5p	AAGGCUGCUCGGCCCGCGCUGC	0	1	0	0	0	0	0	2	0	0
gga-mir-6558	CAGGUGUGGCAUCGCGCUGAAAUACUGUGGACACUGUCGACCAAGUGAAACGUUGAGGUGGCUUGUUGAUCAAAUAGGCCUUCUUGCGUAGCACUUGAAUUGUCAGAAAGUAAGUGACUAUC	--	--	gga-miR-6558-3p	AGGCCUUCUUGCGUAGCACUUGA	0	0	0	0	0	3	0	0	1	2
gga-mir-6558	CAGGUGUGGCAUCGCGCUGAAAUACUGUGGACACUGUCGACCAAGUGAAACGUUGAGGUGGCUUGUUGAUCAAAUAGGCCUUCUUGCGUAGCACUUGAAUUGUCAGAAAGUAAGUGACUAUC	--	--	gga-miR-6558-5p	AAGUGAAACGUUGAGGUGGCUUGU	0	1	0	0	0	0	0	0	0	0
gga-mir-6559	AAUGUGCCUUAGGAAAGGGAAUGGGUUGGGAGAAAGAGUCAUUACCUGACUUCUUGUUAUCGGGCUUCAGAGUUGACUCUUCCUUGCAGUUCUUGGCGAGCAGAACUUA	--	--	gga-miR-6559-5p	UGGGAGAAAGAGUCAUUACCUGA	0	1	0	2	0	0	0	2	0	0
gga-mir-6563	AGCUACUGACUGCUGCAUCAGUUGGUCGGUUGUGCUUAGAGAUGUUUAUUUUCAUGUCCCACUGGGCACACUGUGACUGGCUACAUGCAGCACUCAGUUACUUCAGCUCC	--	--	gga-miR-6563-3p	ACUGGGCACACUGUGACUGGCUAC	1	0	0	1	0	0	0	1	2	0
gga-mir-6564	CAUGCUAUUUCCUGCUGGAAAGCCUCGCCGUGCUUUCUCCCGCCGUCUGCCAUUUCAUGGACGGAGGAAGCGCGGGCAGGCUGCUGGUAGAGGUGCAG	--	--	gga-miR-6564-3p	UGGACGGAGGAAGCGCGGGCAG	0	1	0	0	0	0	0	0	0	1
gga-mir-6565	CUAGUCUGUAUUCCUUAAAAUGAGAUAGCAAAGCACACUUCAGUGUAUGAAUUGAUCUGUGCUUGUGUACUCAUAGGCUUUUGGACACCUGGAAGAUGUUU	--	--	gga-miR-6565-3p	UCUGUGCUUGUGUACUCAUAG	2	3	5	7	10	3	12	2	6	4
gga-mir-6566	GAGCCGUCUUUGUCCGAGAAGCGGUUGAGGCCCGAUGUGUCAUUCCUGGAUUUUCUCUGUCAUCCAGCAGGCCAUGGGGUCGCAGCUGCUCCGGACGUUCUGCA	--	--	gga-miR-6566-5p	GAGGCCCGAUGUGUCAUUCCU	6	6	14	4	6	8	3	9	6	3
gga-mir-6567	CCGGCUCCGCAUCCAGCCCCGGGGCAGCUCCGAACUCGCGGUGCCCGCGGAAGGCGCUCGGCCGGCGGGCAGCGCGGAGCGGAGCUUUGGCGUCUCCAUCCCUUUCC	--	--	gga-miR-6567-3p	GGCAGCGCGGAGCGGAGCUUU	0	3	0	0	0	0	0	0	1	0
gga-mir-6568	CCGGCUGCCCGCCCACCCCGCGGCCGCCAUCUUGCUUGCGGCCGGCUACCCACAACCAAGAUGGCGCCCGGGCGGUUGGCGGUGCCGGCACCACCCCA	--	--	gga-miR-6568-3p	ACAACCAAGAUGGCGCCCGGGC	0	2	1	2	2	0	2	2	1	1
gga-mir-6568	CCGGCUGCCCGCCCACCCCGCGGCCGCCAUCUUGCUUGCGGCCGGCUACCCACAACCAAGAUGGCGCCCGGGCGGUUGGCGGUGCCGGCACCACCCCA	--	--	gga-miR-6568-5p	GCGGCCGCCAUCUUGCUUGCG	1	1	0	0	2	0	1	1	0	0
gga-mir-6569	GAGGCCUGGGGCACUCGCGGCCCUGUUGGACUAACGGCGUUGCUGUUCUGCAGUAACUUGAGUUACGGACUGGGGUUGGAGCCGCCUUUUCUGGGUUAGAGGAU	--	--	gga-miR-6569-3p	CUUGAGUUACGGACUGGGGUUGG	0	0	0	0	4	2	0	1	1	3
gga-mir-6569	GAGGCCUGGGGCACUCGCGGCCCUGUUGGACUAACGGCGUUGCUGUUCUGCAGUAACUUGAGUUACGGACUGGGGUUGGAGCCGCCUUUUCUGGGUUAGAGGAU	--	--	gga-miR-6569-5p	GCCCUGUUGGACUAACGGCGUUG	3	3	1	5	6	2	2	2	9	5
gga-mir-6570	AAAACCCUGGUUUGGAUUAAGGACCCACUGGAUCUGCAUCUUCCAAACUUGGGAGAGGAGAGCCUGUGGGCCAGAAAUCCCACCAGCACUGCACCAUGCC	--	--	gga-miR-6570-3p	AGAGGAGAGCCUGUGGGCCAGA	0	0	0	0	1	0	0	0	0	0
gga-mir-6570	AAAACCCUGGUUUGGAUUAAGGACCCACUGGAUCUGCAUCUUCCAAACUUGGGAGAGGAGAGCCUGUGGGCCAGAAAUCCCACCAGCACUGCACCAUGCC	--	--	gga-miR-6570-5p	AGGACCCACUGGAUCUGCAUCUUC	0	0	0	0	0	0	0	1	2	2
gga-mir-6572	CUCUUGGAUGUGAAUUUCGUCCUCCUUUUCCCUCUCUGUGCAGUUCUGUCCUAACUGACUUCGUGCAGAUGGACAGAUAGGGUGAGGAGGACAGACAAUCUGUCUUGA	--	--	gga-miR-6572-5p	UUUUCCCUCUCUGUGCAGUUCUG	0	1	0	0	0	0	0	1	0	0
gga-mir-6573	CUGUGCUGUGUGGGACUGUUGGAGAAGUGAGGGGCUCUCUGUGCCGUGGAAAUGCGGUGAGCUCUCCAUCGGAGGCACUCUGACUUCUCGGACAGGGCUGCACUGGUGGUUAAUGCUUU	--	--	gga-miR-6573-5p	UGGAGAAGUGAGGGGCUCUCUG	0	0	0	1	0	0	0	0	0	0
gga-mir-6574	AACAUGACAUUGUGUCCUCAGAGACAUUCCUUGUCUUUUCUGAAGACUGUGAGAGUGCUGCGCUGUGUCUGUAGAAAAGACAGGAUGUCUCUGGAUAUCCAUGUACU	--	--	gga-miR-6574-3p	UGUCUGUAGAAAAGACAGGAUGU	3	4	2	2	3	0	1	2	1	5
gga-mir-6574	AACAUGACAUUGUGUCCUCAGAGACAUUCCUUGUCUUUUCUGAAGACUGUGAGAGUGCUGCGCUGUGUCUGUAGAAAAGACAGGAUGUCUCUGGAUAUCCAUGUACU	--	--	gga-miR-6574-5p	AUUCCUUGUCUUUUCUGAAGA	0	0	0	0	0	0	0	0	0	1
gga-mir-6575	CUCUGCUAGGCAGAAUCCUUUGGUUUUGUCAGCUUGGGGAAGCUCUUUGGAGCGUUUUGAAAGGCAGGAGUUUUCCCAGGCUGAUGUCACUAGAAGAUUCCUGUAGAU	--	--	gga-miR-6575-5p	UUGUCAGCUUGGGGAAGCUCUU	2	6	3	2	6	3	9	12	5	6
gga-mir-6576	CUACAAGCAGUGUGUUUUCUCAUGGUUGUAUCUGAACACUUUGAAGGUAAAUAAAUGGAAAAGUGUCUGUAUUCCCUUGAGAGAACAUGCUGUUAGUGCUACCAUC	--	--	gga-miR-6576-5p	UCAUGGUUGUAUCUGAACACUUU	0	0	0	0	0	0	5	0	0	0
gga-mir-6579-2	GCCGUGAGGAGAGGUGAGCGCCGUGCAACGCCGUGCAACGCACCUGCGCGGAACCAGAGGCAUUUCACAGCGUAACACGGCGUGCCUGUUUACACUGCGUUCCUCAGCGCCUCA	--	--	gga-miR-6579-5p	CAACGCCGUGCAACGCACCUG	0	0	0	0	0	0	1	0	0	0
gga-mir-6582	UCAGUGUUGUUGCAUCCUGUUAGAGAGACACUCAUAGAGAGUCUUUUCACAGUAACUCACUCUGGGUGUUUCUCUUGCAGAAAACUGAGGUAAUAGAAGAAGCUU	--	--	gga-miR-6582-3p	CACUCUGGGUGUUUCUCUUGCAG	20	15	14	7	19	20	18	16	13	17
gga-mir-6582	UCAGUGUUGUUGCAUCCUGUUAGAGAGACACUCAUAGAGAGUCUUUUCACAGUAACUCACUCUGGGUGUUUCUCUUGCAGAAAACUGAGGUAAUAGAAGAAGCUU	--	--	gga-miR-6582-5p	UUAGAGAGACACUCAUAGAG	21	9	6	18	14	0	16	4	5	6
gga-mir-6583	ACCUGGGAAGGUGACAAGCAGAGGAGCUGGGAGGAUGCAGCGGGAGGUAUCUCGCUUAAUUGCACCUGACAUUUCUCUUUCAUUUCCCAGUGUGUAAUGCAUUUCUUAAU	--	--	gga-miR-6583-5p	AGAGGAGCUGGGAGGAUG	0	1	2	0	0	8	8	7	18	3
gga-mir-6586	UGGGCUGACUGUGGUUUCUAACCAGUUGCUGCCAGAUAGAAGUUCACCUUUUCCUAUAGCUUGGGUGGCUUCCAUAUGGUAUGGAGCUGGUUUUUGAGGAUUACCUUUCC	--	--	gga-miR-6586-5p	UGCUGCCAGAUAGAAGUUCACCU	0	0	0	0	1	0	0	0	0	0
gga-mir-6589	CCCGAGAAAUGUUUUGUGAAGCUUCUGUUGAUGGAGAUGGUGUGAAGCAGAAGUGUGUUUUUACUGCUUCUGCUAUCUUCAUCUUCACAUGCUCUCUGACAAAGGACUGU	--	--	gga-miR-6589-5p	UGAUGGAGAUGGUGUGAAGCAGA	0	0	1	0	0	0	0	0	0	0
gga-mir-6590	UAUGUUUCCCUACAAGUAGUUUAAAUAUGGGAUCAGGUGCUGAAAUAAGACUACUUCUUUAUUUUACUUCUGUUCCUGAUCAUCAGCUGGCUGCAGAAACAGCA	--	--	gga-miR-6590-3p	UUACUUCUGUUCCUGAUCAUCA	0	3	8	4	9	4	5	8	5	12
gga-mir-6590	UAUGUUUCCCUACAAGUAGUUUAAAUAUGGGAUCAGGUGCUGAAAUAAGACUACUUCUUUAUUUUACUUCUGUUCCUGAUCAUCAGCUGGCUGCAGAAACAGCA	--	--	gga-miR-6590-5p	UGGGAUCAGGUGCUGAAAUAAGA	0	0	1	0	3	1	0	0	1	0
gga-mir-6592	GAGGAGCGCCUGAGCCGCGGCGACGAGGCCGUCAGCCUGGAGCAGUUCUGCGAGGUGCUGGAGAGCGUCUCCCGCCUGACGGCCGGGUCCCGCGGGGAGAGCGAGGAGGU	--	--	gga-miR-6592-3p	AGCGUCUCCCGCCUGACGGCC	1	0	0	0	0	1	0	0	1	0
gga-mir-6593	CGGGCGGUGCGGUGCUGUGGGUGCUGGGAGGGCUCUGUGCGGCUCUGUGCGGCUCUGUGCGGCUCUGGGCCCACCCGAGCUCUGUCCCUGCAGAAAUAUUACCCGCCGGACUUCGAU	--	--	gga-miR-6593-5p	UGCUGGGAGGGCUCUGUGCGGCU	0	0	0	0	0	0	0	0	0	1
gga-mir-6594	UCUGCUUUGCACCACAGGGUUGGGGGUGGCGUGAGUUGUGGCUGGGCUUUGGUGCCCACUCUCAGCUCAUGUCAUCCCACAGGGUGAUGCACAGGAGGGGCACUAUGGGG	--	--	gga-miR-6594-5p	UGGGGGUGGCGUGAGUUGUGG	0	2	2	0	0	0	0	0	1	2
gga-mir-6596	CCCUCAGGGCGGGGGCGGGACGAGGGCCGAGCCCGGGCCUUCCCGCUCGGCUCCGGAGCUCGGACGGCGUCCCGAAGCACCCUGGCACGUUAAA	--	--	gga-miR-6596-3p	CGGAGCUCGGACGGCGUCCCGA	0	3	0	0	0	0	0	0	0	0
gga-mir-6597	GAGAGACGGGAGAACUCACCUCAGCCCCGGCGCCCUGCGCGGGGCCGGCUUGUAGCAGUGCUGCCCUUCCCUGACGUAGAGGCCGGCCCGGCAGGGGUAGAGGCAGCCGC	--	--	gga-miR-6597-3p	CCUUCCCUGACGUAGAGGCCGGCC	1	0	0	0	0	2	0	0	1	3
gga-mir-6599	CAGAGGCGGUGCUGGGAGCGAAGGGAGGCUCCGGUCCGCUCUGAGGGCACACGAUGUGACGGAUCCUGGCUCCCUCCGCUCCUCCCGGCGCACACCU	--	--	gga-miR-6599-3p	UGACGGAUCCUGGCUCCCUCCG	0	1	0	0	4	0	1	1	0	2
gga-mir-6602	CGGGCUGCAGUGCUACUCCGUGAGGACAGGGAUUGCAGAGGUUGGAGCUGUGGCUGACGUGGCUCUUUUCUGCCUCCCUCCCAGGUUCUCAUUCUGCUGUACAUUGCUGA	--	--	gga-miR-6602-5p	ACAGGGAUUGCAGAGGUUGGAG	0	0	0	0	0	1	0	0	0	0
gga-mir-6604	GGGCACCCUGUCCUGGAGGCUGGCACGGUGCUAGGGAUUUCUGUGCCAGCAUCUUGCACUGACUCCCUUGUCCUGUGCCCCAGGAGUGGAAGAGGAGGUGGCAGAUGUGC	--	--	gga-miR-6604-5p	UGGCACGGUGCUAGGGAUUUCUGU	53	34	22	23	32	28	46	37	21	46
gga-mir-6609	ACAGAAUCUGCAUCGUUGUUGCCAGAGCCAGGUGCCUGGUGCCUCCUCACCGAGGCUGAUCACAGCCCCUGUGCUCUGACCGCAUUGCUGCAGAGCCAACCUGCUGCCUU	--	--	gga-miR-6609-3p	ACAGCCCCUGUGCUCUGACCGCA	2	0	0	4	0	1	1	1	0	0
gga-mir-6613	CAUAUUAAAAACCAAGUCACUGACUUCCUUCAGCUCCAGUGAUAGUAGUGUGGAAGGAUUGACUGAACUACACUGAGCUGGAAGAAUCAUGUGGCUUGGCCUUGAAAAUC	--	--	gga-miR-6613-3p	ACACUGAGCUGGAAGAAUCAUG	0	0	0	0	0	0	0	0	1	0
gga-mir-6614	CCCCGGCAAACGUGAUUCGUGGCCGCGCACGGCGCGUGUUCUGUUCCAUGGCAUAGGAGCAUCUGCUACAGGACAGCGAGAAGGCGGCUGCGGGUUUCUGUUCUCACACU	--	--	gga-miR-6614-3p	ACAGGACAGCGAGAAGGC	1	2	1	4	6	6	17	10	15	5
gga-mir-6615	CCUGAAUUCCAGACAAGACACUGGGGCUUGGGGACACCAUCAGAACAGCCACAGCUGUGCUGGAUUCUGUGGCACUGAUGUGUUCUCCACAGGUCCUCGUGCGGACAGAGC	--	--	gga-miR-6615-5p	UUGGGGACACCAUCAGAACAGCCA	1	1	1	0	0	0	2	1	0	0
gga-mir-6619	GCAAAGCGCUGGGGAGCCCCGAGGAGAAGUGACGGAGCAGUGCCAAUGCCCCCCUCCCCGCAUUGACGUCCGUUUAUUUCUCCCCAGCACAAAUGACGUGUGGCGUGGAU	--	--	gga-miR-6619-5p	AGGAGAAGUGACGGAGCAGUGC	0	0	0	0	0	0	0	0	0	1
gga-mir-6625	CUAACAUCACGGGUAGCUUCUGUCCUUGGGGGAACUGGAAGCAAGAGUCAGGAGGGAUGCUGAUUGCUGGUUUCUAUCUCCCCGCAGCGGCUGGAUUGCAGCAAUCUCCU	--	--	gga-miR-6625-5p	UGGGGGAACUGGAAGCAAGAGU	0	0	0	1	0	0	1	0	0	0
gga-mir-6631	GAAAAUUGAAGAGCUGGUGGGAAGAGAAUGCUGUGGUUCUGCUGAGGACCUGUGGGCCCCACAGCUCUCUCUCCUCUUUAGCUUUCUGCAUCUCAGUAUGUUUGUUACUC	--	--	gga-miR-6631-5p	GAAGAGAAUGCUGUGGUUCUGC	40	27	28	16	37	32	20	26	21	20
gga-mir-6637-2	CGGCGUGUGGGUGUGAGAGAGGAAGGCAGCGAAGGCUGCAGGGCGGUCAGGCGGAGGAAGCCGCUGGGCUGUGCCUGCAAUCGGUGCGUUGCCCCUUUAAUUGUGUCCCC	--	--	gga-miR-6637-3p	GCUGGGCUGUGCCUGCAAUCGGU	0	0	0	0	0	0	0	0	1	0
gga-mir-6640	AAUGUUGGUAAUUAUUUUAUCUGGAAUUGUAGUAGAGUGUAUUAUUAUGGCAUGUGCCUAAUGGCUCUACUGCUUUCUUGUCAGGUGAUAUGAAGGACGACACGACGGAC	--	--	gga-miR-6640-5p	UCUGGAAUUGUAGUAGAGUGUAU	1	0	0	0	0	0	0	0	0	0
gga-mir-6641	AAAAAUGAUUUCCUUACAGACAGCUUUUUUAUUUCCAGUUAAUGUGUUUUAAAUACCUGCUGGGAGAAAAAAGCUAUGUGCAAGGUGACAGAAAACAAGAGGCA	--	--	gga-miR-6641-5p	ACAGCUUUUUUAUUUCCAGUUA	0	0	0	2	0	0	0	0	0	0
gga-mir-6643	AGGAACCUGGUCCCAGGAACCCCAGCCCCAGGGCUGGCAGGGGAGGGUAUACGCAGGCAGCCACCCCUGCCAGCCUUGGGACGGUGGUUUCCCAGAAGCCCCAGAGCAAG	--	--	gga-miR-6643-5p	CCAGGGCUGGCAGGGGAGGGU	0	1	0	0	3	1	0	0	0	0
gga-mir-6645	UGAGCCCUAGUGUCCCCAGUUUGGGAGGUAGCAGUGGUGGUGACAGUGGUGGUGGUGACACCCCCAACACUCACCCCCACUGCUCUCUCCCAGGGAUGAGGAAAUUCAGA	--	--	gga-miR-6645-5p	UGGGAGGUAGCAGUGGUGGUGA	8	8	21	3	15	9	11	13	6	5
gga-mir-6646-2	UGCAGCCCGCAGCUCAGAUUCUGCCUUUCUCCCAGCUGCUGCCAUCAGGACGUUGCCAGGUUCUGGUGGUAGCAGCUGGAAGGAUGCAGGAAGAUCCCAACAAGGGCUGU	--	--	gga-miR-6646-3p	UCUGGUGGUAGCAGCUGGAAGG	0	0	0	0	2	2	1	0	0	0
gga-mir-6647	AGUGCUUGCCCUGGCUGCUGCGCUCCGCUCUGGCCAUGUGACGCAGCUGUAAAUUCAAGUAGCUGCUUGCAUUACCAGUGGGGCACAGCACAGCCAGCACGCAGGCGAGC	--	--	gga-miR-6647-5p	CGCUCUGGCCAUGUGACGCAGCU	0	0	0	0	0	0	0	1	0	0
gga-mir-6648-2	GCGGAGGCUACGGGGGUAAAGGAGCGUUCAGAAUGCCGGUGGCAGCUGCCCUCCGGCAUUCUGAACGCUCCUUUACGCAGGGUGAUUGGGGCUGGUGAG	--	--	gga-miR-6648-3p	UCCGGCAUUCUGAACGCUCCU	3	12	7	4	11	9	9	14	6	10
gga-mir-6648-2	GCGGAGGCUACGGGGGUAAAGGAGCGUUCAGAAUGCCGGUGGCAGCUGCCCUCCGGCAUUCUGAACGCUCCUUUACGCAGGGUGAUUGGGGCUGGUGAG	--	--	gga-miR-6648-5p	AGGAGCGUUCAGAAUGCCGGUG	0	0	0	2	1	0	0	0	0	0
gga-mir-6649	UGAGCUGUUCUCCGGGGAUGGUGACACUGUGUCUGAAGCCUUGCAGCAGCUCUUGGUUUAUCACAUCAAUGCCAAGCAGGUAUGACAGGGAAAUACUUGCUGGCAGUGCUGUGGUAGUGCCAGGGGUUAGUUGUGUGGU	--	--	gga-miR-6649-3p	UGCUGGCAGUGCUGUGGUAGUG	0	1	0	0	0	2	0	1	0	1
gga-mir-6649	UGAGCUGUUCUCCGGGGAUGGUGACACUGUGUCUGAAGCCUUGCAGCAGCUCUUGGUUUAUCACAUCAAUGCCAAGCAGGUAUGACAGGGAAAUACUUGCUGGCAGUGCUGUGGUAGUGCCAGGGGUUAGUUGUGUGGU	--	--	gga-miR-6649-5p	UUUAUCACAUCAAUGCCAAGCAG	3	3	4	1	1	2	0	1	0	0
gga-mir-6651	AGCCCCGGUGAGCCGAGGCACACCAGGUUGCCUAAGGAGGGGGUGCCAGCCCAUGGUCAGCUAACUGGUACCUGCUCCUGGUUCUUGGCGAGGGUACGCCUCCAGACCCG	--	--	gga-miR-6651-5p	ACCAGGUUGCCUAAGGAGGGG	0	0	0	0	0	0	0	0	1	0
gga-mir-6655	AAAUUGGUGCCCAGGUGGUUCUGCUAGGAGGCUGUGUAUCCUGGGUGCCAGCAGGAUAGCAGUGCCCUAGUAGUGGCAUUGGGUGUCCACUGCAUGGGGGUCUUCUCCAU	--	--	gga-miR-6655-5p	UCUGCUAGGAGGCUGUGUAUCCU	9	28	16	13	17	16	14	15	5	12
gga-mir-6656	AAGGCAGCCCCAGAGGGUGGAGGGAUGCAGGGCGAGUAGAGAAAGGCAUCUUACAUCUCCUCGGUGGCUUGCUCUGGGGCCCGCAUCCUUGUGCCUUCCUUUAGUUUGCU	--	--	gga-miR-6656-5p	UGCAGGGCGAGUAGAGAAAGGCAU	2	1	0	1	0	1	1	0	0	0
gga-mir-6657	AGGGAAAUCAGGCUCGCUGCUGCUGCCCCCUCUUUCACCAGGGUCUGGUUUGUACUGUGUUGGACAUGGUGGGAGAAGGGUGACCAGCACACUGAGCUGAUGAUCCUACU	--	--	gga-miR-6657-3p	ACAUGGUGGGAGAAGGGUGAC	0	0	1	0	0	0	0	0	0	0
gga-mir-6659	CCCUGUCGUCGAGAGUUAUAGUUAACCUUUAGCCGGUUAUGAUGGUGGCUAAAAGGUGCUUCCAUGCUCUUUGGCUGCCAUCGGACCUGGUUAAAGGUUAACAUUUUGCU	--	--	gga-miR-6659-3p	UUUGGCUGCCAUCGGACCUGGU	0	3	5	4	10	0	6	4	3	5
gga-mir-6660	GAGGAGAGUGUGCUGAAAGGUGGGCGGCGGUGUGUGGUGCGGGGCAGGCGGUGUGGGGCCACCGGGCUCUGACAUGGCUCUGCUCCGCAGUCUGCUCCUGCGCGCUGCAG	--	--	gga-miR-6660-3p	UCUGACAUGGCUCUGCUCCGCAGU	13	27	19	10	26	30	35	34	16	32
gga-mir-6662	GUCUGACCAAUGGUUGACCAAGGCUUGGCCAAUGGUUGACCAAUGGUUGAUCAACUCUUCGCCAAUGGUUGACCAGUGGCUGAACCAUAGUUGACCAAUGCUUGACCAAU	--	--	gga-miR-6662-3p	AAUGGUUGACCAGUGGCUGAAC	1	0	0	0	0	0	0	0	0	0
gga-mir-6663	UUACUGAGCUGAGCAGCUCAUUGCUGUGUGAGGAGUGCUGCCGGAGAUGGGGUCGGCUUCUCCACCCCACAGCAAGAGCUGUUAGCUUCACUUCUGCCUGCGGAGCAUAG	--	--	gga-miR-6663-5p	AUUGCUGUGUGAGGAGUGCUG	1	1	2	0	10	0	1	4	1	2
gga-mir-6664	AUUCCUGAGUGGGAUGGCAACUUUCCCGAGCCUCCACCAUCAAGCCUUGUGCUGGCCACCAGAGGGACUCAGGAAUGGUGCUGGAGGCUGAGGGCAUUGUUGCAGAGGGU	--	--	gga-miR-6664-3p	CAGGAAUGGUGCUGGAGGCUGA	2	0	0	0	0	0	0	0	1	1
gga-mir-6665	CUCCAAAAAUCGAGAUCUGCAAAGCUGCCUGAAGGAUUUUGAUGCCCUGAAAUGAAGGGAAAGAAAGGGCUGUCUGAGUCCUCCAGGCCGGGUUUUGUUUAUCUCAGUCC	--	--	gga-miR-6665-5p	UGCCUGAAGGAUUUUGAUGCCC	0	1	0	0	0	2	1	2	0	0
gga-mir-6666	GAGAGAACGGGAAUUUAGGGGACUCCUGCACUCGUUCGUCCCUGCGCUGUGAUGCAGUCUGCUCGGGUGAUGAGGACAGGAGGAUUCCUGAGUUUGUUCUUCCCAGCUAU	--	--	gga-miR-6666-3p	UCGGGUGAUGAGGACAGGAGGA	1	1	2	0	2	1	1	3	1	0
gga-mir-6668	UGGGUGAUCCUGUUGGUCUUUUCUAACCAUGGUGAUUCAAUGAUUCUAUGAUGUGUUGCCAUGGAAUCGUGGAAUAGCUUGGGUUGGAAGGCACCUGAAUGCCCACCCAG	--	--	gga-miR-6668-3p	UGGAAUCGUGGAAUAGCUUGGGU	3	1	1	1	2	2	2	2	2	2
gga-mir-6669	AGUCUCAUCUCCUGGGUCUGCCGCCUGGUGAUACGGGAGCAAGGCUGCAUACUUGAACCUUAGUUCUUUGCAGCCUGGCCGUAUCUCAGGAUGCUGUCCUGCUAGAGG	--	--	gga-miR-6669-3p	UUGCAGCCUGGCCGUAUCUCAG	0	1	2	1	2	0	1	3	3	3
gga-mir-6669	AGUCUCAUCUCCUGGGUCUGCCGCCUGGUGAUACGGGAGCAAGGCUGCAUACUUGAACCUUAGUUCUUUGCAGCCUGGCCGUAUCUCAGGAUGCUGUCCUGCUAGAGG	--	--	gga-miR-6669-5p	GGUGAUACGGGAGCAAGGCUGCAU	0	0	2	0	2	1	0	2	0	0
gga-mir-6670	GAUGUGUUUGUCUUGAUUAGUGGAAUGAUGAUCUAUAUUCUGAGUUAAUUUUUCUUAGUUGUGUAGAUGCGUAUAUUUCAUAAGGUACAAAGAUGAGUUUUUCAUUGAAU	--	--	gga-miR-6670-5p	GUGGAAUGAUGAUCUAUAUUCUGAGU	518	136	135	140	242	169	228	156	39	85
gga-mir-6674	UGCUUAGGUAAUCACCAUGCAAGGCUCAGUGGGAGAGGCUCUCACUGGCUCAUGGUCAGAAGAGGAAGCCAGGUGUCUGUGGCAGCCUCACCCCUGUGUGCCUUCUUUCA	--	--	gga-miR-6674-3p	CAGGUGUCUGUGGCAGCCUCA	3	1	5	0	0	4	8	4	1	3
gga-mir-6676	AGCAGGGCACUGGGAGGGACUGAGAUGCAUGCAGGGACAUUGGGAGGGGACAGAUUGAAAGCACUGGGCCCAAUGAUGUCUCUGAGGGGGUCCUGGGUGUGCUGAGGGGG	--	--	gga-miR-6676-3p	GCCCAAUGAUGUCUCUGAGGGGG	2	0	0	0	0	0	0	2	1	0
gga-mir-6681	ACAACUCAGAGAGACGGUCUGGUGCUUCUGGAUCGAGAAAUUCAGCAUGUGCUGGAAGGAUAAUGCUGAAUGACUCUGAUCCUUUGCUGCCCUCUUCUGGCUCUCCUUUU	--	--	gga-miR-6681-5p	UCUGGAUCGAGAAAUUCAGCAU	0	0	1	1	1	0	1	0	0	0
gga-mir-6685	CAUCAGCGCUGUACCCGAGCCAGCAAUGCACGUGUACUCAGAGACGGAAUUCCUGGUGACGCGGGCAUUGCUGCUUGGUUCAGGUCAUUGCACACACACA	--	--	gga-miR-6685-3p	UGGUGACGCGGGCAUUGCUGC	1	2	0	1	2	1	2	4	1	3
gga-mir-6685	CAUCAGCGCUGUACCCGAGCCAGCAAUGCACGUGUACUCAGAGACGGAAUUCCUGGUGACGCGGGCAUUGCUGCUUGGUUCAGGUCAUUGCACACACACA	--	--	gga-miR-6685-5p	CAGCAAUGCACGUGUACUCAG	0	9	3	0	0	2	0	5	3	2
gga-mir-6689	GUUCUCCUGAGCCUGACUGCUUACAGUGAGGUUCUGUCAGAGCCAUUCUGGGUGGUUUCAUGCUUCUGGUGAUGGCGCUCGCAGAACUGCACUGACUGCUUUGCUUCCCU	--	--	gga-miR-6689-3p	UGAUGGCGCUCGCAGAACUGCA	1	0	2	0	0	0	0	0	0	1
gga-mir-6691-2	AAAUCCAUCUCCUUGUUGUAGUGCAUGAUGAACCUGCUGAGCUGCUGCUGCUGCUGAGGCGGGCAGCAUGGAGGGAGAUGGAUGAUUAAGUGAUGAUUAAACCUUUCUGG	--	--	gga-miR-6691-5p	GUGCAUGAUGAACCUGCUGAGC	5	0	2	1	0	1	0	0	1	0
gga-mir-6693	AAAUAAAGAAUUUAUCUACGUUUGUAUACUUUGUGUCCAGUCCUGAAUGGUUCUUUAAAUUUCAUUUUCAGUCUGACACAGAACAUACAGGCUAGUUACUUACAAAGACA	--	--	gga-miR-6693-3p	UUUUCAGUCUGACACAGAACAU	0	3	0	2	4	0	2	0	0	0
gga-mir-6698	AACGGAAGCGAACAAUUCCACAUUCUUCUCAGUAUCUUCCUCUGACCUGGUCUCAAAGUGGUUAGGAGAGAGUGAGAAGUAAGUUGGAGUUGCCAGAGUUCCAGGAAAAU	--	--	gga-miR-6698-3p	UUAGGAGAGAGUGAGAAGUAAGU	2	4	1	1	2	1	0	6	1	0
gga-mir-6699	AGCAAGCAUUGGCACUCUCCUCUUGUGAAGACCUCGUGCAUUGUAGCUUUGCAUGCUACAAUACACUAGAUCUUAGUCAAAAGGAAAGCCAAGGCACAGAUGGAAGUGAA	--	--	gga-miR-6699-5p	UGAAGACCUCGUGCAUUGUAGC	0	0	0	0	1	0	0	0	0	0
gga-mir-6701	CAAAUCCUUCCAAUAGGCCAGAUGAGUGAAGUGAUCUGCCUGCAAAGUACCCCGGGAAACAAAAACAGGAUUAUUUUACAGACAGAUCGCUUUCCUCAGCCAGCUCACCC	--	--	gga-miR-6701-3p	AUUAUUUUACAGACAGAUCGC	44	38	43	34	54	32	47	55	20	52
gga-mir-6702	CUAUGAUUCUACGUGGCCUCACCAGGGCAGAGUAGAGGUGUGUAGUAGAGCUCACCUCCCUCAACCUGCUGGCCACGCUCCUUUUAAUGCCCCCCAGGAUCCCAUUGGCC	--	--	gga-miR-6702-5p	CACCAGGGCAGAGUAGAGGUGUG	0	0	0	0	0	0	0	0	1	0
gga-mir-6710	GAGGUUACCUGUACUCGGUAGCAGACCUGAAGUGAGGUGGGUCUGAGGAUAGAGUGGAUAUUUGUGUAUCAAACUGUUCUCUUCCAUCUAGCCGAGGAGGGAGUUCCAUU	--	--	gga-miR-6710-3p	AAACUGUUCUCUUCCAUCUAG	0	0	1	0	0	2	0	0	0	1
gga-mir-6711	UGCAAGAUUUAUUCCUUUCGUGAGCUGCACUUGGGAUUGAGAAGAAGCAAGAGCCUGUGAUUUCCUUUUUCUCGAGUCUAAGAUACAGUAACAGAAAGGAAAAGCUGCUU	--	--	gga-miR-6711-5p	CACUUGGGAUUGAGAAGAAGCA	0	0	0	0	1	0	0	0	0	0
gga-mir-7-3	CUGUGGUCUGGCUCUGUGUGGAAGACUAGUGAUUUUGUUGUUAUGAUUUAUAAAGGUGACAACAAAUCAUAGCCUGCCAUACAGCACAGAUCUUC	--	--	gga-miR-7	UGGAAGACUAGUGAUUUUGUUG	58446	42105	44782	26897	54239	54034	51726	44563	11889	31595
gga-mir-726	GGAAUUCCGCCCGUUCUGAGCUCUGGAGGCGCUGAGUUCACCACCGGCAGAACUCGGC	--	--	gga-miR-726-3p	UUCACCACCGGCAGAACUCGG	2	2	1	1	0	0	0	1	2	2
gga-mir-726	GGAAUUCCGCCCGUUCUGAGCUCUGGAGGCGCUGAGUUCACCACCGGCAGAACUCGGC	--	--	gga-miR-726-5p	GGAAUUCCGCCCGUUCUGAGCUC	0	0	0	0	0	0	0	0	0	1
gga-mir-7438	UUUUUCAAGGGGACAACUCAGAGCAGGACGCUACUUUGGUAUUUGAGUUGUCUUCCUGAAUAGUU	--	--	gga-miR-7438-5p	UUUUUCAAGGGGACAACUCAGA	34	14	13	14	42	14	16	15	12	19
gga-mir-7441	CUGAGGAGGGUUUGUAACAUGGGGAGAAGGUGAAGGUGACUCAUGUUGGGAUCCUCUUCUGCA	--	--	gga-miR-7441-3p	AUGUUGGGAUCCUCUUCUGCA	0	1	0	0	0	1	2	0	0	1
gga-mir-7441	CUGAGGAGGGUUUGUAACAUGGGGAGAAGGUGAAGGUGACUCAUGUUGGGAUCCUCUUCUGCA	--	--	gga-miR-7441-5p	CUGAGGAGGGUUUGUAACAUGG	1	1	0	0	1	1	3	0	1	0
gga-mir-7446	CGCCAUGUCCACCUCCGCGCGCAUGCGCCUCAAGGGCGCUGAAUGGCGGACGUGUGAGGAGGG	--	--	gga-miR-7446-3p	GCGGACGUGUGAGGAGGG	1	2	1	1	1	0	0	0	0	0
gga-mir-7446	CGCCAUGUCCACCUCCGCGCGCAUGCGCCUCAAGGGCGCUGAAUGGCGGACGUGUGAGGAGGG	--	--	gga-miR-7446-5p	CGCCAUGUCCACCUCCGCGC	0	0	0	0	0	0	0	1	0	0
gga-mir-7447	AAAGUUGGUAGUGAUUGCUGAUGUGAAUUCUGAGACCACCUGAGCACUCAGCCCAACUCCUA	--	--	gga-miR-7447-5p	AAAGUUGGUAGUGAUUGCUGAUG	1	2	2	0	4	2	1	1	1	1
gga-mir-7449	AGGUCAUCUAGUCCAACUUCCCUGCAAUGAACAUGUACACAUACAGAGGGUUGGACGAGAUGGUCUUU	--	--	gga-miR-7449-3p	AGGGUUGGACGAGAUGGUCUUU	0	2	0	2	1	3	0	1	1	0
gga-mir-7451	CGUGGGAAUUAAGAGUGGCAGUCUGUUACAUGAUUGCUUCUUCUUAUCCCACAGU	--	--	gga-miR-7451-3p	UUGCUUCUUCUUAUCCCACAGU	3	8	4	2	8	1	2	2	2	9
gga-mir-7452	ACAGGGCUGGCUGAUCCGUGCACUUUCACUUAAUGAUGUUGCGCGGAUUCUUGAACCAGUCCUGCUGC	--	--	gga-miR-7452-5p	ACAGGGCUGGCUGAUCCGUGC	1	1	0	1	0	0	1	0	1	0
gga-mir-7455	UCGCGCGGCGCGGAGGGAGCGGGCGGUGAAUUGCCCCCUUCCCUCCGUCGGCGCGCACAC	--	--	gga-miR-7455-3p	CUUCCCUCCGUCGGCGCGCACAC	0	1	1	1	1	3	1	0	2	0
gga-mir-7455	UCGCGCGGCGCGGAGGGAGCGGGCGGUGAAUUGCCCCCUUCCCUCCGUCGGCGCGCACAC	--	--	gga-miR-7455-5p	UCGCGCGGCGCGGAGGGAGCGGG	0	0	0	0	0	0	0	0	0	1
gga-mir-7456	CCUGCAGCUGCAUUUUCCCUAUGUGACCCGCUAGCACAGGGAGAUGUACCUGUAGGAG	--	--	gga-miR-7456-3p	CAGGGAGAUGUACCUGUAGGAG	1	0	0	0	0	0	2	1	0	0
gga-mir-7460	GAUGGCAGAGCCCUCAGACUGAGGCCGAGCUCUGUGUGCCCUGACUGAGCUCUGCUUUCUC	--	--	gga-miR-7460-3p	CCUGACUGAGCUCUGCUUUCUC	7	7	6	8	10	9	6	4	3	5
gga-mir-7462	CAACCUCAUUUCUAGCUUCUGGAGUGCCACUUGAAGCCUGGAAGCUUGAAAUAAGGUUGAA	--	--	gga-miR-7462-5p	CAACCUCAUUUCUAGCUUCUGG	2	0	1	0	2	0	1	2	3	0
gga-mir-7465	UCAGAUAGCUGAUACUCCGCUUCCUUAUUAUUCAGAGUGUCUGUUACCUGACC	--	--	gga-miR-7465-3p	AGAGUGUCUGUUACCUGACC	2	0	1	3	2	0	0	2	2	4
gga-mir-7467	GCCAGCGCGGUGGUGAUGGUGCCUGGUAUGGCUGCAUCCCCACCACAGCCACCACGCUGACGC	--	--	gga-miR-7467-5p	GCCAGCGCGGUGGUGAUGGUGCC	0	1	2	1	2	0	0	2	0	0
gga-mir-7469	UUUGCAAUGCAAUUUUACAGUAGACCUUAGAAGUGAGGACAGUCUUUGUGUGCUUGCAUUGCAAAGG	--	--	gga-miR-7469-3p	UUUGUGUGCUUGCAUUGCAAAGG	1	0	0	0	1	0	0	0	0	0
gga-mir-7469	UUUGCAAUGCAAUUUUACAGUAGACCUUAGAAGUGAGGACAGUCUUUGUGUGCUUGCAUUGCAAAGG	--	--	gga-miR-7469-5p	UUUGCAAUGCAAUUUUACAGUAG	0	1	0	0	1	0	0	1	0	0
gga-mir-7471	GUCGGUGCCGUGCGGGGCCGUUGUGGCGCCUUCCGCGCGUCCCGAGCGGUGCUGUGGCGG	--	--	gga-miR-7471-3p	CCCGAGCGGUGCUGUGGCGG	1	2	2	3	2	4	1	2	1	0
gga-mir-7472	AUGUGCUGGAGAUGAAGCUGGAGCUCCUCUCCAUCACUCUGCAGCUCCUCUCCAUCACUCUGC	--	--	gga-miR-7472-5p	AUGUGCUGGAGAUGAAGCUGGA	0	1	0	2	1	0	2	3	1	1
gga-mir-7473	AAGAGAUUUACAUGCGUAACUCCCAUUAACUCUUAUGGGACUUAGGCACGUAAAUCUCUCGU	--	--	gga-miR-7473-5p	AAGAGAUUUACAUGCGUAACUCC	0	0	1	1	0	0	0	0	0	0
gga-mir-7475	CCGCCGCCGCCGCGCCCUCCGCACCGCGGCCGGCAGCGCUGUGAGGACGGGCGGGUGGGCGCGGU	--	--	gga-miR-7475-3p	ACGGGCGGGUGGGCGCGGU	0	0	0	0	1	0	1	0	0	1
gga-mir-7476	UCUUAGCUCAUCUGAUGUGAAGCUGUGCAAGAAAAUAAUUUUUCACAACAGUGGGCUGAAUGC	--	--	gga-miR-7476-3p	UCACAACAGUGGGCUGAAUGC	0	0	0	0	0	0	0	0	0	1
gga-mir-7b	UGGACAUUGGUCUAGUUCUGUGUGGAAGACUAGUGAUUUUUGUUGUUUUUAGAUAACUAAAUUGACAACAAAUCACAGUCUACCAUAUGGCACAGACUAUGCCUCUACAG	--	--	gga-miR-7b	UGGAAGACUAGUGAUUUUUGUU	10	6	11	3	9	13	10	8	11	6
gga-mir-92-2	GUUCCUCCGUGGGUGGGGAUUUGUUGCAUUACUUGUAGCUGUGUGUAGAGUAUUGCACUUGUCCCGGCCUGUGGAGGAAAG	--	--	gga-miR-92-3p	UAUUGCACUUGUCCCGGCCUG	6200	8821	8402	5634	10136	8399	8748	10950	6347	8585
gga-mir-92-1	CUUUCUACACAGGUUGGGAUCAGUUGCAAUGCUGUGCGUUUCUGUGGUAUUGCACUUGUCCCGGCCUGUUGAGGUUGG	--	--	gga-miR-92-5p	AGGUUGGGAUCAGUUGCAAUGCU	11	28	33	4	19	31	29	38	22	31
gga-mir-9-1	UUGGGUUGGUUUUUCUCUUUGGUUAUCUAGCUGUAUGAGUGUAUGUGAUAUCAUAAAGCUAGAGAACCGAAUGUAAAAACCCGCUCGC	--	--	gga-miR-9-3p	UAAAGCUAGAGAACCGAAUGU	0	0	0	0	0	1	0	0	0	0
gga-mir-9-4	GGGUUGGUUGUUAUCUUUGGUUAUCUAGCUGUAUGAGUGGUGUCGAUUCUUCAUAAAGCUAGAUAACCGAAAGUAAAAAUAACCCC	--	--	gga-miR-9-4-3p	AUAAAGCUAGAUAACCGAAAGUA	91	75	60	51	105	44	66	64	41	51
gga-mir-9-4	GGGUUGGUUGUUAUCUUUGGUUAUCUAGCUGUAUGAGUGGUGUCGAUUCUUCAUAAAGCUAGAUAACCGAAAGUAAAAAUAACCCC	--	--	gga-miR-9-5p	UCUUUGGUUAUCUAGCUGUAUGA	29744	8816	7901	15493	17970	8278	11942	10013	7275	8222
gga-mir-96	GGCCCGCUUUGGCACUAGCACAUUUUUGCUUUGCUUUAUGUGUUUUGAGCAAUUAUGUGUAGUGCCAAUAUGGGAGAAGGCGGAGA	--	--	gga-miR-96-3p	CAAUUAUGUGUAGUGCCAAUAU	0	0	0	0	0	0	0	0	1	1
gga-mir-96	GGCCCGCUUUGGCACUAGCACAUUUUUGCUUUGCUUUAUGUGUUUUGAGCAAUUAUGUGUAGUGCCAAUAUGGGAGAAGGCGGAGA	--	--	gga-miR-96-5p	UUGGCACUAGCACAUUUUUGCU	85	28	31	31	43	19	36	19	7	23
gga-mir-99a	CCAAUUGGCAUAAACCCGUAGAUCCGAUCUUGUGUUGAAAUGCACUGCACAAGCUCGCUUCUAUGGGUCUGUGUCAGUAUG	--	--	gga-miR-99a-3p	CAAGCUCGCUUCUAUGGGUCU	0	0	0	1	1	0	0	0	0	1
gga-mir-99a	CCAAUUGGCAUAAACCCGUAGAUCCGAUCUUGUGUUGAAAUGCACUGCACAAGCUCGCUUCUAUGGGUCUGUGUCAGUAUG	--	--	gga-miR-99a-5p	AACCCGUAGAUCCGAUCUUGUG	81	297	2902	229	330	276	139	324	249	257
gga-mir-9b-2	UUCGGUUAUCUAGCUUUAUGAAGACCAAAACACUCAUACAGCUAGAUAACCAAAG	--	--	gga-miR-9b-3p	AUACAGCUAGAUAACCAAAG	493	58	41	223	183	40	95	68	94	47
gga-mir-9b-2	UUCGGUUAUCUAGCUUUAUGAAGACCAAAACACUCAUACAGCUAGAUAACCAAAG	--	--	gga-miR-9b-5p	UUCGGUUAUCUAGCUUUAUGA	0	2	1	1	0	0	1	1	0	1
novel_109	aguuuuggagcaaagagcuuccagcacugcaugggagacugaaagcauccaggacuaa	-21.4	6:25228276..25228334:+	novel_109	aguuuuggagcaaagagcu	2	3	2	1	1	2	3	12	7	8
novel_111	accccggcuguuaucccaacagugccaucacugaaaccuggugggaugauugcuguggcuag	-23.8	8:10309577..10309639:-	novel_111	accccggcuguuaucccaaca	0	2	5	3	3	4	6	1	2	5
novel_113	uccuugugcucagcuggggcagccgaggaaggcaggagggcugcuggcugugcacgaggagc	-35.84	14:13805443..13805505:+	novel_113	cugcuggcugugcacgaggagc	1	0	3	4	5	3	3	2	2	0
novel_117	guggcauuucugggaggaccgcucucucggcgcucccuccgcugccgccgcc	-22	1:44920404..44920456:-	novel_117	guggcauuucugggaggac	1	1	1	0	3	3	4	4	3	9
novel_118	agggccggcggcacggcacggcucggcacggcucggcaggacg	-16.6	5:12827654..12827697:+	novel_118	cggcacggcucggcaggacg	1	1	1	0	4	7	3	5	2	4
novel_124	aggagcugugaugaugggugugcugcgcuggcucguggccgcugcgcucggcagcuccg	-27.4	23:2220175..2220234:+	novel_124	aggagcugugaugaugggug	1	3	2	4	0	2	2	2	4	3
novel_125	ucgcggcucggggauccgcccuguacagaguaggcgggcggacccccguaccgcgacccc	-39.5	2:31263622..31263682:+	novel_125	ucgcggcucggggauccgccc	0	0	0	0	3	1	0	0	0	0
novel_127	aagcugcaagacagugguacuggugaaaggugaccguacugcuguuuguggcuuc	-26.3	3:17262913..17262968:+	novel_127	ccguacugcuguuuguggcuuc	0	0	1	2	0	1	2	2	2	1
novel_136	cccggucggagucccagccccgccgaagggagcccggccggcaggcgcgggagggcacggcaggcaggcggcgacggaacg	-35.52	5:52129336..52129417:-	novel_136	cccggucggagucccagccc	1	1	0	0	0	1	0	2	5	4
novel_137	aguguguggagaaaucugggcuugcagugcagauuggaugaaguagac	-8.7	3:30884694..30884742:-	novel_137	aguguguggagaaaucug	2	1	3	1	1	1	2	2	5	3
novel_140	caggcgaugcuguuggggcagucccagccucccgcugccccgcagugccgccgcu	-31	10:20409384..20409439:-	novel_140	caggcgaugcuguuggggcagu	0	1	2	0	1	0	0	0	1	0
novel_142	caggcguuuugccaaagcucugcugcggucagugugcuuugcugauagaaaucauucaugcuuuuggcaguagug	-20.7	12:16562574..16562649:-	novel_142	caggcguuuugccaaagcucug	0	0	0	0	0	0	0	2	0	0
novel_144	uuuggggcagauuuggguggcuuugggggcagcuuccaccccauaacccccucugaccccacaga	-30	33:6572571..6572636:-	novel_144	auaacccccucugaccccacaga	0	0	0	0	3	0	1	0	0	0
novel_145	uccuucagagcugcugaaacccuucagcacuucuguacugggaagcucug	-18.9	7:35170799..35170849:+	novel_145	uccuucagagcugcugaaac	0	1	0	0	1	4	0	1	0	0
novel_146	agugucuguagcccaucagugcaacgacuuggcuugcagcucacugcuga	-13.7	13:15893696..15893746:-	novel_146	agugucuguagcccaucagug	0	1	0	0	0	1	3	0	1	2
novel_149	gcagagcacgagggcuggagaaggguuguuccccccccagcucuucugccugcaaa	-31.5	19:7083005..7083061:-	novel_149	gcagagcacgagggcuggaga	0	0	0	0	0	0	2	0	0	2
novel_154	gccuucccccgccccucccgccgggcgccggcugcuggccgcggcucugggcg	-24.2	4:90825792..90825845:-	novel_154	uggccgcggcucugggcg	1	4	0	1	0	0	2	1	1	0
novel_157	cucggcugugucggaguugugcccgucgccgucgcucaaccgaagccacguccgcggggcgggccugugacagagccgagcu	-41.7	2:129924757..129924839:+	novel_157	cucggcugugucggaguug	0	0	1	0	1	0	1	0	4	2
novel_159	agugggcacccgggcuucagcgcugccaacaggugcugcucuguggccgcggggagcuccgugc	-30.4	23:5698192..5698256:+	novel_159	ucuguggccgcggggagcuccgugc	0	1	0	0	0	1	1	1	0	1
novel_160	aguucuguuugcugaucugcugcugcaguuuuguuucuccuuugccugcccacaguaccaccagcuggaacuaacaca	-17.73	2:96224948..96225026:-	novel_160	aguucuguuugcugaucug	0	0	0	1	3	0	0	1	1	0
novel_161	acagacagcucuggggagauuuguuuuccagagcuucuguu	-21.8	1:45403619..45403660:-	novel_161	guuuuccagagcuucuguu	0	0	0	0	2	0	0	0	1	0
novel_162	aagaggggaacggcagauguccaggucugauuaaagggaaaaucugguguuuccuuuucu	-21.42	1:44933210..44933270:-	novel_162	aagaggggaacggcagaugucc	0	0	0	0	0	0	0	3	0	0
novel_164	cugcuguacugaguugacucagcagcaguuacaugcugcagugucaguugagcaaggagau	-21.7	4:5129089..5129150:+	novel_164	agugucaguugagcaaggagau	0	1	1	0	0	1	0	0	2	0
novel_165	aggaaggagcuucuuggcaguuguguuaggaaguaagcaacua	-11.8	Z:24135186..24135229:+	novel_165	aggaaggagcuucuuggca	0	0	0	0	0	1	1	4	0	0
novel_166	gccccagagccccacgcacggccggacggccgugcguggggcucuggggcgccc	-60.2	9:22758634..22758688:+	novel_166	ugcguggggcucuggggcgccc	0	2	3	0	1	1	5	2	2	4
novel_167	gcuccgcuucgcgccggcggggccgcuaccggccguaacggggcggccgcaucuccgccgacgcggagcggagcgg	-59.6	2:17730925..17731001:-	novel_167	ccgacgcggagcggagcgg	0	0	0	0	0	2	0	0	0	0
novel_168	cugcugacugcacggagcccacgcugauuuucugcguuuccucgcuuugcucacuuccaggugcucaucccaggggcaggcggug	-22.2	12:18994465..18994550:+	novel_168	cugcugacugcacggagc	0	0	0	3	1	3	2	0	1	0
novel_170	ggugauuuacagccuuucggccgcgcagaggggaaguuccccgccgaagggcuguaaaucacccc	-44.9	9:15921419..15921484:+	novel_170	cgaagggcuguaaaucacccc	0	1	2	1	1	1	1	0	0	0
novel_171	uaggaucguugauggcggguugauaaccucccugcugcgggccgcgcugccaacccgccgucaacgauccuaac	-46.2	17:8319524..8319598:-	novel_171	uaggaucguugauggcggguug	0	0	0	1	1	0	0	0	0	2
novel_173	gcgggggggggggaagggagcuccgcucucaucgucucccuuccguccuucccccgcag	-39.4	25:3611012..3611071:+	novel_173	cccuuccguccuucccccgcag	0	1	0	0	0	0	0	0	1	0
novel_174	gccgugaggcgggcaguagucgcgaggggccaugcggcggacgcgcggcgcgcugccggcucagcug	-35.4	1:40772918..40772985:+	novel_174	gccgugaggcgggcaguagu	5	1	1	0	1	0	0	0	0	2
novel_176	cgggucugcguccaacggcggcuccgcuccggcugcgugauucuguuaugcagcccaagcgggggcucggauguccgacaagucgu	-41.2	20:5573947..5574033:+	novel_176	cgggucugcguccaacgg	0	0	0	0	0	0	0	0	0	2
novel_177	cgcgagcaccgccccgccccgcccccgucgcgccaaccgcgacgggcagagagcgggcugcgggcugcggc	-44	1:56889664..56889735:+	novel_177	cgggcugcgggcugcggc	2	4	3	0	3	1	0	0	2	0
novel_179	gccauuuugggcagagcuuuguuaugguucuggggccgcaggaggca	-18.3	8:21574387..21574434:-	novel_179	gccauuuugggcagagcuuug	0	0	2	2	0	0	2	0	3	0
novel_181	acguguaagccuguuagaucacaguccagucucugugaucuaacaggcuuacauguug	-40.9	1:63328557..63328615:+	novel_181	acguguaagccuguuagaucac	12	6	8	14	19	7	16	5	6	9
novel_183	cccgucaggaggcggcgguuggggcggggcaggcgcggccgcccccuccagcuccggacagcgcggggc	-38.9	6:31187637..31187706:-	novel_183	cuccggacagcgcggggc	0	0	0	0	1	1	0	0	2	5
novel_184	gauuuugugacagcuggauagcuguacccacaucugcuauccagcugucacaaaauuau	-37	Z:35657628..35657687:+	novel_184	gauuuugugacagcuggauagc	0	1	0	1	3	0	0	2	0	1
novel_185	uucaucuguauuucuuuuuggucuucucauuucuuguaagaccaagaagaaauacagaugaac	-36.2	Z:41094565..41094628:+	novel_185	uucaucuguauuucuuuuuggu	1	0	0	4	4	0	0	1	0	2
novel_187	uucccgucuccgagcagcgccggagggcagagggcgcguguucggcggcgggacgg	-34.7	28:970794..970850:-	novel_187	cgcguguucggcggcgggacgg	0	2	0	0	0	0	0	0	0	0
novel_188	cggccgcgcggggaacgcggaagcggaagcggaagcggcggcggcggcgggaggugcgggcggcg	-32.4	15:9931087..9931152:-	novel_188	gcgggaggugcgggcggcg	2	1	0	2	1	1	1	4	3	2
novel_191	ucugcguuguguagcgcgaugcgagcgccgcguauaacgcugucaggauggccgagc	-18	11:766088..766145:-	novel_191	aacgcugucaggauggccgagc	0	11	0	4	2	0	2	7	7	6
novel_195	ugcugggauggcggagccucugggagcucaugaagcucacuccaucccgcaga	-26	30:772983..773036:+	novel_195	ugaagcucacuccaucccgcaga	0	0	2	0	0	0	0	0	0	0
novel_196	cgugcuccuggggauucaccucagcauucccuugugcuggcaggguggguccccuugggcacagc	-41	10:20556998..20557063:-	novel_196	cgugcuccuggggauucacc	0	1	0	0	1	0	2	3	1	1
novel_201	uuguuugcacgcgaagcaguuucaugaauuccauuucaugacugcgucgcggcgaacgaug	-32	Z:44659442..44659503:-	novel_201	gacugcgucgcggcgaacgaug	1	3	0	1	3	0	3	2	0	0
novel_203	ccgcucggucugaagcgccggcgggcgcgcggcuccgcguugugcggcagcgcggcguucuacucgcgcccgccagcagucugagcggcc	-57.8	20:500300..500390:-	novel_203	ccgcucggucugaagcgccgg	0	3	0	2	0	0	0	1	0	0
novel_205	accugagcucagagcagcucugggcauugcagcagagaugcacugggcucaggaau	-34.4	2:128103128..128103184:+	novel_205	gagaugcacugggcucaggaau	3	0	0	0	6	0	1	4	1	1
novel_207	ugacugcacgcaugccucuggcucuggaccacgugagagcggggagcggcgugcagauggg	-32.3	14:13094017..13094078:-	novel_207	ugacugcacgcaugccucuggcu	0	2	0	1	0	3	0	2	1	5
novel_210	uugcucaguauugcagacagcuguuacugucucuagcugcugggaauacugaguaagg	-24.8	2:138851788..138851846:+	novel_210	cugcugggaauacugaguaagg	0	0	3	1	2	1	0	0	1	0
novel_219	agaacacacagaugugcugggagcugugggcagcagccggggcucugcgugugca	-26.1	14:14584545..14584600:+	novel_219	cagccggggcucugcgugugca	0	1	0	1	0	1	2	0	1	1
novel_222	uggggcuuugccagacugagcuuugcugcugcucggggugggugcccacggc	-22.4	15:8211064..8211116:-	novel_222	uggggcuuugccagacug	2	1	0	0	0	1	2	3	4	1
novel_223	caggagcacugggugacgaggagccucgcacagcucuggcugcucagugcucugcu	-28.6	32:111429..111485:+	novel_223	ucuggcugcucagugcucugcu	5	18	13	11	22	8	13	22	16	33
novel_229	uucagagauccuuguccuguagucggauuauccaaugcaggcugcagcgacuucaggauccaaggauuucagu	-29.8	1:113380612..113380685:-	novel_229	acuucaggauccaaggauuucagu	0	0	2	0	2	0	0	1	2	1
novel_230	uugcccucgaagcucucagagcucucuggggacucagcg	-12.7	8:15621180..15621219:-	novel_230	cucucuggggacucagcg	1	0	0	2	1	0	0	0	2	3
novel_231	cccuuaucacuuuuccagcccagcuucuucgcucugacuguuggacggagaacugauaagggug	-27.3	10:20409583..20409647:+	novel_231	uggacggagaacugauaagggug	1	2	0	0	0	1	1	0	0	0
novel_241	gggucuugaauaucucuauagaaggagacuucacgaccucucuggagguaucuaagaccugu	-26.1	11:4040835..4040897:+	novel_241	ucuggagguaucuaagaccugu	2	3	7	2	4	4	6	3	1	3
novel_243	cgccgcucccuccccgcacagcgucguucccaauggccgggagcgaccuccgccgggaggcgcuggcgcu	-40.9	32:648520..648590:+	novel_243	uccgccgggaggcgcuggcgcu	1	0	0	3	2	0	1	2	2	0
novel_244	ccauuucucccuccaccuagggggguuccugucagggcagaaccugcuucugccuucgcccuucccccggucugugaguaaugggg	-35.7	1:48141076..48141162:+	novel_244	cccggucugugaguaaugggg	0	0	0	0	0	1	4	2	1	0
novel_248	aaaccucacccagcaguaaaauggaggcguggguuuuu	-10.3	1:123741870..123741908:+	novel_248	auggaggcguggguuuuu	1	0	1	2	3	0	0	0	1	1
novel_249	gcucacacuuccugcugcaagugaagagucugcaugcaggcagugaguggagcug	-25.5	4:4066554..4066609:-	novel_249	aggcagugaguggagcug	0	0	1	1	0	3	3	1	8	0
novel_254	acagaagugacggugggauguugcaugcagccauccacaugcuuugc	-13.1	26:96416..96463:+	novel_254	acagaagugacggugggaug	5	7	2	8	7	2	1	0	2	1
novel_262	cggugcgggcccuggggcgcggugcugccugcccccggucgggccgcgcugcccccgagcugccgccaucuguc	-42.4	6:23305455..23305529:-	novel_262	cggugcgggcccuggggc	0	1	0	1	3	0	0	1	2	1
novel_266	gccagagauaacauaaacuuacuaguaguucauaaacuuacuaguaaguuuauguuaucucuggcau	-45	2:69825806..69825873:-	novel_266	uaaguuuauguuaucucuggcau	0	0	0	2	3	0	2	0	0	0
novel_274	agaugcagcucggacugcagugucagccccauccccaagcugcucccugu	-13.2	Z:907750..907800:+	novel_274	agaugcagcucggacugcag	2	0	0	5	2	2	14	1	13	2
novel_276	uuggggacacgcgugugacacgcacggggacacgugugacacgcgugugacacguugcugacacgcgugugguuguccccag	-44.7	AADN05001335.1:394..476:-	novel_276	cacgcgugugguuguccccag	0	2	1	0	0	0	0	0	0	0
novel_277	uagauguucaagaaccaacagaagcuguuuguucccuugguuuuuguacaucaagc	-19.4	5:58863088..58863144:-	novel_277	uagauguucaagaaccaacaga	0	8	1	3	2	3	3	2	1	2
novel_278	ccccucagccggucccucggcccagccgccgcaguacgaugugguccucgccgcugcggcugggcgcg	-28.7	7:25325397..25325465:+	novel_278	gccgcugcggcugggcgcg	0	2	0	0	0	0	0	0	0	0
novel_279	agugugggcgggcuguuaggcugaggaaaaggcgaugacuucucuuaaccucagugaagcagacuguugagaaggc	-25.7	5:28535115..28535191:-	novel_279	gcagacuguugagaaggc	12	16	15	25	43	9	10	12	14	10
novel_283	uccgcugacgucggcgccgacacguggauccaagauggcggcggcggcggcgaugguggugagug	-30.3	20:10113159..10113224:+	novel_283	cggcgaugguggugagug	0	0	2	0	0	1	0	0	1	0
novel_285	acauucagggcugggcugggccacauguggcccuugggccucagguuggacgugccugguguaau	-26.3	1:135069589..135069654:+	novel_285	agguuggacgugccugguguaau	2	0	2	2	2	0	0	1	0	2
novel_288	ugguucagaucugcagcuccugcgagcuguguugggagcugcacaucuaaucugcu	-23.9	2:61755576..61755632:-	novel_288	ugguucagaucugcagcuccugc	0	0	0	1	2	0	0	0	0	2
novel_290	aucacaccgcugccaccagccacgggcaaaaccuacugaggaaaaugcagcggugcugguag	-25.7	4:25265292..25265354:-	novel_290	aucacaccgcugccacca	0	1	0	1	0	0	1	0	0	0
novel_291	agcagcugugcagaaccugacugcaagcagccagguuuggugcagcugcagc	-33.4	9:10822748..10822800:-	novel_291	agcagcugugcagaaccugacu	1	0	0	1	1	0	1	4	1	0
novel_292	gcauuucuaucagccuguggauggcagcagcuggagguuucucaugccagacguucagcugcuggcugaagggaucaccag	-31.7	2:89773954..89774035:+	novel_292	gcauuucuaucagccugugga	0	0	1	3	2	2	1	4	1	1
novel_294	cuguaacgagcuuggagcaugcguacuccugugcaaggucuagcgcaugcgcguggcugucucaagac	-24.2	8:30177891..30177959:+	novel_294	cuguaacgagcuuggagcaug	1	0	1	1	2	0	2	2	0	0
novel_296	guggucuguaaagaaaugcacuugugugguaugguggaaaugguuucacacagcuucuuuuggauugcuu	-22.8	1:133577750..133577820:-	novel_296	guggucuguaaagaaaug	1	2	3	3	4	0	1	2	2	1
novel_297	acgagcguaggcgaaggcggccgcggcgcucgacgcacucggcguagauggcggccgcccuuacgcaguug	-38.8	20:7741539..7741610:+	novel_297	acgagcguaggcgaaggc	3	0	0	0	0	0	0	0	0	0
novel_298	ggcugcuuccuuauguguguacccagaugugaucugucuuuccugggucccagaauaagcacauuuggaagcagaacg	-30.1	1:45092794..45092872:+	novel_298	acauuuggaagcagaacg	0	1	0	0	1	0	2	3	5	2
novel_301	ugagggcagagcugcagccucacauuucuucuuuuguuggacuugguggcugcaugcucucagc	-27.2	19:7515898..7515962:+	novel_301	uugguggcugcaugcucucagc	41	53	46	27	68	54	100	77	38	67
novel_302	ucugcuuuuccagcagucuucauggagccagaccuuuggccucuccgggacgugugaugugaagcugaca	-20.9	18:3996269..3996339:+	novel_302	acgugugaugugaagcugaca	1	0	2	4	4	0	11	5	2	6
novel_303	acagugguuuacugacagucuauacuauauauauauuuguauguauacuggccguauaugcuguaucagaaggcugcguguuc	-23.2	4:75983112..75983195:+	novel_303	ucagaaggcugcguguuc	44	326	329	163	389	1	26	35	125	208
novel_305	agcgcugugcugcuucugcucugugcccaaaggugugagcggagcggugcugcgggcagcgcugu	-35.2	9:23455070..23455135:-	novel_305	agcgcugugcugcuucugcucu	0	1	0	0	0	0	0	1	1	1
novel_307	uacacuucuacucagccugaauuacacugcggcauucaggggaggaaggagugugggu	-23.4	3:21920602..21920660:-	novel_307	uacacuucuacucagccugaau	6	4	5	3	5	3	4	4	4	6
novel_311	ucucauguucuucccuguagaugugaagccuuccaacgugcucaucaacaaggagggacaugugaaa	-26.2	14:4898758..4898825:-	novel_311	ucucauguucuucccuguagaug	7	5	4	4	14	1	5	2	4	1
novel_312	ggauguugacaguucagaauucaaacagcuuugaauucugaagugugcaacucuc	-24.6	4:263668..263723:-	novel_312	aauucugaagugugcaacucuc	1	0	1	1	1	1	1	2	0	0
novel_313	agugcagccgagugcgaggcagcagucggcugacaaacgcuga	-21.1	2:120905853..120905896:+	novel_313	agcagucggcugacaaacgcuga	1	2	0	0	3	0	5	2	2	0
novel_315	caguuucaguugguagccaggccacuggcugaagcagagca	-17.3	7:14493459..14493500:-	novel_315	acuggcugaagcagagca	6	7	3	3	8	4	7	8	12	5
novel_316	cucucucuucuggaagaacugggauggugccauccagaggagagcccu	-21.4	1:52047117..52047165:-	novel_316	cucucucuucuggaagaacug	2	3	1	0	0	0	2	4	3	2
novel_318	uccaccacggccugucuaccaggggaguuucauggacagauuuccccacaucuuggcugugagugaagc	-24.59	2:35759700..35759769:-	novel_318	cuuggcugugagugaagc	6	7	10	12	13	5	12	7	6	4
novel_319	gagcuguuguuucacuuucuuuucccugcugagugcugcggggcagugaugugaucugagcucug	-22.4	26:2474698..2474763:+	novel_319	gggcagugaugugaucugagcucug	1	4	9	4	2	5	5	4	1	5
novel_325	ugcuuucagaacugugcucacgugcugauaaccugagcaggcucugaagcagc	-20.5	Z:45706898..45706951:+	novel_325	ugcuuucagaacugugcucac	0	3	1	0	0	0	1	1	0	4
novel_326	acuucucggaucaggaccugcggcagcaacaaaagggggucggggggcagggaagggg	-17.52	3:79509370..79509428:-	novel_326	acuucucggaucaggaccug	0	1	0	2	4	0	0	1	0	3
novel_327	gccggacuaaacagcagacagcugcaguuccgcgcau	-13.3	3:110804443..110804480:+	novel_327	gccggacuaaacagcaga	1	2	0	0	0	1	1	1	3	4
novel_332	ucuguguuuagggcugaccucugguucaaaaguucugugacacacagacg	-15.3	6:32675063..32675113:-	novel_332	aaaguucugugacacacagacg	0	0	2	0	3	0	0	0	0	0
novel_334	aggaacugcggggaaaugcuacuuuccuuuucuguuuuuaucccuuccuuu	-8	4:5130350..5130401:-	novel_334	aggaacugcggggaaaug	6	7	2	2	2	0	2	1	1	1
novel_335	auggacaguaaugccuugugacuaagaucagaugcagaaggccuuacccuccucua	-16.2	1:124577023..124577079:+	novel_335	auggacaguaaugccuugugacu	2	11	8	4	9	8	11	8	2	8
novel_336	auaguaggucuguaauauaggauuacgggacucuaaucccauauuaugggccucuaauc	-23.4	22:3584553..3584612:-	novel_336	auaguaggucuguaauauaggau	3	0	0	0	1	0	0	0	0	0
novel_339	ugugccauguguaugggacaugaugcuuucugccuccauccucuccccucacagguacagc	-20.5	14:6527580..6527641:+	novel_339	ccucuccccucacagguacagc	1	0	0	1	1	0	1	0	0	3
novel_340	uccucuccccucacagguacagcuuccgugucccaccccagcuggagcugaaggugugcccaaagcugggugagagggag	-34.7	14:6527618..6527698:+	novel_340	uccucuccccucacagguacag	1	0	0	1	1	0	1	0	0	3
novel_342	cagccagcgagcagcaugggaaggaaaauacagccuuuguuugcugagcugug	-21.1	11:15165917..15165970:-	novel_342	uuuguuugcugagcugug	0	0	1	0	2	1	0	2	1	0
novel_343	cccucgggcguggggcgacagugcaagggaggcacgcgccaugcugggcc	-21.7	3:54686179..54686229:+	novel_343	cccucgggcguggggcga	2	3	0	2	1	0	3	5	0	2
novel_344	cuguacuucucuuggcugccaguuucccuuuccagcucggcugugcagga	-13.5	3:28515222..28515272:-	novel_344	cagcucggcugugcagga	0	0	0	3	10	0	0	1	1	0
novel_345	uuggaagugagugagcuggguugguuugugugggguggacgggugcgguuuguucgcuucuucgu	-25.2	14:6542205..6542270:+	novel_345	uuggaagugagugagcug	9	4	3	4	14	11	19	14	16	6
novel_346	guucacggcaacguaccuuuuaucagccagcagauguugcuagaacug	-11	27:7705552..7705600:+	novel_346	agcagauguugcuagaacug	7	6	4	5	9	1	12	4	2	9
novel_347	cacguggaacugcagagcuccgcucagcugcagcccgaggggcggcgcuaccgcaacgugggccgggaccgccuggaggugcgcggggccucgcggg	-46	14:15413378..15413475:+	novel_347	cacguggaacugcagagcucc	0	0	0	0	0	0	0	0	2	0
novel_348	cucgcgggccguggggugccgaggggugccccgcagggcugggugag	-29.6	17:2182464..2182511:+	novel_348	cucgcgggccguggggug	0	1	0	0	1	0	0	0	1	2
novel_349	caacgccaguucucccuucgucugcugcuggcucugcucaugcaaacaaggcagauugaaauguggcguucug	-22	12:10845816..10845889:-	novel_349	agauugaaauguggcguucug	0	0	0	0	0	2	2	2	3	1
novel_351	ugcagaaguggaaagggaccagcagucauuuugugcugucagcagcuuguugucucucucucucugcaga	-24.5	18:4180507..4180577:-	novel_351	uugucucucucucucugcaga	0	1	0	2	3	1	3	1	1	2
novel_352	aaagccucucucagaauccagccuuguuggaugaugaugagaaacugagu	-16.4	3:71424008..71424058:-	novel_352	gaugaugaugagaaacugagu	4	2	2	5	5	4	3	1	5	3
novel_353	uaggaucugggacuccagagugcgcauaucugggauauaaagcauggaucucuagccucaggagcgugaauucuggg	-20.41	14:4530857..4530934:+	novel_353	uaggaucugggacuccag	0	0	0	0	2	0	1	1	1	4
novel_355	aguugcuuguaauguaaucgcuguuaucuggauuugccaucagcucuuacuuuacagcaauagc	-19.3	21:5583245..5583309:-	novel_355	aguugcuuguaauguaaucgcug	0	3	2	0	7	3	2	3	0	3
novel_357	ugugcucgggcguagccccgcgcucagggcugggcgggggggggggcaaagagacggc	-29.3	22:1650115..1650173:-	novel_357	ugugcucgggcguagccc	0	0	0	0	1	0	1	0	2	2
novel_358	aaagggaaguguguaaugcacugcaaugcacugcgggcuucuucuugu	-17.2	Z:43766942..43766990:+	novel_358	aaagggaaguguguaaug	0	1	2	0	0	0	1	0	3	1
novel_359	ucagugcacuacauaaauauguauuaauacuuagauuugcauugaaa	-10.1	4:64986580..64986627:-	novel_359	ucagugcacuacauaaauaugu	1	0	1	0	0	0	1	1	0	0
novel_360	ggagagaaagaggugguugcuuaccucugaaucgucuggaug	-12.5	20:10870210..10870252:+	novel_360	cucugaaucgucuggaug	3	1	0	6	2	0	0	8	0	0
novel_363	aggacuagcuguagaaaggcuauaucagggacuauauuggccuugccaauuaugcaccauuuucaccuuucuaauguaagcucccaa	-23.66	2:128381230..128381317:-	novel_363	aggacuagcuguagaaagg	0	2	2	0	6	1	2	4	3	4
novel_367	ucuugcacucaaagccuggagcagauccucguuaccgugucaguaccccaggcaccacggcagaggua	-15.42	11:15552589..15552657:-	novel_367	aggcaccacggcagaggua	0	0	0	0	4	0	0	0	0	0
novel_368	uagggcugcugcugaauuccugcaccuggugaugugcagaaagcagcucagugccccuca	-24.7	19:5527238..5527298:-	novel_368	uagggcugcugcugaauuccugc	0	0	0	2	0	0	1	2	1	1
novel_369	auaagugacuucugaaaacuuaaugcuguaauaauuuguguuguuuaggggucacuuagca	-19.5	4:65979268..65979329:-	novel_369	auaagugacuucugaaaacuuaau	0	1	0	2	2	2	3	4	2	2
novel_373	ugauccugcuccuacugagguuuuguuauugacaucagcagaugcaggguagggccuga	-19.3	5:12882100..12882159:-	novel_373	ugauccugcuccuacugagguu	1	0	1	0	3	0	1	0	0	0
novel_376	gcgccgaggggcggggugccacgugucgcuccgcucgcgccgcgccg	-25.2	11:3378988..3379035:+	novel_376	gcgccgaggggcggggug	0	0	0	0	3	0	0	0	0	0
novel_378	ggauggggccagcucugcggagagaauauuuccuuuaacucaaggagugaaacucuugggcucagggccugggccgugcug	-29.2	24:1762871..1762952:-	novel_378	agggccugggccgugcug	0	2	0	0	0	0	2	2	0	2
novel_380	uacguccggcuggaaggaugcacggcagcggggcgggga	-16.3	1:57034101..57034140:-	novel_380	uacguccggcuggaagga	1	0	2	0	1	0	1	4	4	2
novel_381	cucggcgcggccaugggcgaggcggagggcggcgcggccgccgcuguggagaaaccgccgcugcccgcggccggccccggg	-50.91	20:8323096..8323177:+	novel_381	cucggcgcggccaugggcgaggcgg	0	1	0	0	0	3	2	0	1	0
novel_383	gaugugcauuucuccuguuucuggaaaugucagaagug	-6	1:29159284..29159322:-	novel_383	cuggaaaugucagaagug	5	1	1	0	10	0	3	5	9	7
novel_385	caguucucucucaaacccagaggugaggcugaaacucuucuuuggaucacgcugagaggaacauguu	-23.6	4:65978901..65978968:-	novel_385	ucacgcugagaggaacauguu	3	0	1	2	0	0	1	0	0	0
novel_386	cucaggcugguggcaggguugcgcuaggggagacucucagucacccccacauccuccuccugucaccaggacgugugaagag	-31.87	18:4370349..4370431:+	novel_386	accaggacgugugaagag	0	0	0	0	6	0	0	0	0	0
novel_387	cguggguguaaugguuccuccaucuguguucuucccacugugcugcagguggcugcuguggcuccgacgug	-23.7	19:6022930..6023001:-	novel_387	agguggcugcuguggcuccgacgug	1	1	1	0	3	0	1	2	1	2
novel_388	cuccucgucgggaccgccuacgcgguuggcgccgcgcuccuccgguucgagagcacaggguggccgcgcgucgucccgcaggaggu	-40.6	Z:68402003..68402089:+	novel_388	cgucgucccgcaggaggu	0	0	0	0	2	0	0	0	1	0
novel_392	aucguccgucgaagagggugcgcggugugguaccugcggcaccccgaagugcgggucgcugu	-24.3	Z:44075333..44075395:-	novel_392	aucguccgucgaagaggg	0	0	1	0	0	0	0	0	1	1
novel_393	uuguauguguuuuugauauuauuuugugaucacauacugugcu	-8.1	14:4396631..4396674:+	novel_393	uuuugugaucacauacugugcu	1	1	0	0	4	0	0	2	0	6
novel_398	aauuagugcucaguaacguguguggaugggggcacugcugggacggcagcc	-13.8	6:26774150..26774201:+	novel_398	aauuagugcucaguaacgug	8	4	1	12	0	1	1	2	4	3
novel_401	cgaguuccacaguuucacaguguuggguuacuguguguucuguggggcucucg	-28.4	9:619000..619053:+	novel_401	uguguguucuguggggcucucg	0	0	1	2	0	0	1	0	0	2
novel_402	augguuggauagggacugcuguagucccugagccuucc	-14.8	1:4177104..4177142:-	novel_402	augguuggauagggacug	0	0	0	0	0	3	0	0	0	3
novel_404	cugguugccacugagaugcuggguuugagcagggaaucucccucucugucagguucaucuugugguacccagcc	-32.3	2:3762512..3762586:+	novel_404	cugguugccacugagaug	0	0	1	0	0	0	1	1	4	0
novel_407	gcucuuccuggcguugcccggggaccgcagaacccggagcacagcagcgggagacgucug	-24.7	23:5009887..5009947:+	novel_407	acagcagcgggagacgucug	2	0	0	0	1	3	3	0	3	1
novel_408	gcagagccgccuccgguucggguaccgccgccaaacgugggcggcucugccc	-32.3	2:99392250..99392302:+	novel_408	aaacgugggcggcucugccc	0	0	1	0	0	0	0	1	0	1
novel_409	uuucaguucuucucugauaaaguuuaacugaauauaaaauuuugucgguagaacugcgca	-18.1	1:67987985..67988045:+	novel_409	uuuugucgguagaacugcgca	1	0	0	0	1	0	3	1	0	1
novel_411	cauauaucucauaguuaccugugugcuagcaaugggaugucugag	-12.8	1:8080424..8080469:+	novel_411	agcaaugggaugucugag	0	0	3	0	2	0	3	2	2	0
novel_60	accguggcuuuagauuguuacugugcugcuggggggguaacagucuacagccauggucgc	-33.3	19:5662865..5662925:-	novel_60	uaacagucuacagccauggucgc	0	1	0	0	0	1	0	0	0	0
novel_69	agcagagccccaggcaacaugcuguggugcugucacaucuuuccuguaggacucugcuuu	-20.1	1:47942790..47942850:-	novel_69	ucuuuccuguaggacucugcuuu	111	49	47	71	94	50	52	60	24	28
novel_74	acugacgugacuaaggccguacaucgcacaccucgcugcggcacaggacacaacagcagcacug	-16	13:17829193..17829257:+	novel_74	acugacgugacuaaggccg	31	25	29	29	49	19	32	36	84	48
novel_76	ccgcgcgggaagccucggccgacgagcaaccggcggacgaggcuucccgcgcugu	-42.1	3:81527684..81527739:+	novel_76	cggacgaggcuucccgcgcugu	4	21	15	9	20	13	26	26	16	23
novel_78	agcggugacguggagcugacgugagaacgugcggcgccgcgcagcucccggcacgg	-25.5	13:17831110..17831166:-	novel_78	agcggugacguggagcugacguga	16	13	8	11	13	9	12	11	9	13
novel_84	uguggggaugggcgcacggcacgggguccgucccaccgccgugcagugacgucucuuccccgcaga	-40.4	10:2856708..2856774:-	novel_84	cagugacgucucuuccccgcaga	1	0	0	2	4	1	0	2	0	2
novel_9	agggcuuggcgcagcugugaacagagcccgucguguucacaguggcuaaguuccg	-26.6	30:1398469..1398524:+	novel_9	uucacaguggcuaaguuccg	1106	2787	2871	1628	2880	1836	2293	2898	2905	3399
novel_91	cuuuacugaggcgaaggacacuccuacuuccuuuaauuauauguuuuguuuuaaauuaauguccuuuauucugaggaugaau	-12.5	20:13710616..13710698:-	novel_91	cuuuacugaggcgaagga	4	9	10	7	12	11	25	13	18	16
novel_95	uguuucuuaccaguuuagcacagaguacaacuguuccgucugugucuaccuggaaagaaaccu	-22.2	1:157266379..157266442:+	novel_95	ugugucuaccuggaaagaaaccu	3	5	5	3	12	8	1	4	1	2
