# Supplementary material for: Differential mRNA and miRNA Profiles Reveal the Potential Roles of Genes and miRNAs Involved in LPS Infection in Chicken Macrophages
Source: Genes (Basel). 2021 May 17;12(5):760. doi: 10.3390/genes12050760 (PMC8155903; doi:10.3390/genes12050760)
Supplement: Supplementary file 1 [file genes-12-00760-s001.zip › Table S6. The target_gene of miRNA.xls]

miRNA	target_mRNA	target_gene
gga-miR-18b-3p	ENSGALT00000000012	ENSGALG00000000011
gga-miR-6649-3p	ENSGALT00000000022	ENSGALG00000012037
novel_344	ENSGALT00000000022	ENSGALG00000012037
gga-miR-12219-5p	ENSGALT00000000074	ENSGALG00000000059
gga-miR-12277-5p	ENSGALT00000000074	ENSGALG00000000059
gga-miR-12286-5p	ENSGALT00000000074	ENSGALG00000000059
gga-miR-1609	ENSGALT00000000074	ENSGALG00000000059
gga-miR-1790	ENSGALT00000000074	ENSGALG00000000059
gga-miR-12216-3p	ENSGALT00000000092	ENSGALG00000000067
gga-miR-12219-5p	ENSGALT00000000092	ENSGALG00000000067
gga-miR-12239-3p	ENSGALT00000000092	ENSGALG00000000067
gga-miR-12244-5p	ENSGALT00000000092	ENSGALG00000000067
gga-miR-12256-3p	ENSGALT00000000092	ENSGALG00000000067
gga-miR-12286-5p	ENSGALT00000000092	ENSGALG00000000067
gga-miR-124a-3p	ENSGALT00000000092	ENSGALG00000000067
gga-miR-1453	ENSGALT00000000092	ENSGALG00000000067
gga-miR-1635	ENSGALT00000000092	ENSGALG00000000067
gga-miR-1648-5p	ENSGALT00000000092	ENSGALG00000000067
gga-miR-1650	ENSGALT00000000092	ENSGALG00000000067
gga-miR-1654	ENSGALT00000000092	ENSGALG00000000067
gga-miR-2128	ENSGALT00000000092	ENSGALG00000000067
gga-miR-214	ENSGALT00000000092	ENSGALG00000000067
gga-miR-24-3p	ENSGALT00000000092	ENSGALG00000000067
gga-miR-3532-5p	ENSGALT00000000092	ENSGALG00000000067
gga-miR-6643-5p	ENSGALT00000000092	ENSGALG00000000067
gga-miR-7452-5p	ENSGALT00000000092	ENSGALG00000000067
novel_149	ENSGALT00000000092	ENSGALG00000000067
novel_387	ENSGALT00000000092	ENSGALG00000000067
gga-miR-12229-5p	ENSGALT00000000109	ENSGALG00000000081
gga-miR-12257-3p	ENSGALT00000000109	ENSGALG00000000081
gga-miR-12290-3p	ENSGALT00000000109	ENSGALG00000000081
gga-miR-1625-5p	ENSGALT00000000109	ENSGALG00000000081
novel_219	ENSGALT00000000109	ENSGALG00000000081
gga-miR-1655-5p	ENSGALT00000000123	ENSGALG00000000086
gga-miR-3594-5p	ENSGALT00000000123	ENSGALG00000000086
gga-miR-6645-5p	ENSGALT00000000123	ENSGALG00000000086
gga-miR-6554-3p	ENSGALT00000000128	ENSGALG00000000091
gga-miR-6662-3p	ENSGALT00000000128	ENSGALG00000000091
gga-miR-6693-3p	ENSGALT00000000128	ENSGALG00000000091
gga-miR-1456-5p	ENSGALT00000000141	ENSGALG00000000102
novel_149	ENSGALT00000000141	ENSGALG00000000102
gga-miR-1654	ENSGALT00000000143	ENSGALG00000000104
gga-miR-1765	ENSGALT00000000143	ENSGALG00000000104
gga-miR-12219-5p	ENSGALT00000000158	ENSGALG00000000109
gga-miR-12238-3p	ENSGALT00000000158	ENSGALG00000000109
gga-miR-12239-3p	ENSGALT00000000158	ENSGALG00000000109
gga-miR-140-3p	ENSGALT00000000158	ENSGALG00000000109
gga-miR-145-5p	ENSGALT00000000158	ENSGALG00000000109
gga-miR-1453	ENSGALT00000000158	ENSGALG00000000109
gga-miR-1644	ENSGALT00000000158	ENSGALG00000000109
gga-miR-1668-5p	ENSGALT00000000158	ENSGALG00000000109
gga-miR-1696	ENSGALT00000000158	ENSGALG00000000109
gga-miR-1754-3p	ENSGALT00000000158	ENSGALG00000000109
gga-miR-182-5p	ENSGALT00000000158	ENSGALG00000000109
gga-miR-184b-3p	ENSGALT00000000158	ENSGALG00000000109
gga-miR-214b-5p	ENSGALT00000000158	ENSGALG00000000109
gga-miR-456-3p	ENSGALT00000000158	ENSGALG00000000109
gga-miR-4732-5p	ENSGALT00000000158	ENSGALG00000000109
gga-miR-6553-5p	ENSGALT00000000158	ENSGALG00000000109
gga-miR-6556-5p	ENSGALT00000000158	ENSGALG00000000109
gga-miR-6583-5p	ENSGALT00000000158	ENSGALG00000000109
gga-miR-6593-5p	ENSGALT00000000158	ENSGALG00000000109
gga-miR-6643-5p	ENSGALT00000000158	ENSGALG00000000109
gga-miR-6649-3p	ENSGALT00000000158	ENSGALG00000000109
gga-miR-7452-5p	ENSGALT00000000158	ENSGALG00000000109
novel_113	ENSGALT00000000158	ENSGALG00000000109
novel_368	ENSGALT00000000158	ENSGALG00000000109
novel_378	ENSGALT00000000158	ENSGALG00000000109
gga-miR-12215-5p	ENSGALT00000000161	ENSGALG00000000112
gga-miR-12283-3p	ENSGALT00000000161	ENSGALG00000000112
gga-miR-12286-5p	ENSGALT00000000161	ENSGALG00000000112
gga-miR-1560-3p	ENSGALT00000000161	ENSGALG00000000112
gga-miR-1609	ENSGALT00000000161	ENSGALG00000000112
gga-miR-1642	ENSGALT00000000161	ENSGALG00000000112
gga-miR-1654	ENSGALT00000000161	ENSGALG00000000112
gga-miR-1716	ENSGALT00000000161	ENSGALG00000000112
gga-miR-1745	ENSGALT00000000161	ENSGALG00000000112
gga-miR-1754-3p	ENSGALT00000000161	ENSGALG00000000112
gga-miR-1765	ENSGALT00000000161	ENSGALG00000000112
gga-miR-222b-5p	ENSGALT00000000161	ENSGALG00000000112
gga-miR-3534	ENSGALT00000000161	ENSGALG00000000112
gga-miR-6556-3p	ENSGALT00000000161	ENSGALG00000000112
novel_223	ENSGALT00000000161	ENSGALG00000000112
novel_283	ENSGALT00000000161	ENSGALG00000000112
novel_387	ENSGALT00000000161	ENSGALG00000000112
gga-miR-12266-3p	ENSGALT00000000164	ENSGALG00000000115
gga-miR-12270-3p	ENSGALT00000000164	ENSGALG00000000115
gga-miR-1649-5p	ENSGALT00000000164	ENSGALG00000000115
gga-miR-184b-3p	ENSGALT00000000164	ENSGALG00000000115
gga-miR-29b-2-5p	ENSGALT00000000164	ENSGALG00000000115
gga-miR-7449-3p	ENSGALT00000000164	ENSGALG00000000115
novel_378	ENSGALT00000000164	ENSGALG00000000115
gga-miR-103-3p	ENSGALT00000000171	ENSGALG00000000122
gga-miR-107-3p	ENSGALT00000000171	ENSGALG00000000122
gga-miR-12244-5p	ENSGALT00000000171	ENSGALG00000000122
gga-miR-12253-3p	ENSGALT00000000171	ENSGALG00000000122
gga-miR-12256-3p	ENSGALT00000000171	ENSGALG00000000122
gga-miR-12286-3p	ENSGALT00000000171	ENSGALG00000000122
gga-miR-1306-5p	ENSGALT00000000171	ENSGALG00000000122
gga-miR-1608	ENSGALT00000000171	ENSGALG00000000122
gga-miR-1650	ENSGALT00000000171	ENSGALG00000000122
gga-miR-1764-3p	ENSGALT00000000171	ENSGALG00000000122
gga-miR-204	ENSGALT00000000171	ENSGALG00000000122
gga-miR-6556-5p	ENSGALT00000000171	ENSGALG00000000122
gga-miR-6570-3p	ENSGALT00000000171	ENSGALG00000000122
novel_177	ENSGALT00000000171	ENSGALG00000000122
novel_210	ENSGALT00000000171	ENSGALG00000000122
gga-miR-12284-5p	ENSGALT00000000179	ENSGALG00000000129
gga-miR-1689-5p	ENSGALT00000000179	ENSGALG00000000129
gga-miR-1790	ENSGALT00000000179	ENSGALG00000000129
gga-miR-6609-3p	ENSGALT00000000179	ENSGALG00000000129
gga-miR-92-5p	ENSGALT00000000179	ENSGALG00000000129
gga-miR-12238-3p	ENSGALT00000000183	ENSGALG00000028659
gga-miR-12239-3p	ENSGALT00000000183	ENSGALG00000028659
gga-miR-1581	ENSGALT00000000183	ENSGALG00000028659
gga-miR-1668-5p	ENSGALT00000000183	ENSGALG00000028659
gga-miR-184b-3p	ENSGALT00000000183	ENSGALG00000028659
gga-miR-204	ENSGALT00000000183	ENSGALG00000028659
gga-miR-3523	ENSGALT00000000183	ENSGALG00000028659
gga-miR-3594-3p	ENSGALT00000000183	ENSGALG00000028659
gga-miR-6553-5p	ENSGALT00000000183	ENSGALG00000028659
gga-miR-6567-3p	ENSGALT00000000183	ENSGALG00000028659
gga-miR-6573-5p	ENSGALT00000000183	ENSGALG00000028659
gga-miR-6609-3p	ENSGALT00000000183	ENSGALG00000028659
gga-miR-6637-3p	ENSGALT00000000183	ENSGALG00000028659
novel_187	ENSGALT00000000183	ENSGALG00000028659
gga-miR-12218-5p	ENSGALT00000000188	ENSGALG00000000136
gga-miR-12223-3p	ENSGALT00000000188	ENSGALG00000000136
gga-miR-12286-5p	ENSGALT00000000188	ENSGALG00000000136
gga-miR-1699	ENSGALT00000000188	ENSGALG00000000136
gga-miR-1700	ENSGALT00000000188	ENSGALG00000000136
gga-miR-1791-5p	ENSGALT00000000188	ENSGALG00000000136
gga-miR-34c-5p	ENSGALT00000000188	ENSGALG00000000136
gga-miR-449a	ENSGALT00000000188	ENSGALG00000000136
novel_177	ENSGALT00000000188	ENSGALG00000000136
novel_222	ENSGALT00000000188	ENSGALG00000000136
novel_249	ENSGALT00000000188	ENSGALG00000000136
novel_319	ENSGALT00000000188	ENSGALG00000000136
gga-miR-18a-3p	ENSGALT00000000190	ENSGALG00000000137
gga-miR-18b-3p	ENSGALT00000000190	ENSGALG00000000137
gga-miR-214	ENSGALT00000000190	ENSGALG00000000137
gga-miR-6570-3p	ENSGALT00000000190	ENSGALG00000000137
gga-miR-129-5p	ENSGALT00000000195	ENSGALG00000000142
novel_69	ENSGALT00000000195	ENSGALG00000000142
gga-let-7g-3p	ENSGALT00000000212	ENSGALG00000000156
gga-miR-12238-3p	ENSGALT00000000212	ENSGALG00000000156
gga-miR-12257-3p	ENSGALT00000000212	ENSGALG00000000156
gga-miR-12286-3p	ENSGALT00000000212	ENSGALG00000000156
gga-miR-12288-5p	ENSGALT00000000212	ENSGALG00000000156
gga-miR-12290-3p	ENSGALT00000000212	ENSGALG00000000156
gga-miR-12295-3p	ENSGALT00000000212	ENSGALG00000000156
gga-miR-1453	ENSGALT00000000212	ENSGALG00000000156
gga-miR-1791-5p	ENSGALT00000000212	ENSGALG00000000156
gga-miR-18a-3p	ENSGALT00000000212	ENSGALG00000000156
gga-miR-18b-3p	ENSGALT00000000212	ENSGALG00000000156
gga-miR-191-3p	ENSGALT00000000212	ENSGALG00000000156
gga-miR-193b-5p	ENSGALT00000000212	ENSGALG00000000156
gga-miR-2126	ENSGALT00000000212	ENSGALG00000000156
gga-miR-30b-3p	ENSGALT00000000212	ENSGALG00000000156
gga-miR-6609-3p	ENSGALT00000000212	ENSGALG00000000156
gga-miR-6637-3p	ENSGALT00000000212	ENSGALG00000000156
novel_177	ENSGALT00000000212	ENSGALG00000000156
novel_203	ENSGALT00000000212	ENSGALG00000000156
gga-miR-6549-3p	ENSGALT00000000217	ENSGALG00000000161
gga-miR-6643-5p	ENSGALT00000000217	ENSGALG00000000161
gga-miR-12238-3p	ENSGALT00000000224	ENSGALG00000000168
gga-miR-12286-5p	ENSGALT00000000224	ENSGALG00000000168
gga-miR-1453	ENSGALT00000000224	ENSGALG00000000168
gga-miR-1754-3p	ENSGALT00000000224	ENSGALG00000000168
gga-miR-3064-5p	ENSGALT00000000224	ENSGALG00000000168
gga-miR-6597-3p	ENSGALT00000000224	ENSGALG00000000168
gga-miR-6637-3p	ENSGALT00000000224	ENSGALG00000000168
novel_144	ENSGALT00000000224	ENSGALG00000000168
gga-miR-130b-5p	ENSGALT00000000240	ENSGALG00000000184
gga-miR-1706	ENSGALT00000000240	ENSGALG00000000184
gga-miR-12220-3p	ENSGALT00000000267	ENSGALG00000000201
gga-miR-12229-3p	ENSGALT00000000267	ENSGALG00000000201
gga-miR-12238-3p	ENSGALT00000000267	ENSGALG00000000201
gga-miR-12247-3p	ENSGALT00000000267	ENSGALG00000000201
gga-miR-12253-3p	ENSGALT00000000267	ENSGALG00000000201
gga-miR-12257-3p	ENSGALT00000000267	ENSGALG00000000201
gga-miR-12266-5p	ENSGALT00000000267	ENSGALG00000000201
gga-miR-12286-3p	ENSGALT00000000267	ENSGALG00000000201
gga-miR-12286-5p	ENSGALT00000000267	ENSGALG00000000201
gga-miR-12290-3p	ENSGALT00000000267	ENSGALG00000000201
gga-miR-12292-3p	ENSGALT00000000267	ENSGALG00000000201
gga-miR-12295-3p	ENSGALT00000000267	ENSGALG00000000201
gga-miR-1306-3p	ENSGALT00000000267	ENSGALG00000000201
gga-miR-1764-3p	ENSGALT00000000267	ENSGALG00000000201
gga-miR-184b-3p	ENSGALT00000000267	ENSGALG00000000201
gga-miR-2954	ENSGALT00000000267	ENSGALG00000000201
gga-miR-3594-5p	ENSGALT00000000267	ENSGALG00000000201
gga-miR-6553-5p	ENSGALT00000000267	ENSGALG00000000201
gga-miR-6609-3p	ENSGALT00000000267	ENSGALG00000000201
gga-miR-6637-3p	ENSGALT00000000267	ENSGALG00000000201
gga-miR-6676-3p	ENSGALT00000000267	ENSGALG00000000201
gga-miR-92-3p	ENSGALT00000000267	ENSGALG00000000201
novel_207	ENSGALT00000000267	ENSGALG00000000201
novel_278	ENSGALT00000000267	ENSGALG00000000201
gga-miR-12216-5p	ENSGALT00000000277	ENSGALG00000000209
gga-miR-12286-5p	ENSGALT00000000277	ENSGALG00000000209
gga-miR-1635	ENSGALT00000000277	ENSGALG00000000209
gga-miR-34a-5p	ENSGALT00000000277	ENSGALG00000000209
gga-miR-6550-3p	ENSGALT00000000277	ENSGALG00000000209
gga-miR-7449-3p	ENSGALT00000000277	ENSGALG00000000209
novel_407	ENSGALT00000000277	ENSGALG00000000209
novel_76	ENSGALT00000000277	ENSGALG00000000209
gga-miR-1609	ENSGALT00000000283	ENSGALG00000000215
gga-miR-103-3p	ENSGALT00000000303	ENSGALG00000000225
gga-miR-107-3p	ENSGALT00000000303	ENSGALG00000000225
gga-miR-12270-3p	ENSGALT00000000303	ENSGALG00000000225
gga-miR-12286-3p	ENSGALT00000000303	ENSGALG00000000225
gga-miR-12286-5p	ENSGALT00000000303	ENSGALG00000000225
gga-miR-12295-3p	ENSGALT00000000303	ENSGALG00000000225
gga-miR-1306-5p	ENSGALT00000000303	ENSGALG00000000225
gga-miR-1453	ENSGALT00000000303	ENSGALG00000000225
gga-miR-1583	ENSGALT00000000303	ENSGALG00000000225
gga-miR-1751-5p	ENSGALT00000000303	ENSGALG00000000225
gga-miR-1754-3p	ENSGALT00000000303	ENSGALG00000000225
gga-miR-2129	ENSGALT00000000303	ENSGALG00000000225
gga-miR-365-2-5p	ENSGALT00000000303	ENSGALG00000000225
novel_291	ENSGALT00000000303	ENSGALG00000000225
gga-miR-12219-5p	ENSGALT00000000304	ENSGALG00000000226
gga-miR-143-5p	ENSGALT00000000304	ENSGALG00000000226
gga-miR-1590	ENSGALT00000000304	ENSGALG00000000226
gga-miR-1609	ENSGALT00000000304	ENSGALG00000000226
gga-miR-1654	ENSGALT00000000304	ENSGALG00000000226
gga-miR-1668-5p	ENSGALT00000000304	ENSGALG00000000226
gga-miR-1724	ENSGALT00000000304	ENSGALG00000000226
gga-miR-1751-5p	ENSGALT00000000304	ENSGALG00000000226
gga-miR-6553-5p	ENSGALT00000000304	ENSGALG00000000226
gga-miR-6582-3p	ENSGALT00000000304	ENSGALG00000000226
gga-miR-6589-5p	ENSGALT00000000304	ENSGALG00000000226
gga-miR-6609-3p	ENSGALT00000000304	ENSGALG00000000226
gga-miR-6643-5p	ENSGALT00000000304	ENSGALG00000000226
gga-miR-6669-3p	ENSGALT00000000304	ENSGALG00000000226
gga-miR-6702-5p	ENSGALT00000000304	ENSGALG00000000226
gga-miR-7452-5p	ENSGALT00000000304	ENSGALG00000000226
novel_159	ENSGALT00000000304	ENSGALG00000000226
novel_368	ENSGALT00000000304	ENSGALG00000000226
novel_387	ENSGALT00000000304	ENSGALG00000000226
gga-miR-12240-3p	ENSGALT00000000305	ENSGALG00000000227
gga-miR-12241-3p	ENSGALT00000000305	ENSGALG00000000227
gga-miR-12266-5p	ENSGALT00000000305	ENSGALG00000000227
gga-miR-12286-5p	ENSGALT00000000305	ENSGALG00000000227
gga-miR-1456-3p	ENSGALT00000000305	ENSGALG00000000227
gga-miR-1777	ENSGALT00000000305	ENSGALG00000000227
gga-miR-6609-3p	ENSGALT00000000305	ENSGALG00000000227
gga-miR-6674-3p	ENSGALT00000000305	ENSGALG00000000227
gga-miR-7475-3p	ENSGALT00000000305	ENSGALG00000000227
novel_196	ENSGALT00000000305	ENSGALG00000000227
gga-miR-1751-5p	ENSGALT00000000320	ENSGALG00000000241
gga-let-7a-5p	ENSGALT00000000322	ENSGALG00000000243
gga-let-7d	ENSGALT00000000322	ENSGALG00000000243
gga-let-7f-5p	ENSGALT00000000322	ENSGALG00000000243
gga-let-7g-5p	ENSGALT00000000322	ENSGALG00000000243
gga-miR-6643-5p	ENSGALT00000000322	ENSGALG00000000243
gga-miR-1699	ENSGALT00000000326	ENSGALG00000000247
gga-miR-12277-5p	ENSGALT00000000328	ENSGALG00000000249
gga-miR-1608	ENSGALT00000000328	ENSGALG00000000249
gga-miR-193b-5p	ENSGALT00000000328	ENSGALG00000000249
gga-miR-6685-3p	ENSGALT00000000328	ENSGALG00000000249
gga-miR-12218-5p	ENSGALT00000000330	ENSGALG00000000251
gga-miR-12220-3p	ENSGALT00000000330	ENSGALG00000000251
gga-miR-12229-3p	ENSGALT00000000330	ENSGALG00000000251
gga-miR-12247-3p	ENSGALT00000000330	ENSGALG00000000251
gga-miR-12286-3p	ENSGALT00000000330	ENSGALG00000000251
gga-miR-12286-5p	ENSGALT00000000330	ENSGALG00000000251
gga-miR-12292-3p	ENSGALT00000000330	ENSGALG00000000251
gga-miR-143-5p	ENSGALT00000000330	ENSGALG00000000251
gga-miR-1453	ENSGALT00000000330	ENSGALG00000000251
gga-miR-146a-3p	ENSGALT00000000330	ENSGALG00000000251
gga-miR-1656	ENSGALT00000000330	ENSGALG00000000251
gga-miR-1790	ENSGALT00000000330	ENSGALG00000000251
gga-miR-2129	ENSGALT00000000330	ENSGALG00000000251
gga-miR-6553-5p	ENSGALT00000000330	ENSGALG00000000251
gga-miR-6593-5p	ENSGALT00000000330	ENSGALG00000000251
gga-miR-6604-5p	ENSGALT00000000330	ENSGALG00000000251
gga-miR-6609-3p	ENSGALT00000000330	ENSGALG00000000251
gga-miR-6643-5p	ENSGALT00000000330	ENSGALG00000000251
gga-miR-6646-3p	ENSGALT00000000330	ENSGALG00000000251
gga-miR-7452-5p	ENSGALT00000000330	ENSGALG00000000251
novel_118	ENSGALT00000000330	ENSGALG00000000251
novel_149	ENSGALT00000000330	ENSGALG00000000251
novel_177	ENSGALT00000000330	ENSGALG00000000251
novel_288	ENSGALT00000000330	ENSGALG00000000251
novel_301	ENSGALT00000000330	ENSGALG00000000251
novel_344	ENSGALT00000000330	ENSGALG00000000251
gga-miR-12218-3p	ENSGALT00000000339	ENSGALG00000000259
gga-miR-1635	ENSGALT00000000339	ENSGALG00000000259
gga-miR-1685-5p	ENSGALT00000000339	ENSGALG00000000259
gga-miR-1768	ENSGALT00000000339	ENSGALG00000000259
gga-miR-1791-5p	ENSGALT00000000339	ENSGALG00000000259
gga-miR-6563-3p	ENSGALT00000000339	ENSGALG00000000259
gga-miR-6570-3p	ENSGALT00000000339	ENSGALG00000000259
novel_177	ENSGALT00000000339	ENSGALG00000000259
novel_223	ENSGALT00000000339	ENSGALG00000000259
novel_368	ENSGALT00000000339	ENSGALG00000000259
gga-miR-12238-3p	ENSGALT00000000361	ENSGALG00000000274
gga-miR-12286-5p	ENSGALT00000000361	ENSGALG00000000274
gga-miR-24-3p	ENSGALT00000000361	ENSGALG00000000274
gga-miR-6593-5p	ENSGALT00000000361	ENSGALG00000000274
novel_149	ENSGALT00000000361	ENSGALG00000000274
novel_177	ENSGALT00000000361	ENSGALG00000000274
novel_210	ENSGALT00000000361	ENSGALG00000000274
novel_301	ENSGALT00000000361	ENSGALG00000000274
novel_387	ENSGALT00000000361	ENSGALG00000000274
gga-miR-143-5p	ENSGALT00000000362	ENSGALG00000000275
gga-miR-6643-5p	ENSGALT00000000362	ENSGALG00000000275
gga-miR-12243-3p	ENSGALT00000000366	ENSGALG00000000277
gga-miR-1644	ENSGALT00000000366	ENSGALG00000000277
gga-miR-1306-5p	ENSGALT00000000373	ENSGALG00000000284
gga-miR-15b-5p	ENSGALT00000000373	ENSGALG00000000284
gga-miR-15c-5p	ENSGALT00000000373	ENSGALG00000000284
novel_407	ENSGALT00000000373	ENSGALG00000000284
gga-miR-12219-5p	ENSGALT00000000384	ENSGALG00000000293
gga-miR-12238-3p	ENSGALT00000000384	ENSGALG00000000293
gga-miR-1574-3p	ENSGALT00000000384	ENSGALG00000000293
gga-miR-1609	ENSGALT00000000384	ENSGALG00000000293
gga-miR-1653	ENSGALT00000000384	ENSGALG00000000293
gga-miR-1654	ENSGALT00000000384	ENSGALG00000000293
gga-miR-1668-5p	ENSGALT00000000384	ENSGALG00000000293
gga-miR-1790	ENSGALT00000000384	ENSGALG00000000293
gga-miR-3532-5p	ENSGALT00000000384	ENSGALG00000000293
gga-miR-365-1-5p	ENSGALT00000000384	ENSGALG00000000293
gga-miR-365-2-5p	ENSGALT00000000384	ENSGALG00000000293
gga-miR-6548-3p	ENSGALT00000000384	ENSGALG00000000293
gga-miR-6573-5p	ENSGALT00000000384	ENSGALG00000000293
gga-miR-6596-3p	ENSGALT00000000384	ENSGALG00000000293
gga-miR-6619-5p	ENSGALT00000000384	ENSGALG00000000293
gga-miR-6646-3p	ENSGALT00000000384	ENSGALG00000000293
novel_124	ENSGALT00000000384	ENSGALG00000000293
novel_149	ENSGALT00000000384	ENSGALG00000000293
novel_159	ENSGALT00000000384	ENSGALG00000000293
novel_223	ENSGALT00000000384	ENSGALG00000000293
novel_249	ENSGALT00000000384	ENSGALG00000000293
novel_301	ENSGALT00000000384	ENSGALG00000000293
novel_315	ENSGALT00000000384	ENSGALG00000000293
novel_319	ENSGALT00000000384	ENSGALG00000000293
gga-miR-12218-5p	ENSGALT00000000410	ENSGALG00000000309
gga-miR-12219-5p	ENSGALT00000000410	ENSGALG00000000309
gga-miR-12256-3p	ENSGALT00000000410	ENSGALG00000000309
gga-miR-12270-3p	ENSGALT00000000410	ENSGALG00000000309
gga-miR-12286-3p	ENSGALT00000000410	ENSGALG00000000309
gga-miR-12292-3p	ENSGALT00000000410	ENSGALG00000000309
gga-miR-128-1-5p	ENSGALT00000000410	ENSGALG00000000309
gga-miR-1306-5p	ENSGALT00000000410	ENSGALG00000000309
gga-miR-1625-5p	ENSGALT00000000410	ENSGALG00000000309
gga-miR-1636	ENSGALT00000000410	ENSGALG00000000309
gga-miR-1668-5p	ENSGALT00000000410	ENSGALG00000000309
gga-miR-214	ENSGALT00000000410	ENSGALG00000000309
gga-miR-34a-5p	ENSGALT00000000410	ENSGALG00000000309
gga-miR-449a	ENSGALT00000000410	ENSGALG00000000309
gga-miR-92-5p	ENSGALT00000000410	ENSGALG00000000309
novel_159	ENSGALT00000000410	ENSGALG00000000309
novel_177	ENSGALT00000000410	ENSGALG00000000309
novel_249	ENSGALT00000000410	ENSGALG00000000309
novel_319	ENSGALT00000000410	ENSGALG00000000309
novel_387	ENSGALT00000000410	ENSGALG00000000309
gga-miR-6643-5p	ENSGALT00000000413	ENSGALG00000000311
gga-miR-6660-3p	ENSGALT00000000413	ENSGALG00000000311
gga-miR-12218-5p	ENSGALT00000000419	ENSGALG00000000313
gga-miR-12219-5p	ENSGALT00000000419	ENSGALG00000000313
gga-miR-12238-3p	ENSGALT00000000419	ENSGALG00000000313
gga-miR-12243-3p	ENSGALT00000000419	ENSGALG00000000313
gga-miR-12268-5p	ENSGALT00000000419	ENSGALG00000000313
gga-miR-12284-5p	ENSGALT00000000419	ENSGALG00000000313
gga-miR-1453	ENSGALT00000000419	ENSGALG00000000313
gga-miR-1642	ENSGALT00000000419	ENSGALG00000000313
gga-miR-1668-5p	ENSGALT00000000419	ENSGALG00000000313
gga-miR-1699	ENSGALT00000000419	ENSGALG00000000313
gga-miR-1723	ENSGALT00000000419	ENSGALG00000000313
gga-miR-1754-3p	ENSGALT00000000419	ENSGALG00000000313
gga-miR-1765	ENSGALT00000000419	ENSGALG00000000313
gga-miR-1790	ENSGALT00000000419	ENSGALG00000000313
gga-miR-6593-5p	ENSGALT00000000419	ENSGALG00000000313
gga-miR-6643-5p	ENSGALT00000000419	ENSGALG00000000313
gga-miR-6656-5p	ENSGALT00000000419	ENSGALG00000000313
novel_162	ENSGALT00000000419	ENSGALG00000000313
novel_177	ENSGALT00000000419	ENSGALG00000000313
novel_195	ENSGALT00000000419	ENSGALG00000000313
gga-miR-12216-3p	ENSGALT00000000424	ENSGALG00000000318
gga-miR-12219-5p	ENSGALT00000000424	ENSGALG00000000318
gga-miR-12247-3p	ENSGALT00000000424	ENSGALG00000000318
gga-miR-12256-3p	ENSGALT00000000424	ENSGALG00000000318
gga-miR-12295-3p	ENSGALT00000000424	ENSGALG00000000318
gga-miR-12295-5p	ENSGALT00000000424	ENSGALG00000000318
gga-miR-138-5p	ENSGALT00000000424	ENSGALG00000000318
gga-miR-1618-3p	ENSGALT00000000424	ENSGALG00000000318
gga-miR-1635	ENSGALT00000000424	ENSGALG00000000318
gga-miR-1668-5p	ENSGALT00000000424	ENSGALG00000000318
gga-miR-1689-3p	ENSGALT00000000424	ENSGALG00000000318
gga-miR-1723	ENSGALT00000000424	ENSGALG00000000318
gga-miR-1737	ENSGALT00000000424	ENSGALG00000000318
gga-miR-1751-5p	ENSGALT00000000424	ENSGALG00000000318
gga-miR-1764-3p	ENSGALT00000000424	ENSGALG00000000318
gga-miR-1765	ENSGALT00000000424	ENSGALG00000000318
gga-miR-1780	ENSGALT00000000424	ENSGALG00000000318
gga-miR-1791-5p	ENSGALT00000000424	ENSGALG00000000318
gga-miR-2126	ENSGALT00000000424	ENSGALG00000000318
gga-miR-4732-5p	ENSGALT00000000424	ENSGALG00000000318
gga-miR-490-3p	ENSGALT00000000424	ENSGALG00000000318
gga-miR-6567-3p	ENSGALT00000000424	ENSGALG00000000318
gga-miR-6596-3p	ENSGALT00000000424	ENSGALG00000000318
gga-miR-6604-5p	ENSGALT00000000424	ENSGALG00000000318
gga-miR-6637-3p	ENSGALT00000000424	ENSGALG00000000318
gga-miR-6643-5p	ENSGALT00000000424	ENSGALG00000000318
gga-miR-6685-3p	ENSGALT00000000424	ENSGALG00000000318
gga-miR-7452-5p	ENSGALT00000000424	ENSGALG00000000318
novel_118	ENSGALT00000000424	ENSGALG00000000318
novel_124	ENSGALT00000000424	ENSGALG00000000318
novel_125	ENSGALT00000000424	ENSGALG00000000318
novel_177	ENSGALT00000000424	ENSGALG00000000318
novel_188	ENSGALT00000000424	ENSGALG00000000318
novel_301	ENSGALT00000000424	ENSGALG00000000318
novel_343	ENSGALT00000000424	ENSGALG00000000318
novel_368	ENSGALT00000000424	ENSGALG00000000318
gga-miR-12215-5p	ENSGALT00000000439	ENSGALG00000032868
gga-miR-12229-5p	ENSGALT00000000439	ENSGALG00000032868
gga-miR-12240-3p	ENSGALT00000000439	ENSGALG00000032868
gga-miR-12243-5p	ENSGALT00000000439	ENSGALG00000032868
gga-miR-12252-3p	ENSGALT00000000439	ENSGALG00000032868
gga-miR-12268-5p	ENSGALT00000000439	ENSGALG00000032868
gga-miR-12277-3p	ENSGALT00000000439	ENSGALG00000032868
gga-miR-12277-5p	ENSGALT00000000439	ENSGALG00000032868
gga-miR-12295-3p	ENSGALT00000000439	ENSGALG00000032868
gga-miR-12295-5p	ENSGALT00000000439	ENSGALG00000032868
gga-miR-1578	ENSGALT00000000439	ENSGALG00000032868
gga-miR-1618-3p	ENSGALT00000000439	ENSGALG00000032868
gga-miR-1716	ENSGALT00000000439	ENSGALG00000032868
gga-miR-1724	ENSGALT00000000439	ENSGALG00000032868
gga-miR-6556-5p	ENSGALT00000000439	ENSGALG00000032868
gga-miR-6567-3p	ENSGALT00000000439	ENSGALG00000032868
gga-miR-6592-3p	ENSGALT00000000439	ENSGALG00000032868
gga-miR-6609-3p	ENSGALT00000000439	ENSGALG00000032868
gga-miR-6637-3p	ENSGALT00000000439	ENSGALG00000032868
gga-miR-6648-5p	ENSGALT00000000439	ENSGALG00000032868
novel_154	ENSGALT00000000439	ENSGALG00000032868
novel_187	ENSGALT00000000439	ENSGALG00000032868
novel_219	ENSGALT00000000439	ENSGALG00000032868
novel_319	ENSGALT00000000439	ENSGALG00000032868
novel_357	ENSGALT00000000439	ENSGALG00000032868
gga-miR-12216-5p	ENSGALT00000000450	ENSGALG00000000336
gga-miR-12229-3p	ENSGALT00000000450	ENSGALG00000000336
gga-miR-12233-5p	ENSGALT00000000450	ENSGALG00000000336
gga-miR-12238-3p	ENSGALT00000000450	ENSGALG00000000336
gga-miR-12239-3p	ENSGALT00000000450	ENSGALG00000000336
gga-miR-12240-3p	ENSGALT00000000450	ENSGALG00000000336
gga-miR-12247-5p	ENSGALT00000000450	ENSGALG00000000336
gga-miR-12285-5p	ENSGALT00000000450	ENSGALG00000000336
gga-miR-143-5p	ENSGALT00000000450	ENSGALG00000000336
gga-miR-1649-5p	ENSGALT00000000450	ENSGALG00000000336
gga-miR-1656	ENSGALT00000000450	ENSGALG00000000336
gga-miR-1668-5p	ENSGALT00000000450	ENSGALG00000000336
gga-miR-1684a-5p	ENSGALT00000000450	ENSGALG00000000336
gga-miR-1696	ENSGALT00000000450	ENSGALG00000000336
gga-miR-1699	ENSGALT00000000450	ENSGALG00000000336
gga-miR-1765	ENSGALT00000000450	ENSGALG00000000336
gga-miR-1772-5p	ENSGALT00000000450	ENSGALG00000000336
gga-miR-1774	ENSGALT00000000450	ENSGALG00000000336
gga-miR-210b-3p	ENSGALT00000000450	ENSGALG00000000336
gga-miR-3530-5p	ENSGALT00000000450	ENSGALG00000000336
gga-miR-3594-3p	ENSGALT00000000450	ENSGALG00000000336
gga-miR-4732-5p	ENSGALT00000000450	ENSGALG00000000336
gga-miR-6643-5p	ENSGALT00000000450	ENSGALG00000000336
novel_118	ENSGALT00000000450	ENSGALG00000000336
novel_149	ENSGALT00000000450	ENSGALG00000000336
novel_165	ENSGALT00000000450	ENSGALG00000000336
novel_166	ENSGALT00000000450	ENSGALG00000000336
novel_177	ENSGALT00000000450	ENSGALG00000000336
novel_344	ENSGALT00000000450	ENSGALG00000000336
gga-miR-1693	ENSGALT00000000457	ENSGALG00000000341
gga-miR-1724	ENSGALT00000000457	ENSGALG00000000341
gga-miR-1765	ENSGALT00000000457	ENSGALG00000000341
gga-miR-214	ENSGALT00000000457	ENSGALG00000000341
gga-miR-4732-5p	ENSGALT00000000457	ENSGALG00000000341
gga-miR-6583-5p	ENSGALT00000000457	ENSGALG00000000341
gga-miR-6625-5p	ENSGALT00000000457	ENSGALG00000000341
novel_165	ENSGALT00000000457	ENSGALG00000000341
novel_407	ENSGALT00000000457	ENSGALG00000000341
gga-miR-12253-3p	ENSGALT00000000472	ENSGALG00000000352
gga-miR-1306-5p	ENSGALT00000000472	ENSGALG00000000352
gga-miR-1464	ENSGALT00000000472	ENSGALG00000000352
gga-miR-15c-3p	ENSGALT00000000472	ENSGALG00000000352
gga-miR-1608	ENSGALT00000000472	ENSGALG00000000352
gga-miR-1650	ENSGALT00000000472	ENSGALG00000000352
gga-miR-1739	ENSGALT00000000472	ENSGALG00000000352
gga-miR-6643-5p	ENSGALT00000000481	ENSGALG00000000357
gga-miR-12216-5p	ENSGALT00000000491	ENSGALG00000037370
gga-miR-12270-3p	ENSGALT00000000491	ENSGALG00000037370
gga-miR-1453	ENSGALT00000000491	ENSGALG00000037370
gga-miR-1635	ENSGALT00000000491	ENSGALG00000037370
gga-miR-1649-5p	ENSGALT00000000491	ENSGALG00000037370
gga-miR-1724	ENSGALT00000000491	ENSGALG00000037370
gga-miR-1751-5p	ENSGALT00000000491	ENSGALG00000037370
gga-miR-1754-3p	ENSGALT00000000491	ENSGALG00000037370
gga-miR-193b-5p	ENSGALT00000000491	ENSGALG00000037370
gga-miR-22-3p	ENSGALT00000000491	ENSGALG00000037370
gga-miR-4732-5p	ENSGALT00000000491	ENSGALG00000037370
gga-miR-6553-5p	ENSGALT00000000491	ENSGALG00000037370
gga-miR-6570-3p	ENSGALT00000000491	ENSGALG00000037370
gga-miR-6609-3p	ENSGALT00000000491	ENSGALG00000037370
gga-miR-6659-3p	ENSGALT00000000491	ENSGALG00000037370
novel_170	ENSGALT00000000491	ENSGALG00000037370
novel_291	ENSGALT00000000491	ENSGALG00000037370
novel_339	ENSGALT00000000491	ENSGALG00000037370
gga-miR-12215-5p	ENSGALT00000000519	ENSGALG00000000379
gga-miR-12216-3p	ENSGALT00000000519	ENSGALG00000000379
gga-miR-12238-3p	ENSGALT00000000519	ENSGALG00000000379
gga-miR-12244-5p	ENSGALT00000000519	ENSGALG00000000379
gga-miR-12247-3p	ENSGALT00000000519	ENSGALG00000000379
gga-miR-12286-3p	ENSGALT00000000519	ENSGALG00000000379
gga-miR-12286-5p	ENSGALT00000000519	ENSGALG00000000379
gga-miR-12295-3p	ENSGALT00000000519	ENSGALG00000000379
gga-miR-128-1-5p	ENSGALT00000000519	ENSGALG00000000379
gga-miR-128-2-5p	ENSGALT00000000519	ENSGALG00000000379
gga-miR-140-3p	ENSGALT00000000519	ENSGALG00000000379
gga-miR-1651-3p	ENSGALT00000000519	ENSGALG00000000379
gga-miR-1654	ENSGALT00000000519	ENSGALG00000000379
gga-miR-1668-5p	ENSGALT00000000519	ENSGALG00000000379
gga-miR-1716	ENSGALT00000000519	ENSGALG00000000379
gga-miR-1754-3p	ENSGALT00000000519	ENSGALG00000000379
gga-miR-1791-5p	ENSGALT00000000519	ENSGALG00000000379
gga-miR-3594-5p	ENSGALT00000000519	ENSGALG00000000379
gga-miR-6548-5p	ENSGALT00000000519	ENSGALG00000000379
gga-miR-6556-3p	ENSGALT00000000519	ENSGALG00000000379
gga-miR-6593-5p	ENSGALT00000000519	ENSGALG00000000379
gga-miR-6609-3p	ENSGALT00000000519	ENSGALG00000000379
gga-miR-6637-3p	ENSGALT00000000519	ENSGALG00000000379
gga-miR-6645-5p	ENSGALT00000000519	ENSGALG00000000379
gga-miR-6676-3p	ENSGALT00000000519	ENSGALG00000000379
novel_177	ENSGALT00000000519	ENSGALG00000000379
novel_387	ENSGALT00000000519	ENSGALG00000000379
gga-miR-1764-3p	ENSGALT00000000531	ENSGALG00000000390
gga-miR-6549-3p	ENSGALT00000000531	ENSGALG00000000390
gga-miR-12216-3p	ENSGALT00000000539	ENSGALG00000000394
gga-miR-12220-3p	ENSGALT00000000539	ENSGALG00000000394
gga-miR-12238-3p	ENSGALT00000000539	ENSGALG00000000394
gga-miR-12244-5p	ENSGALT00000000539	ENSGALG00000000394
gga-miR-12295-3p	ENSGALT00000000539	ENSGALG00000000394
gga-miR-1608	ENSGALT00000000539	ENSGALG00000000394
gga-miR-1635	ENSGALT00000000539	ENSGALG00000000394
gga-miR-1654	ENSGALT00000000539	ENSGALG00000000394
gga-miR-1656	ENSGALT00000000539	ENSGALG00000000394
gga-miR-1751-5p	ENSGALT00000000539	ENSGALG00000000394
gga-miR-18a-3p	ENSGALT00000000539	ENSGALG00000000394
gga-miR-6548-3p	ENSGALT00000000539	ENSGALG00000000394
gga-miR-6570-3p	ENSGALT00000000539	ENSGALG00000000394
gga-miR-6597-3p	ENSGALT00000000539	ENSGALG00000000394
gga-miR-6609-3p	ENSGALT00000000539	ENSGALG00000000394
gga-miR-6643-5p	ENSGALT00000000539	ENSGALG00000000394
gga-miR-6702-5p	ENSGALT00000000539	ENSGALG00000000394
novel_149	ENSGALT00000000539	ENSGALG00000000394
novel_177	ENSGALT00000000539	ENSGALG00000000394
novel_191	ENSGALT00000000539	ENSGALG00000000394
novel_368	ENSGALT00000000539	ENSGALG00000000394
novel_376	ENSGALT00000000539	ENSGALG00000000394
gga-miR-148b-5p	ENSGALT00000000541	ENSGALG00000000396
gga-miR-6570-3p	ENSGALT00000000541	ENSGALG00000000396
novel_207	ENSGALT00000000541	ENSGALG00000000396
gga-miR-12219-5p	ENSGALT00000000544	ENSGALG00000000399
novel_319	ENSGALT00000000544	ENSGALG00000000399
gga-miR-12219-5p	ENSGALT00000000548	ENSGALG00000000402
gga-miR-6576-5p	ENSGALT00000000555	ENSGALG00000000407
gga-miR-12216-3p	ENSGALT00000000557	ENSGALG00000000409
gga-miR-12218-5p	ENSGALT00000000557	ENSGALG00000000409
gga-miR-12286-5p	ENSGALT00000000557	ENSGALG00000000409
gga-miR-1635	ENSGALT00000000557	ENSGALG00000000409
gga-miR-1699	ENSGALT00000000557	ENSGALG00000000409
gga-miR-1737	ENSGALT00000000557	ENSGALG00000000409
gga-miR-6563-3p	ENSGALT00000000557	ENSGALG00000000409
novel_149	ENSGALT00000000557	ENSGALG00000000409
gga-miR-12219-5p	ENSGALT00000000572	ENSGALG00000000419
gga-miR-12276-3p	ENSGALT00000000572	ENSGALG00000000419
gga-miR-1653	ENSGALT00000000572	ENSGALG00000000419
gga-miR-4732-5p	ENSGALT00000000572	ENSGALG00000000419
gga-miR-6570-3p	ENSGALT00000000572	ENSGALG00000000419
gga-miR-6583-5p	ENSGALT00000000572	ENSGALG00000000419
gga-miR-12233-5p	ENSGALT00000000593	ENSGALG00000000436
gga-miR-12281-3p	ENSGALT00000000593	ENSGALG00000000436
gga-miR-1683	ENSGALT00000000593	ENSGALG00000000436
gga-miR-1715-5p	ENSGALT00000000593	ENSGALG00000000436
gga-miR-6593-5p	ENSGALT00000000593	ENSGALG00000000436
novel_207	ENSGALT00000000593	ENSGALG00000000436
novel_210	ENSGALT00000000593	ENSGALG00000000436
gga-miR-12293-5p	ENSGALT00000000594	ENSGALG00000000437
gga-miR-132b-5p	ENSGALT00000000594	ENSGALG00000000437
gga-miR-1617	ENSGALT00000000594	ENSGALG00000000437
gga-miR-1783	ENSGALT00000000594	ENSGALG00000000437
gga-miR-3594-5p	ENSGALT00000000594	ENSGALG00000000437
gga-miR-12244-5p	ENSGALT00000000598	ENSGALG00000000441
gga-miR-15a	ENSGALT00000000598	ENSGALG00000000441
gga-miR-15b-5p	ENSGALT00000000598	ENSGALG00000000441
gga-miR-15c-5p	ENSGALT00000000598	ENSGALG00000000441
gga-miR-16-5p	ENSGALT00000000598	ENSGALG00000000441
gga-miR-1745	ENSGALT00000000598	ENSGALG00000000441
gga-miR-6548-5p	ENSGALT00000000598	ENSGALG00000000441
novel_346	ENSGALT00000000598	ENSGALG00000000441
gga-miR-12220-3p	ENSGALT00000000599	ENSGALG00000000442
gga-miR-12226-3p	ENSGALT00000000599	ENSGALG00000000442
gga-miR-12229-5p	ENSGALT00000000599	ENSGALG00000000442
gga-miR-12270-3p	ENSGALT00000000599	ENSGALG00000000442
gga-miR-12277-5p	ENSGALT00000000599	ENSGALG00000000442
gga-miR-15b-5p	ENSGALT00000000599	ENSGALG00000000442
gga-miR-1625-5p	ENSGALT00000000599	ENSGALG00000000442
gga-miR-1706	ENSGALT00000000599	ENSGALG00000000442
gga-miR-1774	ENSGALT00000000599	ENSGALG00000000442
gga-miR-6604-5p	ENSGALT00000000599	ENSGALG00000000442
gga-miR-6609-3p	ENSGALT00000000599	ENSGALG00000000442
novel_118	ENSGALT00000000599	ENSGALG00000000442
novel_203	ENSGALT00000000599	ENSGALG00000000442
novel_219	ENSGALT00000000599	ENSGALG00000000442
gga-miR-1791-5p	ENSGALT00000000612	ENSGALG00000000451
gga-miR-365-1-5p	ENSGALT00000000612	ENSGALG00000000451
gga-miR-365-2-5p	ENSGALT00000000612	ENSGALG00000000451
gga-miR-6637-3p	ENSGALT00000000612	ENSGALG00000000451
gga-miR-12215-5p	ENSGALT00000000635	ENSGALG00000000466
gga-miR-12226-3p	ENSGALT00000000635	ENSGALG00000000466
gga-miR-12229-5p	ENSGALT00000000635	ENSGALG00000000466
gga-miR-12268-5p	ENSGALT00000000635	ENSGALG00000000466
gga-miR-12286-5p	ENSGALT00000000635	ENSGALG00000000466
gga-miR-12290-5p	ENSGALT00000000635	ENSGALG00000000466
gga-miR-1456-5p	ENSGALT00000000635	ENSGALG00000000466
gga-miR-1560-5p	ENSGALT00000000635	ENSGALG00000000466
gga-miR-1618-3p	ENSGALT00000000635	ENSGALG00000000466
gga-miR-1647	ENSGALT00000000635	ENSGALG00000000466
gga-miR-1651-3p	ENSGALT00000000635	ENSGALG00000000466
gga-miR-1716	ENSGALT00000000635	ENSGALG00000000466
gga-miR-1765	ENSGALT00000000635	ENSGALG00000000466
gga-miR-1777	ENSGALT00000000635	ENSGALG00000000466
gga-miR-2126	ENSGALT00000000635	ENSGALG00000000466
gga-miR-455-3p	ENSGALT00000000635	ENSGALG00000000466
gga-miR-6556-3p	ENSGALT00000000635	ENSGALG00000000466
gga-miR-6593-5p	ENSGALT00000000635	ENSGALG00000000466
gga-miR-6594-5p	ENSGALT00000000635	ENSGALG00000000466
gga-miR-6645-5p	ENSGALT00000000635	ENSGALG00000000466
gga-miR-6649-3p	ENSGALT00000000635	ENSGALG00000000466
gga-miR-6656-5p	ENSGALT00000000635	ENSGALG00000000466
gga-miR-6669-3p	ENSGALT00000000635	ENSGALG00000000466
gga-miR-7467-5p	ENSGALT00000000635	ENSGALG00000000466
novel_177	ENSGALT00000000635	ENSGALG00000000466
novel_219	ENSGALT00000000635	ENSGALG00000000466
novel_343	ENSGALT00000000635	ENSGALG00000000466
gga-miR-1774	ENSGALT00000000646	ENSGALG00000000476
gga-miR-3540	ENSGALT00000000646	ENSGALG00000000476
novel_176	ENSGALT00000000646	ENSGALG00000000476
novel_278	ENSGALT00000000646	ENSGALG00000000476
novel_179	ENSGALT00000000697	ENSGALG00000000510
gga-miR-12215-5p	ENSGALT00000000712	ENSGALG00000000518
gga-miR-12216-3p	ENSGALT00000000712	ENSGALG00000000518
gga-miR-12216-5p	ENSGALT00000000712	ENSGALG00000000518
gga-miR-12245-3p	ENSGALT00000000712	ENSGALG00000000518
gga-miR-12253-3p	ENSGALT00000000712	ENSGALG00000000518
gga-miR-12268-5p	ENSGALT00000000712	ENSGALG00000000518
gga-miR-12284-5p	ENSGALT00000000712	ENSGALG00000000518
gga-miR-12286-3p	ENSGALT00000000712	ENSGALG00000000518
gga-miR-12286-5p	ENSGALT00000000712	ENSGALG00000000518
gga-miR-12295-5p	ENSGALT00000000712	ENSGALG00000000518
gga-miR-1453	ENSGALT00000000712	ENSGALG00000000518
gga-miR-1608	ENSGALT00000000712	ENSGALG00000000518
gga-miR-1609	ENSGALT00000000712	ENSGALG00000000518
gga-miR-1716	ENSGALT00000000712	ENSGALG00000000518
gga-miR-1723	ENSGALT00000000712	ENSGALG00000000518
gga-miR-1765	ENSGALT00000000712	ENSGALG00000000518
gga-miR-24-5p	ENSGALT00000000712	ENSGALG00000000518
gga-miR-3594-5p	ENSGALT00000000712	ENSGALG00000000518
gga-miR-6568-5p	ENSGALT00000000712	ENSGALG00000000518
gga-miR-6593-5p	ENSGALT00000000712	ENSGALG00000000518
gga-miR-6609-3p	ENSGALT00000000712	ENSGALG00000000518
gga-miR-6643-5p	ENSGALT00000000712	ENSGALG00000000518
gga-miR-6649-3p	ENSGALT00000000712	ENSGALG00000000518
gga-miR-6656-5p	ENSGALT00000000712	ENSGALG00000000518
gga-miR-7452-5p	ENSGALT00000000712	ENSGALG00000000518
gga-miR-92-3p	ENSGALT00000000712	ENSGALG00000000518
novel_177	ENSGALT00000000712	ENSGALG00000000518
novel_210	ENSGALT00000000712	ENSGALG00000000518
novel_223	ENSGALT00000000712	ENSGALG00000000518
novel_262	ENSGALT00000000712	ENSGALG00000000518
novel_343	ENSGALT00000000712	ENSGALG00000000518
gga-miR-6570-5p	ENSGALT00000000721	ENSGALG00000000523
gga-miR-6646-3p	ENSGALT00000000721	ENSGALG00000000523
gga-miR-106-5p	ENSGALT00000000728	ENSGALG00000000528
gga-miR-12211-5p	ENSGALT00000000728	ENSGALG00000000528
gga-miR-12215-5p	ENSGALT00000000728	ENSGALG00000000528
gga-miR-12241-3p	ENSGALT00000000728	ENSGALG00000000528
gga-miR-12286-5p	ENSGALT00000000728	ENSGALG00000000528
gga-miR-128-1-5p	ENSGALT00000000728	ENSGALG00000000528
gga-miR-128-2-5p	ENSGALT00000000728	ENSGALG00000000528
gga-miR-146a-3p	ENSGALT00000000728	ENSGALG00000000528
gga-miR-1656	ENSGALT00000000728	ENSGALG00000000528
gga-miR-1791-5p	ENSGALT00000000728	ENSGALG00000000528
gga-miR-221-3p	ENSGALT00000000728	ENSGALG00000000528
gga-miR-222a	ENSGALT00000000728	ENSGALG00000000528
gga-miR-3064-3p	ENSGALT00000000728	ENSGALG00000000528
gga-miR-6556-3p	ENSGALT00000000728	ENSGALG00000000528
gga-miR-6609-3p	ENSGALT00000000728	ENSGALG00000000528
gga-miR-6669-3p	ENSGALT00000000728	ENSGALG00000000528
gga-miR-7475-3p	ENSGALT00000000728	ENSGALG00000000528
novel_146	ENSGALT00000000728	ENSGALG00000000528
novel_177	ENSGALT00000000728	ENSGALG00000000528
novel_203	ENSGALT00000000728	ENSGALG00000000528
gga-miR-12216-3p	ENSGALT00000000735	ENSGALG00000000533
gga-miR-12286-3p	ENSGALT00000000735	ENSGALG00000000533
gga-miR-1677-5p	ENSGALT00000000735	ENSGALG00000000533
novel_290	ENSGALT00000000735	ENSGALG00000000533
gga-miR-12218-3p	ENSGALT00000000743	ENSGALG00000000538
gga-miR-1579	ENSGALT00000000743	ENSGALG00000000538
gga-miR-6546-3p	ENSGALT00000000743	ENSGALG00000000538
gga-miR-6609-3p	ENSGALT00000000743	ENSGALG00000000538
novel_149	ENSGALT00000000743	ENSGALG00000000538
gga-miR-12216-3p	ENSGALT00000000745	ENSGALG00000000540
gga-miR-12239-3p	ENSGALT00000000745	ENSGALG00000000540
gga-miR-12240-3p	ENSGALT00000000745	ENSGALG00000000540
gga-miR-12244-5p	ENSGALT00000000745	ENSGALG00000000540
gga-miR-12247-3p	ENSGALT00000000745	ENSGALG00000000540
gga-miR-12270-3p	ENSGALT00000000745	ENSGALG00000000540
gga-miR-12273-5p	ENSGALT00000000745	ENSGALG00000000540
gga-miR-12286-3p	ENSGALT00000000745	ENSGALG00000000540
gga-miR-12286-5p	ENSGALT00000000745	ENSGALG00000000540
gga-miR-12295-3p	ENSGALT00000000745	ENSGALG00000000540
gga-miR-1306-5p	ENSGALT00000000745	ENSGALG00000000540
gga-miR-1456-5p	ENSGALT00000000745	ENSGALG00000000540
gga-miR-1464	ENSGALT00000000745	ENSGALG00000000540
gga-miR-1595-5p	ENSGALT00000000745	ENSGALG00000000540
gga-miR-1609	ENSGALT00000000745	ENSGALG00000000540
gga-miR-1635	ENSGALT00000000745	ENSGALG00000000540
gga-miR-1651-3p	ENSGALT00000000745	ENSGALG00000000540
gga-miR-1653	ENSGALT00000000745	ENSGALG00000000540
gga-miR-1668-3p	ENSGALT00000000745	ENSGALG00000000540
gga-miR-1698	ENSGALT00000000745	ENSGALG00000000540
gga-miR-1699	ENSGALT00000000745	ENSGALG00000000540
gga-miR-1703-5p	ENSGALT00000000745	ENSGALG00000000540
gga-miR-1724	ENSGALT00000000745	ENSGALG00000000540
gga-miR-1737	ENSGALT00000000745	ENSGALG00000000540
gga-miR-1745	ENSGALT00000000745	ENSGALG00000000540
gga-miR-1764-3p	ENSGALT00000000745	ENSGALG00000000540
gga-miR-1774	ENSGALT00000000745	ENSGALG00000000540
gga-miR-191-3p	ENSGALT00000000745	ENSGALG00000000540
gga-miR-3594-5p	ENSGALT00000000745	ENSGALG00000000540
gga-miR-6564-3p	ENSGALT00000000745	ENSGALG00000000540
gga-miR-6570-3p	ENSGALT00000000745	ENSGALG00000000540
gga-miR-6593-5p	ENSGALT00000000745	ENSGALG00000000540
gga-miR-6609-3p	ENSGALT00000000745	ENSGALG00000000540
gga-miR-6643-5p	ENSGALT00000000745	ENSGALG00000000540
gga-miR-6647-5p	ENSGALT00000000745	ENSGALG00000000540
gga-miR-7452-5p	ENSGALT00000000745	ENSGALG00000000540
novel_124	ENSGALT00000000745	ENSGALG00000000540
novel_177	ENSGALT00000000745	ENSGALG00000000540
novel_249	ENSGALT00000000745	ENSGALG00000000540
novel_278	ENSGALT00000000745	ENSGALG00000000540
novel_305	ENSGALT00000000745	ENSGALG00000000540
novel_339	ENSGALT00000000745	ENSGALG00000000540
novel_368	ENSGALT00000000745	ENSGALG00000000540
novel_378	ENSGALT00000000745	ENSGALG00000000540
gga-miR-12251-5p	ENSGALT00000000749	ENSGALG00000000542
gga-miR-15a	ENSGALT00000000749	ENSGALG00000000542
gga-miR-15b-5p	ENSGALT00000000749	ENSGALG00000000542
gga-miR-15c-5p	ENSGALT00000000749	ENSGALG00000000542
gga-miR-16-5p	ENSGALT00000000749	ENSGALG00000000542
gga-miR-1650	ENSGALT00000000749	ENSGALG00000000542
gga-miR-1764-3p	ENSGALT00000000749	ENSGALG00000000542
gga-miR-301b-5p	ENSGALT00000000749	ENSGALG00000000542
gga-miR-3594-5p	ENSGALT00000000749	ENSGALG00000000542
gga-miR-7451-3p	ENSGALT00000000749	ENSGALG00000000542
novel_113	ENSGALT00000000749	ENSGALG00000000542
novel_315	ENSGALT00000000749	ENSGALG00000000542
gga-miR-12216-5p	ENSGALT00000000757	ENSGALG00000000545
gga-miR-12229-5p	ENSGALT00000000757	ENSGALG00000000545
gga-miR-12239-3p	ENSGALT00000000757	ENSGALG00000000545
gga-miR-12247-5p	ENSGALT00000000757	ENSGALG00000000545
gga-miR-12280-3p	ENSGALT00000000757	ENSGALG00000000545
gga-miR-12286-3p	ENSGALT00000000757	ENSGALG00000000545
gga-miR-12295-3p	ENSGALT00000000757	ENSGALG00000000545
gga-miR-1564-3p	ENSGALT00000000757	ENSGALG00000000545
gga-miR-15b-5p	ENSGALT00000000757	ENSGALG00000000545
gga-miR-1618-3p	ENSGALT00000000757	ENSGALG00000000545
gga-miR-1635	ENSGALT00000000757	ENSGALG00000000545
gga-miR-1654	ENSGALT00000000757	ENSGALG00000000545
gga-miR-1698	ENSGALT00000000757	ENSGALG00000000545
gga-miR-1703-5p	ENSGALT00000000757	ENSGALG00000000545
gga-miR-1790	ENSGALT00000000757	ENSGALG00000000545
gga-miR-2954	ENSGALT00000000757	ENSGALG00000000545
gga-miR-3594-5p	ENSGALT00000000757	ENSGALG00000000545
gga-miR-6543-3p	ENSGALT00000000757	ENSGALG00000000545
gga-miR-6556-5p	ENSGALT00000000757	ENSGALG00000000545
gga-miR-6646-3p	ENSGALT00000000757	ENSGALG00000000545
gga-miR-6649-3p	ENSGALT00000000757	ENSGALG00000000545
gga-miR-6669-3p	ENSGALT00000000757	ENSGALG00000000545
novel_219	ENSGALT00000000757	ENSGALG00000000545
novel_223	ENSGALT00000000757	ENSGALG00000000545
novel_301	ENSGALT00000000757	ENSGALG00000000545
novel_339	ENSGALT00000000757	ENSGALG00000000545
novel_340	ENSGALT00000000757	ENSGALG00000000545
novel_387	ENSGALT00000000757	ENSGALG00000000545
novel_401	ENSGALT00000000757	ENSGALG00000000545
gga-miR-132a-5p	ENSGALT00000000763	ENSGALG00000000549
gga-miR-96-5p	ENSGALT00000000763	ENSGALG00000000549
gga-miR-12216-3p	ENSGALT00000000766	ENSGALG00000000550
gga-miR-12238-3p	ENSGALT00000000766	ENSGALG00000000550
gga-miR-1463	ENSGALT00000000766	ENSGALG00000000550
gga-miR-1609	ENSGALT00000000766	ENSGALG00000000550
gga-miR-1724	ENSGALT00000000766	ENSGALG00000000550
gga-miR-7467-5p	ENSGALT00000000766	ENSGALG00000000550
gga-miR-7476-3p	ENSGALT00000000766	ENSGALG00000000550
gga-miR-1777	ENSGALT00000000773	ENSGALG00000000557
gga-miR-18a-3p	ENSGALT00000000773	ENSGALG00000000557
gga-miR-6548-3p	ENSGALT00000000773	ENSGALG00000000557
gga-miR-6643-5p	ENSGALT00000000773	ENSGALG00000000557
gga-miR-6645-5p	ENSGALT00000000773	ENSGALG00000000557
novel_274	ENSGALT00000000773	ENSGALG00000000557
novel_368	ENSGALT00000000773	ENSGALG00000000557
novel_387	ENSGALT00000000773	ENSGALG00000000557
gga-miR-6631-5p	ENSGALT00000000776	ENSGALG00000000558
gga-miR-12285-5p	ENSGALT00000000779	ENSGALG00000000560
gga-miR-1388a-3p	ENSGALT00000000779	ENSGALG00000000560
gga-miR-1585	ENSGALT00000000779	ENSGALG00000000560
gga-miR-1608	ENSGALT00000000779	ENSGALG00000000560
gga-miR-184b-3p	ENSGALT00000000779	ENSGALG00000000560
gga-miR-214	ENSGALT00000000779	ENSGALG00000000560
gga-miR-3529	ENSGALT00000000779	ENSGALG00000000560
gga-miR-6593-5p	ENSGALT00000000779	ENSGALG00000000560
gga-miR-6643-5p	ENSGALT00000000779	ENSGALG00000000560
gga-miR-6656-5p	ENSGALT00000000779	ENSGALG00000000560
gga-miR-6702-5p	ENSGALT00000000779	ENSGALG00000000560
novel_279	ENSGALT00000000779	ENSGALG00000000560
gga-miR-12286-3p	ENSGALT00000000804	ENSGALG00000000576
gga-miR-3594-5p	ENSGALT00000000804	ENSGALG00000000576
gga-miR-6563-3p	ENSGALT00000000804	ENSGALG00000000576
gga-miR-6651-5p	ENSGALT00000000804	ENSGALG00000000576
gga-miR-1592	ENSGALT00000000806	ENSGALG00000000577
gga-miR-1744-3p	ENSGALT00000000806	ENSGALG00000000577
gga-miR-200a-3p	ENSGALT00000000806	ENSGALG00000000577
gga-miR-30b-3p	ENSGALT00000000806	ENSGALG00000000577
novel_137	ENSGALT00000000806	ENSGALG00000000577
gga-miR-1699	ENSGALT00000000811	ENSGALG00000000581
gga-miR-1768	ENSGALT00000000811	ENSGALG00000000581
gga-miR-1647	ENSGALT00000000816	ENSGALG00000000585
gga-miR-1706	ENSGALT00000000816	ENSGALG00000000585
gga-miR-1797	ENSGALT00000000816	ENSGALG00000000585
gga-miR-24-3p	ENSGALT00000000816	ENSGALG00000000585
gga-miR-3532-3p	ENSGALT00000000816	ENSGALG00000000585
gga-miR-7460-3p	ENSGALT00000000816	ENSGALG00000000585
novel_401	ENSGALT00000000816	ENSGALG00000000585
gga-miR-12243-3p	ENSGALT00000000832	ENSGALG00000000596
gga-miR-16-5p	ENSGALT00000000832	ENSGALG00000000596
gga-miR-16c-5p	ENSGALT00000000832	ENSGALG00000000596
gga-miR-12219-5p	ENSGALT00000000845	ENSGALG00000000604
gga-miR-12233-5p	ENSGALT00000000845	ENSGALG00000000604
gga-miR-12243-3p	ENSGALT00000000845	ENSGALG00000000604
gga-miR-1306-5p	ENSGALT00000000845	ENSGALG00000000604
gga-miR-1453	ENSGALT00000000845	ENSGALG00000000604
gga-miR-1608	ENSGALT00000000845	ENSGALG00000000604
gga-miR-1669	ENSGALT00000000845	ENSGALG00000000604
gga-miR-1754-3p	ENSGALT00000000845	ENSGALG00000000604
gga-miR-1790	ENSGALT00000000845	ENSGALG00000000604
gga-miR-193a-5p	ENSGALT00000000845	ENSGALG00000000604
gga-miR-2954	ENSGALT00000000845	ENSGALG00000000604
gga-miR-6593-5p	ENSGALT00000000845	ENSGALG00000000604
gga-miR-6604-5p	ENSGALT00000000845	ENSGALG00000000604
gga-miR-12286-5p	ENSGALT00000000849	ENSGALG00000000607
gga-miR-1555-5p	ENSGALT00000000849	ENSGALG00000000607
gga-miR-15b-5p	ENSGALT00000000849	ENSGALG00000000607
gga-miR-1608	ENSGALT00000000849	ENSGALG00000000607
gga-miR-1706	ENSGALT00000000849	ENSGALG00000000607
gga-miR-1739	ENSGALT00000000849	ENSGALG00000000607
gga-miR-193b-5p	ENSGALT00000000849	ENSGALG00000000607
gga-miR-4732-5p	ENSGALT00000000849	ENSGALG00000000607
gga-miR-6553-5p	ENSGALT00000000849	ENSGALG00000000607
gga-miR-6593-5p	ENSGALT00000000849	ENSGALG00000000607
gga-miR-6609-3p	ENSGALT00000000849	ENSGALG00000000607
gga-miR-6669-3p	ENSGALT00000000849	ENSGALG00000000607
novel_118	ENSGALT00000000849	ENSGALG00000000607
novel_149	ENSGALT00000000849	ENSGALG00000000607
novel_69	ENSGALT00000000849	ENSGALG00000000607
gga-miR-12284-5p	ENSGALT00000000857	ENSGALG00000000608
gga-miR-12286-5p	ENSGALT00000000857	ENSGALG00000000608
gga-miR-12290-5p	ENSGALT00000000857	ENSGALG00000000608
gga-miR-1465	ENSGALT00000000857	ENSGALG00000000608
gga-miR-1579	ENSGALT00000000857	ENSGALG00000000608
gga-miR-1609	ENSGALT00000000857	ENSGALG00000000608
gga-miR-1642	ENSGALT00000000857	ENSGALG00000000608
gga-miR-1669	ENSGALT00000000857	ENSGALG00000000608
gga-miR-1716	ENSGALT00000000857	ENSGALG00000000608
gga-miR-1723	ENSGALT00000000857	ENSGALG00000000608
gga-miR-1724	ENSGALT00000000857	ENSGALG00000000608
gga-miR-6593-5p	ENSGALT00000000857	ENSGALG00000000608
gga-miR-6594-5p	ENSGALT00000000857	ENSGALG00000000608
novel_166	ENSGALT00000000857	ENSGALG00000000608
novel_174	ENSGALT00000000857	ENSGALG00000000608
novel_177	ENSGALT00000000857	ENSGALG00000000608
gga-miR-143-5p	ENSGALT00000000864	ENSGALG00000000611
gga-miR-1647	ENSGALT00000000864	ENSGALG00000000611
gga-miR-1656	ENSGALT00000000866	ENSGALG00000000613
gga-miR-6645-5p	ENSGALT00000000866	ENSGALG00000000613
gga-miR-12247-3p	ENSGALT00000000873	ENSGALG00000000616
gga-miR-12286-5p	ENSGALT00000000873	ENSGALG00000000616
gga-miR-1648-5p	ENSGALT00000000873	ENSGALG00000000616
gga-miR-1656	ENSGALT00000000873	ENSGALG00000000616
gga-miR-1754-5p	ENSGALT00000000873	ENSGALG00000000616
gga-miR-2131-5p	ENSGALT00000000873	ENSGALG00000000616
gga-miR-425-3p	ENSGALT00000000873	ENSGALG00000000616
novel_113	ENSGALT00000000873	ENSGALG00000000616
gga-miR-12218-5p	ENSGALT00000000876	ENSGALG00000000618
gga-miR-12253-3p	ENSGALT00000000876	ENSGALG00000000618
gga-miR-12286-5p	ENSGALT00000000876	ENSGALG00000000618
gga-miR-1609	ENSGALT00000000876	ENSGALG00000000618
gga-miR-1644	ENSGALT00000000876	ENSGALG00000000618
gga-miR-1716	ENSGALT00000000876	ENSGALG00000000618
gga-miR-1724	ENSGALT00000000876	ENSGALG00000000618
gga-miR-1731-5p	ENSGALT00000000876	ENSGALG00000000618
gga-miR-214	ENSGALT00000000876	ENSGALG00000000618
gga-miR-33-5p	ENSGALT00000000876	ENSGALG00000000618
gga-miR-3594-3p	ENSGALT00000000876	ENSGALG00000000618
gga-miR-6548-5p	ENSGALT00000000876	ENSGALG00000000618
gga-miR-6567-3p	ENSGALT00000000876	ENSGALG00000000618
gga-miR-6602-5p	ENSGALT00000000876	ENSGALG00000000618
gga-miR-6643-5p	ENSGALT00000000876	ENSGALG00000000618
gga-miR-7452-5p	ENSGALT00000000876	ENSGALG00000000618
novel_149	ENSGALT00000000876	ENSGALG00000000618
novel_301	ENSGALT00000000876	ENSGALG00000000618
novel_357	ENSGALT00000000876	ENSGALG00000000618
novel_368	ENSGALT00000000876	ENSGALG00000000618
gga-miR-107-5p	ENSGALT00000000877	ENSGALG00000000619
gga-miR-12216-3p	ENSGALT00000000877	ENSGALG00000000619
gga-miR-12229-3p	ENSGALT00000000877	ENSGALG00000000619
gga-miR-12247-3p	ENSGALT00000000877	ENSGALG00000000619
gga-miR-12286-5p	ENSGALT00000000877	ENSGALG00000000619
gga-miR-12290-3p	ENSGALT00000000877	ENSGALG00000000619
gga-miR-12295-3p	ENSGALT00000000877	ENSGALG00000000619
gga-miR-1306-5p	ENSGALT00000000877	ENSGALG00000000619
gga-miR-1453	ENSGALT00000000877	ENSGALG00000000619
gga-miR-1608	ENSGALT00000000877	ENSGALG00000000619
gga-miR-1642	ENSGALT00000000877	ENSGALG00000000619
gga-miR-1677-3p	ENSGALT00000000877	ENSGALG00000000619
gga-miR-1724	ENSGALT00000000877	ENSGALG00000000619
gga-miR-1737	ENSGALT00000000877	ENSGALG00000000619
gga-miR-1754-3p	ENSGALT00000000877	ENSGALG00000000619
gga-miR-1764-3p	ENSGALT00000000877	ENSGALG00000000619
gga-miR-1772-5p	ENSGALT00000000877	ENSGALG00000000619
gga-miR-6553-5p	ENSGALT00000000877	ENSGALG00000000619
gga-miR-6556-5p	ENSGALT00000000877	ENSGALG00000000619
gga-miR-6594-5p	ENSGALT00000000877	ENSGALG00000000619
gga-miR-6609-3p	ENSGALT00000000877	ENSGALG00000000619
gga-miR-6643-5p	ENSGALT00000000877	ENSGALG00000000619
gga-miR-6656-5p	ENSGALT00000000877	ENSGALG00000000619
gga-miR-7449-3p	ENSGALT00000000877	ENSGALG00000000619
gga-miR-7475-3p	ENSGALT00000000877	ENSGALG00000000619
novel_149	ENSGALT00000000877	ENSGALG00000000619
novel_177	ENSGALT00000000877	ENSGALG00000000619
novel_195	ENSGALT00000000877	ENSGALG00000000619
novel_249	ENSGALT00000000877	ENSGALG00000000619
novel_278	ENSGALT00000000877	ENSGALG00000000619
gga-miR-12243-3p	ENSGALT00000000887	ENSGALG00000000625
gga-miR-1354	ENSGALT00000000887	ENSGALG00000000625
gga-miR-6594-5p	ENSGALT00000000887	ENSGALG00000000625
novel_316	ENSGALT00000000887	ENSGALG00000000625
gga-miR-12285-5p	ENSGALT00000000891	ENSGALG00000000627
gga-miR-1574-3p	ENSGALT00000000891	ENSGALG00000000627
gga-miR-3532-3p	ENSGALT00000000891	ENSGALG00000000627
gga-miR-1731-5p	ENSGALT00000000895	ENSGALG00000000629
gga-miR-1764-3p	ENSGALT00000000895	ENSGALG00000000629
gga-miR-12216-3p	ENSGALT00000000896	ENSGALG00000000630
gga-miR-12216-5p	ENSGALT00000000896	ENSGALG00000000630
gga-miR-12229-3p	ENSGALT00000000896	ENSGALG00000000630
gga-miR-12229-5p	ENSGALT00000000896	ENSGALG00000000630
gga-miR-12238-3p	ENSGALT00000000896	ENSGALG00000000630
gga-miR-12245-3p	ENSGALT00000000896	ENSGALG00000000630
gga-miR-12273-5p	ENSGALT00000000896	ENSGALG00000000630
gga-miR-12284-5p	ENSGALT00000000896	ENSGALG00000000630
gga-miR-12286-3p	ENSGALT00000000896	ENSGALG00000000630
gga-miR-12286-5p	ENSGALT00000000896	ENSGALG00000000630
gga-miR-12295-3p	ENSGALT00000000896	ENSGALG00000000630
gga-miR-1453	ENSGALT00000000896	ENSGALG00000000630
gga-miR-1560-5p	ENSGALT00000000896	ENSGALG00000000630
gga-miR-1561	ENSGALT00000000896	ENSGALG00000000630
gga-miR-1564-3p	ENSGALT00000000896	ENSGALG00000000630
gga-miR-15b-5p	ENSGALT00000000896	ENSGALG00000000630
gga-miR-1608	ENSGALT00000000896	ENSGALG00000000630
gga-miR-1609	ENSGALT00000000896	ENSGALG00000000630
gga-miR-1635	ENSGALT00000000896	ENSGALG00000000630
gga-miR-1649-5p	ENSGALT00000000896	ENSGALG00000000630
gga-miR-1656	ENSGALT00000000896	ENSGALG00000000630
gga-miR-1666	ENSGALT00000000896	ENSGALG00000000630
gga-miR-1716	ENSGALT00000000896	ENSGALG00000000630
gga-miR-1724	ENSGALT00000000896	ENSGALG00000000630
gga-miR-1754-3p	ENSGALT00000000896	ENSGALG00000000630
gga-miR-1791-5p	ENSGALT00000000896	ENSGALG00000000630
gga-miR-6568-5p	ENSGALT00000000896	ENSGALG00000000630
gga-miR-6593-5p	ENSGALT00000000896	ENSGALG00000000630
gga-miR-6596-3p	ENSGALT00000000896	ENSGALG00000000630
gga-miR-6599-3p	ENSGALT00000000896	ENSGALG00000000630
gga-miR-6609-3p	ENSGALT00000000896	ENSGALG00000000630
gga-miR-6649-3p	ENSGALT00000000896	ENSGALG00000000630
gga-miR-6656-5p	ENSGALT00000000896	ENSGALG00000000630
gga-miR-6669-3p	ENSGALT00000000896	ENSGALG00000000630
gga-miR-7441-3p	ENSGALT00000000896	ENSGALG00000000630
gga-miR-7467-5p	ENSGALT00000000896	ENSGALG00000000630
novel_154	ENSGALT00000000896	ENSGALG00000000630
novel_177	ENSGALT00000000896	ENSGALG00000000630
novel_219	ENSGALT00000000896	ENSGALG00000000630
novel_339	ENSGALT00000000896	ENSGALG00000000630
novel_343	ENSGALT00000000896	ENSGALG00000000630
gga-miR-12220-3p	ENSGALT00000000898	ENSGALG00000000632
gga-miR-12233-5p	ENSGALT00000000898	ENSGALG00000000632
gga-miR-12284-5p	ENSGALT00000000898	ENSGALG00000000632
gga-miR-146a-3p	ENSGALT00000000898	ENSGALG00000000632
gga-miR-1591-3p	ENSGALT00000000898	ENSGALG00000000632
gga-miR-1669	ENSGALT00000000898	ENSGALG00000000632
gga-miR-1774	ENSGALT00000000898	ENSGALG00000000632
gga-miR-2130	ENSGALT00000000898	ENSGALG00000000632
gga-miR-6553-5p	ENSGALT00000000898	ENSGALG00000000632
gga-miR-6669-3p	ENSGALT00000000898	ENSGALG00000000632
novel_168	ENSGALT00000000898	ENSGALG00000000632
novel_301	ENSGALT00000000898	ENSGALG00000000632
gga-miR-12240-3p	ENSGALT00000000909	ENSGALG00000000637
gga-miR-143-5p	ENSGALT00000000909	ENSGALG00000000637
gga-miR-1618-3p	ENSGALT00000000909	ENSGALG00000000637
gga-miR-1685-5p	ENSGALT00000000909	ENSGALG00000000637
gga-miR-4732-5p	ENSGALT00000000909	ENSGALG00000000637
gga-miR-1635	ENSGALT00000000923	ENSGALG00000000650
gga-miR-1708	ENSGALT00000000923	ENSGALG00000000650
gga-miR-1774	ENSGALT00000000923	ENSGALG00000000650
gga-miR-3532-5p	ENSGALT00000000923	ENSGALG00000000650
gga-miR-6548-5p	ENSGALT00000000923	ENSGALG00000000650
gga-miR-6573-5p	ENSGALT00000000923	ENSGALG00000000650
gga-miR-6609-3p	ENSGALT00000000923	ENSGALG00000000650
gga-miR-6643-5p	ENSGALT00000000923	ENSGALG00000000650
gga-miR-6664-3p	ENSGALT00000000923	ENSGALG00000000650
gga-miR-6691-5p	ENSGALT00000000923	ENSGALG00000000650
gga-miR-7452-5p	ENSGALT00000000923	ENSGALG00000000650
gga-miR-7476-3p	ENSGALT00000000923	ENSGALG00000000650
novel_159	ENSGALT00000000923	ENSGALG00000000650
novel_196	ENSGALT00000000923	ENSGALG00000000650
novel_368	ENSGALT00000000923	ENSGALG00000000650
gga-miR-12229-3p	ENSGALT00000000926	ENSGALG00000000652
gga-miR-12238-3p	ENSGALT00000000926	ENSGALG00000000652
gga-miR-12268-5p	ENSGALT00000000926	ENSGALG00000000652
gga-miR-12286-3p	ENSGALT00000000926	ENSGALG00000000652
gga-miR-1451-5p	ENSGALT00000000926	ENSGALG00000000652
gga-miR-1609	ENSGALT00000000926	ENSGALG00000000652
gga-miR-1649-5p	ENSGALT00000000926	ENSGALG00000000652
gga-miR-1668-5p	ENSGALT00000000926	ENSGALG00000000652
gga-miR-1716	ENSGALT00000000926	ENSGALG00000000652
gga-miR-1724	ENSGALT00000000926	ENSGALG00000000652
gga-miR-1772-5p	ENSGALT00000000926	ENSGALG00000000652
gga-miR-1790	ENSGALT00000000926	ENSGALG00000000652
gga-miR-210b-5p	ENSGALT00000000926	ENSGALG00000000652
gga-miR-3594-5p	ENSGALT00000000926	ENSGALG00000000652
gga-miR-6567-3p	ENSGALT00000000926	ENSGALG00000000652
gga-miR-6568-5p	ENSGALT00000000926	ENSGALG00000000652
gga-miR-6596-3p	ENSGALT00000000926	ENSGALG00000000652
gga-miR-6604-5p	ENSGALT00000000926	ENSGALG00000000652
gga-miR-6645-5p	ENSGALT00000000926	ENSGALG00000000652
novel_118	ENSGALT00000000926	ENSGALG00000000652
novel_154	ENSGALT00000000926	ENSGALG00000000652
novel_278	ENSGALT00000000926	ENSGALG00000000652
gga-miR-12239-3p	ENSGALT00000000928	ENSGALG00000000653
gga-miR-12295-3p	ENSGALT00000000928	ENSGALG00000000653
gga-miR-1456-3p	ENSGALT00000000928	ENSGALG00000000653
gga-miR-1464	ENSGALT00000000928	ENSGALG00000000653
gga-miR-1585	ENSGALT00000000928	ENSGALG00000000653
gga-miR-1754-3p	ENSGALT00000000928	ENSGALG00000000653
gga-miR-191-3p	ENSGALT00000000928	ENSGALG00000000653
gga-miR-12238-3p	ENSGALT00000000929	ENSGALG00000000654
gga-miR-12285-5p	ENSGALT00000000929	ENSGALG00000000654
gga-miR-1554	ENSGALT00000000929	ENSGALG00000000654
gga-miR-1636	ENSGALT00000000929	ENSGALG00000000654
gga-miR-1668-5p	ENSGALT00000000929	ENSGALG00000000654
gga-miR-1696	ENSGALT00000000929	ENSGALG00000000654
gga-miR-1699	ENSGALT00000000929	ENSGALG00000000654
gga-miR-1768	ENSGALT00000000929	ENSGALG00000000654
gga-miR-6548-3p	ENSGALT00000000929	ENSGALG00000000654
novel_162	ENSGALT00000000929	ENSGALG00000000654
novel_274	ENSGALT00000000929	ENSGALG00000000654
gga-miR-1649-5p	ENSGALT00000000932	ENSGALG00000000657
gga-miR-1739	ENSGALT00000000932	ENSGALG00000000657
gga-miR-6553-5p	ENSGALT00000000932	ENSGALG00000000657
gga-miR-6643-5p	ENSGALT00000000932	ENSGALG00000000657
gga-miR-7456-3p	ENSGALT00000000932	ENSGALG00000000657
gga-miR-1642	ENSGALT00000000935	ENSGALG00000000660
gga-miR-12238-3p	ENSGALT00000000942	ENSGALG00000000667
gga-miR-12244-5p	ENSGALT00000000942	ENSGALG00000000667
gga-miR-12247-3p	ENSGALT00000000942	ENSGALG00000000667
gga-miR-12286-5p	ENSGALT00000000942	ENSGALG00000000667
gga-miR-12295-3p	ENSGALT00000000942	ENSGALG00000000667
gga-miR-1723	ENSGALT00000000942	ENSGALG00000000667
gga-miR-3530-5p	ENSGALT00000000942	ENSGALG00000000667
gga-miR-365-1-5p	ENSGALT00000000942	ENSGALG00000000667
gga-miR-6572-5p	ENSGALT00000000942	ENSGALG00000000667
novel_166	ENSGALT00000000942	ENSGALG00000000667
novel_177	ENSGALT00000000942	ENSGALG00000000667
gga-miR-1813	ENSGALT00000000943	ENSGALG00000000668
novel_159	ENSGALT00000000943	ENSGALG00000000668
gga-miR-1453	ENSGALT00000000960	ENSGALG00000000678
gga-miR-1636	ENSGALT00000000960	ENSGALG00000000678
gga-miR-1653	ENSGALT00000000960	ENSGALG00000000678
gga-miR-1754-3p	ENSGALT00000000960	ENSGALG00000000678
gga-miR-3594-5p	ENSGALT00000000960	ENSGALG00000000678
gga-miR-4732-5p	ENSGALT00000000960	ENSGALG00000000678
gga-miR-6643-5p	ENSGALT00000000960	ENSGALG00000000678
novel_177	ENSGALT00000000960	ENSGALG00000000678
novel_368	ENSGALT00000000960	ENSGALG00000000678
novel_407	ENSGALT00000000960	ENSGALG00000000678
novel_177	ENSGALT00000000963	ENSGALG00000000681
gga-miR-12266-3p	ENSGALT00000000967	ENSGALG00000000684
gga-miR-12286-3p	ENSGALT00000000967	ENSGALG00000000684
gga-miR-1453	ENSGALT00000000967	ENSGALG00000000684
gga-miR-1650	ENSGALT00000000967	ENSGALG00000000684
gga-miR-1675	ENSGALT00000000967	ENSGALG00000000684
gga-miR-1699	ENSGALT00000000967	ENSGALG00000000684
gga-miR-1716	ENSGALT00000000967	ENSGALG00000000684
gga-miR-1754-3p	ENSGALT00000000967	ENSGALG00000000684
gga-miR-221-5p	ENSGALT00000000967	ENSGALG00000000684
gga-miR-3594-5p	ENSGALT00000000967	ENSGALG00000000684
gga-miR-455-3p	ENSGALT00000000967	ENSGALG00000000684
gga-miR-6570-3p	ENSGALT00000000967	ENSGALG00000000684
gga-miR-6572-5p	ENSGALT00000000967	ENSGALG00000000684
gga-miR-6582-3p	ENSGALT00000000967	ENSGALG00000000684
gga-miR-6596-3p	ENSGALT00000000967	ENSGALG00000000684
gga-miR-6649-3p	ENSGALT00000000967	ENSGALG00000000684
novel_223	ENSGALT00000000967	ENSGALG00000000684
novel_339	ENSGALT00000000967	ENSGALG00000000684
gga-miR-12243-3p	ENSGALT00000000973	ENSGALG00000000690
gga-miR-1684a-5p	ENSGALT00000000973	ENSGALG00000000690
gga-miR-1698	ENSGALT00000000973	ENSGALG00000000690
gga-miR-1790	ENSGALT00000000973	ENSGALG00000000690
gga-miR-2131-5p	ENSGALT00000000973	ENSGALG00000000690
gga-miR-3530-5p	ENSGALT00000000973	ENSGALG00000000690
gga-miR-456-5p	ENSGALT00000000973	ENSGALG00000000690
gga-miR-12216-3p	ENSGALT00000000977	ENSGALG00000000693
gga-miR-12239-3p	ENSGALT00000000977	ENSGALG00000000693
gga-miR-12247-3p	ENSGALT00000000977	ENSGALG00000000693
gga-miR-1453	ENSGALT00000000977	ENSGALG00000000693
gga-miR-1754-3p	ENSGALT00000000977	ENSGALG00000000693
gga-miR-1797	ENSGALT00000000977	ENSGALG00000000693
gga-miR-456-5p	ENSGALT00000000977	ENSGALG00000000693
gga-miR-6553-5p	ENSGALT00000000977	ENSGALG00000000693
gga-miR-6567-3p	ENSGALT00000000977	ENSGALG00000000693
gga-miR-6572-5p	ENSGALT00000000977	ENSGALG00000000693
gga-miR-6648-5p	ENSGALT00000000977	ENSGALG00000000693
gga-miR-6664-3p	ENSGALT00000000977	ENSGALG00000000693
novel_291	ENSGALT00000000977	ENSGALG00000000693
gga-let-7g-3p	ENSGALT00000000991	ENSGALG00000000699
gga-miR-12219-5p	ENSGALT00000000991	ENSGALG00000000699
gga-miR-12229-5p	ENSGALT00000000991	ENSGALG00000000699
gga-miR-12238-3p	ENSGALT00000000991	ENSGALG00000000699
gga-miR-12247-3p	ENSGALT00000000991	ENSGALG00000000699
gga-miR-12270-3p	ENSGALT00000000991	ENSGALG00000000699
gga-miR-12280-3p	ENSGALT00000000991	ENSGALG00000000699
gga-miR-12286-3p	ENSGALT00000000991	ENSGALG00000000699
gga-miR-12295-5p	ENSGALT00000000991	ENSGALG00000000699
gga-miR-143-5p	ENSGALT00000000991	ENSGALG00000000699
gga-miR-1608	ENSGALT00000000991	ENSGALG00000000699
gga-miR-1656	ENSGALT00000000991	ENSGALG00000000699
gga-miR-1666	ENSGALT00000000991	ENSGALG00000000699
gga-miR-1668-5p	ENSGALT00000000991	ENSGALG00000000699
gga-miR-1683	ENSGALT00000000991	ENSGALG00000000699
gga-miR-1724	ENSGALT00000000991	ENSGALG00000000699
gga-miR-1737	ENSGALT00000000991	ENSGALG00000000699
gga-miR-30b-3p	ENSGALT00000000991	ENSGALG00000000699
gga-miR-365-1-5p	ENSGALT00000000991	ENSGALG00000000699
gga-miR-365-2-5p	ENSGALT00000000991	ENSGALG00000000699
gga-miR-6553-5p	ENSGALT00000000991	ENSGALG00000000699
gga-miR-6593-5p	ENSGALT00000000991	ENSGALG00000000699
gga-miR-6643-5p	ENSGALT00000000991	ENSGALG00000000699
gga-miR-6669-3p	ENSGALT00000000991	ENSGALG00000000699
gga-miR-6702-5p	ENSGALT00000000991	ENSGALG00000000699
novel_159	ENSGALT00000000991	ENSGALG00000000699
novel_219	ENSGALT00000000991	ENSGALG00000000699
novel_373	ENSGALT00000000991	ENSGALG00000000699
novel_378	ENSGALT00000000991	ENSGALG00000000699
novel_387	ENSGALT00000000991	ENSGALG00000000699
gga-miR-12229-5p	ENSGALT00000000997	ENSGALG00000000703
gga-miR-12243-3p	ENSGALT00000000997	ENSGALG00000000703
gga-miR-12253-3p	ENSGALT00000000997	ENSGALG00000000703
gga-miR-12286-5p	ENSGALT00000000997	ENSGALG00000000703
gga-miR-12290-3p	ENSGALT00000000997	ENSGALG00000000703
gga-miR-12290-5p	ENSGALT00000000997	ENSGALG00000000703
gga-miR-1608	ENSGALT00000000997	ENSGALG00000000703
gga-miR-1668-5p	ENSGALT00000000997	ENSGALG00000000703
gga-miR-1737	ENSGALT00000000997	ENSGALG00000000703
gga-miR-1754-3p	ENSGALT00000000997	ENSGALG00000000703
gga-miR-1791-5p	ENSGALT00000000997	ENSGALG00000000703
gga-miR-2954	ENSGALT00000000997	ENSGALG00000000703
gga-miR-6549-5p	ENSGALT00000000997	ENSGALG00000000703
gga-miR-6556-5p	ENSGALT00000000997	ENSGALG00000000703
gga-miR-6643-5p	ENSGALT00000000997	ENSGALG00000000703
gga-miR-6649-3p	ENSGALT00000000997	ENSGALG00000000703
novel_177	ENSGALT00000000997	ENSGALG00000000703
gga-miR-12219-5p	ENSGALT00000001008	ENSGALG00000000712
gga-miR-143-5p	ENSGALT00000001008	ENSGALG00000000712
gga-miR-6649-3p	ENSGALT00000001008	ENSGALG00000000712
novel_291	ENSGALT00000001008	ENSGALG00000000712
gga-miR-12216-3p	ENSGALT00000001016	ENSGALG00000000720
gga-miR-12290-3p	ENSGALT00000001016	ENSGALG00000000720
gga-miR-1635	ENSGALT00000001016	ENSGALG00000000720
gga-miR-212-5p	ENSGALT00000001016	ENSGALG00000000720
gga-miR-3532-5p	ENSGALT00000001016	ENSGALG00000000720
gga-miR-6609-3p	ENSGALT00000001016	ENSGALG00000000720
gga-miR-7456-3p	ENSGALT00000001016	ENSGALG00000000720
gga-miR-7460-3p	ENSGALT00000001016	ENSGALG00000000720
gga-miR-12243-3p	ENSGALT00000001018	ENSGALG00000000721
gga-miR-12277-5p	ENSGALT00000001018	ENSGALG00000000721
gga-miR-1579	ENSGALT00000001018	ENSGALG00000000721
gga-miR-4732-5p	ENSGALT00000001018	ENSGALG00000000721
gga-miR-6570-3p	ENSGALT00000001018	ENSGALG00000000721
gga-miR-6594-5p	ENSGALT00000001018	ENSGALG00000000721
gga-miR-1650	ENSGALT00000001027	ENSGALG00000000724
gga-miR-1656	ENSGALT00000001027	ENSGALG00000000724
gga-miR-1663-5p	ENSGALT00000001027	ENSGALG00000000724
gga-miR-1715-5p	ENSGALT00000001027	ENSGALG00000000724
novel_219	ENSGALT00000001027	ENSGALG00000000724
gga-miR-145-5p	ENSGALT00000001050	ENSGALG00000000734
gga-miR-365-1-5p	ENSGALT00000001050	ENSGALG00000000734
gga-miR-12216-3p	ENSGALT00000001053	ENSGALG00000000737
gga-miR-12256-3p	ENSGALT00000001053	ENSGALG00000000737
gga-miR-12267-5p	ENSGALT00000001053	ENSGALG00000000737
gga-miR-12270-3p	ENSGALT00000001053	ENSGALG00000000737
gga-miR-1649-5p	ENSGALT00000001053	ENSGALG00000000737
gga-miR-1663-5p	ENSGALT00000001053	ENSGALG00000000737
gga-miR-1728-3p	ENSGALT00000001053	ENSGALG00000000737
gga-miR-1737	ENSGALT00000001053	ENSGALG00000000737
gga-miR-23b-3p	ENSGALT00000001053	ENSGALG00000000737
novel_149	ENSGALT00000001053	ENSGALG00000000737
novel_230	ENSGALT00000001053	ENSGALG00000000737
novel_291	ENSGALT00000001053	ENSGALG00000000737
gga-let-7b	ENSGALT00000001057	ENSGALG00000000740
gga-let-7c-5p	ENSGALT00000001057	ENSGALG00000000740
gga-miR-12219-5p	ENSGALT00000001057	ENSGALG00000000740
gga-miR-12229-5p	ENSGALT00000001057	ENSGALG00000000740
gga-miR-12239-3p	ENSGALT00000001057	ENSGALG00000000740
gga-miR-12247-3p	ENSGALT00000001057	ENSGALG00000000740
gga-miR-12280-3p	ENSGALT00000001057	ENSGALG00000000740
gga-miR-12286-5p	ENSGALT00000001057	ENSGALG00000000740
gga-miR-12290-5p	ENSGALT00000001057	ENSGALG00000000740
gga-miR-1453	ENSGALT00000001057	ENSGALG00000000740
gga-miR-147	ENSGALT00000001057	ENSGALG00000000740
gga-miR-1609	ENSGALT00000001057	ENSGALG00000000740
gga-miR-210a-3p	ENSGALT00000001057	ENSGALG00000000740
gga-miR-214	ENSGALT00000001057	ENSGALG00000000740
gga-miR-4732-5p	ENSGALT00000001057	ENSGALG00000000740
gga-miR-6553-5p	ENSGALT00000001057	ENSGALG00000000740
gga-miR-6594-5p	ENSGALT00000001057	ENSGALG00000000740
gga-miR-6609-3p	ENSGALT00000001057	ENSGALG00000000740
gga-miR-6643-5p	ENSGALT00000001057	ENSGALG00000000740
novel_149	ENSGALT00000001057	ENSGALG00000000740
novel_177	ENSGALT00000001057	ENSGALG00000000740
novel_219	ENSGALT00000001057	ENSGALG00000000740
novel_291	ENSGALT00000001057	ENSGALG00000000740
novel_344	ENSGALT00000001057	ENSGALG00000000740
gga-miR-12216-3p	ENSGALT00000001106	ENSGALG00000000761
gga-miR-12246-5p	ENSGALT00000001106	ENSGALG00000000761
gga-miR-1626-3p	ENSGALT00000001106	ENSGALG00000000761
gga-miR-1668-5p	ENSGALT00000001106	ENSGALG00000000761
gga-miR-1706	ENSGALT00000001106	ENSGALG00000000761
gga-miR-1724	ENSGALT00000001106	ENSGALG00000000761
gga-miR-6546-3p	ENSGALT00000001106	ENSGALG00000000761
gga-miR-6643-5p	ENSGALT00000001106	ENSGALG00000000761
gga-miR-7449-3p	ENSGALT00000001106	ENSGALG00000000761
novel_177	ENSGALT00000001106	ENSGALG00000000761
novel_368	ENSGALT00000001106	ENSGALG00000000761
gga-miR-12239-3p	ENSGALT00000001109	ENSGALG00000000764
gga-miR-1653	ENSGALT00000001109	ENSGALG00000000764
gga-miR-1727	ENSGALT00000001109	ENSGALG00000000764
gga-miR-1751-5p	ENSGALT00000001109	ENSGALG00000000764
gga-miR-1790	ENSGALT00000001109	ENSGALG00000000764
gga-miR-214	ENSGALT00000001109	ENSGALG00000000764
gga-miR-30b-3p	ENSGALT00000001109	ENSGALG00000000764
gga-miR-365-2-5p	ENSGALT00000001109	ENSGALG00000000764
novel_160	ENSGALT00000001109	ENSGALG00000000764
gga-miR-1451-5p	ENSGALT00000001122	ENSGALG00000000775
gga-miR-1465	ENSGALT00000001122	ENSGALG00000000775
gga-miR-6593-5p	ENSGALT00000001122	ENSGALG00000000775
gga-miR-726-3p	ENSGALT00000001122	ENSGALG00000000775
gga-miR-12229-5p	ENSGALT00000001127	ENSGALG00000000777
gga-miR-12233-5p	ENSGALT00000001127	ENSGALG00000000777
gga-miR-12286-3p	ENSGALT00000001127	ENSGALG00000000777
gga-miR-1453	ENSGALT00000001127	ENSGALG00000000777
gga-miR-1618-3p	ENSGALT00000001127	ENSGALG00000000777
gga-miR-1700	ENSGALT00000001127	ENSGALG00000000777
gga-miR-6593-5p	ENSGALT00000001127	ENSGALG00000000777
gga-miR-6649-3p	ENSGALT00000001127	ENSGALG00000000777
gga-miR-6656-5p	ENSGALT00000001127	ENSGALG00000000777
gga-miR-7446-5p	ENSGALT00000001127	ENSGALG00000000777
novel_159	ENSGALT00000001127	ENSGALG00000000777
novel_219	ENSGALT00000001127	ENSGALG00000000777
novel_223	ENSGALT00000001127	ENSGALG00000000777
novel_343	ENSGALT00000001127	ENSGALG00000000777
novel_378	ENSGALT00000001127	ENSGALG00000000777
gga-miR-6643-5p	ENSGALT00000001134	ENSGALG00000000783
gga-miR-6651-5p	ENSGALT00000001134	ENSGALG00000000783
gga-miR-6702-5p	ENSGALT00000001134	ENSGALG00000000783
gga-miR-7452-5p	ENSGALT00000001134	ENSGALG00000000783
novel_124	ENSGALT00000001134	ENSGALG00000000783
gga-miR-12233-5p	ENSGALT00000001137	ENSGALG00000000784
gga-miR-1649-5p	ENSGALT00000001137	ENSGALG00000000784
gga-miR-3594-3p	ENSGALT00000001137	ENSGALG00000000784
novel_124	ENSGALT00000001137	ENSGALG00000000784
novel_339	ENSGALT00000001137	ENSGALG00000000784
novel_343	ENSGALT00000001137	ENSGALG00000000784
gga-miR-12209-3p	ENSGALT00000001138	ENSGALG00000000785
gga-miR-140-5p	ENSGALT00000001138	ENSGALG00000000785
gga-miR-1695	ENSGALT00000001138	ENSGALG00000000785
gga-miR-6674-3p	ENSGALT00000001138	ENSGALG00000000785
novel_170	ENSGALT00000001138	ENSGALG00000000785
gga-miR-143-5p	ENSGALT00000001147	ENSGALG00000000790
gga-miR-1653	ENSGALT00000001147	ENSGALG00000000790
gga-miR-1754-3p	ENSGALT00000001147	ENSGALG00000000790
gga-miR-6593-5p	ENSGALT00000001147	ENSGALG00000000790
gga-miR-6625-5p	ENSGALT00000001149	ENSGALG00000000791
novel_368	ENSGALT00000001149	ENSGALG00000000791
gga-miR-18b-3p	ENSGALT00000001151	ENSGALG00000000793
gga-miR-2126	ENSGALT00000001151	ENSGALG00000000793
gga-miR-6579-5p	ENSGALT00000001151	ENSGALG00000000793
gga-miR-106-5p	ENSGALT00000001153	ENSGALG00000000795
gga-miR-12211-5p	ENSGALT00000001153	ENSGALG00000000795
gga-miR-12216-5p	ENSGALT00000001153	ENSGALG00000000795
gga-miR-12223-5p	ENSGALT00000001153	ENSGALG00000000795
gga-miR-12239-3p	ENSGALT00000001153	ENSGALG00000000795
gga-miR-12268-5p	ENSGALT00000001153	ENSGALG00000000795
gga-miR-12273-5p	ENSGALT00000001153	ENSGALG00000000795
gga-miR-128-1-5p	ENSGALT00000001153	ENSGALG00000000795
gga-miR-128-2-5p	ENSGALT00000001153	ENSGALG00000000795
gga-miR-145-5p	ENSGALT00000001153	ENSGALG00000000795
gga-miR-1453	ENSGALT00000001153	ENSGALG00000000795
gga-miR-1465	ENSGALT00000001153	ENSGALG00000000795
gga-miR-1608	ENSGALT00000001153	ENSGALG00000000795
gga-miR-1609	ENSGALT00000001153	ENSGALG00000000795
gga-miR-1618-3p	ENSGALT00000001153	ENSGALG00000000795
gga-miR-1754-3p	ENSGALT00000001153	ENSGALG00000000795
gga-miR-6567-3p	ENSGALT00000001153	ENSGALG00000000795
gga-miR-6570-3p	ENSGALT00000001153	ENSGALG00000000795
novel_159	ENSGALT00000001153	ENSGALG00000000795
novel_305	ENSGALT00000001153	ENSGALG00000000795
novel_376	ENSGALT00000001153	ENSGALG00000000795
gga-miR-12247-3p	ENSGALT00000001163	ENSGALG00000000802
gga-miR-12270-3p	ENSGALT00000001163	ENSGALG00000000802
gga-miR-148b-3p	ENSGALT00000001163	ENSGALG00000000802
gga-miR-1572	ENSGALT00000001163	ENSGALG00000000802
gga-miR-1625-5p	ENSGALT00000001163	ENSGALG00000000802
gga-miR-1648-5p	ENSGALT00000001163	ENSGALG00000000802
gga-miR-1728-3p	ENSGALT00000001163	ENSGALG00000000802
gga-miR-6609-3p	ENSGALT00000001163	ENSGALG00000000802
gga-miR-6647-5p	ENSGALT00000001163	ENSGALG00000000802
gga-miR-6702-5p	ENSGALT00000001163	ENSGALG00000000802
novel_113	ENSGALT00000001163	ENSGALG00000000802
novel_319	ENSGALT00000001163	ENSGALG00000000802
gga-miR-12286-3p	ENSGALT00000001164	ENSGALG00000000803
gga-miR-1695	ENSGALT00000001164	ENSGALG00000000803
gga-miR-1715-5p	ENSGALT00000001164	ENSGALG00000000803
gga-miR-3594-5p	ENSGALT00000001164	ENSGALG00000000803
gga-miR-6546-3p	ENSGALT00000001164	ENSGALG00000000803
gga-miR-12229-3p	ENSGALT00000001176	ENSGALG00000027372
gga-miR-12277-5p	ENSGALT00000001176	ENSGALG00000027372
gga-miR-12284-5p	ENSGALT00000001176	ENSGALG00000027372
gga-miR-12290-5p	ENSGALT00000001176	ENSGALG00000027372
gga-miR-1453	ENSGALT00000001176	ENSGALG00000027372
gga-miR-1456-3p	ENSGALT00000001176	ENSGALG00000027372
gga-miR-1608	ENSGALT00000001176	ENSGALG00000027372
gga-miR-1754-3p	ENSGALT00000001176	ENSGALG00000027372
gga-miR-6594-5p	ENSGALT00000001176	ENSGALG00000027372
gga-miR-6609-3p	ENSGALT00000001176	ENSGALG00000027372
gga-miR-6625-5p	ENSGALT00000001176	ENSGALG00000027372
gga-miR-7449-3p	ENSGALT00000001176	ENSGALG00000027372
gga-miR-7467-5p	ENSGALT00000001176	ENSGALG00000027372
novel_166	ENSGALT00000001176	ENSGALG00000027372
gga-miR-1771	ENSGALT00000001185	ENSGALG00000000814
gga-miR-1462-3p	ENSGALT00000001191	ENSGALG00000000817
gga-miR-1574-3p	ENSGALT00000001191	ENSGALG00000000817
gga-miR-6553-5p	ENSGALT00000001191	ENSGALG00000000817
gga-miR-6575-5p	ENSGALT00000001191	ENSGALG00000000817
gga-miR-6609-3p	ENSGALT00000001191	ENSGALG00000000817
novel_207	ENSGALT00000001191	ENSGALG00000000817
novel_274	ENSGALT00000001191	ENSGALG00000000817
gga-miR-12239-3p	ENSGALT00000001194	ENSGALG00000000820
gga-miR-1467-5p	ENSGALT00000001194	ENSGALG00000000820
gga-miR-1754-3p	ENSGALT00000001194	ENSGALG00000000820
gga-miR-6548-5p	ENSGALT00000001194	ENSGALG00000000820
gga-miR-6549-3p	ENSGALT00000001194	ENSGALG00000000820
gga-miR-6553-5p	ENSGALT00000001194	ENSGALG00000000820
novel_149	ENSGALT00000001194	ENSGALG00000000820
gga-miR-12216-5p	ENSGALT00000001199	ENSGALG00000000824
gga-miR-12238-3p	ENSGALT00000001199	ENSGALG00000000824
gga-miR-12247-3p	ENSGALT00000001199	ENSGALG00000000824
gga-miR-12266-3p	ENSGALT00000001199	ENSGALG00000000824
gga-miR-12284-5p	ENSGALT00000001199	ENSGALG00000000824
gga-miR-1388b-5p	ENSGALT00000001199	ENSGALG00000000824
gga-miR-1467-3p	ENSGALT00000001199	ENSGALG00000000824
gga-miR-1656	ENSGALT00000001199	ENSGALG00000000824
gga-miR-1668-5p	ENSGALT00000001199	ENSGALG00000000824
gga-miR-1684a-5p	ENSGALT00000001199	ENSGALG00000000824
gga-miR-1745	ENSGALT00000001199	ENSGALG00000000824
gga-miR-214b-3p	ENSGALT00000001199	ENSGALG00000000824
gga-miR-6553-5p	ENSGALT00000001199	ENSGALG00000000824
gga-miR-6556-5p	ENSGALT00000001199	ENSGALG00000000824
gga-miR-6609-3p	ENSGALT00000001199	ENSGALG00000000824
gga-miR-6669-3p	ENSGALT00000001199	ENSGALG00000000824
gga-miR-1642	ENSGALT00000001207	ENSGALG00000021679
novel_69	ENSGALT00000001212	ENSGALG00000047223
gga-miR-1653	ENSGALT00000001231	ENSGALG00000000839
gga-miR-34a-5p	ENSGALT00000001251	ENSGALG00000000853
gga-miR-449a	ENSGALT00000001251	ENSGALG00000000853
gga-miR-6649-3p	ENSGALT00000001251	ENSGALG00000000853
novel_203	ENSGALT00000001251	ENSGALG00000000853
novel_278	ENSGALT00000001251	ENSGALG00000000853
novel_319	ENSGALT00000001251	ENSGALG00000000853
novel_378	ENSGALT00000001251	ENSGALG00000000853
gga-miR-6570-3p	ENSGALT00000001266	ENSGALG00000000864
gga-miR-143-5p	ENSGALT00000001276	ENSGALG00000000866
gga-miR-146a-3p	ENSGALT00000001276	ENSGALG00000000866
gga-miR-6550-3p	ENSGALT00000001276	ENSGALG00000000866
gga-miR-6659-3p	ENSGALT00000001276	ENSGALG00000000866
novel_276	ENSGALT00000001276	ENSGALG00000000866
novel_318	ENSGALT00000001276	ENSGALG00000000866
gga-miR-1684a-5p	ENSGALT00000001279	ENSGALG00000000868
gga-miR-1689-5p	ENSGALT00000001279	ENSGALG00000000868
gga-miR-1745	ENSGALT00000001279	ENSGALG00000000868
gga-miR-1763b-3p	ENSGALT00000001279	ENSGALG00000000868
gga-miR-193b-5p	ENSGALT00000001279	ENSGALG00000000868
gga-miR-3530-5p	ENSGALT00000001279	ENSGALG00000000868
gga-miR-6564-3p	ENSGALT00000001279	ENSGALG00000000868
gga-miR-6565-3p	ENSGALT00000001279	ENSGALG00000000868
gga-miR-6599-3p	ENSGALT00000001279	ENSGALG00000000868
gga-miR-6647-5p	ENSGALT00000001279	ENSGALG00000000868
novel_305	ENSGALT00000001279	ENSGALG00000000868
novel_76	ENSGALT00000001279	ENSGALG00000000868
gga-miR-12219-5p	ENSGALT00000001295	ENSGALG00000000881
gga-miR-2129	ENSGALT00000001295	ENSGALG00000000881
gga-miR-214	ENSGALT00000001295	ENSGALG00000000881
gga-miR-6573-5p	ENSGALT00000001295	ENSGALG00000000881
gga-miR-6619-5p	ENSGALT00000001295	ENSGALG00000000881
gga-miR-1636	ENSGALT00000001298	ENSGALG00000000884
gga-miR-12219-5p	ENSGALT00000001301	ENSGALG00000000887
gga-miR-1642	ENSGALT00000001301	ENSGALG00000000887
gga-miR-1663-5p	ENSGALT00000001301	ENSGALG00000000887
gga-miR-2131-5p	ENSGALT00000001301	ENSGALG00000000887
gga-miR-214b-5p	ENSGALT00000001301	ENSGALG00000000887
gga-miR-3594-3p	ENSGALT00000001301	ENSGALG00000000887
gga-miR-6602-5p	ENSGALT00000001301	ENSGALG00000000887
gga-miR-6643-5p	ENSGALT00000001301	ENSGALG00000000887
gga-miR-6660-3p	ENSGALT00000001301	ENSGALG00000000887
gga-miR-7452-5p	ENSGALT00000001301	ENSGALG00000000887
novel_146	ENSGALT00000001301	ENSGALG00000000887
novel_149	ENSGALT00000001301	ENSGALG00000000887
novel_223	ENSGALT00000001301	ENSGALG00000000887
novel_249	ENSGALT00000001301	ENSGALG00000000887
novel_319	ENSGALT00000001301	ENSGALG00000000887
gga-miR-12216-3p	ENSGALT00000001309	ENSGALG00000000891
gga-miR-12286-3p	ENSGALT00000001309	ENSGALG00000000891
gga-miR-1656	ENSGALT00000001309	ENSGALG00000000891
gga-miR-1695	ENSGALT00000001309	ENSGALG00000000891
gga-miR-29a-3p	ENSGALT00000001309	ENSGALG00000000891
gga-miR-29b-3p	ENSGALT00000001309	ENSGALG00000000891
gga-miR-3594-5p	ENSGALT00000001309	ENSGALG00000000891
gga-miR-6609-3p	ENSGALT00000001309	ENSGALG00000000891
novel_207	ENSGALT00000001309	ENSGALG00000000891
gga-miR-12219-5p	ENSGALT00000001314	ENSGALG00000000893
gga-miR-1636	ENSGALT00000001314	ENSGALG00000000893
gga-miR-1650	ENSGALT00000001314	ENSGALG00000000893
gga-miR-1653	ENSGALT00000001314	ENSGALG00000000893
gga-miR-1699	ENSGALT00000001314	ENSGALG00000000893
gga-miR-1706	ENSGALT00000001314	ENSGALG00000000893
gga-miR-1790	ENSGALT00000001314	ENSGALG00000000893
gga-miR-214	ENSGALT00000001314	ENSGALG00000000893
gga-miR-34b-5p	ENSGALT00000001314	ENSGALG00000000893
gga-miR-34c-5p	ENSGALT00000001314	ENSGALG00000000893
gga-miR-449a	ENSGALT00000001314	ENSGALG00000000893
gga-miR-6553-5p	ENSGALT00000001314	ENSGALG00000000893
gga-miR-6645-5p	ENSGALT00000001314	ENSGALG00000000893
gga-miR-6647-5p	ENSGALT00000001314	ENSGALG00000000893
gga-miR-6656-5p	ENSGALT00000001314	ENSGALG00000000893
gga-miR-6659-3p	ENSGALT00000001314	ENSGALG00000000893
novel_223	ENSGALT00000001314	ENSGALG00000000893
novel_249	ENSGALT00000001314	ENSGALG00000000893
novel_315	ENSGALT00000001314	ENSGALG00000000893
novel_367	ENSGALT00000001314	ENSGALG00000000893
novel_378	ENSGALT00000001314	ENSGALG00000000893
gga-miR-12238-3p	ENSGALT00000001317	ENSGALG00000000895
gga-miR-12257-3p	ENSGALT00000001317	ENSGALG00000000895
gga-miR-12281-3p	ENSGALT00000001317	ENSGALG00000000895
gga-miR-12290-3p	ENSGALT00000001317	ENSGALG00000000895
gga-miR-1453	ENSGALT00000001317	ENSGALG00000000895
gga-miR-1739	ENSGALT00000001317	ENSGALG00000000895
gga-miR-1754-3p	ENSGALT00000001317	ENSGALG00000000895
gga-miR-1764-3p	ENSGALT00000001317	ENSGALG00000000895
gga-miR-1783	ENSGALT00000001317	ENSGALG00000000895
gga-miR-29b-2-5p	ENSGALT00000001317	ENSGALG00000000895
gga-miR-6570-3p	ENSGALT00000001317	ENSGALG00000000895
novel_159	ENSGALT00000001317	ENSGALG00000000895
novel_340	ENSGALT00000001317	ENSGALG00000000895
gga-miR-1764-3p	ENSGALT00000001325	ENSGALG00000000903
gga-miR-1802	ENSGALT00000001325	ENSGALG00000000903
gga-miR-1747-5p	ENSGALT00000001330	ENSGALG00000000906
gga-miR-96-5p	ENSGALT00000001330	ENSGALG00000000906
gga-miR-12259-3p	ENSGALT00000001336	ENSGALG00000000908
gga-miR-1651-3p	ENSGALT00000001336	ENSGALG00000000908
gga-miR-1768	ENSGALT00000001336	ENSGALG00000000908
gga-miR-4732-5p	ENSGALT00000001336	ENSGALG00000000908
gga-miR-6674-3p	ENSGALT00000001336	ENSGALG00000000908
gga-miR-12216-5p	ENSGALT00000001337	ENSGALG00000000909
gga-miR-12284-5p	ENSGALT00000001337	ENSGALG00000000909
gga-miR-12292-3p	ENSGALT00000001337	ENSGALG00000000909
gga-miR-1635	ENSGALT00000001337	ENSGALG00000000909
gga-miR-1663-5p	ENSGALT00000001337	ENSGALG00000000909
gga-miR-1737	ENSGALT00000001337	ENSGALG00000000909
gga-miR-1774	ENSGALT00000001337	ENSGALG00000000909
gga-miR-187-5p	ENSGALT00000001337	ENSGALG00000000909
gga-miR-6609-3p	ENSGALT00000001337	ENSGALG00000000909
gga-miR-6643-5p	ENSGALT00000001337	ENSGALG00000000909
gga-miR-6657-3p	ENSGALT00000001337	ENSGALG00000000909
novel_159	ENSGALT00000001337	ENSGALG00000000909
gga-miR-1306-5p	ENSGALT00000001340	ENSGALG00000000911
gga-miR-1608	ENSGALT00000001340	ENSGALG00000000911
gga-miR-1683	ENSGALT00000001340	ENSGALG00000000911
gga-miR-1724	ENSGALT00000001340	ENSGALG00000000911
gga-miR-6553-5p	ENSGALT00000001340	ENSGALG00000000911
gga-miR-6609-3p	ENSGALT00000001340	ENSGALG00000000911
novel_401	ENSGALT00000001340	ENSGALG00000000911
gga-miR-12220-3p	ENSGALT00000001353	ENSGALG00000000919
gga-miR-12286-5p	ENSGALT00000001353	ENSGALG00000000919
gga-miR-12295-3p	ENSGALT00000001353	ENSGALG00000000919
gga-miR-1453	ENSGALT00000001353	ENSGALG00000000919
gga-miR-1589	ENSGALT00000001353	ENSGALG00000000919
gga-miR-1609	ENSGALT00000001353	ENSGALG00000000919
gga-miR-1689-5p	ENSGALT00000001353	ENSGALG00000000919
gga-miR-1699	ENSGALT00000001353	ENSGALG00000000919
gga-miR-1724	ENSGALT00000001353	ENSGALG00000000919
gga-miR-1727	ENSGALT00000001353	ENSGALG00000000919
gga-miR-1754-3p	ENSGALT00000001353	ENSGALG00000000919
gga-miR-1764-3p	ENSGALT00000001353	ENSGALG00000000919
gga-miR-1768	ENSGALT00000001353	ENSGALG00000000919
gga-miR-18a-3p	ENSGALT00000001353	ENSGALG00000000919
gga-miR-2128	ENSGALT00000001353	ENSGALG00000000919
gga-miR-3064-5p	ENSGALT00000001353	ENSGALG00000000919
gga-miR-34b-5p	ENSGALT00000001353	ENSGALG00000000919
gga-miR-6567-3p	ENSGALT00000001353	ENSGALG00000000919
gga-miR-6625-5p	ENSGALT00000001353	ENSGALG00000000919
novel_177	ENSGALT00000001353	ENSGALG00000000919
novel_223	ENSGALT00000001353	ENSGALG00000000919
novel_291	ENSGALT00000001353	ENSGALG00000000919
novel_368	ENSGALT00000001353	ENSGALG00000000919
gga-miR-4732-5p	ENSGALT00000001362	ENSGALG00000000927
gga-miR-12239-3p	ENSGALT00000001383	ENSGALG00000021443
gga-miR-1698	ENSGALT00000001383	ENSGALG00000021443
gga-miR-1703-5p	ENSGALT00000001383	ENSGALG00000021443
gga-miR-1737	ENSGALT00000001383	ENSGALG00000021443
gga-miR-456-3p	ENSGALT00000001383	ENSGALG00000021443
novel_124	ENSGALT00000001383	ENSGALG00000021443
gga-miR-12223-3p	ENSGALT00000001392	ENSGALG00000000943
gga-miR-12223-5p	ENSGALT00000001392	ENSGALG00000000943
gga-miR-1656	ENSGALT00000001392	ENSGALG00000000943
gga-miR-1700	ENSGALT00000001392	ENSGALG00000000943
gga-miR-1774	ENSGALT00000001392	ENSGALG00000000943
gga-miR-30c-2-3p	ENSGALT00000001392	ENSGALG00000000943
gga-miR-4732-5p	ENSGALT00000001392	ENSGALG00000000943
gga-miR-6568-5p	ENSGALT00000001392	ENSGALG00000000943
gga-miR-6573-5p	ENSGALT00000001392	ENSGALG00000000943
gga-miR-6593-5p	ENSGALT00000001392	ENSGALG00000000943
gga-miR-6647-5p	ENSGALT00000001392	ENSGALG00000000943
novel_207	ENSGALT00000001392	ENSGALG00000000943
novel_210	ENSGALT00000001392	ENSGALG00000000943
novel_407	ENSGALT00000001392	ENSGALG00000000943
gga-miR-12256-3p	ENSGALT00000001394	ENSGALG00000000944
gga-miR-12285-5p	ENSGALT00000001394	ENSGALG00000000944
gga-miR-130b-5p	ENSGALT00000001394	ENSGALG00000000944
gga-miR-1465	ENSGALT00000001394	ENSGALG00000000944
gga-miR-1609	ENSGALT00000001394	ENSGALG00000000944
gga-miR-1724	ENSGALT00000001394	ENSGALG00000000944
gga-miR-1768	ENSGALT00000001394	ENSGALG00000000944
gga-miR-6553-5p	ENSGALT00000001394	ENSGALG00000000944
novel_149	ENSGALT00000001394	ENSGALG00000000944
novel_407	ENSGALT00000001394	ENSGALG00000000944
gga-miR-132b-5p	ENSGALT00000001396	ENSGALG00000000946
gga-miR-1699	ENSGALT00000001396	ENSGALG00000000946
gga-miR-1751-5p	ENSGALT00000001396	ENSGALG00000000946
gga-miR-1763b-3p	ENSGALT00000001396	ENSGALG00000000946
gga-miR-1772-5p	ENSGALT00000001396	ENSGALG00000000946
gga-miR-214	ENSGALT00000001396	ENSGALG00000000946
gga-miR-22-3p	ENSGALT00000001396	ENSGALG00000000946
gga-miR-6586-5p	ENSGALT00000001396	ENSGALG00000000946
gga-miR-6660-3p	ENSGALT00000001396	ENSGALG00000000946
gga-miR-12216-3p	ENSGALT00000001401	ENSGALG00000000949
gga-miR-12247-3p	ENSGALT00000001401	ENSGALG00000000949
gga-miR-1677-5p	ENSGALT00000001401	ENSGALG00000000949
gga-miR-1698	ENSGALT00000001401	ENSGALG00000000949
gga-miR-1703-5p	ENSGALT00000001401	ENSGALG00000000949
gga-miR-214	ENSGALT00000001401	ENSGALG00000000949
gga-miR-24-3p	ENSGALT00000001401	ENSGALG00000000949
gga-miR-27b-3p	ENSGALT00000001401	ENSGALG00000000949
gga-miR-3532-3p	ENSGALT00000001401	ENSGALG00000000949
gga-miR-6553-5p	ENSGALT00000001401	ENSGALG00000000949
gga-miR-6556-5p	ENSGALT00000001401	ENSGALG00000000949
gga-miR-6609-3p	ENSGALT00000001401	ENSGALG00000000949
gga-miR-7472-5p	ENSGALT00000001401	ENSGALG00000000949
novel_278	ENSGALT00000001401	ENSGALG00000000949
gga-miR-12218-5p	ENSGALT00000001402	ENSGALG00000000950
gga-miR-12238-3p	ENSGALT00000001402	ENSGALG00000000950
gga-miR-1635	ENSGALT00000001402	ENSGALG00000000950
gga-miR-1716	ENSGALT00000001402	ENSGALG00000000950
gga-miR-1758	ENSGALT00000001402	ENSGALG00000000950
gga-miR-1790	ENSGALT00000001402	ENSGALG00000000950
gga-miR-365-1-5p	ENSGALT00000001402	ENSGALG00000000950
gga-miR-449a	ENSGALT00000001402	ENSGALG00000000950
gga-miR-6556-5p	ENSGALT00000001402	ENSGALG00000000950
novel_188	ENSGALT00000001402	ENSGALG00000000950
gga-miR-12216-3p	ENSGALT00000001409	ENSGALG00000000955
gga-miR-12219-5p	ENSGALT00000001409	ENSGALG00000000955
gga-miR-12233-5p	ENSGALT00000001409	ENSGALG00000000955
gga-miR-1585	ENSGALT00000001409	ENSGALG00000000955
gga-miR-1609	ENSGALT00000001409	ENSGALG00000000955
gga-miR-1618-3p	ENSGALT00000001409	ENSGALG00000000955
gga-miR-1625-5p	ENSGALT00000001409	ENSGALG00000000955
gga-miR-1651-3p	ENSGALT00000001409	ENSGALG00000000955
gga-miR-1666	ENSGALT00000001409	ENSGALG00000000955
gga-miR-1669	ENSGALT00000001409	ENSGALG00000000955
gga-miR-1699	ENSGALT00000001409	ENSGALG00000000955
gga-miR-1724	ENSGALT00000001409	ENSGALG00000000955
gga-miR-193b-5p	ENSGALT00000001409	ENSGALG00000000955
gga-miR-2129	ENSGALT00000001409	ENSGALG00000000955
gga-miR-4732-5p	ENSGALT00000001409	ENSGALG00000000955
gga-miR-6573-5p	ENSGALT00000001409	ENSGALG00000000955
gga-miR-6583-5p	ENSGALT00000001409	ENSGALG00000000955
gga-miR-6592-3p	ENSGALT00000001409	ENSGALG00000000955
gga-miR-6637-3p	ENSGALT00000001409	ENSGALG00000000955
gga-miR-6669-3p	ENSGALT00000001409	ENSGALG00000000955
novel_243	ENSGALT00000001409	ENSGALG00000000955
novel_357	ENSGALT00000001417	ENSGALG00000000962
gga-miR-12216-5p	ENSGALT00000001436	ENSGALG00000000972
gga-miR-3523	ENSGALT00000001436	ENSGALG00000000972
gga-miR-1703-5p	ENSGALT00000001441	ENSGALG00000000975
gga-miR-6567-3p	ENSGALT00000001441	ENSGALG00000000975
gga-miR-12247-3p	ENSGALT00000001458	ENSGALG00000000988
gga-miR-1453	ENSGALT00000001458	ENSGALG00000000988
gga-miR-1591-3p	ENSGALT00000001458	ENSGALG00000000988
gga-miR-1669	ENSGALT00000001458	ENSGALG00000000988
gga-miR-1696	ENSGALT00000001458	ENSGALG00000000988
gga-miR-1716	ENSGALT00000001458	ENSGALG00000000988
gga-miR-1724	ENSGALT00000001458	ENSGALG00000000988
gga-miR-1737	ENSGALT00000001458	ENSGALG00000000988
gga-miR-1754-3p	ENSGALT00000001458	ENSGALG00000000988
gga-miR-1765	ENSGALT00000001458	ENSGALG00000000988
gga-miR-6553-5p	ENSGALT00000001458	ENSGALG00000000988
gga-miR-6637-3p	ENSGALT00000001458	ENSGALG00000000988
gga-miR-6702-5p	ENSGALT00000001458	ENSGALG00000000988
gga-miR-7472-5p	ENSGALT00000001458	ENSGALG00000000988
novel_124	ENSGALT00000001458	ENSGALG00000000988
novel_149	ENSGALT00000001458	ENSGALG00000000988
gga-miR-1642	ENSGALT00000001463	ENSGALG00000000991
gga-miR-1698	ENSGALT00000001463	ENSGALG00000000991
gga-miR-17-3p	ENSGALT00000001463	ENSGALG00000000991
gga-miR-1703-5p	ENSGALT00000001463	ENSGALG00000000991
gga-miR-1706	ENSGALT00000001463	ENSGALG00000000991
gga-miR-3532-3p	ENSGALT00000001463	ENSGALG00000000991
gga-miR-12245-3p	ENSGALT00000001466	ENSGALG00000000993
gga-miR-12256-3p	ENSGALT00000001466	ENSGALG00000000993
gga-miR-12295-3p	ENSGALT00000001466	ENSGALG00000000993
gga-miR-15b-5p	ENSGALT00000001466	ENSGALG00000000993
gga-miR-1635	ENSGALT00000001466	ENSGALG00000000993
gga-miR-1644	ENSGALT00000001466	ENSGALG00000000993
gga-miR-6556-5p	ENSGALT00000001466	ENSGALG00000000993
gga-miR-12246-3p	ENSGALT00000001473	ENSGALG00000000997
gga-miR-1723	ENSGALT00000001473	ENSGALG00000000997
gga-miR-1737	ENSGALT00000001474	ENSGALG00000000998
novel_124	ENSGALT00000001474	ENSGALG00000000998
gga-let-7g-3p	ENSGALT00000001476	ENSGALG00000001000
gga-miR-12244-5p	ENSGALT00000001476	ENSGALG00000001000
gga-miR-1626-5p	ENSGALT00000001476	ENSGALG00000001000
gga-miR-1774	ENSGALT00000001476	ENSGALG00000001000
gga-miR-6597-3p	ENSGALT00000001476	ENSGALG00000001000
novel_311	ENSGALT00000001476	ENSGALG00000001000
gga-miR-12295-3p	ENSGALT00000001481	ENSGALG00000001003
gga-miR-1635	ENSGALT00000001481	ENSGALG00000001003
gga-miR-24-5p	ENSGALT00000001481	ENSGALG00000001003
gga-miR-6593-5p	ENSGALT00000001481	ENSGALG00000001003
novel_113	ENSGALT00000001481	ENSGALG00000001003
gga-miR-12253-3p	ENSGALT00000001487	ENSGALG00000001006
gga-miR-128-1-5p	ENSGALT00000001487	ENSGALG00000001006
gga-miR-128-2-5p	ENSGALT00000001487	ENSGALG00000001006
gga-miR-143-5p	ENSGALT00000001487	ENSGALG00000001006
gga-miR-1560-3p	ENSGALT00000001487	ENSGALG00000001006
gga-miR-1564-3p	ENSGALT00000001487	ENSGALG00000001006
gga-miR-6664-3p	ENSGALT00000001487	ENSGALG00000001006
gga-miR-6669-3p	ENSGALT00000001487	ENSGALG00000001006
gga-miR-12215-5p	ENSGALT00000001495	ENSGALG00000001013
gga-miR-12219-5p	ENSGALT00000001495	ENSGALG00000001013
gga-miR-12226-3p	ENSGALT00000001495	ENSGALG00000001013
gga-miR-12229-3p	ENSGALT00000001495	ENSGALG00000001013
gga-miR-12241-3p	ENSGALT00000001495	ENSGALG00000001013
gga-miR-12245-3p	ENSGALT00000001495	ENSGALG00000001013
gga-miR-12257-3p	ENSGALT00000001495	ENSGALG00000001013
gga-miR-12268-5p	ENSGALT00000001495	ENSGALG00000001013
gga-miR-12290-3p	ENSGALT00000001495	ENSGALG00000001013
gga-miR-12295-3p	ENSGALT00000001495	ENSGALG00000001013
gga-miR-12295-5p	ENSGALT00000001495	ENSGALG00000001013
gga-miR-1306-5p	ENSGALT00000001495	ENSGALG00000001013
gga-miR-1453	ENSGALT00000001495	ENSGALG00000001013
gga-miR-1557	ENSGALT00000001495	ENSGALG00000001013
gga-miR-1560-5p	ENSGALT00000001495	ENSGALG00000001013
gga-miR-1581	ENSGALT00000001495	ENSGALG00000001013
gga-miR-1609	ENSGALT00000001495	ENSGALG00000001013
gga-miR-1618-3p	ENSGALT00000001495	ENSGALG00000001013
gga-miR-1648-5p	ENSGALT00000001495	ENSGALG00000001013
gga-miR-1724	ENSGALT00000001495	ENSGALG00000001013
gga-miR-1754-3p	ENSGALT00000001495	ENSGALG00000001013
gga-miR-1763b-3p	ENSGALT00000001495	ENSGALG00000001013
gga-miR-2126	ENSGALT00000001495	ENSGALG00000001013
gga-miR-3523	ENSGALT00000001495	ENSGALG00000001013
gga-miR-4732-5p	ENSGALT00000001495	ENSGALG00000001013
gga-miR-6550-3p	ENSGALT00000001495	ENSGALG00000001013
gga-miR-6556-3p	ENSGALT00000001495	ENSGALG00000001013
gga-miR-6567-3p	ENSGALT00000001495	ENSGALG00000001013
gga-miR-6568-5p	ENSGALT00000001495	ENSGALG00000001013
gga-miR-6609-3p	ENSGALT00000001495	ENSGALG00000001013
gga-miR-6625-5p	ENSGALT00000001495	ENSGALG00000001013
gga-miR-6643-5p	ENSGALT00000001495	ENSGALG00000001013
gga-miR-7452-5p	ENSGALT00000001495	ENSGALG00000001013
gga-miR-7455-5p	ENSGALT00000001495	ENSGALG00000001013
gga-miR-7475-3p	ENSGALT00000001495	ENSGALG00000001013
novel_154	ENSGALT00000001495	ENSGALG00000001013
novel_188	ENSGALT00000001495	ENSGALG00000001013
novel_203	ENSGALT00000001495	ENSGALG00000001013
novel_243	ENSGALT00000001495	ENSGALG00000001013
novel_262	ENSGALT00000001495	ENSGALG00000001013
novel_343	ENSGALT00000001495	ENSGALG00000001013
novel_368	ENSGALT00000001495	ENSGALG00000001013
novel_76	ENSGALT00000001495	ENSGALG00000001013
gga-miR-12283-3p	ENSGALT00000001496	ENSGALG00000001014
gga-miR-1625-5p	ENSGALT00000001496	ENSGALG00000001014
gga-miR-1647	ENSGALT00000001496	ENSGALG00000001014
gga-miR-12253-3p	ENSGALT00000001507	ENSGALG00000001021
gga-miR-12259-3p	ENSGALT00000001507	ENSGALG00000001021
gga-miR-1647	ENSGALT00000001507	ENSGALG00000001021
gga-miR-1669	ENSGALT00000001507	ENSGALG00000001021
gga-miR-1696	ENSGALT00000001507	ENSGALG00000001021
gga-miR-18a-3p	ENSGALT00000001507	ENSGALG00000001021
gga-miR-18b-3p	ENSGALT00000001507	ENSGALG00000001021
gga-miR-200a-3p	ENSGALT00000001507	ENSGALG00000001021
gga-miR-338-3p	ENSGALT00000001507	ENSGALG00000001021
novel_223	ENSGALT00000001507	ENSGALG00000001021
novel_315	ENSGALT00000001507	ENSGALG00000001021
gga-miR-12239-3p	ENSGALT00000001509	ENSGALG00000001022
gga-miR-12286-5p	ENSGALT00000001509	ENSGALG00000001022
gga-miR-1653	ENSGALT00000001509	ENSGALG00000001022
gga-miR-1774	ENSGALT00000001509	ENSGALG00000001022
gga-miR-3532-5p	ENSGALT00000001509	ENSGALG00000001022
gga-miR-455-3p	ENSGALT00000001509	ENSGALG00000001022
gga-miR-6609-3p	ENSGALT00000001509	ENSGALG00000001022
novel_378	ENSGALT00000001509	ENSGALG00000001022
gga-miR-1653	ENSGALT00000001513	ENSGALG00000001024
gga-miR-1737	ENSGALT00000001513	ENSGALG00000001024
gga-miR-12238-3p	ENSGALT00000001524	ENSGALG00000001028
gga-miR-12243-3p	ENSGALT00000001524	ENSGALG00000001028
gga-miR-1609	ENSGALT00000001524	ENSGALG00000001028
gga-miR-193a-5p	ENSGALT00000001524	ENSGALG00000001028
gga-miR-29b-2-5p	ENSGALT00000001524	ENSGALG00000001028
gga-miR-6593-5p	ENSGALT00000001524	ENSGALG00000001028
gga-miR-6625-5p	ENSGALT00000001524	ENSGALG00000001028
novel_230	ENSGALT00000001524	ENSGALG00000001028
gga-miR-12239-3p	ENSGALT00000001534	ENSGALG00000001036
gga-miR-12247-3p	ENSGALT00000001534	ENSGALG00000001036
gga-miR-12247-5p	ENSGALT00000001534	ENSGALG00000001036
gga-miR-12286-3p	ENSGALT00000001534	ENSGALG00000001036
gga-miR-146a-3p	ENSGALT00000001534	ENSGALG00000001036
gga-miR-1608	ENSGALT00000001534	ENSGALG00000001036
gga-miR-1649-5p	ENSGALT00000001534	ENSGALG00000001036
gga-miR-1653	ENSGALT00000001534	ENSGALG00000001036
gga-miR-1737	ENSGALT00000001534	ENSGALG00000001036
gga-miR-1739	ENSGALT00000001534	ENSGALG00000001036
gga-miR-3532-5p	ENSGALT00000001534	ENSGALG00000001036
gga-miR-6609-3p	ENSGALT00000001534	ENSGALG00000001036
gga-miR-12219-5p	ENSGALT00000001539	ENSGALG00000001038
gga-miR-6516-5p	ENSGALT00000001539	ENSGALG00000001038
gga-miR-12219-5p	ENSGALT00000001567	ENSGALG00000001046
gga-miR-12247-3p	ENSGALT00000001567	ENSGALG00000001046
gga-miR-12253-3p	ENSGALT00000001567	ENSGALG00000001046
gga-miR-12286-3p	ENSGALT00000001567	ENSGALG00000001046
gga-miR-1647	ENSGALT00000001567	ENSGALG00000001046
gga-miR-2954	ENSGALT00000001567	ENSGALG00000001046
gga-miR-6594-5p	ENSGALT00000001567	ENSGALG00000001046
gga-miR-1465	ENSGALT00000001571	ENSGALG00000001049
novel_288	ENSGALT00000001571	ENSGALG00000001049
gga-miR-1674	ENSGALT00000001580	ENSGALG00000001054
gga-miR-301b-3p	ENSGALT00000001581	ENSGALG00000001055
gga-miR-12211-5p	ENSGALT00000001583	ENSGALG00000001056
gga-miR-12273-5p	ENSGALT00000001583	ENSGALG00000001056
gga-miR-1596-3p	ENSGALT00000001583	ENSGALG00000001056
gga-miR-1669	ENSGALT00000001583	ENSGALG00000001056
gga-miR-2184a-3p	ENSGALT00000001583	ENSGALG00000001056
gga-miR-3530-5p	ENSGALT00000001583	ENSGALG00000001056
gga-miR-6593-5p	ENSGALT00000001583	ENSGALG00000001056
gga-miR-6637-3p	ENSGALT00000001583	ENSGALG00000001056
gga-miR-6643-5p	ENSGALT00000001583	ENSGALG00000001056
gga-miR-6645-5p	ENSGALT00000001583	ENSGALG00000001056
gga-miR-6647-5p	ENSGALT00000001583	ENSGALG00000001056
gga-miR-7446-5p	ENSGALT00000001583	ENSGALG00000001056
gga-miR-7452-5p	ENSGALT00000001583	ENSGALG00000001056
gga-miR-7467-5p	ENSGALT00000001583	ENSGALG00000001056
novel_188	ENSGALT00000001583	ENSGALG00000001056
novel_207	ENSGALT00000001583	ENSGALG00000001056
novel_118	ENSGALT00000001597	ENSGALG00000001067
novel_60	ENSGALT00000001597	ENSGALG00000001067
gga-miR-1564-3p	ENSGALT00000001615	ENSGALG00000001079
gga-miR-1574-3p	ENSGALT00000001615	ENSGALG00000001079
gga-miR-1583	ENSGALT00000001615	ENSGALG00000001079
gga-miR-1591-3p	ENSGALT00000001615	ENSGALG00000001079
gga-miR-1650	ENSGALT00000001615	ENSGALG00000001079
gga-miR-1706	ENSGALT00000001615	ENSGALG00000001079
gga-miR-1715-5p	ENSGALT00000001615	ENSGALG00000001079
gga-miR-1754-5p	ENSGALT00000001615	ENSGALG00000001079
gga-miR-1765	ENSGALT00000001615	ENSGALG00000001079
gga-miR-1774	ENSGALT00000001615	ENSGALG00000001079
gga-miR-4732-5p	ENSGALT00000001615	ENSGALG00000001079
gga-miR-6583-5p	ENSGALT00000001615	ENSGALG00000001079
gga-miR-6647-5p	ENSGALT00000001615	ENSGALG00000001079
gga-miR-6663-5p	ENSGALT00000001615	ENSGALG00000001079
gga-miR-6664-3p	ENSGALT00000001615	ENSGALG00000001079
gga-miR-6681-5p	ENSGALT00000001615	ENSGALG00000001079
novel_407	ENSGALT00000001615	ENSGALG00000001079
gga-miR-12211-5p	ENSGALT00000001616	ENSGALG00000001080
gga-miR-12229-5p	ENSGALT00000001616	ENSGALG00000001080
gga-miR-12239-3p	ENSGALT00000001616	ENSGALG00000001080
gga-miR-12280-3p	ENSGALT00000001616	ENSGALG00000001080
gga-miR-12286-5p	ENSGALT00000001616	ENSGALG00000001080
gga-miR-12295-3p	ENSGALT00000001616	ENSGALG00000001080
gga-miR-1595-5p	ENSGALT00000001616	ENSGALG00000001080
gga-miR-1635	ENSGALT00000001616	ENSGALG00000001080
gga-miR-1696	ENSGALT00000001616	ENSGALG00000001080
gga-miR-1698	ENSGALT00000001616	ENSGALG00000001080
gga-miR-1699	ENSGALT00000001616	ENSGALG00000001080
gga-miR-1703-5p	ENSGALT00000001616	ENSGALG00000001080
gga-miR-1723	ENSGALT00000001616	ENSGALG00000001080
gga-miR-1724	ENSGALT00000001616	ENSGALG00000001080
gga-miR-1774	ENSGALT00000001616	ENSGALG00000001080
gga-miR-455-3p	ENSGALT00000001616	ENSGALG00000001080
gga-miR-6570-3p	ENSGALT00000001616	ENSGALG00000001080
gga-miR-6609-3p	ENSGALT00000001616	ENSGALG00000001080
gga-miR-6643-5p	ENSGALT00000001616	ENSGALG00000001080
gga-miR-6649-3p	ENSGALT00000001616	ENSGALG00000001080
gga-miR-6660-3p	ENSGALT00000001616	ENSGALG00000001080
gga-miR-7467-5p	ENSGALT00000001616	ENSGALG00000001080
novel_166	ENSGALT00000001616	ENSGALG00000001080
novel_177	ENSGALT00000001616	ENSGALG00000001080
novel_179	ENSGALT00000001616	ENSGALG00000001080
novel_188	ENSGALT00000001616	ENSGALG00000001080
novel_219	ENSGALT00000001616	ENSGALG00000001080
novel_278	ENSGALT00000001616	ENSGALG00000001080
novel_319	ENSGALT00000001616	ENSGALG00000001080
novel_368	ENSGALT00000001616	ENSGALG00000001080
novel_387	ENSGALT00000001616	ENSGALG00000001080
gga-miR-12218-5p	ENSGALT00000001634	ENSGALG00000001688
gga-miR-12233-5p	ENSGALT00000001634	ENSGALG00000001688
gga-miR-12243-3p	ENSGALT00000001634	ENSGALG00000001688
gga-miR-1571	ENSGALT00000001634	ENSGALG00000001688
gga-miR-1635	ENSGALT00000001634	ENSGALG00000001688
gga-miR-1668-5p	ENSGALT00000001634	ENSGALG00000001688
gga-miR-1699	ENSGALT00000001634	ENSGALG00000001688
gga-miR-1751-5p	ENSGALT00000001634	ENSGALG00000001688
gga-miR-34a-5p	ENSGALT00000001634	ENSGALG00000001688
gga-miR-6553-5p	ENSGALT00000001634	ENSGALG00000001688
gga-miR-6609-3p	ENSGALT00000001634	ENSGALG00000001688
gga-miR-6643-5p	ENSGALT00000001634	ENSGALG00000001688
novel_339	ENSGALT00000001634	ENSGALG00000001688
novel_340	ENSGALT00000001634	ENSGALG00000001688
gga-miR-12240-3p	ENSGALT00000001635	ENSGALG00000001091
gga-miR-15b-5p	ENSGALT00000001635	ENSGALG00000001091
gga-miR-1636	ENSGALT00000001635	ENSGALG00000001091
gga-miR-1653	ENSGALT00000001635	ENSGALG00000001091
gga-miR-1751-5p	ENSGALT00000001635	ENSGALG00000001091
gga-miR-1768	ENSGALT00000001635	ENSGALG00000001091
gga-miR-191-3p	ENSGALT00000001635	ENSGALG00000001091
gga-miR-214	ENSGALT00000001635	ENSGALG00000001091
gga-miR-6602-5p	ENSGALT00000001635	ENSGALG00000001091
gga-miR-96-5p	ENSGALT00000001635	ENSGALG00000001091
novel_124	ENSGALT00000001635	ENSGALG00000001091
novel_274	ENSGALT00000001635	ENSGALG00000001091
novel_407	ENSGALT00000001635	ENSGALG00000001091
gga-miR-1764-3p	ENSGALT00000001637	ENSGALG00000001093
novel_113	ENSGALT00000001637	ENSGALG00000001093
novel_164	ENSGALT00000001637	ENSGALG00000001093
gga-miR-12214-5p	ENSGALT00000001642	ENSGALG00000001096
gga-miR-1453	ENSGALT00000001642	ENSGALG00000001096
gga-miR-1595-5p	ENSGALT00000001642	ENSGALG00000001096
gga-miR-1715-5p	ENSGALT00000001642	ENSGALG00000001096
gga-miR-1728-3p	ENSGALT00000001642	ENSGALG00000001096
gga-miR-6549-3p	ENSGALT00000001642	ENSGALG00000001096
gga-miR-6554-3p	ENSGALT00000001642	ENSGALG00000001096
gga-miR-6568-3p	ENSGALT00000001642	ENSGALG00000001096
novel_351	ENSGALT00000001657	ENSGALG00000001103
gga-miR-1456-3p	ENSGALT00000001662	ENSGALG00000001108
gga-miR-1656	ENSGALT00000001662	ENSGALG00000001108
gga-miR-6573-5p	ENSGALT00000001662	ENSGALG00000001108
gga-miR-6691-5p	ENSGALT00000001662	ENSGALG00000001108
novel_164	ENSGALT00000001662	ENSGALG00000001108
novel_385	ENSGALT00000001662	ENSGALG00000001108
gga-miR-12218-5p	ENSGALT00000001686	ENSGALG00000001117
gga-miR-12253-3p	ENSGALT00000001686	ENSGALG00000001117
gga-miR-12256-3p	ENSGALT00000001686	ENSGALG00000001117
gga-miR-1618-3p	ENSGALT00000001686	ENSGALG00000001117
gga-miR-1739	ENSGALT00000001686	ENSGALG00000001117
gga-miR-6669-3p	ENSGALT00000001686	ENSGALG00000001117
gga-miR-12240-3p	ENSGALT00000001687	ENSGALG00000001118
gga-miR-12286-3p	ENSGALT00000001687	ENSGALG00000001118
gga-miR-1595-5p	ENSGALT00000001687	ENSGALG00000001118
gga-miR-15b-5p	ENSGALT00000001687	ENSGALG00000001118
gga-miR-1618-3p	ENSGALT00000001687	ENSGALG00000001118
gga-miR-1635	ENSGALT00000001687	ENSGALG00000001118
gga-miR-1677-5p	ENSGALT00000001687	ENSGALG00000001118
gga-miR-1765	ENSGALT00000001687	ENSGALG00000001118
gga-miR-3534	ENSGALT00000001687	ENSGALG00000001118
gga-miR-3594-5p	ENSGALT00000001687	ENSGALG00000001118
gga-miR-6556-5p	ENSGALT00000001687	ENSGALG00000001118
gga-miR-6643-5p	ENSGALT00000001687	ENSGALG00000001118
novel_177	ENSGALT00000001687	ENSGALG00000001118
novel_278	ENSGALT00000001687	ENSGALG00000001118
gga-miR-12216-5p	ENSGALT00000001690	ENSGALG00000001121
gga-miR-12219-5p	ENSGALT00000001690	ENSGALG00000001121
gga-miR-12229-3p	ENSGALT00000001690	ENSGALG00000001121
gga-miR-12238-3p	ENSGALT00000001690	ENSGALG00000001121
gga-miR-12253-3p	ENSGALT00000001690	ENSGALG00000001121
gga-miR-12270-3p	ENSGALT00000001690	ENSGALG00000001121
gga-miR-12286-3p	ENSGALT00000001690	ENSGALG00000001121
gga-miR-12286-5p	ENSGALT00000001690	ENSGALG00000001121
gga-miR-143-3p	ENSGALT00000001690	ENSGALG00000001121
gga-miR-1465	ENSGALT00000001690	ENSGALG00000001121
gga-miR-1608	ENSGALT00000001690	ENSGALG00000001121
gga-miR-1635	ENSGALT00000001690	ENSGALG00000001121
gga-miR-1636	ENSGALT00000001690	ENSGALG00000001121
gga-miR-1653	ENSGALT00000001690	ENSGALG00000001121
gga-miR-1654	ENSGALT00000001690	ENSGALG00000001121
gga-miR-1668-5p	ENSGALT00000001690	ENSGALG00000001121
gga-miR-1699	ENSGALT00000001690	ENSGALG00000001121
gga-miR-1724	ENSGALT00000001690	ENSGALG00000001121
gga-miR-365-1-5p	ENSGALT00000001690	ENSGALG00000001121
gga-miR-365-2-5p	ENSGALT00000001690	ENSGALG00000001121
gga-miR-6556-5p	ENSGALT00000001690	ENSGALG00000001121
gga-miR-6593-5p	ENSGALT00000001690	ENSGALG00000001121
gga-miR-6637-3p	ENSGALT00000001690	ENSGALG00000001121
gga-miR-6643-5p	ENSGALT00000001690	ENSGALG00000001121
gga-miR-6647-5p	ENSGALT00000001690	ENSGALG00000001121
gga-miR-6656-5p	ENSGALT00000001690	ENSGALG00000001121
gga-miR-6669-3p	ENSGALT00000001690	ENSGALG00000001121
novel_162	ENSGALT00000001690	ENSGALG00000001121
novel_166	ENSGALT00000001690	ENSGALG00000001121
novel_177	ENSGALT00000001690	ENSGALG00000001121
novel_179	ENSGALT00000001690	ENSGALG00000001121
novel_207	ENSGALT00000001690	ENSGALG00000001121
novel_301	ENSGALT00000001690	ENSGALG00000001121
novel_408	ENSGALT00000001690	ENSGALG00000001121
gga-miR-12286-5p	ENSGALT00000001706	ENSGALG00000001130
gga-miR-12288-5p	ENSGALT00000001706	ENSGALG00000001130
gga-miR-12292-3p	ENSGALT00000001706	ENSGALG00000001130
gga-miR-6649-3p	ENSGALT00000001706	ENSGALG00000001130
novel_177	ENSGALT00000001706	ENSGALG00000001130
gga-miR-1739	ENSGALT00000001712	ENSGALG00000015708
novel_149	ENSGALT00000001712	ENSGALG00000015708
novel_381	ENSGALT00000001712	ENSGALG00000015708
gga-miR-12286-5p	ENSGALT00000001715	ENSGALG00000001141
gga-miR-1724	ENSGALT00000001715	ENSGALG00000001141
gga-miR-222b-5p	ENSGALT00000001715	ENSGALG00000001141
gga-miR-6649-3p	ENSGALT00000001715	ENSGALG00000001141
novel_159	ENSGALT00000001715	ENSGALG00000001141
novel_177	ENSGALT00000001715	ENSGALG00000001141
gga-miR-12243-5p	ENSGALT00000001717	ENSGALG00000001143
gga-miR-215-3p	ENSGALT00000001717	ENSGALG00000001143
gga-miR-222a	ENSGALT00000001717	ENSGALG00000001143
gga-miR-6550-3p	ENSGALT00000001717	ENSGALG00000001143
gga-miR-12238-3p	ENSGALT00000001720	ENSGALG00000001144
gga-miR-1581	ENSGALT00000001720	ENSGALG00000001144
gga-miR-1656	ENSGALT00000001720	ENSGALG00000001144
gga-miR-1699	ENSGALT00000001720	ENSGALG00000001144
gga-miR-1724	ENSGALT00000001720	ENSGALG00000001144
gga-miR-1791-5p	ENSGALT00000001720	ENSGALG00000001144
gga-miR-6550-3p	ENSGALT00000001720	ENSGALG00000001144
gga-miR-6649-3p	ENSGALT00000001720	ENSGALG00000001144
novel_166	ENSGALT00000001720	ENSGALG00000001144
novel_177	ENSGALT00000001720	ENSGALG00000001144
novel_290	ENSGALT00000001720	ENSGALG00000001144
novel_401	ENSGALT00000001720	ENSGALG00000001144
gga-miR-6669-3p	ENSGALT00000001723	ENSGALG00000001146
gga-miR-12229-3p	ENSGALT00000001727	ENSGALG00000001149
gga-miR-12238-3p	ENSGALT00000001727	ENSGALG00000001149
gga-miR-12239-3p	ENSGALT00000001727	ENSGALG00000001149
gga-miR-12268-5p	ENSGALT00000001727	ENSGALG00000001149
gga-miR-12281-3p	ENSGALT00000001727	ENSGALG00000001149
gga-miR-12286-5p	ENSGALT00000001727	ENSGALG00000001149
gga-miR-12288-3p	ENSGALT00000001727	ENSGALG00000001149
gga-miR-12295-5p	ENSGALT00000001727	ENSGALG00000001149
gga-miR-1591-5p	ENSGALT00000001727	ENSGALG00000001149
gga-miR-1608	ENSGALT00000001727	ENSGALG00000001149
gga-miR-1716	ENSGALT00000001727	ENSGALG00000001149
gga-miR-1724	ENSGALT00000001727	ENSGALG00000001149
gga-miR-1751-5p	ENSGALT00000001727	ENSGALG00000001149
gga-miR-1791-3p	ENSGALT00000001727	ENSGALG00000001149
gga-miR-193b-5p	ENSGALT00000001727	ENSGALG00000001149
gga-miR-2129	ENSGALT00000001727	ENSGALG00000001149
gga-miR-214b-5p	ENSGALT00000001727	ENSGALG00000001149
gga-miR-6637-3p	ENSGALT00000001727	ENSGALG00000001149
novel_118	ENSGALT00000001727	ENSGALG00000001149
novel_177	ENSGALT00000001727	ENSGALG00000001149
[truncated: 92,936 more rows]
