# Supplementary material for: Differential mRNA and miRNA Profiles Reveal the Potential Roles of Genes and miRNAs Involved in LPS Infection in Chicken Macrophages
Source: Genes (Basel). 2021 May 17;12(5):760. doi: 10.3390/genes12050760 (PMC8155903; doi:10.3390/genes12050760)
Supplement: Supplementary file 1 [file genes-12-00760-s001.zip › Table S7. GO analysis of the target genes of DE-miRNAs.xls]

GO_accession	Description	Term_type	Over_represented_pValue	Corrected_pValue	DEG_item	DEG_list	Bg_item	Bg_list	Gene_names
GO:0005515	protein binding	molecular_function	0.00012193	1	308	662	6125	14870	ENSGALG00000015967,ENSGALG00000001812,ENSGALG00000029402,ENSGALG00000039120,ENSGALG00000012135,ENSGALG00000012230,ENSGALG00000048190,ENSGALG00000003349,ENSGALG00000005772,ENSGALG00000000441,ENSGALG00000052464,ENSGALG00000002531,ENSGALG00000014262,ENSGALG00000024122,ENSGALG00000012934,ENSGALG00000054919,ENSGALG00000031754,ENSGALG00000012611,ENSGALG00000035576,ENSGALG00000032640,ENSGALG00000037935,…
GO:2000010	positive regulation of protein localization to cell surface	biological_process	0.00042557	1	4	662	10	14870	ENSGALG00000010175,ENSGALG00000033110,ENSGALG00000003126,ENSGALG00000006568
GO:0008093	cytoskeletal adaptor activity	molecular_function	0.00049953	1	3	662	5	14870	ENSGALG00000003594,ENSGALG00000042538,ENSGALG00000012934
GO:0007610	behavior	biological_process	0.00088935	1	36	662	490	14870	ENSGALG00000000907,ENSGALG00000040959,ENSGALG00000002523,ENSGALG00000003113,ENSGALG00000004420,ENSGALG00000051055,ENSGALG00000001171,ENSGALG00000009619,ENSGALG00000032098,ENSGALG00000001654,ENSGALG00000029212,ENSGALG00000002124,ENSGALG00000006326,ENSGALG00000013615,ENSGALG00000037904,ENSGALG00000003304,ENSGALG00000042199,ENSGALG00000032415,ENSGALG00000031000,ENSGALG00000038241,ENSGALG00000006755,…
GO:0071986	Ragulator complex	cellular_component	0.0012157	1	3	662	5	14870	ENSGALG00000000419,ENSGALG00000053058,ENSGALG00000000055
GO:2001223	negative regulation of neuron migration	biological_process	0.0013087	1	3	662	6	14870	ENSGALG00000037939,ENSGALG00000003126,ENSGALG00000003267
GO:0005865	striated muscle thin filament	cellular_component	0.0017545	1	5	662	20	14870	ENSGALG00000006835,ENSGALG00000028721,ENSGALG00000006572,ENSGALG00000001459,ENSGALG00000000164
GO:0005765	lysosomal membrane	cellular_component	0.0018307	1	10	662	78	14870	ENSGALG00000041533,ENSGALG00000011436,ENSGALG00000013872,ENSGALG00000006027,ENSGALG00000003217,ENSGALG00000000606,ENSGALG00000005631,ENSGALG00000002237,ENSGALG00000016615,ENSGALG00000002131
GO:0046033	AMP metabolic process	biological_process	0.0018457	1	4	662	13	14870	ENSGALG00000011035,ENSGALG00000034009,ENSGALG00000031000,ENSGALG00000003597
GO:0019815	B cell receptor complex	cellular_component	0.0019351	1	2	662	2	14870	ENSGALG00000000251,ENSGALG00000015216
GO:0036379	myofilament	cellular_component	0.002093	1	5	662	21	14870	ENSGALG00000006835,ENSGALG00000001459,ENSGALG00000006572,ENSGALG00000028721,ENSGALG00000000164
GO:0002275	myeloid cell activation involved in immune response	biological_process	0.0020947	1	6	662	33	14870	ENSGALG00000002234,ENSGALG00000000907,ENSGALG00000037522,ENSGALG00000007511,ENSGALG00000015216,ENSGALG00000010820
GO:0072126	positive regulation of glomerular mesangial cell proliferation	biological_process	0.0022033	1	2	662	2	14870	ENSGALG00000012178,ENSGALG00000030407
GO:0044406	adhesion of symbiont to host	biological_process	0.0023962	1	3	662	7	14870	ENSGALG00000039196,ENSGALG00000046226,ENSGALG00000010175
GO:0031902	late endosome membrane	cellular_component	0.0024048	1	7	662	43	14870	ENSGALG00000041533,ENSGALG00000026428,ENSGALG00000000419,ENSGALG00000003217,ENSGALG00000000606,ENSGALG00000000055,ENSGALG00000053058
GO:0060397	JAK-STAT cascade involved in growth hormone signaling pathway	biological_process	0.0025045	1	2	662	2	14870	ENSGALG00000003267,ENSGALG00000003282
GO:0006867	asparagine transport	biological_process	0.0025452	1	2	662	2	14870	ENSGALG00000002313,ENSGALG00000028871
GO:0015182	L-asparagine transmembrane transporter activity	molecular_function	0.0025452	1	2	662	2	14870	ENSGALG00000028871,ENSGALG00000002313
GO:0030259	lipid glycosylation	biological_process	0.0025481	1	3	662	6	14870	ENSGALG00000003340,ENSGALG00000002651,ENSGALG00000029747
GO:0045118	azole transporter activity	molecular_function	0.0035913	1	3	662	7	14870	ENSGALG00000028871,ENSGALG00000008011,ENSGALG00000002313
GO:1901474	azole transmembrane transporter activity	molecular_function	0.0035913	1	3	662	7	14870	ENSGALG00000002313,ENSGALG00000008011,ENSGALG00000028871
GO:1902533	positive regulation of intracellular signal transduction	biological_process	0.0036234	1	39	662	572	14870	ENSGALG00000009724,ENSGALG00000040224,ENSGALG00000005802,ENSGALG00000031642,ENSGALG00000015216,ENSGALG00000029932,ENSGALG00000012178,ENSGALG00000003103,ENSGALG00000001412,ENSGALG00000008081,ENSGALG00000030407,ENSGALG00000000055,ENSGALG00000024272,ENSGALG00000005772,ENSGALG00000037939,ENSGALG00000049851,ENSGALG00000029402,ENSGALG00000004096,ENSGALG00000001654,ENSGALG00000011104,ENSGALG00000006326,…
GO:0071157	negative regulation of cell cycle arrest	biological_process	0.0038017	1	4	662	14	14870	ENSGALG00000006326,ENSGALG00000010175,ENSGALG00000035576,ENSGALG00000034960
GO:0005861	troponin complex	cellular_component	0.0039607	1	3	662	7	14870	ENSGALG00000001459,ENSGALG00000006572,ENSGALG00000006835
GO:0034394	protein localization to cell surface	biological_process	0.0040626	1	6	662	39	14870	ENSGALG00000010175,ENSGALG00000031440,ENSGALG00000001219,ENSGALG00000006568,ENSGALG00000003126,ENSGALG00000033110
GO:0070528	protein kinase C signaling	biological_process	0.0045309	1	4	662	16	14870	ENSGALG00000032415,ENSGALG00000012178,ENSGALG00000005802,ENSGALG00000037939
GO:0033129	positive regulation of histone phosphorylation	biological_process	0.0047283	1	2	662	3	14870	ENSGALG00000030580,ENSGALG00000035576
GO:0090237	regulation of arachidonic acid secretion	biological_process	0.0049082	1	2	662	3	14870	ENSGALG00000006326,ENSGALG00000015216
GO:0043550	regulation of lipid kinase activity	biological_process	0.0055882	1	6	662	42	14870	ENSGALG00000012178,ENSGALG00000050797,ENSGALG00000008358,ENSGALG00000003663,ENSGALG00000004796,ENSGALG00000008380
GO:0005384	manganese ion transmembrane transporter activity	molecular_function	0.0055929	1	2	662	3	14870	ENSGALG00000005631,ENSGALG00000041533
GO:0031013	troponin I binding	molecular_function	0.0056977	1	2	662	3	14870	ENSGALG00000001459,ENSGALG00000006572
GO:0005290	L-histidine transmembrane transporter activity	molecular_function	0.0061824	1	2	662	3	14870	ENSGALG00000028871,ENSGALG00000002313
GO:1901724	positive regulation of cell proliferation involved in kidney development	biological_process	0.0062979	1	2	662	3	14870	ENSGALG00000030407,ENSGALG00000012178
GO:0090218	positive regulation of lipid kinase activity	biological_process	0.0066797	1	4	662	21	14870	ENSGALG00000012178,ENSGALG00000008358,ENSGALG00000004796,ENSGALG00000008380
GO:1900736	regulation of phospholipase C-activating G-protein coupled receptor signaling pathway	biological_process	0.0066904	1	2	662	3	14870	ENSGALG00000012934,ENSGALG00000040959
GO:0050920	regulation of chemotaxis	biological_process	0.0068042	1	12	662	125	14870	ENSGALG00000036378,ENSGALG00000013615,ENSGALG00000006326,ENSGALG00000001079,ENSGALG00000001654,ENSGALG00000029212,ENSGALG00000032098,ENSGALG00000001412,ENSGALG00000001171,ENSGALG00000000907,ENSGALG00000002523,ENSGALG00000012178
GO:0047288	monosialoganglioside sialyltransferase activity	molecular_function	0.0070697	1	2	662	3	14870	ENSGALG00000029747,ENSGALG00000002651
GO:0005751	mitochondrial respiratory chain complex IV	cellular_component	0.0072691	1	3	662	8	14870	ENSGALG00000053585,ENSGALG00000025999,ENSGALG00000002490
GO:0051098	regulation of binding	biological_process	0.0073048	1	18	662	221	14870	ENSGALG00000036114,ENSGALG00000040224,ENSGALG00000011104,ENSGALG00000035576,ENSGALG00000037935,ENSGALG00000008352,ENSGALG00000000542,ENSGALG00000030904,ENSGALG00000029502,ENSGALG00000035419,ENSGALG00000012178,ENSGALG00000012628,ENSGALG00000032783,ENSGALG00000004796,ENSGALG00000031726,ENSGALG00000043204,ENSGALG00000030907,ENSGALG00000041432
GO:2000573	positive regulation of DNA biosynthetic process	biological_process	0.0075162	1	5	662	30	14870	ENSGALG00000010175,ENSGALG00000012178,ENSGALG00000008812,ENSGALG00000040157,ENSGALG00000000632
GO:0003084	positive regulation of systemic arterial blood pressure	biological_process	0.0076121	1	2	662	4	14870	ENSGALG00000004096,ENSGALG00000000498
GO:0004879	RNA polymerase II transcription factor activity, ligand-activated sequence-specific DNA binding	molecular_function	0.007667	1	5	662	32	14870	ENSGALG00000040730,ENSGALG00000037935,ENSGALG00000003267,ENSGALG00000043727,ENSGALG00000033941
GO:0098531	transcription factor activity, direct ligand regulated sequence-specific DNA binding	molecular_function	0.007667	1	5	662	32	14870	ENSGALG00000037935,ENSGALG00000040730,ENSGALG00000003267,ENSGALG00000043727,ENSGALG00000033941
GO:0061082	myeloid leukocyte cytokine production	biological_process	0.0076973	1	4	662	20	14870	ENSGALG00000005687,ENSGALG00000006326,ENSGALG00000001412,ENSGALG00000010820
GO:0043313	regulation of neutrophil degranulation	biological_process	0.0078566	1	2	662	4	14870	ENSGALG00000015216,ENSGALG00000007511
GO:1902563	regulation of neutrophil activation	biological_process	0.0078566	1	2	662	4	14870	ENSGALG00000015216,ENSGALG00000007511
GO:1990743	protein sialylation	biological_process	0.0078961	1	2	662	3	14870	ENSGALG00000002651,ENSGALG00000029747
GO:0000152	nuclear ubiquitin ligase complex	cellular_component	0.008554	1	6	662	39	14870	ENSGALG00000008254,ENSGALG00000035911,ENSGALG00000049911,ENSGALG00000030118,ENSGALG00000008625,ENSGALG00000000596
GO:2000278	regulation of DNA biosynthetic process	biological_process	0.0094505	1	6	662	44	14870	ENSGALG00000010175,ENSGALG00000005981,ENSGALG00000040157,ENSGALG00000008812,ENSGALG00000012178,ENSGALG00000000632
GO:0035259	glucocorticoid receptor binding	molecular_function	0.0094551	1	3	662	11	14870	ENSGALG00000042739,ENSGALG00000037935,ENSGALG00000043727
GO:0048384	retinoic acid receptor signaling pathway	biological_process	0.0094994	1	4	662	21	14870	ENSGALG00000040730,ENSGALG00000037935,ENSGALG00000006612,ENSGALG00000002301
GO:0015238	drug transmembrane transporter activity	molecular_function	0.010806	1	3	662	10	14870	ENSGALG00000002313,ENSGALG00000028871,ENSGALG00000008011
GO:0050795	regulation of behavior	biological_process	0.011109	1	13	662	149	14870	ENSGALG00000001171,ENSGALG00000000907,ENSGALG00000012178,ENSGALG00000002523,ENSGALG00000036378,ENSGALG00000006326,ENSGALG00000013615,ENSGALG00000001079,ENSGALG00000001412,ENSGALG00000032098,ENSGALG00000003267,ENSGALG00000001654,ENSGALG00000029212
GO:0006868	glutamine transport	biological_process	0.01122	1	2	662	4	14870	ENSGALG00000028871,ENSGALG00000002313
GO:0015186	L-glutamine transmembrane transporter activity	molecular_function	0.01122	1	2	662	4	14870	ENSGALG00000002313,ENSGALG00000028871
GO:0044708	single-organism behavior	biological_process	0.011323	1	20	662	274	14870	ENSGALG00000015967,ENSGALG00000037904,ENSGALG00000003304,ENSGALG00000004096,ENSGALG00000032029,ENSGALG00000042199,ENSGALG00000032415,ENSGALG00000001527,ENSGALG00000038241,ENSGALG00000031000,ENSGALG00000036971,ENSGALG00000006755,ENSGALG00000040959,ENSGALG00000051055,ENSGALG00000003113,ENSGALG00000004420,ENSGALG00000054919,ENSGALG00000005553,ENSGALG00000032610,ENSGALG00000036378
GO:0043410	positive regulation of MAPK cascade	biological_process	0.011379	1	22	662	307	14870	ENSGALG00000026638,ENSGALG00000029402,ENSGALG00000004096,ENSGALG00000008081,ENSGALG00000001412,ENSGALG00000003126,ENSGALG00000004796,ENSGALG00000003103,ENSGALG00000038241,ENSGALG00000000055,ENSGALG00000012178,ENSGALG00000035419,ENSGALG00000042761,ENSGALG00000000907,ENSGALG00000039775,ENSGALG00000028967,ENSGALG00000015216,ENSGALG00000010997,ENSGALG00000040224,ENSGALG00000006326,ENSGALG00000005802,…
GO:0005680	anaphase-promoting complex	cellular_component	0.011408	1	4	662	19	14870	ENSGALG00000008254,ENSGALG00000000596,ENSGALG00000008625,ENSGALG00000049911
GO:0007227	signal transduction downstream of smoothened	biological_process	0.011806	1	2	662	4	14870	ENSGALG00000036114,ENSGALG00000008452
GO:0072110	glomerular mesangial cell proliferation	biological_process	0.011814	1	2	662	4	14870	ENSGALG00000012178,ENSGALG00000030407
GO:0072124	regulation of glomerular mesangial cell proliferation	biological_process	0.011814	1	2	662	4	14870	ENSGALG00000030407,ENSGALG00000012178
GO:0032183	SUMO binding	molecular_function	0.011937	1	3	662	12	14870	ENSGALG00000045534,ENSGALG00000035911,ENSGALG00000012628
GO:0005774	vacuolar membrane	cellular_component	0.012063	1	11	662	118	14870	ENSGALG00000000606,ENSGALG00000003217,ENSGALG00000013462,ENSGALG00000011436,ENSGALG00000013872,ENSGALG00000006027,ENSGALG00000041533,ENSGALG00000002131,ENSGALG00000016615,ENSGALG00000002237,ENSGALG00000005631
GO:0071421	manganese ion transmembrane transport	biological_process	0.012124	1	2	662	4	14870	ENSGALG00000005631,ENSGALG00000041533
GO:0015817	histidine transport	biological_process	0.012421	1	2	662	4	14870	ENSGALG00000028871,ENSGALG00000002313
GO:0089709	L-histidine transmembrane transport	biological_process	0.012421	1	2	662	4	14870	ENSGALG00000002313,ENSGALG00000028871
GO:1902024	L-histidine transport	biological_process	0.012421	1	2	662	4	14870	ENSGALG00000028871,ENSGALG00000002313
GO:0003257	positive regulation of transcription from RNA polymerase II promoter involved in myocardial precursor cell differentiation	biological_process	0.012722	1	2	662	4	14870	ENSGALG00000032029,ENSGALG00000009724
GO:0072675	osteoclast fusion	biological_process	0.012858	1	2	662	5	14870	ENSGALG00000033520,ENSGALG00000037522
GO:0050900	leukocyte migration	biological_process	0.013223	1	15	662	178	14870	ENSGALG00000030932,ENSGALG00000000907,ENSGALG00000015216,ENSGALG00000012178,ENSGALG00000010820,ENSGALG00000002523,ENSGALG00000006326,ENSGALG00000013615,ENSGALG00000005631,ENSGALG00000028341,ENSGALG00000007511,ENSGALG00000032098,ENSGALG00000004796,ENSGALG00000029212,ENSGALG00000001654
GO:0042789	mRNA transcription from RNA polymerase II promoter	biological_process	0.013257	1	3	662	11	14870	ENSGALG00000012135,ENSGALG00000003267,ENSGALG00000032029
GO:0002281	macrophage activation involved in immune response	biological_process	0.013263	1	2	662	5	14870	ENSGALG00000037522,ENSGALG00000015216
GO:2000008	regulation of protein localization to cell surface	biological_process	0.013338	1	4	662	23	14870	ENSGALG00000010175,ENSGALG00000033110,ENSGALG00000006568,ENSGALG00000003126
GO:0034979	NAD-dependent protein deacetylase activity	molecular_function	0.013719	1	3	662	12	14870	ENSGALG00000007244,ENSGALG00000039710,ENSGALG00000012692
GO:0036336	dendritic cell migration	biological_process	0.013722	1	3	662	12	14870	ENSGALG00000001654,ENSGALG00000004796,ENSGALG00000005631
GO:0018108	peptidyl-tyrosine phosphorylation	biological_process	0.014402	1	17	662	231	14870	ENSGALG00000005802,ENSGALG00000006326,ENSGALG00000007511,ENSGALG00000009724,ENSGALG00000008537,ENSGALG00000015216,ENSGALG00000027786,ENSGALG00000037901,ENSGALG00000012178,ENSGALG00000030407,ENSGALG00000026428,ENSGALG00000003103,ENSGALG00000003126,ENSGALG00000005769,ENSGALG00000033510,ENSGALG00000030907,ENSGALG00000008073
GO:0044437	vacuolar part	cellular_component	0.014405	1	11	662	121	14870	ENSGALG00000002237,ENSGALG00000005631,ENSGALG00000002131,ENSGALG00000016615,ENSGALG00000013872,ENSGALG00000006027,ENSGALG00000011436,ENSGALG00000041533,ENSGALG00000003217,ENSGALG00000000606,ENSGALG00000013462
GO:0000820	regulation of glutamine family amino acid metabolic process	biological_process	0.014489	1	2	662	5	14870	ENSGALG00000001812,ENSGALG00000007244
GO:0051347	positive regulation of transferase activity	biological_process	0.014544	1	25	662	374	14870	ENSGALG00000010175,ENSGALG00000042761,ENSGALG00000012178,ENSGALG00000008812,ENSGALG00000015216,ENSGALG00000039775,ENSGALG00000000907,ENSGALG00000006326,ENSGALG00000011104,ENSGALG00000008380,ENSGALG00000008358,ENSGALG00000040224,ENSGALG00000009724,ENSGALG00000030775,ENSGALG00000041432,ENSGALG00000029402,ENSGALG00000033510,ENSGALG00000040157,ENSGALG00000000632,ENSGALG00000031726,ENSGALG00000000055,…
GO:0007097	nuclear migration	biological_process	0.014594	1	3	662	14	14870	ENSGALG00000004796,ENSGALG00000002527,ENSGALG00000023626
GO:0040023	establishment of nucleus localization	biological_process	0.014594	1	3	662	14	14870	ENSGALG00000002527,ENSGALG00000023626,ENSGALG00000004796
GO:0090484	drug transporter activity	molecular_function	0.014726	1	3	662	11	14870	ENSGALG00000002313,ENSGALG00000008011,ENSGALG00000028871
GO:0065009	regulation of molecular function	biological_process	0.01559	1	93	662	1749	14870	ENSGALG00000003113,ENSGALG00000002053,ENSGALG00000051055,ENSGALG00000006572,ENSGALG00000042739,ENSGALG00000007373,ENSGALG00000030255,ENSGALG00000050508,ENSGALG00000035419,ENSGALG00000042761,ENSGALG00000000740,ENSGALG00000008380,ENSGALG00000044406,ENSGALG00000011104,ENSGALG00000006326,ENSGALG00000011651,ENSGALG00000030775,ENSGALG00000036114,ENSGALG00000003492,ENSGALG00000046226,ENSGALG00000033510,…
GO:0009240	isopentenyl diphosphate biosynthetic process	biological_process	0.015723	1	2	662	4	14870	ENSGALG00000006723,ENSGALG00000046656
GO:0046490	isopentenyl diphosphate metabolic process	biological_process	0.015723	1	2	662	4	14870	ENSGALG00000046656,ENSGALG00000006723
GO:0030578	PML body organization	biological_process	0.015921	1	2	662	5	14870	ENSGALG00000045534,ENSGALG00000012628
GO:0015030	Cajal body	cellular_component	0.016122	1	4	662	21	14870	ENSGALG00000012628,ENSGALG00000006806,ENSGALG00000041124,ENSGALG00000002127
GO:0018212	peptidyl-tyrosine modification	biological_process	0.016149	1	17	662	234	14870	ENSGALG00000005802,ENSGALG00000006326,ENSGALG00000009724,ENSGALG00000007511,ENSGALG00000008537,ENSGALG00000015216,ENSGALG00000012178,ENSGALG00000027786,ENSGALG00000037901,ENSGALG00000030407,ENSGALG00000003103,ENSGALG00000026428,ENSGALG00000003126,ENSGALG00000033510,ENSGALG00000005769,ENSGALG00000030907,ENSGALG00000008073
GO:0004714	transmembrane receptor protein tyrosine kinase activity	molecular_function	0.016151	1	6	662	55	14870	ENSGALG00000003103,ENSGALG00000037901,ENSGALG00000003126,ENSGALG00000008537,ENSGALG00000033510,ENSGALG00000005802
GO:0006954	inflammatory response	biological_process	0.01627	1	21	662	283	14870	ENSGALG00000005503,ENSGALG00000000616,ENSGALG00000006326,ENSGALG00000002234,ENSGALG00000010915,ENSGALG00000003267,ENSGALG00000001654,ENSGALG00000016507,ENSGALG00000000907,ENSGALG00000008267,ENSGALG00000037522,ENSGALG00000015216,ENSGALG00000002247,ENSGALG00000027786,ENSGALG00000029768,ENSGALG00000005687,ENSGALG00000008166,ENSGALG00000001412,ENSGALG00000001314,ENSGALG00000004096,ENSGALG00000013872
GO:0070374	positive regulation of ERK1 and ERK2 cascade	biological_process	0.016527	1	11	662	121	14870	ENSGALG00000006326,ENSGALG00000005802,ENSGALG00000011104,ENSGALG00000001412,ENSGALG00000040224,ENSGALG00000003126,ENSGALG00000004096,ENSGALG00000012178,ENSGALG00000000907,ENSGALG00000028967,ENSGALG00000039775
GO:0008235	metalloexopeptidase activity	molecular_function	0.016594	1	6	662	50	14870	ENSGALG00000031332,ENSGALG00000040796,ENSGALG00000000498,ENSGALG00000043036,ENSGALG00000040759,ENSGALG00000030254
GO:0019062	virion attachment to host cell	biological_process	0.016735	1	2	662	5	14870	ENSGALG00000039196,ENSGALG00000010175
GO:0044650	adhesion of symbiont to host cell	biological_process	0.016735	1	2	662	5	14870	ENSGALG00000039196,ENSGALG00000010175
GO:0005773	vacuole	cellular_component	0.01679	1	21	662	291	14870	ENSGALG00000013872,ENSGALG00000010820,ENSGALG00000006027,ENSGALG00000041533,ENSGALG00000003217,ENSGALG00000013773,ENSGALG00000013462,ENSGALG00000002237,ENSGALG00000004796,ENSGALG00000005631,ENSGALG00000003103,ENSGALG00000000498,ENSGALG00000036876,ENSGALG00000011436,ENSGALG00000038636,ENSGALG00000000419,ENSGALG00000000775,ENSGALG00000000606,ENSGALG00000002131,ENSGALG00000002234,ENSGALG00000016615
GO:0015180	L-alanine transmembrane transporter activity	molecular_function	0.017058	1	2	662	5	14870	ENSGALG00000002313,ENSGALG00000028871
GO:0015808	L-alanine transport	biological_process	0.017058	1	2	662	5	14870	ENSGALG00000028871,ENSGALG00000002313
GO:0022858	alanine transmembrane transporter activity	molecular_function	0.017058	1	2	662	5	14870	ENSGALG00000002313,ENSGALG00000028871
GO:1903727	positive regulation of phospholipid metabolic process	biological_process	0.017075	1	4	662	27	14870	ENSGALG00000004796,ENSGALG00000008358,ENSGALG00000012178,ENSGALG00000008380
GO:0060231	mesenchymal to epithelial transition	biological_process	0.017157	1	3	662	12	14870	ENSGALG00000026276,ENSGALG00000036114,ENSGALG00000009724
GO:0016853	isomerase activity	molecular_function	0.01738	1	11	662	115	14870	ENSGALG00000006723,ENSGALG00000034630,ENSGALG00000006198,ENSGALG00000006326,ENSGALG00000013828,ENSGALG00000029296,ENSGALG00000004047,ENSGALG00000001714,ENSGALG00000029572,ENSGALG00000003922,ENSGALG00000025764
GO:1903307	positive regulation of regulated secretory pathway	biological_process	0.017676	1	3	662	13	14870	ENSGALG00000015216,ENSGALG00000007511,ENSGALG00000002234
GO:0019199	transmembrane receptor protein kinase activity	molecular_function	0.017698	1	7	662	71	14870	ENSGALG00000005802,ENSGALG00000033510,ENSGALG00000008537,ENSGALG00000037901,ENSGALG00000003126,ENSGALG00000036836,ENSGALG00000003103
GO:0045117	azole transport	biological_process	0.017964	1	3	662	13	14870	ENSGALG00000028871,ENSGALG00000008011,ENSGALG00000002313
GO:0090193	positive regulation of glomerulus development	biological_process	0.018236	1	2	662	5	14870	ENSGALG00000030407,ENSGALG00000012178
GO:0042974	retinoic acid receptor binding	molecular_function	0.018272	1	3	662	14	14870	ENSGALG00000006612,ENSGALG00000002301,ENSGALG00000042739
GO:0042765	GPI-anchor transamidase complex	cellular_component	0.018496	1	2	662	5	14870	ENSGALG00000054307,ENSGALG00000001219
GO:0072674	multinuclear osteoclast differentiation	biological_process	0.018671	1	2	662	6	14870	ENSGALG00000037522,ENSGALG00000033520
GO:0043312	neutrophil degranulation	biological_process	0.01883	1	2	662	6	14870	ENSGALG00000007511,ENSGALG00000015216
GO:0050730	regulation of peptidyl-tyrosine phosphorylation	biological_process	0.018908	1	12	662	146	14870	ENSGALG00000008073,ENSGALG00000012178,ENSGALG00000027786,ENSGALG00000015216,ENSGALG00000030907,ENSGALG00000033510,ENSGALG00000003126,ENSGALG00000026428,ENSGALG00000007511,ENSGALG00000009724,ENSGALG00000006326,ENSGALG00000030407
GO:0045834	positive regulation of lipid metabolic process	biological_process	0.018983	1	8	662	81	14870	ENSGALG00000046226,ENSGALG00000012178,ENSGALG00000034960,ENSGALG00000008380,ENSGALG00000008358,ENSGALG00000041078,ENSGALG00000004796,ENSGALG00000007244
GO:0051131	chaperone-mediated protein complex assembly	biological_process	0.019699	1	3	662	12	14870	ENSGALG00000038129,ENSGALG00000041432,ENSGALG00000010175
GO:0034481	chondroitin sulfotransferase activity	molecular_function	0.019909	1	2	662	5	14870	ENSGALG00000029632,ENSGALG00000024056
GO:0005113	patched binding	molecular_function	0.020429	1	2	662	5	14870	ENSGALG00000031707,ENSGALG00000036114
GO:1901228	positive regulation of transcription from RNA polymerase II promoter involved in heart development	biological_process	0.020458	1	2	662	5	14870	ENSGALG00000032029,ENSGALG00000009724
GO:0019388	galactose catabolic process	biological_process	0.020458	1	2	662	5	14870	ENSGALG00000004047,ENSGALG00000013828
GO:0033499	galactose catabolic process via UDP-galactose	biological_process	0.020458	1	2	662	5	14870	ENSGALG00000004047,ENSGALG00000013828
GO:0070741	response to interleukin-6	biological_process	0.02065	1	3	662	15	14870	ENSGALG00000030407,ENSGALG00000003267,ENSGALG00000037522
GO:0071354	cellular response to interleukin-6	biological_process	0.02065	1	3	662	15	14870	ENSGALG00000003267,ENSGALG00000037522,ENSGALG00000030407
GO:0005764	lysosome	cellular_component	0.020747	1	17	662	223	14870	ENSGALG00000000498,ENSGALG00000005631,ENSGALG00000002237,ENSGALG00000013773,ENSGALG00000003217,ENSGALG00000041533,ENSGALG00000010820,ENSGALG00000013872,ENSGALG00000006027,ENSGALG00000016615,ENSGALG00000002131,ENSGALG00000002234,ENSGALG00000000606,ENSGALG00000000775,ENSGALG00000000419,ENSGALG00000038636,ENSGALG00000011436
GO:0001945	lymph vessel development	biological_process	0.02119	1	3	662	16	14870	ENSGALG00000005802,ENSGALG00000043036,ENSGALG00000015216
GO:0003916	DNA topoisomerase activity	molecular_function	0.021249	1	2	662	6	14870	ENSGALG00000003922,ENSGALG00000029572
GO:0036314	response to sterol	biological_process	0.02125	1	3	662	15	14870	ENSGALG00000033941,ENSGALG00000036114,ENSGALG00000046656
GO:0000323	lytic vacuole	cellular_component	0.021365	1	17	662	224	14870	ENSGALG00000000419,ENSGALG00000000775,ENSGALG00000000606,ENSGALG00000038636,ENSGALG00000011436,ENSGALG00000016615,ENSGALG00000002131,ENSGALG00000002234,ENSGALG00000003217,ENSGALG00000013773,ENSGALG00000041533,ENSGALG00000013872,ENSGALG00000006027,ENSGALG00000010820,ENSGALG00000000498,ENSGALG00000005631,ENSGALG00000002237
GO:1903725	regulation of phospholipid metabolic process	biological_process	0.021449	1	6	662	55	14870	ENSGALG00000008358,ENSGALG00000050797,ENSGALG00000012178,ENSGALG00000004796,ENSGALG00000046226,ENSGALG00000008380
GO:0071635	negative regulation of transforming growth factor beta production	biological_process	0.021605	1	2	662	6	14870	ENSGALG00000010175,ENSGALG00000008341
GO:0032303	regulation of icosanoid secretion	biological_process	0.021837	1	2	662	6	14870	ENSGALG00000015216,ENSGALG00000006326
GO:0010172	embryonic body morphogenesis	biological_process	0.021933	1	2	662	7	14870	ENSGALG00000035419,ENSGALG00000008452
GO:0030595	leukocyte chemotaxis	biological_process	0.022113	1	11	662	120	14870	ENSGALG00000000907,ENSGALG00000015216,ENSGALG00000012178,ENSGALG00000010820,ENSGALG00000002523,ENSGALG00000006326,ENSGALG00000013615,ENSGALG00000005631,ENSGALG00000007511,ENSGALG00000001654,ENSGALG00000029212
GO:0072540	T-helper 17 cell lineage commitment	biological_process	0.02212	1	2	662	5	14870	ENSGALG00000010915,ENSGALG00000003267
GO:0050922	negative regulation of chemotaxis	biological_process	0.022136	1	5	662	39	14870	ENSGALG00000001171,ENSGALG00000006326,ENSGALG00000029212,ENSGALG00000001412,ENSGALG00000001079
GO:0032102	negative regulation of response to external stimulus	biological_process	0.022326	1	16	662	216	14870	ENSGALG00000001654,ENSGALG00000029212,ENSGALG00000001079,ENSGALG00000006326,ENSGALG00000011104,ENSGALG00000005503,ENSGALG00000042761,ENSGALG00000027786,ENSGALG00000012178,ENSGALG00000001171,ENSGALG00000016507,ENSGALG00000001412,ENSGALG00000001727,ENSGALG00000005687,ENSGALG00000038241,ENSGALG00000004096
GO:0002199	zona pellucida receptor complex	cellular_component	0.022477	1	2	662	5	14870	ENSGALG00000015821,ENSGALG00000008812
GO:0042975	peroxisome proliferator activated receptor binding	molecular_function	0.022619	1	2	662	6	14870	ENSGALG00000042739,ENSGALG00000006612
GO:0042256	mature ribosome assembly	biological_process	0.022771	1	2	662	5	14870	ENSGALG00000010360,ENSGALG00000001654
GO:0072109	glomerular mesangium development	biological_process	0.023318	1	2	662	6	14870	ENSGALG00000030407,ENSGALG00000012178
GO:0005769	early endosome	cellular_component	0.023801	1	13	662	171	14870	ENSGALG00000005772,ENSGALG00000002237,ENSGALG00000006568,ENSGALG00000005659,ENSGALG00000006161,ENSGALG00000003217,ENSGALG00000041153,ENSGALG00000003712,ENSGALG00000012300,ENSGALG00000036876,ENSGALG00000008073,ENSGALG00000041533,ENSGALG00000030904
GO:0009891	positive regulation of biosynthetic process	biological_process	0.024138	1	73	662	1342	14870	ENSGALG00000003304,ENSGALG00000046226,ENSGALG00000043204,ENSGALG00000036452,ENSGALG00000030907,ENSGALG00000031726,ENSGALG00000000632,ENSGALG00000004249,ENSGALG00000006612,ENSGALG00000003922,ENSGALG00000040157,ENSGALG00000006688,ENSGALG00000030580,ENSGALG00000040730,ENSGALG00000000678,ENSGALG00000006806,ENSGALG00000003126,ENSGALG00000042122,ENSGALG00000028871,ENSGALG00000050508,ENSGALG00000035419,…
GO:0032677	regulation of interleukin-8 production	biological_process	0.024265	1	4	662	24	14870	ENSGALG00000013348,ENSGALG00000015216,ENSGALG00000040224,ENSGALG00000005981
GO:0016863	intramolecular oxidoreductase activity, transposing C=C bonds	molecular_function	0.024319	1	2	662	5	14870	ENSGALG00000006326,ENSGALG00000006723
GO:0090184	positive regulation of kidney development	biological_process	0.024385	1	4	662	24	14870	ENSGALG00000009724,ENSGALG00000036114,ENSGALG00000012178,ENSGALG00000030407
GO:0001816	cytokine production	biological_process	0.024469	1	24	662	366	14870	ENSGALG00000001412,ENSGALG00000013348,ENSGALG00000012135,ENSGALG00000005687,ENSGALG00000037939,ENSGALG00000030407,ENSGALG00000010820,ENSGALG00000039710,ENSGALG00000013872,ENSGALG00000003217,ENSGALG00000005981,ENSGALG00000004096,ENSGALG00000040224,ENSGALG00000001654,ENSGALG00000008341,ENSGALG00000006326,ENSGALG00000037935,ENSGALG00000005802,ENSGALG00000042761,ENSGALG00000000907,ENSGALG00000008267,…
GO:0016810	hydrolase activity, acting on carbon-nitrogen (but not peptide) bonds	molecular_function	0.024538	1	9	662	96	14870	ENSGALG00000012692,ENSGALG00000034009,ENSGALG00000050669,ENSGALG00000000109,ENSGALG00000029212,ENSGALG00000007244,ENSGALG00000034344,ENSGALG00000039710,ENSGALG00000010490
GO:0032182	ubiquitin-like protein binding	molecular_function	0.024674	1	9	662	99	14870	ENSGALG00000005205,ENSGALG00000013348,ENSGALG00000033705,ENSGALG00000012628,ENSGALG00000001394,ENSGALG00000035911,ENSGALG00000006385,ENSGALG00000045534,ENSGALG00000003922
GO:0045277	respiratory chain complex IV	cellular_component	0.024914	1	3	662	12	14870	ENSGALG00000002490,ENSGALG00000053585,ENSGALG00000025999
GO:0042327	positive regulation of phosphorylation	biological_process	0.025951	1	37	662	621	14870	ENSGALG00000015216,ENSGALG00000034960,ENSGALG00000012178,ENSGALG00000031642,ENSGALG00000035576,ENSGALG00000000977,ENSGALG00000005802,ENSGALG00000009724,ENSGALG00000008358,ENSGALG00000040224,ENSGALG00000004096,ENSGALG00000029402,ENSGALG00000005981,ENSGALG00000000055,ENSGALG00000030407,ENSGALG00000003103,ENSGALG00000001412,ENSGALG00000008081,ENSGALG00000010997,ENSGALG00000010175,ENSGALG00000039775,…
GO:0031328	positive regulation of cellular biosynthetic process	biological_process	0.026121	1	72	662	1327	14870	ENSGALG00000016058,ENSGALG00000005757,ENSGALG00000010360,ENSGALG00000010175,ENSGALG00000000907,ENSGALG00000039775,ENSGALG00000045534,ENSGALG00000003217,ENSGALG00000043727,ENSGALG00000039878,ENSGALG00000043372,ENSGALG00000031642,ENSGALG00000009724,ENSGALG00000040224,ENSGALG00000003267,ENSGALG00000011570,ENSGALG00000003221,ENSGALG00000034960,ENSGALG00000010868,ENSGALG00000034737,ENSGALG00000015821,…
GO:0051019	mitogen-activated protein kinase binding	molecular_function	0.026327	1	3	662	16	14870	ENSGALG00000036452,ENSGALG00000000498,ENSGALG00000035610
GO:0045410	positive regulation of interleukin-6 biosynthetic process	biological_process	0.026409	1	2	662	6	14870	ENSGALG00000015216,ENSGALG00000040224
GO:0043299	leukocyte degranulation	biological_process	0.026505	1	4	662	28	14870	ENSGALG00000015216,ENSGALG00000007511,ENSGALG00000010820,ENSGALG00000002234
GO:0043552	positive regulation of phosphatidylinositol 3-kinase activity	biological_process	0.026711	1	3	662	18	14870	ENSGALG00000004796,ENSGALG00000012178,ENSGALG00000008358
GO:0035176	social behavior	biological_process	0.026784	1	4	662	28	14870	ENSGALG00000040959,ENSGALG00000037904,ENSGALG00000051055,ENSGALG00000005553
GO:0051703	intraspecies interaction between organisms	biological_process	0.026784	1	4	662	28	14870	ENSGALG00000040959,ENSGALG00000037904,ENSGALG00000051055,ENSGALG00000005553
GO:0048015	phosphatidylinositol-mediated signaling	biological_process	0.027005	1	9	662	107	14870	ENSGALG00000012178,ENSGALG00000030907,ENSGALG00000033510,ENSGALG00000008081,ENSGALG00000054919,ENSGALG00000003126,ENSGALG00000001654,ENSGALG00000005802,ENSGALG00000016615
GO:0021910	smoothened signaling pathway involved in ventral spinal cord patterning	biological_process	0.027083	1	2	662	7	14870	ENSGALG00000008452,ENSGALG00000036114
GO:0003836	beta-galactoside (CMP) alpha-2,3-sialyltransferase activity	molecular_function	0.027569	1	2	662	6	14870	ENSGALG00000029747,ENSGALG00000002651
GO:0070372	regulation of ERK1 and ERK2 cascade	biological_process	0.0277	1	13	662	165	14870	ENSGALG00000003126,ENSGALG00000040224,ENSGALG00000001412,ENSGALG00000006326,ENSGALG00000011104,ENSGALG00000005802,ENSGALG00000012178,ENSGALG00000039775,ENSGALG00000015216,ENSGALG00000028967,ENSGALG00000000907,ENSGALG00000003712,ENSGALG00000004096
GO:0050433	regulation of catecholamine secretion	biological_process	0.027779	1	4	662	26	14870	ENSGALG00000004096,ENSGALG00000038241,ENSGALG00000026033,ENSGALG00000010820
GO:0048521	negative regulation of behavior	biological_process	0.027918	1	5	662	41	14870	ENSGALG00000001412,ENSGALG00000029212,ENSGALG00000001079,ENSGALG00000006326,ENSGALG00000001171
GO:1901028	regulation of mitochondrial outer membrane permeabilization involved in apoptotic signaling pathway	biological_process	0.027987	1	2	662	6	14870	ENSGALG00000042761,ENSGALG00000005772
GO:0005138	interleukin-6 receptor binding	molecular_function	0.028059	1	2	662	6	14870	ENSGALG00000010915,ENSGALG00000030407
GO:0060534	trachea cartilage development	biological_process	0.028439	1	2	662	6	14870	ENSGALG00000037935,ENSGALG00000032029
GO:0044093	positive regulation of molecular function	biological_process	0.028604	1	56	662	1027	14870	ENSGALG00000041432,ENSGALG00000004323,ENSGALG00000032029,ENSGALG00000029402,ENSGALG00000002831,ENSGALG00000002856,ENSGALG00000005772,ENSGALG00000000055,ENSGALG00000008081,ENSGALG00000032469,ENSGALG00000003103,ENSGALG00000003712,ENSGALG00000029502,ENSGALG00000008812,ENSGALG00000043576,ENSGALG00000012178,ENSGALG00000015216,ENSGALG00000030904,ENSGALG00000005553,ENSGALG00000037935,ENSGALG00000031216,…
GO:0032008	positive regulation of TOR signaling	biological_process	0.028846	1	4	662	27	14870	ENSGALG00000013872,ENSGALG00000000419,ENSGALG00000000055,ENSGALG00000053058
GO:0002295	T-helper cell lineage commitment	biological_process	0.028931	1	2	662	6	14870	ENSGALG00000010915,ENSGALG00000003267
GO:0043373	CD4-positive, alpha-beta T cell lineage commitment	biological_process	0.028931	1	2	662	6	14870	ENSGALG00000010915,ENSGALG00000003267
GO:0010008	endosome membrane	cellular_component	0.029009	1	13	662	170	14870	ENSGALG00000041797,ENSGALG00000033520,ENSGALG00000026428,ENSGALG00000006161,ENSGALG00000042071,ENSGALG00000005772,ENSGALG00000000055,ENSGALG00000011436,ENSGALG00000041533,ENSGALG00000000606,ENSGALG00000003217,ENSGALG00000000419,ENSGALG00000053058
GO:0006265	DNA topological change	biological_process	0.029062	1	2	662	7	14870	ENSGALG00000003922,ENSGALG00000029572
GO:0002283	neutrophil activation involved in immune response	biological_process	0.029196	1	2	662	7	14870	ENSGALG00000015216,ENSGALG00000007511
GO:0006921	cellular component disassembly involved in execution phase of apoptosis	biological_process	0.029255	1	3	662	15	14870	ENSGALG00000003922,ENSGALG00000005772,ENSGALG00000036452
GO:0009299	mRNA transcription	biological_process	0.029415	1	3	662	15	14870	ENSGALG00000012135,ENSGALG00000003267,ENSGALG00000032029
GO:0048017	inositol lipid-mediated signaling	biological_process	0.029503	1	9	662	109	14870	ENSGALG00000005802,ENSGALG00000016615,ENSGALG00000008081,ENSGALG00000001654,ENSGALG00000054919,ENSGALG00000003126,ENSGALG00000033510,ENSGALG00000030907,ENSGALG00000012178
GO:0032930	positive regulation of superoxide anion generation	biological_process	0.029867	1	2	662	7	14870	ENSGALG00000015216,ENSGALG00000007511
GO:0034098	VCP-NPL4-UFD1 AAA ATPase complex	cellular_component	0.029917	1	2	662	7	14870	ENSGALG00000006385,ENSGALG00000033705
GO:0070006	metalloaminopeptidase activity	molecular_function	0.029934	1	3	662	18	14870	ENSGALG00000031332,ENSGALG00000040796,ENSGALG00000030254
GO:0043408	regulation of MAPK cascade	biological_process	0.029968	1	28	662	448	14870	ENSGALG00000051055,ENSGALG00000003712,ENSGALG00000010997,ENSGALG00000003113,ENSGALG00000042761,ENSGALG00000035419,ENSGALG00000012178,ENSGALG00000039775,ENSGALG00000015216,ENSGALG00000028967,ENSGALG00000000907,ENSGALG00000006326,ENSGALG00000011104,ENSGALG00000005802,ENSGALG00000040224,ENSGALG00000026638,ENSGALG00000005981,ENSGALG00000036452,ENSGALG00000004096,ENSGALG00000029402,ENSGALG00000008073,…
GO:0043497	regulation of protein heterodimerization activity	biological_process	0.030006	1	2	662	8	14870	ENSGALG00000004796,ENSGALG00000035419
GO:0055003	cardiac myofibril assembly	biological_process	0.030216	1	3	662	18	14870	ENSGALG00000000164,ENSGALG00000032029,ENSGALG00000004582
GO:0007229	integrin-mediated signaling pathway	biological_process	0.0308	1	6	662	58	14870	ENSGALG00000048236,ENSGALG00000031642,ENSGALG00000007511,ENSGALG00000028341,ENSGALG00000015216,ENSGALG00000001412
GO:0033559	unsaturated fatty acid metabolic process	biological_process	0.030808	1	5	662	40	14870	ENSGALG00000047199,ENSGALG00000001314,ENSGALG00000015216,ENSGALG00000006326,ENSGALG00000009988
GO:1900262	regulation of DNA-directed DNA polymerase activity	biological_process	0.030839	1	2	662	6	14870	ENSGALG00000040157,ENSGALG00000000632
GO:1900264	positive regulation of DNA-directed DNA polymerase activity	biological_process	0.030839	1	2	662	6	14870	ENSGALG00000000632,ENSGALG00000040157
GO:0006521	regulation of cellular amino acid metabolic process	biological_process	0.03113	1	2	662	7	14870	ENSGALG00000001812,ENSGALG00000007244
GO:0006012	galactose metabolic process	biological_process	0.031398	1	2	662	6	14870	ENSGALG00000004047,ENSGALG00000013828
GO:0035967	cellular response to topologically incorrect protein	biological_process	0.031544	1	7	662	68	14870	ENSGALG00000011332,ENSGALG00000041432,ENSGALG00000036452,ENSGALG00000005772,ENSGALG00000033705,ENSGALG00000002523,ENSGALG00000012135
GO:0019903	protein phosphatase binding	molecular_function	0.031581	1	7	662	77	14870	ENSGALG00000003267,ENSGALG00000003492,ENSGALG00000000596,ENSGALG00000037480,ENSGALG00000003594,ENSGALG00000005802,ENSGALG00000013462
GO:0010758	regulation of macrophage chemotaxis	biological_process	0.031836	1	3	662	15	14870	ENSGALG00000000907,ENSGALG00000006326,ENSGALG00000013615
GO:0051969	regulation of transmission of nerve impulse	biological_process	0.032194	1	2	662	7	14870	ENSGALG00000038241,ENSGALG00000036971
GO:0097061	dendritic spine organization	biological_process	0.032812	1	4	662	33	14870	ENSGALG00000004796,ENSGALG00000004096,ENSGALG00000008537,ENSGALG00000005553
GO:0044432	endoplasmic reticulum part	cellular_component	0.032814	1	28	662	439	14870	ENSGALG00000012769,ENSGALG00000010174,ENSGALG00000012530,ENSGALG00000002053,ENSGALG00000009988,ENSGALG00000004325,ENSGALG00000006385,ENSGALG00000006207,ENSGALG00000001219,ENSGALG00000008623,ENSGALG00000012611,ENSGALG00000016880,ENSGALG00000012903,ENSGALG00000041528,ENSGALG00000034967,ENSGALG00000013462,ENSGALG00000001945,ENSGALG00000046896,ENSGALG00000033520,ENSGALG00000033705,ENSGALG00000011518,…
GO:0006636	unsaturated fatty acid biosynthetic process	biological_process	0.033095	1	4	662	28	14870	ENSGALG00000015216,ENSGALG00000001314,ENSGALG00000009988,ENSGALG00000006326
GO:0021551	central nervous system morphogenesis	biological_process	0.033297	1	1	662	1	14870	ENSGALG00000003126
GO:0008446	GDP-mannose 4,6-dehydratase activity	molecular_function	0.033297	1	1	662	1	14870	ENSGALG00000033170
GO:1900276	regulation of proteinase activated receptor activity	biological_process	0.033297	1	1	662	1	14870	ENSGALG00000012934
GO:1900737	negative regulation of phospholipase C-activating G-protein coupled receptor signaling pathway	biological_process	0.033297	1	1	662	1	14870	ENSGALG00000012934
GO:0014813	skeletal muscle satellite cell commitment	biological_process	0.033297	1	1	662	1	14870	ENSGALG00000043204
GO:0043988	histone H3-S28 phosphorylation	biological_process	0.033297	1	1	662	1	14870	ENSGALG00000030580
GO:0043990	histone H2A-S1 phosphorylation	biological_process	0.033297	1	1	662	1	14870	ENSGALG00000030580
GO:0015087	cobalt ion transmembrane transporter activity	molecular_function	0.033297	1	1	662	1	14870	ENSGALG00000041533
GO:0015094	lead ion transmembrane transporter activity	molecular_function	0.033297	1	1	662	1	14870	ENSGALG00000041533
GO:0015099	nickel cation transmembrane transporter activity	molecular_function	0.033297	1	1	662	1	14870	ENSGALG00000041533
GO:0015675	nickel cation transport	biological_process	0.033297	1	1	662	1	14870	ENSGALG00000041533
GO:0015692	lead ion transport	biological_process	0.033297	1	1	662	1	14870	ENSGALG00000041533
GO:0016964	alpha-2 macroglobulin receptor activity	molecular_function	0.033297	1	1	662	1	14870	ENSGALG00000030904
GO:0033212	iron assimilation	biological_process	0.033297	1	1	662	1	14870	ENSGALG00000041533
GO:0035444	nickel cation transmembrane transport	biological_process	0.033297	1	1	662	1	14870	ENSGALG00000041533
GO:0046870	cadmium ion binding	molecular_function	0.033297	1	1	662	1	14870	ENSGALG00000041533
GO:0016170	interleukin-15 receptor binding	molecular_function	0.033297	1	1	662	1	14870	ENSGALG00000015216
GO:0032672	regulation of interleukin-3 production	biological_process	0.033297	1	1	662	1	14870	ENSGALG00000015216
GO:0032752	positive regulation of interleukin-3 production	biological_process	0.033297	1	1	662	1	14870	ENSGALG00000015216
GO:0042223	interleukin-3 biosynthetic process	biological_process	0.033297	1	1	662	1	14870	ENSGALG00000015216
GO:0042253	granulocyte macrophage colony-stimulating factor biosynthetic process	biological_process	0.033297	1	1	662	1	14870	ENSGALG00000015216
GO:0045399	regulation of interleukin-3 biosynthetic process	biological_process	0.033297	1	1	662	1	14870	ENSGALG00000015216
GO:0045401	positive regulation of interleukin-3 biosynthetic process	biological_process	0.033297	1	1	662	1	14870	ENSGALG00000015216
GO:0045423	regulation of granulocyte macrophage colony-stimulating factor biosynthetic process	biological_process	0.033297	1	1	662	1	14870	ENSGALG00000015216
GO:0045425	positive regulation of granulocyte macrophage colony-stimulating factor biosynthetic process	biological_process	0.033297	1	1	662	1	14870	ENSGALG00000015216
GO:0071226	cellular response to molecule of fungal origin	biological_process	0.033297	1	1	662	1	14870	ENSGALG00000015216
GO:0014731	spectrin-associated cytoskeleton	cellular_component	0.033298	1	1	662	1	14870	ENSGALG00000003594
GO:0034203	glycolipid translocation	biological_process	0.033298	1	1	662	1	14870	ENSGALG00000001945
GO:0036328	VEGF-C-activated receptor activity	molecular_function	0.033301	1	1	662	1	14870	ENSGALG00000005802
GO:0071105	response to interleukin-11	biological_process	0.033366	1	1	662	1	14870	ENSGALG00000037522
GO:0071348	cellular response to interleukin-11	biological_process	0.033366	1	1	662	1	14870	ENSGALG00000037522
GO:0036499	PERK-mediated unfolded protein response	biological_process	0.033372	1	2	662	7	14870	ENSGALG00000012135,ENSGALG00000005772
GO:0001982	baroreceptor response to decreased systemic arterial blood pressure	biological_process	0.033435	1	1	662	1	14870	ENSGALG00000004096
GO:0001988	positive regulation of heart rate involved in baroreceptor response to decreased systemic arterial blood pressure	biological_process	0.033435	1	1	662	1	14870	ENSGALG00000004096
GO:0014061	regulation of norepinephrine secretion	biological_process	0.033435	1	1	662	1	14870	ENSGALG00000004096
GO:0048243	norepinephrine secretion	biological_process	0.033435	1	1	662	1	14870	ENSGALG00000004096
GO:0050893	sensory processing	biological_process	0.033435	1	1	662	1	14870	ENSGALG00000004096
GO:0060112	generation of ovulation cycle rhythm	biological_process	0.033435	1	1	662	1	14870	ENSGALG00000004096
GO:0090215	regulation of 1-phosphatidylinositol-4-phosphate 5-kinase activity	biological_process	0.033515	1	1	662	1	14870	ENSGALG00000008380
GO:0090216	positive regulation of 1-phosphatidylinositol-4-phosphate 5-kinase activity	biological_process	0.033515	1	1	662	1	14870	ENSGALG00000008380
GO:0006422	aspartyl-tRNA aminoacylation	biological_process	0.033553	1	1	662	1	14870	ENSGALG00000012355
GO:0033674	positive regulation of kinase activity	biological_process	0.03363	1	21	662	329	14870	ENSGALG00000008081,ENSGALG00000004796,ENSGALG00000003103,ENSGALG00000038241,ENSGALG00000000055,ENSGALG00000031726,ENSGALG00000033510,ENSGALG00000029402,ENSGALG00000008358,ENSGALG00000040224,ENSGALG00000030775,ENSGALG00000009724,ENSGALG00000006326,ENSGALG00000008380,ENSGALG00000011104,ENSGALG00000012178,ENSGALG00000042761,ENSGALG00000000907,ENSGALG00000039775,ENSGALG00000015216,ENSGALG00000010175
GO:0032328	alanine transport	biological_process	0.033659	1	2	662	7	14870	ENSGALG00000028871,ENSGALG00000002313
GO:0019673	GDP-mannose metabolic process	biological_process	0.034039	1	2	662	6	14870	ENSGALG00000029296,ENSGALG00000033170
GO:0032637	interleukin-8 production	biological_process	0.034043	1	4	662	27	14870	ENSGALG00000005981,ENSGALG00000040224,ENSGALG00000015216,ENSGALG00000013348
GO:1902630	regulation of membrane hyperpolarization	biological_process	0.034069	1	1	662	1	14870	ENSGALG00000003304
GO:1902631	negative regulation of membrane hyperpolarization	biological_process	0.034069	1	1	662	1	14870	ENSGALG00000003304
GO:0048266	behavioral response to pain	biological_process	0.03409	1	2	662	6	14870	ENSGALG00000001527,ENSGALG00000054919
GO:1901388	regulation of transforming growth factor beta activation	biological_process	0.034118	1	2	662	8	14870	ENSGALG00000010175,ENSGALG00000008341
GO:0060830	ciliary receptor clustering involved in smoothened signaling pathway	biological_process	0.034175	1	1	662	1	14870	ENSGALG00000008452
GO:0097194	execution phase of apoptosis	biological_process	0.034345	1	5	662	42	14870	ENSGALG00000036452,ENSGALG00000005772,ENSGALG00000011104,ENSGALG00000003922,ENSGALG00000030305
GO:0010557	positive regulation of macromolecule biosynthetic process	biological_process	0.034473	1	69	662	1283	14870	ENSGALG00000026276,ENSGALG00000012135,ENSGALG00000034986,ENSGALG00000029402,ENSGALG00000030416,ENSGALG00000000542,ENSGALG00000037935,ENSGALG00000031216,ENSGALG00000036378,ENSGALG00000035576,ENSGALG00000000616,ENSGALG00000003793,ENSGALG00000040006,ENSGALG00000012628,ENSGALG00000008812,ENSGALG00000012178,ENSGALG00000015216,ENSGALG00000037522,ENSGALG00000040730,ENSGALG00000030580,ENSGALG00000006688,…
GO:0060996	dendritic spine development	biological_process	0.034609	1	5	662	48	14870	ENSGALG00000042199,ENSGALG00000004796,ENSGALG00000005553,ENSGALG00000004420,ENSGALG00000008537
GO:0030172	troponin C binding	molecular_function	0.034659	1	1	662	1	14870	ENSGALG00000006572
GO:0030899	calcium-dependent ATPase activity	molecular_function	0.034659	1	1	662	1	14870	ENSGALG00000006572
GO:0001817	regulation of cytokine production	biological_process	0.034945	1	21	662	320	14870	ENSGALG00000030407,ENSGALG00000005687,ENSGALG00000013348,ENSGALG00000012135,ENSGALG00000001412,ENSGALG00000004096,ENSGALG00000005981,ENSGALG00000003217,ENSGALG00000039710,ENSGALG00000005802,ENSGALG00000006326,ENSGALG00000037935,ENSGALG00000008341,ENSGALG00000040224,ENSGALG00000001654,ENSGALG00000005757,ENSGALG00000010175,ENSGALG00000000907,ENSGALG00000008267,ENSGALG00000015216,ENSGALG00000042761
GO:0003256	regulation of transcription from RNA polymerase II promoter involved in myocardial precursor cell differentiation	biological_process	0.035077	1	2	662	7	14870	ENSGALG00000009724,ENSGALG00000032029
GO:0005488	binding	molecular_function	0.035182	1	451	662	9829	14870	ENSGALG00000004800,ENSGALG00000030932,ENSGALG00000006758,ENSGALG00000016936,ENSGALG00000011518,ENSGALG00000031707,ENSGALG00000015821,ENSGALG00000008081,ENSGALG00000037807,ENSGALG00000006835,ENSGALG00000034737,ENSGALG00000010803,ENSGALG00000007624,ENSGALG00000049229,ENSGALG00000034960,ENSGALG00000030904,ENSGALG00000021848,ENSGALG00000031813,ENSGALG00000006233,ENSGALG00000008537,ENSGALG00000048365,…
GO:0035325	Toll-like receptor binding	molecular_function	0.035199	1	2	662	7	14870	ENSGALG00000015216,ENSGALG00000040224
GO:0050432	catecholamine secretion	biological_process	0.03538	1	4	662	28	14870	ENSGALG00000010820,ENSGALG00000026033,ENSGALG00000038241,ENSGALG00000004096
GO:0090345	cellular organohalogen metabolic process	biological_process	0.035737	1	1	662	1	14870	ENSGALG00000002053
GO:0090346	cellular organofluorine metabolic process	biological_process	0.035737	1	1	662	1	14870	ENSGALG00000002053
GO:1903604	cytochrome metabolic process	biological_process	0.035737	1	1	662	1	14870	ENSGALG00000002053
GO:1903606	cytochrome c metabolic process	biological_process	0.035737	1	1	662	1	14870	ENSGALG00000002053
GO:0048537	mucosal-associated lymphoid tissue development	biological_process	0.035816	1	2	662	7	14870	ENSGALG00000030932,ENSGALG00000032098
GO:0048541	Peyer's patch development	biological_process	0.035816	1	2	662	7	14870	ENSGALG00000032098,ENSGALG00000030932
GO:0004867	serine-type endopeptidase inhibitor activity	molecular_function	0.035928	1	6	662	53	14870	ENSGALG00000044851,ENSGALG00000005503,ENSGALG00000032640,ENSGALG00000030255,ENSGALG00000008341,ENSGALG00000036829
GO:0042325	regulation of phosphorylation	biological_process	0.036015	1	53	662	961	14870	ENSGALG00000003113,ENSGALG00000010997,ENSGALG00000010175,ENSGALG00000051055,ENSGALG00000028967,ENSGALG00000039775,ENSGALG00000000907,ENSGALG00000042761,ENSGALG00000035419,ENSGALG00000011104,ENSGALG00000008380,ENSGALG00000002131,ENSGALG00000006326,ENSGALG00000007511,ENSGALG00000030775,ENSGALG00000011035,ENSGALG00000033510,ENSGALG00000021686,ENSGALG00000030907,ENSGALG00000026638,ENSGALG00000036452,…
GO:0090192	regulation of glomerulus development	biological_process	0.036046	1	2	662	7	14870	ENSGALG00000030407,ENSGALG00000012178
GO:0007517	muscle organ development	biological_process	0.036069	1	16	662	225	14870	ENSGALG00000009724,ENSGALG00000036114,ENSGALG00000038260,ENSGALG00000037787,ENSGALG00000012559,ENSGALG00000035419,ENSGALG00000052464,ENSGALG00000003126,ENSGALG00000026276,ENSGALG00000000164,ENSGALG00000004582,ENSGALG00000043727,ENSGALG00000034986,ENSGALG00000001459,ENSGALG00000043204,ENSGALG00000033510
GO:1901722	regulation of cell proliferation involved in kidney development	biological_process	0.036325	1	2	662	7	14870	ENSGALG00000030407,ENSGALG00000012178
GO:0003878	ATP citrate synthase activity	molecular_function	0.036411	1	1	662	1	14870	ENSGALG00000003475
GO:0009346	citrate lyase complex	cellular_component	0.036411	1	1	662	1	14870	ENSGALG00000003475
GO:0030644	cellular chloride ion homeostasis	biological_process	0.036507	1	1	662	1	14870	ENSGALG00000042199
GO:0040040	thermosensory behavior	biological_process	0.036507	1	1	662	1	14870	ENSGALG00000042199
GO:0015132	prostaglandin transmembrane transporter activity	molecular_function	0.036528	1	1	662	1	14870	ENSGALG00000006471
GO:0071714	icosanoid transmembrane transporter activity	molecular_function	0.036528	1	1	662	1	14870	ENSGALG00000006471
GO:0006909	phagocytosis	biological_process	0.036558	1	9	662	108	14870	ENSGALG00000030904,ENSGALG00000030305,ENSGALG00000015216,ENSGALG00000005757,ENSGALG00000046226,ENSGALG00000006568,ENSGALG00000004796,ENSGALG00000037935,ENSGALG00000002234
GO:0003009	skeletal muscle contraction	biological_process	0.036584	1	3	662	17	14870	ENSGALG00000001459,ENSGALG00000006572,ENSGALG00000006835
GO:0030517	negative regulation of axon extension	biological_process	0.03669	1	4	662	32	14870	ENSGALG00000023626,ENSGALG00000001171,ENSGALG00000001079,ENSGALG00000001412
GO:0015629	actin cytoskeleton	cellular_component	0.037047	1	21	662	339	14870	ENSGALG00000006835,ENSGALG00000003103,ENSGALG00000000164,ENSGALG00000028721,ENSGALG00000010282,ENSGALG00000004582,ENSGALG00000008073,ENSGALG00000002831,ENSGALG00000001459,ENSGALG00000046649,ENSGALG00000030985,ENSGALG00000035156,ENSGALG00000037935,ENSGALG00000031216,ENSGALG00000004400,ENSGALG00000052786,ENSGALG00000032658,ENSGALG00000042538,ENSGALG00000013537,ENSGALG00000043448,ENSGALG00000006572
GO:0032928	regulation of superoxide anion generation	biological_process	0.037246	1	2	662	8	14870	ENSGALG00000007511,ENSGALG00000015216
GO:2000191	regulation of fatty acid transport	biological_process	0.037254	1	2	662	8	14870	ENSGALG00000006326,ENSGALG00000015216
GO:0015732	prostaglandin transport	biological_process	0.03732	1	2	662	8	14870	ENSGALG00000006471,ENSGALG00000006326
GO:0060064	Spemann organizer formation at the anterior end of the primitive streak	biological_process	0.037344	1	1	662	1	14870	ENSGALG00000001079
GO:0008176	tRNA (guanine-N7-)-methyltransferase activity	molecular_function	0.037378	1	1	662	1	14870	ENSGALG00000016187
GO:0048644	muscle organ morphogenesis	biological_process	0.038076	1	6	662	58	14870	ENSGALG00000004582,ENSGALG00000000164,ENSGALG00000043204,ENSGALG00000038260,ENSGALG00000026276,ENSGALG00000001459
GO:0004142	diacylglycerol cholinephosphotransferase activity	molecular_function	0.038303	1	1	662	1	14870	ENSGALG00000012769
GO:0006663	platelet activating factor biosynthetic process	biological_process	0.038303	1	1	662	1	14870	ENSGALG00000012769
GO:0048639	positive regulation of developmental growth	biological_process	0.038303	1	9	662	109	14870	ENSGALG00000002831,ENSGALG00000032029,ENSGALG00000023626,ENSGALG00000026033,ENSGALG00000042761,ENSGALG00000001079,ENSGALG00000036114,ENSGALG00000001412,ENSGALG00000003126
GO:0045445	myoblast differentiation	biological_process	0.038471	1	6	662	57	14870	ENSGALG00000006806,ENSGALG00000035419,ENSGALG00000009724,ENSGALG00000036836,ENSGALG00000031216,ENSGALG00000032029
GO:0043534	blood vessel endothelial cell migration	biological_process	0.038676	1	7	662	77	14870	ENSGALG00000032029,ENSGALG00000046226,ENSGALG00000009724,ENSGALG00000043036,ENSGALG00000050508,ENSGALG00000039710,ENSGALG00000012178
GO:0043435	response to corticotropin-releasing hormone	biological_process	0.038811	1	2	662	8	14870	ENSGALG00000037935,ENSGALG00000043727
GO:0071376	cellular response to corticotropin-releasing hormone stimulus	biological_process	0.038811	1	2	662	8	14870	ENSGALG00000037935,ENSGALG00000043727
GO:0030263	apoptotic chromosome condensation	biological_process	0.039098	1	1	662	1	14870	ENSGALG00000003922
GO:0097163	sulfur carrier activity	molecular_function	0.039189	1	1	662	1	14870	ENSGALG00000004971
GO:0090280	positive regulation of calcium ion import	biological_process	0.0392	1	2	662	7	14870	ENSGALG00000012178,ENSGALG00000011104
GO:0045058	T cell selection	biological_process	0.039316	1	4	662	32	14870	ENSGALG00000003267,ENSGALG00000015216,ENSGALG00000010915,ENSGALG00000032029
GO:0045777	positive regulation of blood pressure	biological_process	0.039454	1	3	662	17	14870	ENSGALG00000004096,ENSGALG00000038241,ENSGALG00000000498
GO:0008900	hydrogen:potassium-exchanging ATPase activity	molecular_function	0.039457	1	1	662	1	14870	ENSGALG00000006469
GO:0031390	Ctf18 RFC-like complex	cellular_component	0.039475	1	2	662	7	14870	ENSGALG00000040157,ENSGALG00000000632
GO:0004177	aminopeptidase activity	molecular_function	0.039479	1	4	662	32	14870	ENSGALG00000030254,ENSGALG00000000498,ENSGALG00000040796,ENSGALG00000031332
GO:2000177	regulation of neural precursor cell proliferation	biological_process	0.039843	1	6	662	61	14870	ENSGALG00000035419,ENSGALG00000008073,ENSGALG00000036114,ENSGALG00000037939,ENSGALG00000003712,ENSGALG00000031642
GO:0045773	positive regulation of axon extension	biological_process	0.039871	1	3	662	20	14870	ENSGALG00000001412,ENSGALG00000032029,ENSGALG00000023626
GO:0021904	dorsal/ventral neural tube patterning	biological_process	0.040114	1	3	662	19	14870	ENSGALG00000036114,ENSGALG00000008452,ENSGALG00000043204
GO:0014738	regulation of muscle hyperplasia	biological_process	0.040394	1	1	662	1	14870	ENSGALG00000050508
GO:0014740	negative regulation of muscle hyperplasia	biological_process	0.040394	1	1	662	1	14870	ENSGALG00000050508
GO:0014805	smooth muscle adaptation	biological_process	0.040394	1	1	662	1	14870	ENSGALG00000050508
GO:0014806	smooth muscle hyperplasia	biological_process	0.040394	1	1	662	1	14870	ENSGALG00000050508
GO:0014900	muscle hyperplasia	biological_process	0.040394	1	1	662	1	14870	ENSGALG00000050508
GO:0031711	bradykinin receptor binding	molecular_function	0.040438	1	1	662	1	14870	ENSGALG00000000498
GO:0010899	regulation of phosphatidylcholine catabolic process	biological_process	0.04048	1	1	662	1	14870	ENSGALG00000046226
GO:0015920	lipopolysaccharide transport	biological_process	0.04048	1	1	662	1	14870	ENSGALG00000046226
GO:0060010	Sertoli cell fate commitment	biological_process	0.040548	1	1	662	1	14870	ENSGALG00000037935
GO:0018026	peptidyl-lysine monomethylation	biological_process	0.040585	1	2	662	8	14870	ENSGALG00000033678,ENSGALG00000002247
GO:0051705	multi-organism behavior	biological_process	0.040718	1	5	662	45	14870	ENSGALG00000005553,ENSGALG00000051055,ENSGALG00000040959,ENSGALG00000014944,ENSGALG00000037904
GO:0006633	fatty acid biosynthetic process	biological_process	0.040859	1	8	662	88	14870	ENSGALG00000015216,ENSGALG00000034960,ENSGALG00000003475,ENSGALG00000009988,ENSGALG00000001314,ENSGALG00000041078,ENSGALG00000006326,ENSGALG00000000943
GO:0050850	positive regulation of calcium-mediated signaling	biological_process	0.040981	1	3	662	18	14870	ENSGALG00000015216,ENSGALG00000033510,ENSGALG00000008349
GO:0016776	phosphotransferase activity, phosphate group as acceptor	molecular_function	0.041747	1	4	662	29	14870	ENSGALG00000046656,ENSGALG00000011035,ENSGALG00000003597,ENSGALG00000027635
GO:0034414	tRNA 3'-trailer cleavage, endonucleolytic	biological_process	0.041753	1	1	662	1	14870	ENSGALG00000001036
GO:0072684	mitochondrial tRNA 3'-trailer cleavage, endonucleolytic	biological_process	0.041753	1	1	662	1	14870	ENSGALG00000001036
GO:0006476	protein deacetylation	biological_process	0.041904	1	6	662	62	14870	ENSGALG00000017024,ENSGALG00000007244,ENSGALG00000039710,ENSGALG00000006688,ENSGALG00000040006,ENSGALG00000012692
GO:0004034	aldose 1-epimerase activity	molecular_function	0.041959	1	1	662	1	14870	ENSGALG00000013828
GO:0051788	response to misfolded protein	biological_process	0.042017	1	3	662	18	14870	ENSGALG00000033705,ENSGALG00000011332,ENSGALG00000041432
GO:0071218	cellular response to misfolded protein	biological_process	0.042017	1	3	662	18	14870	ENSGALG00000011332,ENSGALG00000041432,ENSGALG00000033705
GO:0002532	production of molecular mediator involved in inflammatory response	biological_process	0.042075	1	4	662	31	14870	ENSGALG00000005687,ENSGALG00000013872,ENSGALG00000000907,ENSGALG00000015216
GO:0090036	regulation of protein kinase C signaling	biological_process	0.042119	1	2	662	8	14870	ENSGALG00000032415,ENSGALG00000005802
GO:0043542	endothelial cell migration	biological_process	0.04233	1	10	662	129	14870	ENSGALG00000039710,ENSGALG00000012178,ENSGALG00000050508,ENSGALG00000005981,ENSGALG00000032029,ENSGALG00000046226,ENSGALG00000027476,ENSGALG00000009724,ENSGALG00000043036,ENSGALG00000005802
GO:0042532	negative regulation of tyrosine phosphorylation of STAT protein	biological_process	0.042724	1	2	662	8	14870	ENSGALG00000027786,ENSGALG00000008073
GO:0035643	L-DOPA receptor activity	molecular_function	0.042729	1	1	662	1	14870	ENSGALG00000016615
GO:0072544	L-DOPA binding	molecular_function	0.042729	1	1	662	1	14870	ENSGALG00000016615
GO:1902908	regulation of melanosome transport	biological_process	0.042729	1	1	662	1	14870	ENSGALG00000016615
GO:0018193	peptidyl-amino acid modification	biological_process	0.042846	1	44	662	805	14870	ENSGALG00000006326,ENSGALG00000012692,ENSGALG00000011104,ENSGALG00000029212,ENSGALG00000007244,ENSGALG00000007511,ENSGALG00000025764,ENSGALG00000010175,ENSGALG00000042761,ENSGALG00000015203,ENSGALG00000000603,ENSGALG00000033678,ENSGALG00000038810,ENSGALG00000030580,ENSGALG00000006688,ENSGALG00000003126,ENSGALG00000026428,ENSGALG00000030907,ENSGALG00000033510,ENSGALG00000005769,ENSGALG00000008073,…
GO:0010562	positive regulation of phosphorus metabolic process	biological_process	0.043348	1	38	662	668	14870	ENSGALG00000031726,ENSGALG00000030907,ENSGALG00000026638,ENSGALG00000033510,ENSGALG00000004796,ENSGALG00000003126,ENSGALG00000038241,ENSGALG00000030580,ENSGALG00000035419,ENSGALG00000042761,ENSGALG00000000907,ENSGALG00000050508,ENSGALG00000039775,ENSGALG00000028967,ENSGALG00000010175,ENSGALG00000010997,ENSGALG00000030775,ENSGALG00000006326,ENSGALG00000008380,ENSGALG00000011104,ENSGALG00000005981,…
GO:0045937	positive regulation of phosphate metabolic process	biological_process	0.043348	1	38	662	668	14870	ENSGALG00000011104,ENSGALG00000008380,ENSGALG00000006326,ENSGALG00000030775,ENSGALG00000010997,ENSGALG00000010175,ENSGALG00000028967,ENSGALG00000039775,ENSGALG00000000907,ENSGALG00000050508,ENSGALG00000042761,ENSGALG00000035419,ENSGALG00000030580,ENSGALG00000038241,ENSGALG00000003126,ENSGALG00000004796,ENSGALG00000033510,ENSGALG00000030907,ENSGALG00000026638,ENSGALG00000031726,ENSGALG00000031642,…
GO:0007000	nucleolus organization	biological_process	0.043434	1	2	662	7	14870	ENSGALG00000032273,ENSGALG00000041124
GO:0070371	ERK1 and ERK2 cascade	biological_process	0.043478	1	13	662	176	14870	ENSGALG00000012178,ENSGALG00000015216,ENSGALG00000039775,ENSGALG00000028967,ENSGALG00000000907,ENSGALG00000003712,ENSGALG00000004096,ENSGALG00000003126,ENSGALG00000040224,ENSGALG00000001412,ENSGALG00000006326,ENSGALG00000011104,ENSGALG00000005802
GO:1902667	regulation of axon guidance	biological_process	0.043581	1	4	662	34	14870	ENSGALG00000001079,ENSGALG00000001412,ENSGALG00000036378,ENSGALG00000001171
GO:0003877	ATP adenylyltransferase activity	molecular_function	0.043695	1	1	662	1	14870	ENSGALG00000000907
GO:0004824	lysine-tRNA ligase activity	molecular_function	0.043695	1	1	662	1	14870	ENSGALG00000000907
GO:0006430	lysyl-tRNA aminoacylation	biological_process	0.043695	1	1	662	1	14870	ENSGALG00000000907
GO:0034103	regulation of tissue remodeling	biological_process	0.043732	1	4	662	31	14870	ENSGALG00000005802,ENSGALG00000038241,ENSGALG00000033520,ENSGALG00000015216
GO:0007612	learning	biological_process	0.043754	1	7	662	80	14870	ENSGALG00000042199,ENSGALG00000003113,ENSGALG00000036378,ENSGALG00000032029,ENSGALG00000004096,ENSGALG00000051055,ENSGALG00000005553
GO:0004713	protein tyrosine kinase activity	molecular_function	0.043803	1	8	662	101	14870	ENSGALG00000033510,ENSGALG00000005769,ENSGALG00000008537,ENSGALG00000037901,ENSGALG00000015216,ENSGALG00000005802,ENSGALG00000003126,ENSGALG00000003103
GO:0008610	lipid biosynthetic process	biological_process	0.043827	1	23	662	360	14870	ENSGALG00000002651,ENSGALG00000029747,ENSGALG00000037065,ENSGALG00000027762,ENSGALG00000001314,ENSGALG00000008081,ENSGALG00000031707,ENSGALG00000046226,ENSGALG00000046656,ENSGALG00000003475,ENSGALG00000012903,ENSGALG00000000943,ENSGALG00000006326,ENSGALG00000007244,ENSGALG00000006198,ENSGALG00000041078,ENSGALG00000001219,ENSGALG00000006723,ENSGALG00000009988,ENSGALG00000012178,ENSGALG00000015216,…
GO:0017177	glucosidase II complex	cellular_component	0.043861	1	1	662	1	14870	ENSGALG00000048565
GO:0032116	SMC loading complex	cellular_component	0.043893	1	1	662	1	14870	ENSGALG00000002969
GO:0030139	endocytic vesicle	cellular_component	0.043959	1	9	662	116	14870	ENSGALG00000004796,ENSGALG00000008358,ENSGALG00000027476,ENSGALG00000031216,ENSGALG00000042767,ENSGALG00000042125,ENSGALG00000032658,ENSGALG00000015216,ENSGALG00000012300
GO:0000378	RNA exon ligation	biological_process	0.043974	1	1	662	1	14870	ENSGALG00000012611
GO:0000968	tRNA exon ligation	biological_process	0.043974	1	1	662	1	14870	ENSGALG00000012611
GO:0000971	tRNA exon ligation utilizing 2',3' cyclic phosphate of 5'-exon as source of linkage phosphate	biological_process	0.043974	1	1	662	1	14870	ENSGALG00000012611
GO:0003972	RNA ligase (ATP) activity	molecular_function	0.043974	1	1	662	1	14870	ENSGALG00000012611
GO:0008452	RNA ligase activity	molecular_function	0.043974	1	1	662	1	14870	ENSGALG00000012611
GO:0001165	RNA polymerase I upstream control element sequence-specific DNA binding	molecular_function	0.04405	1	1	662	1	14870	ENSGALG00000042976
GO:0033127	regulation of histone phosphorylation	biological_process	0.044212	1	2	662	8	14870	ENSGALG00000030580,ENSGALG00000035576
GO:2000212	negative regulation of glutamate metabolic process	biological_process	0.044246	1	1	662	1	14870	ENSGALG00000001812
GO:0005102	receptor binding	molecular_function	0.044412	1	51	662	909	14870	ENSGALG00000008081,ENSGALG00000001412,ENSGALG00000031707,ENSGALG00000005772,ENSGALG00000000498,ENSGALG00000024272,ENSGALG00000030407,ENSGALG00000032978,ENSGALG00000002301,ENSGALG00000005981,ENSGALG00000041432,ENSGALG00000043381,ENSGALG00000002921,ENSGALG00000040224,ENSGALG00000001079,ENSGALG00000012934,ENSGALG00000009724,ENSGALG00000028341,ENSGALG00000010915,ENSGALG00000005553,ENSGALG00000037935,…
GO:1902531	regulation of intracellular signal transduction	biological_process	0.04464	1	57	662	1067	14870	ENSGALG00000011104,ENSGALG00000006326,ENSGALG00000002131,ENSGALG00000001219,ENSGALG00000001654,ENSGALG00000003113,ENSGALG00000010997,ENSGALG00000053058,ENSGALG00000051055,ENSGALG00000000419,ENSGALG00000010175,ENSGALG00000000907,ENSGALG00000039775,ENSGALG00000028967,ENSGALG00000035419,ENSGALG00000002523,ENSGALG00000042761,ENSGALG00000038241,ENSGALG00000008349,ENSGALG00000004796,ENSGALG00000032415,…
GO:0009967	positive regulation of signal transduction	biological_process	0.044949	1	49	662	891	14870	ENSGALG00000008349,ENSGALG00000038241,ENSGALG00000004796,ENSGALG00000003126,ENSGALG00000026638,ENSGALG00000030907,ENSGALG00000036452,ENSGALG00000033510,ENSGALG00000013872,ENSGALG00000006612,ENSGALG00000006326,ENSGALG00000011104,ENSGALG00000001654,ENSGALG00000036114,ENSGALG00000023933,ENSGALG00000010175,ENSGALG00000000419,ENSGALG00000053058,ENSGALG00000010997,ENSGALG00000042761,ENSGALG00000035419,…
GO:0019220	regulation of phosphate metabolic process	biological_process	0.044958	1	58	662	1086	14870	ENSGALG00000015216,ENSGALG00000034960,ENSGALG00000027786,ENSGALG00000003663,ENSGALG00000012178,ENSGALG00000011457,ENSGALG00000003712,ENSGALG00000009724,ENSGALG00000008358,ENSGALG00000040224,ENSGALG00000003267,ENSGALG00000031642,ENSGALG00000035576,ENSGALG00000000977,ENSGALG00000005802,ENSGALG00000004096,ENSGALG00000029402,ENSGALG00000005981,ENSGALG00000003103,ENSGALG00000050797,ENSGALG00000008081,…
GO:0003206	cardiac chamber morphogenesis	biological_process	0.045039	1	8	662	93	14870	ENSGALG00000036114,ENSGALG00000038260,ENSGALG00000037935,ENSGALG00000050508,ENSGALG00000004582,ENSGALG00000032029,ENSGALG00000001459,ENSGALG00000034986
GO:0030369	ICAM-3 receptor activity	molecular_function	0.045077	1	1	662	1	14870	ENSGALG00000007511
GO:0034687	integrin alphaL-beta2 complex	cellular_component	0.045077	1	1	662	1	14870	ENSGALG00000007511
GO:0043315	positive regulation of neutrophil degranulation	biological_process	0.045077	1	1	662	1	14870	ENSGALG00000007511
GO:1902565	positive regulation of neutrophil activation	biological_process	0.045077	1	1	662	1	14870	ENSGALG00000007511
GO:0097344	Rix1 complex	cellular_component	0.045289	1	1	662	1	14870	ENSGALG00000021637
GO:0002363	alpha-beta T cell lineage commitment	biological_process	0.045638	1	2	662	8	14870	ENSGALG00000010915,ENSGALG00000003267
GO:0070475	rRNA base methylation	biological_process	0.045727	1	2	662	7	14870	ENSGALG00000037807,ENSGALG00000007967
GO:0090472	dibasic protein processing	biological_process	0.046013	1	1	662	1	14870	ENSGALG00000008341
GO:1901392	regulation of transforming growth factor beta1 activation	biological_process	0.046013	1	1	662	1	14870	ENSGALG00000008341
GO:1901394	positive regulation of transforming growth factor beta1 activation	biological_process	0.046013	1	1	662	1	14870	ENSGALG00000008341
GO:0016176	superoxide-generating NADPH oxidase activator activity	molecular_function	0.046154	1	2	662	8	14870	ENSGALG00000002831,ENSGALG00000012178
GO:0032972	regulation of muscle filament sliding speed	biological_process	0.046167	1	1	662	1	14870	ENSGALG00000001459
GO:1990584	cardiac Troponin complex	cellular_component	0.046167	1	1	662	1	14870	ENSGALG00000001459
GO:0051173	positive regulation of nitrogen compound metabolic process	biological_process	0.046193	1	72	662	1371	14870	ENSGALG00000032029,ENSGALG00000030932,ENSGALG00000044069,ENSGALG00000005981,ENSGALG00000016936,ENSGALG00000015821,ENSGALG00000010868,ENSGALG00000034737,ENSGALG00000034960,ENSGALG00000003221,ENSGALG00000011570,ENSGALG00000009724,ENSGALG00000040224,ENSGALG00000003267,ENSGALG00000031642,ENSGALG00000043372,ENSGALG00000039878,ENSGALG00000043727,ENSGALG00000045534,ENSGALG00000003217,ENSGALG00000039775,…
GO:0032261	purine nucleotide salvage	biological_process	0.046855	1	2	662	8	14870	ENSGALG00000034009,ENSGALG00000031000
GO:0016653	oxidoreductase activity, acting on NAD(P)H, heme protein as acceptor	molecular_function	0.046967	1	2	662	9	14870	ENSGALG00000002053,ENSGALG00000014122
GO:0033162	melanosome membrane	cellular_component	0.047044	1	2	662	9	14870	ENSGALG00000016615,ENSGALG00000012300
GO:0045009	chitosome	cellular_component	0.047044	1	2	662	9	14870	ENSGALG00000016615,ENSGALG00000012300
GO:0045860	positive regulation of protein kinase activity	biological_process	0.047202	1	19	662	301	14870	ENSGALG00000040224,ENSGALG00000030775,ENSGALG00000009724,ENSGALG00000006326,ENSGALG00000011104,ENSGALG00000012178,ENSGALG00000042761,ENSGALG00000000907,ENSGALG00000015216,ENSGALG00000039775,ENSGALG00000010175,ENSGALG00000008081,ENSGALG00000004796,ENSGALG00000003103,ENSGALG00000038241,ENSGALG00000000055,ENSGALG00000031726,ENSGALG00000033510,ENSGALG00000029402
GO:1901362	organic cyclic compound biosynthetic process	biological_process	0.047288	1	127	662	2517	14870	ENSGALG00000006688,ENSGALG00000030580,ENSGALG00000031000,ENSGALG00000025817,ENSGALG00000040730,ENSGALG00000016922,ENSGALG00000000678,ENSGALG00000003126,ENSGALG00000006806,ENSGALG00000040529,ENSGALG00000044098,ENSGALG00000043204,ENSGALG00000003304,ENSGALG00000030907,ENSGALG00000004908,ENSGALG00000036452,ENSGALG00000027635,ENSGALG00000004249,ENSGALG00000000632,ENSGALG00000031726,ENSGALG00000040157,…
GO:0097529	myeloid leukocyte migration	biological_process	0.047361	1	9	662	104	14870	ENSGALG00000000907,ENSGALG00000015216,ENSGALG00000012178,ENSGALG00000002523,ENSGALG00000010820,ENSGALG00000006326,ENSGALG00000013615,ENSGALG00000007511,ENSGALG00000001654
GO:0004017	adenylate kinase activity	molecular_function	0.04738	1	2	662	8	14870	ENSGALG00000011035,ENSGALG00000003597
GO:0061110	dense core granule biogenesis	biological_process	0.0474	1	1	662	1	14870	ENSGALG00000010820
GO:0086030	adrenergic receptor signaling pathway involved in cardiac muscle relaxation	biological_process	0.0474	1	1	662	1	14870	ENSGALG00000010820
GO:2000705	regulation of dense core granule biogenesis	biological_process	0.0474	1	1	662	1	14870	ENSGALG00000010820
GO:2000707	positive regulation of dense core granule biogenesis	biological_process	0.0474	1	1	662	1	14870	ENSGALG00000010820
GO:0002366	leukocyte activation involved in immune response	biological_process	0.047451	1	10	662	126	14870	ENSGALG00000003267,ENSGALG00000007511,ENSGALG00000010915,ENSGALG00000002234,ENSGALG00000037935,ENSGALG00000010820,ENSGALG00000015216,ENSGALG00000037522,ENSGALG00000000907,ENSGALG00000030932
GO:0000250	lanosterol synthase activity	molecular_function	0.047622	1	1	662	1	14870	ENSGALG00000006198
GO:0006722	triterpenoid metabolic process	biological_process	0.047622	1	1	662	1	14870	ENSGALG00000006198
GO:0016104	triterpenoid biosynthetic process	biological_process	0.047622	1	1	662	1	14870	ENSGALG00000006198
GO:0031559	oxidosqualene cyclase activity	molecular_function	0.047622	1	1	662	1	14870	ENSGALG00000006198
GO:0042300	beta-amyrin synthase activity	molecular_function	0.047622	1	1	662	1	14870	ENSGALG00000006198
GO:0051174	regulation of phosphorus metabolic process	biological_process	0.047751	1	58	662	1090	14870	ENSGALG00000003267,ENSGALG00000040224,ENSGALG00000008358,ENSGALG00000009724,ENSGALG00000005802,ENSGALG00000035576,ENSGALG00000031642,ENSGALG00000000977,ENSGALG00000011457,ENSGALG00000012178,ENSGALG00000003663,ENSGALG00000027786,ENSGALG00000034960,ENSGALG00000015216,ENSGALG00000003712,ENSGALG00000008081,ENSGALG00000050797,ENSGALG00000001412,ENSGALG00000003103,ENSGALG00000030407,ENSGALG00000000055,…
GO:0035966	response to topologically incorrect protein	biological_process	0.047946	1	7	662	75	14870	ENSGALG00000041432,ENSGALG00000011332,ENSGALG00000036452,ENSGALG00000005772,ENSGALG00000033705,ENSGALG00000002523,ENSGALG00000012135
GO:0008083	growth factor activity	molecular_function	0.048043	1	9	662	102	14870	ENSGALG00000055023,ENSGALG00000032098,ENSGALG00000010915,ENSGALG00000033854,ENSGALG00000005981,ENSGALG00000030907,ENSGALG00000036346,ENSGALG00000012178,ENSGALG00000036971
GO:0090043	regulation of tubulin deacetylation	biological_process	0.048244	1	2	662	9	14870	ENSGALG00000017024,ENSGALG00000006688
GO:0003689	DNA clamp loader activity	molecular_function	0.048395	1	2	662	8	14870	ENSGALG00000000632,ENSGALG00000040157
GO:0033170	protein-DNA loading ATPase activity	molecular_function	0.048395	1	2	662	8	14870	ENSGALG00000040157,ENSGALG00000000632
GO:0060396	growth hormone receptor signaling pathway	biological_process	0.048477	1	2	662	8	14870	ENSGALG00000003282,ENSGALG00000003267
GO:0071378	cellular response to growth hormone stimulus	biological_process	0.048477	1	2	662	8	14870	ENSGALG00000003267,ENSGALG00000003282
GO:0097451	glial limiting end-foot	cellular_component	0.048489	1	1	662	1	14870	ENSGALG00000037939
GO:0010737	protein kinase A signaling	biological_process	0.04875	1	3	662	20	14870	ENSGALG00000011104,ENSGALG00000006326,ENSGALG00000005575
GO:0008747	N-acetylneuraminate lyase activity	molecular_function	0.04877	1	1	662	1	14870	ENSGALG00000004614
GO:0010573	vascular endothelial growth factor production	biological_process	0.048816	1	3	662	20	14870	ENSGALG00000037939,ENSGALG00000005802,ENSGALG00000012135
GO:0043551	regulation of phosphatidylinositol 3-kinase activity	biological_process	0.04883	1	4	662	35	14870	ENSGALG00000050797,ENSGALG00000012178,ENSGALG00000008358,ENSGALG00000004796
GO:0033925	mannosyl-glycoprotein endo-beta-N-acetylglucosaminidase activity	molecular_function	0.048876	1	1	662	1	14870	ENSGALG00000011816
GO:0006002	fructose 6-phosphate metabolic process	biological_process	0.048953	1	2	662	8	14870	ENSGALG00000029296,ENSGALG00000039705
GO:0043300	regulation of leukocyte degranulation	biological_process	0.049169	1	3	662	20	14870	ENSGALG00000002234,ENSGALG00000015216,ENSGALG00000007511
GO:0043392	negative regulation of DNA binding	biological_process	0.049178	1	4	662	29	14870	ENSGALG00000000542,ENSGALG00000012628,ENSGALG00000036114,ENSGALG00000032783
GO:0036413	histone H3-R26 citrullination	biological_process	0.049239	1	1	662	1	14870	ENSGALG00000029212
GO:1901624	negative regulation of lymphocyte chemotaxis	biological_process	0.049239	1	1	662	1	14870	ENSGALG00000029212
GO:0071715	icosanoid transport	biological_process	0.04926	1	4	662	32	14870	ENSGALG00000015216,ENSGALG00000006471,ENSGALG00000006326,ENSGALG00000000498
GO:1901571	fatty acid derivative transport	biological_process	0.04926	1	4	662	32	14870	ENSGALG00000006471,ENSGALG00000015216,ENSGALG00000000498,ENSGALG00000006326
GO:2000310	regulation of N-methyl-D-aspartate selective glutamate receptor activity	biological_process	0.049298	1	2	662	9	14870	ENSGALG00000051055,ENSGALG00000005553
GO:0001934	positive regulation of protein phosphorylation	biological_process	0.049616	1	34	662	592	14870	ENSGALG00000012178,ENSGALG00000015216,ENSGALG00000031642,ENSGALG00000035576,ENSGALG00000000977,ENSGALG00000005802,ENSGALG00000040224,ENSGALG00000009724,ENSGALG00000005981,ENSGALG00000004096,ENSGALG00000029402,ENSGALG00000000055,ENSGALG00000030407,ENSGALG00000008081,ENSGALG00000001412,ENSGALG00000003103,ENSGALG00000010175,ENSGALG00000010997,ENSGALG00000042761,ENSGALG00000035419,ENSGALG00000039775,…
GO:0071415	cellular response to purine-containing compound	biological_process	0.049689	1	2	662	8	14870	ENSGALG00000010357,ENSGALG00000005631
GO:0007371	ventral midline determination	biological_process	0.049725	1	1	662	1	14870	ENSGALG00000036114
GO:0060245	detection of cell density	biological_process	0.049725	1	1	662	1	14870	ENSGALG00000036114
GO:0060246	detection of cell density by contact stimulus	biological_process	0.049725	1	1	662	1	14870	ENSGALG00000036114
GO:0060248	detection of cell density by contact stimulus involved in contact inhibition	biological_process	0.049725	1	1	662	1	14870	ENSGALG00000036114
GO:0072036	mesenchymal to epithelial transition involved in renal vesicle formation	biological_process	0.049725	1	1	662	1	14870	ENSGALG00000036114
GO:0072285	mesenchymal to epithelial transition involved in metanephric renal vesicle formation	biological_process	0.049725	1	1	662	1	14870	ENSGALG00000036114
GO:0005184	neuropeptide hormone activity	molecular_function	0.049825	1	3	662	16	14870	ENSGALG00000040959,ENSGALG00000019026,ENSGALG00000038241
GO:0010736	serum response element binding	molecular_function	0.049886	1	1	662	1	14870	ENSGALG00000032029
GO:0030038	contractile actin filament bundle assembly	biological_process	0.049886	1	1	662	1	14870	ENSGALG00000032029
GO:0043303	mast cell degranulation	biological_process	0.049907	1	3	662	20	14870	ENSGALG00000015216,ENSGALG00000010820,ENSGALG00000002234
GO:0030332	cyclin binding	molecular_function	0.050043	1	3	662	20	14870	ENSGALG00000035576,ENSGALG00000036452,ENSGALG00000006755
GO:0047708	biotinidase activity	molecular_function	0.050227	1	1	662	1	14870	ENSGALG00000007244
GO:0061690	lipoamidase activity	molecular_function	0.050227	1	1	662	1	14870	ENSGALG00000007244
GO:0031647	regulation of protein stability	biological_process	0.050301	1	13	662	181	14870	ENSGALG00000006688,ENSGALG00000031216,ENSGALG00000036114,ENSGALG00000015821,ENSGALG00000006198,ENSGALG00000013916,ENSGALG00000041432,ENSGALG00000040006,ENSGALG00000006755,ENSGALG00000008812,ENSGALG00000008073,ENSGALG00000006969,ENSGALG00000042761
GO:0051059	NF-kappaB binding	molecular_function	0.050368	1	3	662	19	14870	ENSGALG00000036452,ENSGALG00000016922,ENSGALG00000002247
GO:0070886	positive regulation of calcineurin-NFAT signaling cascade	biological_process	0.050508	1	2	662	9	14870	ENSGALG00000033510,ENSGALG00000008349
GO:0003978	UDP-glucose 4-epimerase activity	molecular_function	0.050508	1	1	662	1	14870	ENSGALG00000004047
GO:0034654	nucleobase-containing compound biosynthetic process	biological_process	0.050561	1	121	662	2398	14870	ENSGALG00000014262,ENSGALG00000035911,ENSGALG00000040006,ENSGALG00000015216,ENSGALG00000037522,ENSGALG00000037901,ENSGALG00000012178,ENSGALG00000002247,ENSGALG00000008812,ENSGALG00000035576,ENSGALG00000000616,ENSGALG00000003597,ENSGALG00000036378,ENSGALG00000031216,ENSGALG00000037935,ENSGALG00000009063,ENSGALG00000000542,ENSGALG00000034134,ENSGALG00000000109,ENSGALG00000003793,ENSGALG00000029402,…
GO:1904263	positive regulation of TORC1 signaling	biological_process	0.051078	1	2	662	9	14870	ENSGALG00000013872,ENSGALG00000000419
GO:0003337	mesenchymal to epithelial transition involved in metanephros morphogenesis	biological_process	0.051239	1	2	662	8	14870	ENSGALG00000036114,ENSGALG00000009724
GO:0071701	regulation of MAPK export from nucleus	biological_process	0.051267	1	1	662	1	14870	ENSGALG00000028967
GO:0002444	myeloid leukocyte mediated immunity	biological_process	0.051267	1	4	662	34	14870	ENSGALG00000002234,ENSGALG00000007511,ENSGALG00000015216,ENSGALG00000010820
GO:0006515	misfolded or incompletely synthesized protein catabolic process	biological_process	0.051352	1	3	662	20	14870	ENSGALG00000033705,ENSGALG00000041432,ENSGALG00000011332
GO:0043302	positive regulation of leukocyte degranulation	biological_process	0.051558	1	2	662	9	14870	ENSGALG00000015216,ENSGALG00000007511
GO:0036046	protein demalonylation	biological_process	0.051677	1	1	662	1	14870	ENSGALG00000012692
GO:0036047	peptidyl-lysine demalonylation	biological_process	0.051677	1	1	662	1	14870	ENSGALG00000012692
GO:0036048	protein desuccinylation	biological_process	0.051677	1	1	662	1	14870	ENSGALG00000012692
GO:0036049	peptidyl-lysine desuccinylation	biological_process	0.051677	1	1	662	1	14870	ENSGALG00000012692
GO:0036054	protein-malonyllysine demalonylase activity	molecular_function	0.051677	1	1	662	1	14870	ENSGALG00000012692
GO:0036055	protein-succinyllysine desuccinylase activity	molecular_function	0.051677	1	1	662	1	14870	ENSGALG00000012692
GO:0061697	protein-glutaryllysine deglutarylase activity	molecular_function	0.051677	1	1	662	1	14870	ENSGALG00000012692
GO:0061698	protein deglutarylation	biological_process	0.051677	1	1	662	1	14870	ENSGALG00000012692
GO:0061699	peptidyl-lysine deglutarylation	biological_process	0.051677	1	1	662	1	14870	ENSGALG00000012692
GO:0036266	Cdc48p-Npl4p-Vms1p AAA ATPase complex	cellular_component	0.052053	1	1	662	1	14870	ENSGALG00000011332
GO:0072671	mitochondria-associated ubiquitin-dependent protein catabolic process	biological_process	0.052053	1	1	662	1	14870	ENSGALG00000011332
GO:0047277	globoside alpha-N-acetylgalactosaminyltransferase activity	molecular_function	0.052062	1	1	662	1	14870	ENSGALG00000003340
GO:0015191	L-methionine transmembrane transporter activity	molecular_function	0.052148	1	1	662	1	14870	ENSGALG00000002313
GO:0015821	methionine transport	biological_process	0.052148	1	1	662	1	14870	ENSGALG00000002313
GO:0043865	methionine transmembrane transporter activity	molecular_function	0.052148	1	1	662	1	14870	ENSGALG00000002313
GO:0018130	heterocycle biosynthetic process	biological_process	0.052254	1	123	662	2442	14870	ENSGALG00000040224,ENSGALG00000003267,ENSGALG00000009724,ENSGALG00000040270,ENSGALG00000036870,ENSGALG00000032273,ENSGALG00000031642,ENSGALG00000003663,ENSGALG00000010232,ENSGALG00000034960,ENSGALG00000003221,ENSGALG00000006755,ENSGALG00000043448,ENSGALG00000041953,ENSGALG00000011570,ENSGALG00000016936,ENSGALG00000015044,ENSGALG00000034737,ENSGALG00000010868,ENSGALG00000029653,ENSGALG00000010677,…
GO:0048738	cardiac muscle tissue development	biological_process	0.052389	1	10	662	137	14870	ENSGALG00000001459,ENSGALG00000032029,ENSGALG00000033510,ENSGALG00000004582,ENSGALG00000037935,ENSGALG00000038260,ENSGALG00000000164,ENSGALG00000004796,ENSGALG00000003126,ENSGALG00000009724
GO:0002688	regulation of leukocyte chemotaxis	biological_process	0.052408	1	6	662	61	14870	ENSGALG00000000907,ENSGALG00000029212,ENSGALG00000001654,ENSGALG00000002523,ENSGALG00000006326,ENSGALG00000013615
GO:0014706	striated muscle tissue development	biological_process	0.052434	1	17	662	261	14870	ENSGALG00000003126,ENSGALG00000004796,ENSGALG00000000164,ENSGALG00000004582,ENSGALG00000043727,ENSGALG00000001459,ENSGALG00000034986,ENSGALG00000032029,ENSGALG00000033510,ENSGALG00000043204,ENSGALG00000036114,ENSGALG00000009724,ENSGALG00000038260,ENSGALG00000037935,ENSGALG00000037787,ENSGALG00000035419,ENSGALG00000052464
GO:1903837	regulation of mRNA 3'-UTR binding	biological_process	0.052485	1	1	662	1	14870	ENSGALG00000035576
GO:1903839	positive regulation of mRNA 3'-UTR binding	biological_process	0.052485	1	1	662	1	14870	ENSGALG00000035576
GO:0045935	positive regulation of nucleobase-containing compound metabolic process	biological_process	0.052628	1	68	662	1297	14870	ENSGALG00000026276,ENSGALG00000012135,ENSGALG00000029402,ENSGALG00000034986,ENSGALG00000030416,ENSGALG00000002301,ENSGALG00000000616,ENSGALG00000035576,ENSGALG00000036378,ENSGALG00000037935,ENSGALG00000031216,ENSGALG00000000542,ENSGALG00000003793,ENSGALG00000012628,ENSGALG00000040006,ENSGALG00000037522,ENSGALG00000012178,ENSGALG00000008812,ENSGALG00000030580,ENSGALG00000006688,ENSGALG00000040730,…
GO:0044853	plasma membrane raft	cellular_component	0.052874	1	5	662	52	14870	ENSGALG00000050508,ENSGALG00000036114,ENSGALG00000007511,ENSGALG00000031216,ENSGALG00000046226
GO:0001540	beta-amyloid binding	molecular_function	0.052877	1	4	662	34	14870	ENSGALG00000007511,ENSGALG00000000740,ENSGALG00000046226,ENSGALG00000014262
GO:0010070	zygote asymmetric cell division	biological_process	0.053077	1	1	662	1	14870	ENSGALG00000003113
GO:0050683	AF-1 domain binding	molecular_function	0.053093	1	1	662	1	14870	ENSGALG00000034986
GO:0030968	endoplasmic reticulum unfolded protein response	biological_process	0.053145	1	5	662	45	14870	ENSGALG00000002523,ENSGALG00000012135,ENSGALG00000005772,ENSGALG00000036452,ENSGALG00000041432
GO:0016857	racemase and epimerase activity, acting on carbohydrates and derivatives	molecular_function	0.053175	1	2	662	8	14870	ENSGALG00000004047,ENSGALG00000013828
GO:0002055	adenine binding	molecular_function	0.05327	1	1	662	1	14870	ENSGALG00000031000
GO:0044209	AMP salvage	biological_process	0.05327	1	1	662	1	14870	ENSGALG00000031000
GO:0030974	thiamine pyrophosphate transport	biological_process	0.053576	1	1	662	1	14870	ENSGALG00000008011
GO:0033100	NuA3 histone acetyltransferase complex	cellular_component	0.053587	1	1	662	1	14870	ENSGALG00000002013
GO:1990467	NuA3a histone acetyltransferase complex	cellular_component	0.053587	1	1	662	1	14870	ENSGALG00000002013
GO:1990468	NuA3b histone acetyltransferase complex	cellular_component	0.053587	1	1	662	1	14870	ENSGALG00000002013
GO:0035914	skeletal muscle cell differentiation	biological_process	0.053593	1	6	662	60	14870	ENSGALG00000043204,ENSGALG00000037787,ENSGALG00000034986,ENSGALG00000052464,ENSGALG00000035419,ENSGALG00000043727
GO:0002432	granuloma formation	biological_process	0.05363	1	1	662	1	14870	ENSGALG00000002234
GO:0019438	aromatic compound biosynthetic process	biological_process	0.053634	1	123	662	2447	14870	ENSGALG00000042976,ENSGALG00000034986,ENSGALG00000029402,ENSGALG00000002301,ENSGALG00000030416,ENSGALG00000036836,ENSGALG00000029296,ENSGALG00000031214,ENSGALG00000034009,ENSGALG00000026276,ENSGALG00000051146,ENSGALG00000041973,ENSGALG00000033941,ENSGALG00000013348,ENSGALG00000012135,ENSGALG00000041924,ENSGALG00000040006,ENSGALG00000015240,ENSGALG00000035911,ENSGALG00000014262,ENSGALG00000002247,…
GO:0030331	estrogen receptor binding	molecular_function	0.053635	1	3	662	21	14870	ENSGALG00000042739,ENSGALG00000002301,ENSGALG00000029212
GO:0002263	cell activation involved in immune response	biological_process	0.05371	1	10	662	129	14870	ENSGALG00000030932,ENSGALG00000015216,ENSGALG00000037522,ENSGALG00000000907,ENSGALG00000010820,ENSGALG00000002234,ENSGALG00000037935,ENSGALG00000007511,ENSGALG00000010915,ENSGALG00000003267
GO:0098640	integrin binding involved in cell-matrix adhesion	molecular_function	0.053787	1	1	662	1	14870	ENSGALG00000028341
GO:0004143	diacylglycerol kinase activity	molecular_function	0.0538	1	2	662	10	14870	ENSGALG00000003841,ENSGALG00000008380
GO:0070119	ciliary neurotrophic factor binding	molecular_function	0.054077	1	1	662	1	14870	ENSGALG00000030407
GO:0019902	phosphatase binding	molecular_function	0.054096	1	8	662	105	14870	ENSGALG00000000596,ENSGALG00000015216,ENSGALG00000003594,ENSGALG00000013462,ENSGALG00000003267,ENSGALG00000003492,ENSGALG00000037480,ENSGALG00000005802
GO:0036337	Fas signaling pathway	biological_process	0.054362	1	1	662	1	14870	ENSGALG00000011436
GO:1902044	regulation of Fas signaling pathway	biological_process	0.054362	1	1	662	1	14870	ENSGALG00000011436
GO:1902045	negative regulation of Fas signaling pathway	biological_process	0.054362	1	1	662	1	14870	ENSGALG00000011436
GO:0002534	cytokine production involved in inflammatory response	biological_process	0.054385	1	3	662	20	14870	ENSGALG00000013872,ENSGALG00000000907,ENSGALG00000005687
GO:0000248	C-5 sterol desaturase activity	molecular_function	0.054392	1	1	662	1	14870	ENSGALG00000037065
GO:0033490	cholesterol biosynthetic process via lathosterol	biological_process	0.054392	1	1	662	1	14870	ENSGALG00000037065
GO:0070704	sterol desaturase activity	molecular_function	0.054392	1	1	662	1	14870	ENSGALG00000037065
GO:0036295	cellular response to increased oxygen levels	biological_process	0.05444	1	2	662	9	14870	ENSGALG00000002237,ENSGALG00000014800
GO:0009383	rRNA (cytosine-C5-)-methyltransferase activity	molecular_function	0.054478	1	1	662	1	14870	ENSGALG00000037807
GO:0004452	isopentenyl-diphosphate delta-isomerase activity	molecular_function	0.054513	1	1	662	1	14870	ENSGALG00000006723
GO:0006957	complement activation, alternative pathway	biological_process	0.054832	1	1	662	1	14870	ENSGALG00000040832
GO:0032618	interleukin-15 production	biological_process	0.054916	1	1	662	1	14870	ENSGALG00000040224
GO:0032658	regulation of interleukin-15 production	biological_process	0.054916	1	1	662	1	14870	ENSGALG00000040224
GO:0032738	positive regulation of interleukin-15 production	biological_process	0.054916	1	1	662	1	14870	ENSGALG00000040224
GO:0035663	Toll-like receptor 2 binding	molecular_function	0.054916	1	1	662	1	14870	ENSGALG00000040224
GO:0035664	TIRAP-dependent toll-like receptor signaling pathway	biological_process	0.054916	1	1	662	1	14870	ENSGALG00000040224
GO:0035665	TIRAP-dependent toll-like receptor 4 signaling pathway	biological_process	0.054916	1	1	662	1	14870	ENSGALG00000040224
GO:0048843	negative regulation of axon extension involved in axon guidance	biological_process	0.054946	1	3	662	22	14870	ENSGALG00000001171,ENSGALG00000001412,ENSGALG00000001079
GO:0070042	rRNA (uridine-N3-)-methyltransferase activity	molecular_function	0.054955	1	1	662	1	14870	ENSGALG00000007967
GO:0005832	chaperonin-containing T-complex	cellular_component	0.054958	1	2	662	8	14870	ENSGALG00000015821,ENSGALG00000008812
GO:0002448	mast cell mediated immunity	biological_process	0.055096	1	3	662	21	14870	ENSGALG00000002234,ENSGALG00000010820,ENSGALG00000015216
GO:0042509	regulation of tyrosine phosphorylation of STAT protein	biological_process	0.055119	1	4	662	33	14870	ENSGALG00000030407,ENSGALG00000027786,ENSGALG00000003126,ENSGALG00000008073
GO:0002279	mast cell activation involved in immune response	biological_process	0.055208	1	3	662	21	14870	ENSGALG00000002234,ENSGALG00000010820,ENSGALG00000015216
GO:0042694	muscle cell fate specification	biological_process	0.055245	1	1	662	1	14870	ENSGALG00000004582
GO:0060997	dendritic spine morphogenesis	biological_process	0.055258	1	3	662	24	14870	ENSGALG00000008537,ENSGALG00000005553,ENSGALG00000004796
GO:2000016	negative regulation of determination of dorsal identity	biological_process	0.055333	1	1	662	1	14870	ENSGALG00000036836
GO:0051431	corticotropin-releasing hormone receptor 2 binding	molecular_function	0.055352	1	1	662	1	14870	ENSGALG00000032978
GO:0090034	regulation of chaperone-mediated protein complex assembly	biological_process	0.055382	1	1	662	1	14870	ENSGALG00000041432
GO:0090035	positive regulation of chaperone-mediated protein complex assembly	biological_process	0.055382	1	1	662	1	14870	ENSGALG00000041432
GO:0004760	serine-pyruvate transaminase activity	molecular_function	0.055511	1	1	662	1	14870	ENSGALG00000020943
GO:0046724	oxalic acid secretion	biological_process	0.055511	1	1	662	1	14870	ENSGALG00000020943
GO:0004061	arylformamidase activity	molecular_function	0.055573	1	1	662	1	14870	ENSGALG00000000109
GO:0006828	manganese ion transport	biological_process	0.055585	1	2	662	10	14870	ENSGALG00000041533,ENSGALG00000005631
GO:0050689	negative regulation of defense response to virus by host	biological_process	0.055642	1	1	662	1	14870	ENSGALG00000042761
GO:0048512	circadian behavior	biological_process	0.055653	1	3	662	20	14870	ENSGALG00000009619,ENSGALG00000032610,ENSGALG00000006755
GO:0001785	prostaglandin J receptor activity	molecular_function	0.055678	1	1	662	1	14870	ENSGALG00000029768
GO:0004956	prostaglandin D receptor activity	molecular_function	0.055678	1	1	662	1	14870	ENSGALG00000029768
GO:0036363	transforming growth factor beta activation	biological_process	0.055696	1	2	662	10	14870	ENSGALG00000010175,ENSGALG00000008341
GO:0017077	oxidative phosphorylation uncoupler activity	molecular_function	0.055707	1	1	662	1	14870	ENSGALG00000017316
GO:0003874	6-pyruvoyltetrahydropterin synthase activity	molecular_function	0.055725	1	1	662	1	14870	ENSGALG00000007848
GO:0004631	phosphomevalonate kinase activity	molecular_function	0.055737	1	1	662	1	14870	ENSGALG00000046656
GO:0000032	cell wall mannoprotein biosynthetic process	biological_process	0.055793	1	1	662	1	14870	ENSGALG00000029296
GO:0004476	mannose-6-phosphate isomerase activity	molecular_function	0.055793	1	1	662	1	14870	ENSGALG00000029296
GO:0006056	mannoprotein metabolic process	biological_process	0.055793	1	1	662	1	14870	ENSGALG00000029296
GO:0006057	mannoprotein biosynthetic process	biological_process	0.055793	1	1	662	1	14870	ENSGALG00000029296
GO:0031506	cell wall glycoprotein biosynthetic process	biological_process	0.055793	1	1	662	1	14870	ENSGALG00000029296
GO:0042546	cell wall biogenesis	biological_process	0.055793	1	1	662	1	14870	ENSGALG00000029296
GO:0044038	cell wall macromolecule biosynthetic process	biological_process	0.055793	1	1	662	1	14870	ENSGALG00000029296
GO:0061611	mannose to fructose-6-phosphate metabolic process	biological_process	0.055793	1	1	662	1	14870	ENSGALG00000029296
GO:0070589	cellular component macromolecule biosynthetic process	biological_process	0.055793	1	1	662	1	14870	ENSGALG00000029296
GO:0030984	kininogen binding	molecular_function	0.055802	1	1	662	1	14870	ENSGALG00000001654
GO:0048621	post-embryonic digestive tract morphogenesis	biological_process	0.055851	1	1	662	1	14870	ENSGALG00000030932
GO:0001730	2'-5'-oligoadenylate synthetase activity	molecular_function	0.055886	1	1	662	1	14870	ENSGALG00000013723
GO:0005130	granulocyte colony-stimulating factor receptor binding	molecular_function	0.055905	1	1	662	1	14870	ENSGALG00000030907
GO:0050178	phenylpyruvate tautomerase activity	molecular_function	0.05591	1	1	662	1	14870	ENSGALG00000006326
GO:0061078	positive regulation of prostaglandin secretion involved in immune response	biological_process	0.05591	1	1	662	1	14870	ENSGALG00000006326
GO:0090323	prostaglandin secretion involved in immune response	biological_process	0.05591	1	1	662	1	14870	ENSGALG00000006326
GO:0045032	ADP-activated adenosine receptor activity	molecular_function	0.055925	1	1	662	1	14870	ENSGALG00000010357
GO:0031855	oxytocin receptor binding	molecular_function	0.055937	1	1	662	1	14870	ENSGALG00000019026
GO:2001065	mannan binding	molecular_function	0.055943	1	1	662	1	14870	ENSGALG00000002931
GO:1900086	positive regulation of peptidyl-tyrosine autophosphorylation	biological_process	0.055967	1	1	662	1	14870	ENSGALG00000009724
GO:0031167	rRNA methylation	biological_process	0.056033	1	3	662	18	14870	ENSGALG00000010360,ENSGALG00000037807,ENSGALG00000007967
GO:0032757	positive regulation of interleukin-8 production	biological_process	0.056313	1	3	662	18	14870	ENSGALG00000005981,ENSGALG00000040224,ENSGALG00000015216
GO:0003785	actin monomer binding	molecular_function	0.057423	1	3	662	20	14870	ENSGALG00000004582,ENSGALG00000031593,ENSGALG00000050508
GO:0035258	steroid hormone receptor binding	molecular_function	0.057442	1	5	662	49	14870	ENSGALG00000037935,ENSGALG00000042739,ENSGALG00000043727,ENSGALG00000002301,ENSGALG00000029212
GO:0044440	endosomal part	cellular_component	0.057614	1	13	662	188	14870	ENSGALG00000026428,ENSGALG00000033520,ENSGALG00000042071,ENSGALG00000006161,ENSGALG00000041797,ENSGALG00000000055,ENSGALG00000005772,ENSGALG00000041533,ENSGALG00000011436,ENSGALG00000053058,ENSGALG00000000606,ENSGALG00000000419,ENSGALG00000003217
GO:0070102	interleukin-6-mediated signaling pathway	biological_process	0.057781	1	2	662	10	14870	ENSGALG00000030407,ENSGALG00000003267
GO:0035461	vitamin transmembrane transport	biological_process	0.058	1	2	662	8	14870	ENSGALG00000046226,ENSGALG00000008011
GO:0030206	chondroitin sulfate biosynthetic process	biological_process	0.058014	1	2	662	9	14870	ENSGALG00000029632,ENSGALG00000024056
GO:0045723	positive regulation of fatty acid biosynthetic process	biological_process	0.058171	1	2	662	9	14870	ENSGALG00000034960,ENSGALG00000041078
GO:0051647	nucleus localization	biological_process	0.058172	1	3	662	23	14870	ENSGALG00000004796,ENSGALG00000023626,ENSGALG00000002527
GO:0000815	ESCRT III complex	cellular_component	0.058245	1	2	662	8	14870	ENSGALG00000026428,ENSGALG00000006161
GO:0032094	response to food	biological_process	0.058552	1	3	662	21	14870	ENSGALG00000038241,ENSGALG00000011104,ENSGALG00000004096
GO:0032794	GTPase activating protein binding	molecular_function	0.05862	1	2	662	10	14870	ENSGALG00000003113,ENSGALG00000032658
GO:0031058	positive regulation of histone modification	biological_process	0.058626	1	5	662	51	14870	ENSGALG00000003221,ENSGALG00000043204,ENSGALG00000035576,ENSGALG00000011104,ENSGALG00000030580
GO:0045475	locomotor rhythm	biological_process	0.05888	1	2	662	9	14870	ENSGALG00000032610,ENSGALG00000006755
GO:0014065	phosphatidylinositol 3-kinase signaling	biological_process	0.059107	1	7	662	86	14870	ENSGALG00000005802,ENSGALG00000033510,ENSGALG00000030907,ENSGALG00000001654,ENSGALG00000003126,ENSGALG00000012178,ENSGALG00000008081
GO:0030307	positive regulation of cell growth	biological_process	0.059556	1	7	662	83	14870	ENSGALG00000001079,ENSGALG00000001412,ENSGALG00000040373,ENSGALG00000042761,ENSGALG00000023626,ENSGALG00000032029,ENSGALG00000026033
GO:0070069	cytochrome complex	cellular_component	0.05979	1	3	662	17	14870	ENSGALG00000002490,ENSGALG00000053585,ENSGALG00000025999
GO:0009986	cell surface	cellular_component	0.060013	1	27	662	464	14870	ENSGALG00000042767,ENSGALG00000000498,ENSGALG00000044326,ENSGALG00000033520,ENSGALG00000001412,ENSGALG00000004096,ENSGALG00000046226,ENSGALG00000041533,ENSGALG00000045876,ENSGALG00000046256,ENSGALG00000026146,ENSGALG00000008073,ENSGALG00000000251,ENSGALG00000005553,ENSGALG00000006326,ENSGALG00000008341,ENSGALG00000009724,ENSGALG00000007511,ENSGALG00000049461,ENSGALG00000001654,ENSGALG00000030255,…
GO:0001818	negative regulation of cytokine production	biological_process	0.060103	1	9	662	117	14870	ENSGALG00000005687,ENSGALG00000037935,ENSGALG00000013348,ENSGALG00000008341,ENSGALG00000001654,ENSGALG00000004096,ENSGALG00000010175,ENSGALG00000042761,ENSGALG00000039710
GO:1902668	negative regulation of axon guidance	biological_process	0.060349	1	3	662	23	14870	ENSGALG00000001079,ENSGALG00000001412,ENSGALG00000001171
GO:0046834	lipid phosphorylation	biological_process	0.061377	1	5	662	54	14870	ENSGALG00000008081,ENSGALG00000050797,ENSGALG00000046727,ENSGALG00000003841,ENSGALG00000008380
GO:0003205	cardiac chamber development	biological_process	0.061493	1	9	662	119	14870	ENSGALG00000036114,ENSGALG00000042125,ENSGALG00000037935,ENSGALG00000038260,ENSGALG00000050508,ENSGALG00000004582,ENSGALG00000032029,ENSGALG00000034986,ENSGALG00000001459
GO:0051571	positive regulation of histone H3-K4 methylation	biological_process	0.061625	1	2	662	11	14870	ENSGALG00000003221,ENSGALG00000011104
GO:0016272	prefoldin complex	cellular_component	0.06197	1	2	662	8	14870	ENSGALG00000041924,ENSGALG00000000946
GO:0070979	protein K11-linked ubiquitination	biological_process	0.062121	1	3	662	21	14870	ENSGALG00000000596,ENSGALG00000008625,ENSGALG00000008254
GO:0034185	apolipoprotein binding	molecular_function	0.062526	1	2	662	10	14870	ENSGALG00000046226,ENSGALG00000030904
GO:0002367	cytokine production involved in immune response	biological_process	0.062724	1	5	662	51	14870	ENSGALG00000000907,ENSGALG00000010820,ENSGALG00000001412,ENSGALG00000006326,ENSGALG00000005687
GO:0090042	tubulin deacetylation	biological_process	0.062847	1	2	662	10	14870	ENSGALG00000017024,ENSGALG00000006688
GO:0019369	arachidonic acid metabolic process	biological_process	0.063278	1	2	662	9	14870	ENSGALG00000001314,ENSGALG00000047199
GO:0036315	cellular response to sterol	biological_process	0.063524	1	2	662	10	14870	ENSGALG00000036114,ENSGALG00000033941
GO:0060379	cardiac muscle cell myoblast differentiation	biological_process	0.06357	1	2	662	10	14870	ENSGALG00000032029,ENSGALG00000009724
GO:0043368	positive T cell selection	biological_process	0.064075	1	3	662	22	14870	ENSGALG00000010915,ENSGALG00000003267,ENSGALG00000032029
GO:0098588	bounding membrane of organelle	cellular_component	0.064227	1	54	662	1017	14870	ENSGALG00000006161,ENSGALG00000026428,ENSGALG00000028996,ENSGALG00000054307,ENSGALG00000005869,ENSGALG00000050948,ENSGALG00000013872,ENSGALG00000013462,ENSGALG00000003217,ENSGALG00000050235,ENSGALG00000026033,ENSGALG00000036114,ENSGALG00000008341,ENSGALG00000001219,ENSGALG00000024056,ENSGALG00000042125,ENSGALG00000002131,ENSGALG00000041528,ENSGALG00000012903,ENSGALG00000012769,ENSGALG00000001806,…
GO:0050731	positive regulation of peptidyl-tyrosine phosphorylation	biological_process	0.064291	1	8	662	104	14870	ENSGALG00000003126,ENSGALG00000009724,ENSGALG00000006326,ENSGALG00000030407,ENSGALG00000012178,ENSGALG00000015216,ENSGALG00000030907,ENSGALG00000033510
GO:0002407	dendritic cell chemotaxis	biological_process	0.06436	1	2	662	9	14870	ENSGALG00000001654,ENSGALG00000005631
GO:0044233	ER-mitochondrion membrane contact site	cellular_component	0.064655	1	2	662	11	14870	ENSGALG00000012300,ENSGALG00000013462
GO:0019814	immunoglobulin complex	cellular_component	0.064685	1	2	662	10	14870	ENSGALG00000000251,ENSGALG00000015216
GO:0007622	rhythmic behavior	biological_process	0.06482	1	3	662	21	14870	ENSGALG00000006755,ENSGALG00000009619,ENSGALG00000032610
GO:0071417	cellular response to organonitrogen compound	biological_process	0.064888	1	18	662	290	14870	ENSGALG00000037904,ENSGALG00000043727,ENSGALG00000012135,ENSGALG00000005631,ENSGALG00000008081,ENSGALG00000050797,ENSGALG00000000055,ENSGALG00000039775,ENSGALG00000010357,ENSGALG00000027786,ENSGALG00000003712,ENSGALG00000053058,ENSGALG00000003282,ENSGALG00000000419,ENSGALG00000015083,ENSGALG00000003267,ENSGALG00000037935,ENSGALG00000000943
GO:0000165	MAPK cascade	biological_process	0.064898	1	28	662	485	14870	ENSGALG00000036452,ENSGALG00000005981,ENSGALG00000026638,ENSGALG00000029402,ENSGALG00000004096,ENSGALG00000008073,ENSGALG00000038241,ENSGALG00000000055,ENSGALG00000001412,ENSGALG00000008081,ENSGALG00000004796,ENSGALG00000003126,ENSGALG00000003103,ENSGALG00000051055,ENSGALG00000003113,ENSGALG00000010997,ENSGALG00000003712,ENSGALG00000035419,ENSGALG00000012178,ENSGALG00000042761,ENSGALG00000000907,…
GO:0036230	granulocyte activation	biological_process	0.065073	1	3	662	21	14870	ENSGALG00000007511,ENSGALG00000015216,ENSGALG00000000907
GO:1902894	negative regulation of pri-miRNA transcription from RNA polymerase II promoter	biological_process	0.065386	1	2	662	10	14870	ENSGALG00000032029,ENSGALG00000012178
GO:0006935	chemotaxis	biological_process	0.065459	1	22	662	362	14870	ENSGALG00000036114,ENSGALG00000001079,ENSGALG00000027476,ENSGALG00000007511,ENSGALG00000001654,ENSGALG00000029212,ENSGALG00000032098,ENSGALG00000036378,ENSGALG00000013615,ENSGALG00000006326,ENSGALG00000015216,ENSGALG00000000907,ENSGALG00000002523,ENSGALG00000012178,ENSGALG00000023626,ENSGALG00000008537,ENSGALG00000043088,ENSGALG00000001171,ENSGALG00000005631,ENSGALG00000001412,ENSGALG00000010820,…
GO:0061026	cardiac muscle tissue regeneration	biological_process	0.065487	1	1	662	2	14870	ENSGALG00000003126
GO:0005006	epidermal growth factor-activated receptor activity	molecular_function	0.065487	1	1	662	2	14870	ENSGALG00000037901
GO:0032474	otolith morphogenesis	biological_process	0.065513	1	1	662	2	14870	ENSGALG00000007483
GO:0005228	intracellular sodium activated potassium channel activity	molecular_function	0.065517	1	1	662	2	14870	ENSGALG00000001645
GO:0001946	lymphangiogenesis	biological_process	0.065837	1	2	662	11	14870	ENSGALG00000043036,ENSGALG00000005802
GO:0061081	positive regulation of myeloid leukocyte cytokine production involved in immune response	biological_process	0.066129	1	2	662	10	14870	ENSGALG00000001412,ENSGALG00000006326
GO:0072538	T-helper 17 type immune response	biological_process	0.066144	1	2	662	10	14870	ENSGALG00000010915,ENSGALG00000003267
GO:0072539	T-helper 17 cell differentiation	biological_process	0.066144	1	2	662	10	14870	ENSGALG00000010915,ENSGALG00000003267
GO:0047389	glycerophosphocholine phosphodiesterase activity	molecular_function	0.066276	1	1	662	2	14870	ENSGALG00000034967
GO:0097111	endoplasmic reticulum-Golgi intermediate compartment organization	biological_process	0.066315	1	1	662	2	14870	ENSGALG00000013462
GO:1904031	positive regulation of cyclin-dependent protein kinase activity	biological_process	0.06642	1	3	662	22	14870	ENSGALG00000031726,ENSGALG00000012178,ENSGALG00000010175
GO:2000463	positive regulation of excitatory postsynaptic potential	biological_process	0.066439	1	2	662	12	14870	ENSGALG00000004096,ENSGALG00000005553
GO:0070861	regulation of protein exit from endoplasmic reticulum	biological_process	0.066859	1	3	662	21	14870	ENSGALG00000004431,ENSGALG00000016880,ENSGALG00000006568
GO:0098908	regulation of neuronal action potential	biological_process	0.06705	1	1	662	2	14870	ENSGALG00000036971
GO:0005901	caveola	cellular_component	0.067091	1	4	662	39	14870	ENSGALG00000046226,ENSGALG00000031216,ENSGALG00000036114,ENSGALG00000050508
GO:0021819	layer formation in cerebral cortex	biological_process	0.067163	1	2	662	11	14870	ENSGALG00000037939,ENSGALG00000050797
GO:1990138	neuron projection extension	biological_process	0.067313	1	8	662	109	14870	ENSGALG00000001079,ENSGALG00000001412,ENSGALG00000032029,ENSGALG00000023626,ENSGALG00000026033,ENSGALG00000001171,ENSGALG00000010175,ENSGALG00000042761
GO:0043369	CD4-positive or CD8-positive, alpha-beta T cell lineage commitment	biological_process	0.067459	1	2	662	10	14870	ENSGALG00000003267,ENSGALG00000010915
GO:0007260	tyrosine phosphorylation of STAT protein	biological_process	0.067688	1	4	662	36	14870	ENSGALG00000030407,ENSGALG00000027786,ENSGALG00000003126,ENSGALG00000008073
GO:0009897	external side of plasma membrane	cellular_component	0.067933	1	13	662	188	14870	ENSGALG00000004096,ENSGALG00000046256,ENSGALG00000008267,ENSGALG00000045876,ENSGALG00000044218,ENSGALG00000013101,ENSGALG00000000251,ENSGALG00000041380,ENSGALG00000026146,ENSGALG00000000498,ENSGALG00000044326,ENSGALG00000049461,ENSGALG00000001412
GO:0036296	response to increased oxygen levels	biological_process	0.068109	1	2	662	10	14870	ENSGALG00000002237,ENSGALG00000014800
GO:0061061	muscle structure development	biological_process	0.068128	1	23	662	387	14870	ENSGALG00000009724,ENSGALG00000036114,ENSGALG00000012559,ENSGALG00000035576,ENSGALG00000037787,ENSGALG00000038260,ENSGALG00000037935,ENSGALG00000031216,ENSGALG00000052464,ENSGALG00000035419,ENSGALG00000006806,ENSGALG00000003126,ENSGALG00000000164,ENSGALG00000026276,ENSGALG00000028721,ENSGALG00000036836,ENSGALG00000043727,ENSGALG00000004582,ENSGALG00000043204,ENSGALG00000033510,ENSGALG00000032029,…
GO:0045165	cell fate commitment	biological_process	0.068189	1	14	662	199	14870	ENSGALG00000036378,ENSGALG00000037935,ENSGALG00000010915,ENSGALG00000001079,ENSGALG00000036114,ENSGALG00000003267,ENSGALG00000031707,ENSGALG00000003126,ENSGALG00000004796,ENSGALG00000002831,ENSGALG00000043204,ENSGALG00000036836,ENSGALG00000035419,ENSGALG00000004582
GO:0003382	epithelial cell morphogenesis	biological_process	0.068412	1	4	662	36	14870	ENSGALG00000036114,ENSGALG00000009724,ENSGALG00000012374,ENSGALG00000026276
GO:0042330	taxis	biological_process	0.068689	1	22	662	364	14870	ENSGALG00000001412,ENSGALG00000005631,ENSGALG00000010490,ENSGALG00000010820,ENSGALG00000032098,ENSGALG00000001654,ENSGALG00000029212,ENSGALG00000036114,ENSGALG00000001079,ENSGALG00000027476,ENSGALG00000007511,ENSGALG00000006326,ENSGALG00000013615,ENSGALG00000036378,ENSGALG00000012178,ENSGALG00000002523,ENSGALG00000000907,ENSGALG00000015216,ENSGALG00000001171,ENSGALG00000043088,ENSGALG00000023626,…
GO:0010171	body morphogenesis	biological_process	0.068778	1	4	662	40	14870	ENSGALG00000001079,ENSGALG00000035419,ENSGALG00000008452,ENSGALG00000032143
GO:0009595	detection of biotic stimulus	biological_process	0.068901	1	2	662	9	14870	ENSGALG00000036114,ENSGALG00000046226
GO:0042304	regulation of fatty acid biosynthetic process	biological_process	0.068976	1	3	662	22	14870	ENSGALG00000000943,ENSGALG00000041078,ENSGALG00000034960
GO:2000331	regulation of terminal button organization	biological_process	0.069316	1	1	662	2	14870	ENSGALG00000005553
GO:0048697	positive regulation of collateral sprouting in absence of injury	biological_process	0.069399	1	1	662	2	14870	ENSGALG00000001079
GO:1900275	negative regulation of phospholipase C activity	biological_process	0.069683	1	1	662	2	14870	ENSGALG00000012934
GO:0043393	regulation of protein binding	biological_process	0.0697	1	10	662	140	14870	ENSGALG00000011104,ENSGALG00000008352,ENSGALG00000004796,ENSGALG00000040224,ENSGALG00000030907,ENSGALG00000041432,ENSGALG00000030904,ENSGALG00000031726,ENSGALG00000012178,ENSGALG00000035419
GO:0006824	cobalt ion transport	biological_process	0.069772	1	1	662	2	14870	ENSGALG00000041533
GO:0061037	negative regulation of cartilage development	biological_process	0.069833	1	3	662	22	14870	ENSGALG00000009724,ENSGALG00000037901,ENSGALG00000037935
GO:0003016	respiratory system process	biological_process	0.069903	1	3	662	21	14870	ENSGALG00000026276,ENSGALG00000005553,ENSGALG00000005802
GO:1904028	positive regulation of collagen fibril organization	biological_process	0.069987	1	1	662	2	14870	ENSGALG00000046896
GO:0046836	glycolipid transport	biological_process	0.070004	1	1	662	2	14870	ENSGALG00000001945
GO:0043549	regulation of kinase activity	biological_process	0.070097	1	30	662	530	14870	ENSGALG00000036452,ENSGALG00000033510,ENSGALG00000021686,ENSGALG00000029402,ENSGALG00000008073,ENSGALG00000031726,ENSGALG00000000055,ENSGALG00000038241,ENSGALG00000004796,ENSGALG00000050797,ENSGALG00000008081,ENSGALG00000026428,ENSGALG00000003103,ENSGALG00000010175,ENSGALG00000003113,ENSGALG00000042761,ENSGALG00000003663,ENSGALG00000011457,ENSGALG00000012178,ENSGALG00000039775,ENSGALG00000015216,…
GO:0007339	binding of sperm to zona pellucida	biological_process	0.070108	1	3	662	20	14870	ENSGALG00000005462,ENSGALG00000015821,ENSGALG00000008812
GO:0006690	icosanoid metabolic process	biological_process	0.070401	1	4	662	35	14870	ENSGALG00000047199,ENSGALG00000001314,ENSGALG00000015216,ENSGALG00000006326
GO:1901568	fatty acid derivative metabolic process	biological_process	0.070401	1	4	662	35	14870	ENSGALG00000006326,ENSGALG00000001314,ENSGALG00000047199,ENSGALG00000015216
GO:0019320	hexose catabolic process	biological_process	0.070498	1	2	662	10	14870	ENSGALG00000013828,ENSGALG00000004047
GO:0009247	glycolipid biosynthetic process	biological_process	0.070523	1	5	662	48	14870	ENSGALG00000027762,ENSGALG00000001219,ENSGALG00000012903,ENSGALG00000002651,ENSGALG00000029747
GO:0050211	procollagen galactosyltransferase activity	molecular_function	0.070818	1	1	662	2	14870	ENSGALG00000046896
GO:0010935	regulation of macrophage cytokine production	biological_process	0.071052	1	2	662	11	14870	ENSGALG00000005687,ENSGALG00000001412
GO:0002121	inter-male aggressive behavior	biological_process	0.071072	1	1	662	2	14870	ENSGALG00000014944
GO:0003918	DNA topoisomerase type II (ATP-hydrolyzing) activity	molecular_function	0.071095	1	1	662	2	14870	ENSGALG00000003922
GO:0019035	viral integration complex	cellular_component	0.071095	1	1	662	2	14870	ENSGALG00000003922
GO:0045870	positive regulation of single stranded viral RNA replication via double stranded DNA intermediate	biological_process	0.071095	1	1	662	2	14870	ENSGALG00000003922
GO:0061505	DNA topoisomerase II activity	molecular_function	0.071095	1	1	662	2	14870	ENSGALG00000003922
GO:0019216	regulation of lipid metabolic process	biological_process	0.071171	1	13	662	194	14870	ENSGALG00000034960,ENSGALG00000003663,ENSGALG00000012178,ENSGALG00000046226,ENSGALG00000041432,ENSGALG00000007244,ENSGALG00000004796,ENSGALG00000041078,ENSGALG00000050797,ENSGALG00000031707,ENSGALG00000008358,ENSGALG00000008380,ENSGALG00000000943
GO:0032527	protein exit from endoplasmic reticulum	biological_process	0.07121	1	4	662	35	14870	ENSGALG00000016880,ENSGALG00000004431,ENSGALG00000033705,ENSGALG00000006568
GO:0033138	positive regulation of peptidyl-serine phosphorylation	biological_process	0.071251	1	6	662	67	14870	ENSGALG00000006326,ENSGALG00000030907,ENSGALG00000010175,ENSGALG00000011104,ENSGALG00000000977,ENSGALG00000004096
GO:0034235	GPI anchor binding	molecular_function	0.071519	1	1	662	2	14870	ENSGALG00000001219
GO:0061029	eyelid development in camera-type eye	biological_process	0.071631	1	2	662	10	14870	ENSGALG00000032029,ENSGALG00000004249
GO:0035601	protein deacylation	biological_process	0.071717	1	6	662	70	14870	ENSGALG00000040006,ENSGALG00000012692,ENSGALG00000006688,ENSGALG00000007244,ENSGALG00000039710,ENSGALG00000017024
GO:0009330	DNA topoisomerase complex (ATP-hydrolyzing)	cellular_component	0.07178	1	1	662	2	14870	ENSGALG00000003922
GO:0048841	regulation of axon extension involved in axon guidance	biological_process	0.071847	1	3	662	25	14870	ENSGALG00000001171,ENSGALG00000001412,ENSGALG00000001079
GO:0009889	regulation of biosynthetic process	biological_process	0.071923	1	122	662	2469	14870	ENSGALG00000037901,ENSGALG00000012178,ENSGALG00000008812,ENSGALG00000002247,ENSGALG00000037522,ENSGALG00000015216,ENSGALG00000035911,ENSGALG00000040006,ENSGALG00000012628,ENSGALG00000014262,ENSGALG00000041078,ENSGALG00000003793,ENSGALG00000034134,ENSGALG00000031216,ENSGALG00000037935,ENSGALG00000000542,ENSGALG00000009063,ENSGALG00000035576,ENSGALG00000000616,ENSGALG00000036378,ENSGALG00000030416,…
GO:0038131	neuregulin receptor activity	molecular_function	0.071969	1	1	662	2	14870	ENSGALG00000033510
GO:0032634	interleukin-5 production	biological_process	0.072034	1	2	662	12	14870	ENSGALG00000008267,ENSGALG00000037935
GO:0032674	regulation of interleukin-5 production	biological_process	0.072034	1	2	662	12	14870	ENSGALG00000008267,ENSGALG00000037935
GO:0002886	regulation of myeloid leukocyte mediated immunity	biological_process	0.072212	1	3	662	23	14870	ENSGALG00000015216,ENSGALG00000007511,ENSGALG00000002234
GO:0097363	protein O-GlcNAc transferase activity	molecular_function	0.072235	1	1	662	2	14870	ENSGALG00000011518
GO:2001222	regulation of neuron migration	biological_process	0.072319	1	3	662	24	14870	ENSGALG00000003267,ENSGALG00000003126,ENSGALG00000037939
GO:0002446	neutrophil mediated immunity	biological_process	0.072356	1	2	662	11	14870	ENSGALG00000007511,ENSGALG00000015216
GO:0004815	aspartate-tRNA ligase activity	molecular_function	0.072367	1	1	662	2	14870	ENSGALG00000012355
GO:0017101	aminoacyl-tRNA synthetase multienzyme complex	cellular_component	0.072605	1	2	662	11	14870	ENSGALG00000012355,ENSGALG00000000907
GO:0045630	positive regulation of T-helper 2 cell differentiation	biological_process	0.07266	1	1	662	2	14870	ENSGALG00000037935
GO:2001162	positive regulation of histone H3-K79 methylation	biological_process	0.072952	1	1	662	2	14870	ENSGALG00000003221
GO:0032642	regulation of chemokine production	biological_process	0.073086	1	4	662	35	14870	ENSGALG00000042761,ENSGALG00000015216,ENSGALG00000006326,ENSGALG00000030407
GO:2000251	positive regulation of actin cytoskeleton reorganization	biological_process	0.073096	1	2	662	11	14870	ENSGALG00000030907,ENSGALG00000042538
GO:0003184	pulmonary valve morphogenesis	biological_process	0.073195	1	2	662	11	14870	ENSGALG00000050508,ENSGALG00000034986
GO:0006661	phosphatidylinositol biosynthetic process	biological_process	0.073248	1	5	662	53	14870	ENSGALG00000027762,ENSGALG00000008081,ENSGALG00000012178,ENSGALG00000001219,ENSGALG00000012903
GO:0001978	regulation of systemic arterial blood pressure by carotid sinus baroreceptor feedback	biological_process	0.073275	1	1	662	2	14870	ENSGALG00000004096
GO:0090183	regulation of kidney development	biological_process	0.073407	1	4	662	35	14870	ENSGALG00000036114,ENSGALG00000009724,ENSGALG00000012178,ENSGALG00000030407
GO:0048167	regulation of synaptic plasticity	biological_process	0.073538	1	8	662	106	14870	ENSGALG00000005553,ENSGALG00000003113,ENSGALG00000004096,ENSGALG00000042538,ENSGALG00000032029,ENSGALG00000008625,ENSGALG00000015967,ENSGALG00000037904
GO:0004360	glutamine-fructose-6-phosphate transaminase (isomerizing) activity	molecular_function	0.073866	1	1	662	2	14870	ENSGALG00000039705
GO:0008194	UDP-glycosyltransferase activity	molecular_function	0.073979	1	8	662	105	14870	ENSGALG00000014944,ENSGALG00000011518,ENSGALG00000050532,ENSGALG00000017076,ENSGALG00000012559,ENSGALG00000003340,ENSGALG00000006233,ENSGALG00000046896
GO:0008037	cell recognition	biological_process	0.074071	1	6	662	70	14870	ENSGALG00000043088,ENSGALG00000005462,ENSGALG00000046226,ENSGALG00000008537,ENSGALG00000008812,ENSGALG00000015821
GO:0016023	cytoplasmic membrane-bounded vesicle	cellular_component	0.074086	1	27	662	480	14870	ENSGALG00000005869,ENSGALG00000033110,ENSGALG00000010820,ENSGALG00000026033,ENSGALG00000007707,ENSGALG00000005631,ENSGALG00000032958,ENSGALG00000004796,ENSGALG00000038241,ENSGALG00000004431,ENSGALG00000042767,ENSGALG00000015216,ENSGALG00000036876,ENSGALG00000032658,ENSGALG00000032143,ENSGALG00000041153,ENSGALG00000012300,ENSGALG00000019026,ENSGALG00000042071,ENSGALG00000027476,ENSGALG00000008341,…
GO:0048385	regulation of retinoic acid receptor signaling pathway	biological_process	0.074158	1	2	662	11	14870	ENSGALG00000006612,ENSGALG00000002301
GO:0045780	positive regulation of bone resorption	biological_process	0.074317	1	2	662	10	14870	ENSGALG00000033520,ENSGALG00000015216
GO:0046852	positive regulation of bone remodeling	biological_process	0.074317	1	2	662	10	14870	ENSGALG00000033520,ENSGALG00000015216
GO:0033238	regulation of cellular amine metabolic process	biological_process	0.074355	1	3	662	23	14870	ENSGALG00000046226,ENSGALG00000001812,ENSGALG00000007244
GO:0032947	protein complex scaffold	molecular_function	0.074416	1	2	662	12	14870	ENSGALG00000051055,ENSGALG00000029402
GO:1903905	positive regulation of establishment of T cell polarity	biological_process	0.074471	1	1	662	2	14870	ENSGALG00000031216
GO:0044860	protein localization to plasma membrane raft	biological_process	0.074471	1	1	662	2	14870	ENSGALG00000031216
GO:1903056	regulation of melanosome organization	biological_process	0.074606	1	1	662	2	14870	ENSGALG00000016615
GO:1903861	positive regulation of dendrite extension	biological_process	0.074646	1	2	662	11	14870	ENSGALG00000026033,ENSGALG00000042761
GO:0002888	positive regulation of myeloid leukocyte mediated immunity	biological_process	0.074907	1	2	662	11	14870	ENSGALG00000015216,ENSGALG00000007511
GO:0035651	AP-3 adaptor complex binding	molecular_function	0.074991	1	1	662	2	14870	ENSGALG00000012300
GO:0036461	BLOC-2 complex binding	molecular_function	0.074991	1	1	662	2	14870	ENSGALG00000012300
GO:0009886	post-embryonic morphogenesis	biological_process	0.075033	1	2	662	11	14870	ENSGALG00000037901,ENSGALG00000030932
GO:0045124	regulation of bone resorption	biological_process	0.075164	1	3	662	22	14870	ENSGALG00000033520,ENSGALG00000015216,ENSGALG00000038241
GO:0045198	establishment of epithelial cell apical/basal polarity	biological_process	0.075212	1	2	662	11	14870	ENSGALG00000026276,ENSGALG00000004796
GO:0010512	negative regulation of phosphatidylinositol biosynthetic process	biological_process	0.075236	1	1	662	2	14870	ENSGALG00000012178
GO:0035793	positive regulation of metanephric mesenchymal cell migration by platelet-derived growth factor receptor-beta signaling pathway	biological_process	0.075236	1	1	662	2	14870	ENSGALG00000012178
GO:1900238	regulation of metanephric mesenchymal cell migration by platelet-derived growth factor receptor-beta signaling pathway	biological_process	0.075236	1	1	662	2	14870	ENSGALG00000012178
GO:2000591	positive regulation of metanephric mesenchymal cell migration	biological_process	0.075236	1	1	662	2	14870	ENSGALG00000012178
GO:0030516	regulation of axon extension	biological_process	0.075356	1	5	662	57	14870	ENSGALG00000001171,ENSGALG00000023626,ENSGALG00000032029,ENSGALG00000001412,ENSGALG00000001079
GO:0036303	lymph vessel morphogenesis	biological_process	0.075424	1	2	662	12	14870	ENSGALG00000043036,ENSGALG00000005802
GO:0048246	macrophage chemotaxis	biological_process	0.075469	1	3	662	21	14870	ENSGALG00000006326,ENSGALG00000013615,ENSGALG00000000907
GO:0045082	positive regulation of interleukin-10 biosynthetic process	biological_process	0.075511	1	1	662	2	14870	ENSGALG00000015216
GO:0051902	negative regulation of mitochondrial depolarization	biological_process	0.075818	1	1	662	2	14870	ENSGALG00000005772
GO:0002238	response to molecule of fungal origin	biological_process	0.075828	1	1	662	2	14870	ENSGALG00000015216
GO:0008241	peptidyl-dipeptidase activity	molecular_function	0.075899	1	1	662	2	14870	ENSGALG00000000498
GO:0002276	basophil activation involved in immune response	biological_process	0.076244	1	1	662	2	14870	ENSGALG00000000907
GO:0045575	basophil activation	biological_process	0.076244	1	1	662	2	14870	ENSGALG00000000907
GO:0032402	melanosome transport	biological_process	0.07645	1	2	662	11	14870	ENSGALG00000035156,ENSGALG00000016615
GO:0046889	positive regulation of lipid biosynthetic process	biological_process	0.076569	1	4	662	37	14870	ENSGALG00000034960,ENSGALG00000041078,ENSGALG00000007244,ENSGALG00000046226
GO:0035036	sperm-egg recognition	biological_process	0.076715	1	3	662	21	14870	ENSGALG00000005462,ENSGALG00000015821,ENSGALG00000008812
GO:1903510	mucopolysaccharide metabolic process	biological_process	0.076828	1	4	662	38	14870	ENSGALG00000044851,ENSGALG00000024056,ENSGALG00000029632,ENSGALG00000012178
GO:0051338	regulation of transferase activity	biological_process	0.076902	1	34	662	613	14870	ENSGALG00000000055,ENSGALG00000003103,ENSGALG00000050797,ENSGALG00000008081,ENSGALG00000029402,ENSGALG00000041432,ENSGALG00000009724,ENSGALG00000008358,ENSGALG00000040224,ENSGALG00000015216,ENSGALG00000003663,ENSGALG00000011457,ENSGALG00000008812,ENSGALG00000012178,ENSGALG00000038241,ENSGALG00000026428,ENSGALG00000004796,ENSGALG00000033510,ENSGALG00000021686,ENSGALG00000036452,ENSGALG00000000632,…
GO:0097360	chorionic trophoblast cell proliferation	biological_process	0.077215	1	1	662	2	14870	ENSGALG00000005772
GO:1901382	regulation of chorionic trophoblast cell proliferation	biological_process	0.077215	1	1	662	2	14870	ENSGALG00000005772
GO:0034617	tetrahydrobiopterin binding	molecular_function	0.077317	1	1	662	2	14870	ENSGALG00000050508
GO:0016358	dendrite development	biological_process	0.077452	1	9	662	137	14870	ENSGALG00000005553,ENSGALG00000042199,ENSGALG00000004796,ENSGALG00000051055,ENSGALG00000007707,ENSGALG00000023626,ENSGALG00000042538,ENSGALG00000008537,ENSGALG00000004420
GO:0006023	aminoglycan biosynthetic process	biological_process	0.077544	1	4	662	38	14870	ENSGALG00000029632,ENSGALG00000024056,ENSGALG00000012178,ENSGALG00000050532
GO:0015991	ATP hydrolysis coupled proton transport	biological_process	0.0777	1	3	662	23	14870	ENSGALG00000014800,ENSGALG00000006469,ENSGALG00000002237
GO:1901390	positive regulation of transforming growth factor beta activation	biological_process	0.077802	1	1	662	2	14870	ENSGALG00000008341
GO:0070269	pyroptosis	biological_process	0.078158	1	1	662	2	14870	ENSGALG00000010997
GO:2000178	negative regulation of neural precursor cell proliferation	biological_process	0.078201	1	2	662	11	14870	ENSGALG00000003712,ENSGALG00000031642
GO:0051271	negative regulation of cellular component movement	biological_process	0.078201	1	12	662	182	14870	ENSGALG00000031440,ENSGALG00000037939,ENSGALG00000006326,ENSGALG00000001079,ENSGALG00000043036,ENSGALG00000029212,ENSGALG00000003126,ENSGALG00000001412,ENSGALG00000003267,ENSGALG00000005981,ENSGALG00000001171,ENSGALG00000036829
GO:0046963	3'-phosphoadenosine 5'-phosphosulfate transport	biological_process	0.078531	1	1	662	2	14870	ENSGALG00000010174
GO:0046964	3'-phosphoadenosine 5'-phosphosulfate transmembrane transporter activity	molecular_function	0.078531	1	1	662	2	14870	ENSGALG00000010174
GO:1902559	3'-phospho-5'-adenylyl sulfate transmembrane transport	biological_process	0.078531	1	1	662	2	14870	ENSGALG00000010174
GO:0060416	response to growth hormone	biological_process	0.078568	1	2	662	11	14870	ENSGALG00000003267,ENSGALG00000003282
GO:0032804	negative regulation of low-density lipoprotein particle receptor catabolic process	biological_process	0.078645	1	1	662	2	14870	ENSGALG00000008341
GO:2000645	negative regulation of receptor catabolic process	biological_process	0.078645	1	1	662	2	14870	ENSGALG00000008341
GO:0045763	negative regulation of cellular amino acid metabolic process	biological_process	0.078858	1	1	662	2	14870	ENSGALG00000001812
GO:0060415	muscle tissue morphogenesis	biological_process	0.078919	1	5	662	54	14870	ENSGALG00000000164,ENSGALG00000043204,ENSGALG00000038260,ENSGALG00000001459,ENSGALG00000004582
GO:0015960	diadenosine polyphosphate biosynthetic process	biological_process	0.078941	1	1	662	2	14870	ENSGALG00000000907
GO:0015965	diadenosine tetraphosphate metabolic process	biological_process	0.078941	1	1	662	2	14870	ENSGALG00000000907
GO:0015966	diadenosine tetraphosphate biosynthetic process	biological_process	0.078941	1	1	662	2	14870	ENSGALG00000000907
GO:0060319	primitive erythrocyte differentiation	biological_process	0.079418	1	1	662	2	14870	ENSGALG00000000498
GO:0046890	regulation of lipid biosynthetic process	biological_process	0.079445	1	7	662	85	14870	ENSGALG00000046226,ENSGALG00000000943,ENSGALG00000034960,ENSGALG00000007244,ENSGALG00000031707,ENSGALG00000041078,ENSGALG00000012178
GO:0002718	regulation of cytokine production involved in immune response	biological_process	0.079893	1	4	662	39	14870	ENSGALG00000001412,ENSGALG00000000907,ENSGALG00000006326,ENSGALG00000005687
GO:0070723	response to cholesterol	biological_process	0.079903	1	2	662	12	14870	ENSGALG00000036114,ENSGALG00000046656
GO:0043367	CD4-positive, alpha-beta T cell differentiation	biological_process	0.079931	1	4	662	39	14870	ENSGALG00000010915,ENSGALG00000003267,ENSGALG00000030932,ENSGALG00000037935
GO:0045177	apical part of cell	cellular_component	0.080075	1	12	662	186	14870	ENSGALG00000030003,ENSGALG00000004096,ENSGALG00000033510,ENSGALG00000014800,ENSGALG00000008073,ENSGALG00000041533,ENSGALG00000001621,ENSGALG00000016615,ENSGALG00000030407,ENSGALG00000004796,ENSGALG00000035883,ENSGALG00000043036
GO:0010181	FMN binding	molecular_function	0.080137	1	2	662	12	14870	ENSGALG00000002053,ENSGALG00000050508
GO:0046469	platelet activating factor metabolic process	biological_process	0.080168	1	1	662	2	14870	ENSGALG00000012769
GO:0098732	macromolecule deacylation	biological_process	0.080266	1	6	662	72	14870	ENSGALG00000040006,ENSGALG00000012692,ENSGALG00000006688,ENSGALG00000039710,ENSGALG00000007244,ENSGALG00000017024
GO:0070506	high-density lipoprotein particle receptor activity	molecular_function	0.080768	1	1	662	2	14870	ENSGALG00000046226
GO:0051090	regulation of sequence-specific DNA binding transcription factor activity	biological_process	0.080769	1	14	662	213	14870	ENSGALG00000009724,ENSGALG00000036114,ENSGALG00000016922,ENSGALG00000003793,ENSGALG00000040224,ENSGALG00000030580,ENSGALG00000031216,ENSGALG00000015216,ENSGALG00000002247,ENSGALG00000032029,ENSGALG00000003304,ENSGALG00000030907,ENSGALG00000036452,ENSGALG00000034986
GO:0015844	monoamine transport	biological_process	0.080853	1	5	662	52	14870	ENSGALG00000010820,ENSGALG00000015216,ENSGALG00000026033,ENSGALG00000038241,ENSGALG00000004096
GO:0032602	chemokine production	biological_process	0.080863	1	4	662	36	14870	ENSGALG00000030407,ENSGALG00000006326,ENSGALG00000015216,ENSGALG00000042761
GO:0030522	intracellular receptor signaling pathway	biological_process	0.080873	1	10	662	142	14870	ENSGALG00000040730,ENSGALG00000037935,ENSGALG00000033941,ENSGALG00000003267,ENSGALG00000029212,ENSGALG00000001654,ENSGALG00000034986,ENSGALG00000043727,ENSGALG00000006612,ENSGALG00000002301
GO:0009607	response to biotic stimulus	biological_process	0.081072	1	26	662	433	14870	ENSGALG00000013872,ENSGALG00000010820,ENSGALG00000000251,ENSGALG00000046226,ENSGALG00000013773,ENSGALG00000013723,ENSGALG00000003217,ENSGALG00000003103,ENSGALG00000024272,ENSGALG00000040959,ENSGALG00000015216,ENSGALG00000039775,ENSGALG00000037522,ENSGALG00000050508,ENSGALG00000042761,ENSGALG00000035610,ENSGALG00000042538,ENSGALG00000010997,ENSGALG00000002931,ENSGALG00000005757,ENSGALG00000036114,…
GO:0043101	purine-containing compound salvage	biological_process	0.081107	1	2	662	11	14870	ENSGALG00000031000,ENSGALG00000034009
GO:0007259	JAK-STAT cascade	biological_process	0.081252	1	7	662	83	14870	ENSGALG00000030407,ENSGALG00000003282,ENSGALG00000027786,ENSGALG00000003126,ENSGALG00000003267,ENSGALG00000008073,ENSGALG00000001219
GO:0023014	signal transduction by protein phosphorylation	biological_process	0.081341	1	28	662	498	14870	ENSGALG00000011104,ENSGALG00000005802,ENSGALG00000006326,ENSGALG00000040224,ENSGALG00000003712,ENSGALG00000003113,ENSGALG00000010997,ENSGALG00000051055,ENSGALG00000015216,ENSGALG00000039775,ENSGALG00000028967,ENSGALG00000000907,ENSGALG00000042761,ENSGALG00000035419,ENSGALG00000012178,ENSGALG00000000055,ENSGALG00000038241,ENSGALG00000003103,ENSGALG00000003126,ENSGALG00000004796,ENSGALG00000008081,…
GO:0032898	neurotrophin production	biological_process	0.081488	1	1	662	2	14870	ENSGALG00000008341
GO:0032902	nerve growth factor production	biological_process	0.081488	1	1	662	2	14870	ENSGALG00000008341
GO:0050771	negative regulation of axonogenesis	biological_process	0.081589	1	4	662	43	14870	ENSGALG00000001171,ENSGALG00000023626,ENSGALG00000001412,ENSGALG00000001079
GO:0060537	muscle tissue development	biological_process	0.08203	1	17	662	277	14870	ENSGALG00000043204,ENSGALG00000033510,ENSGALG00000032029,ENSGALG00000034986,ENSGALG00000001459,ENSGALG00000043727,ENSGALG00000004582,ENSGALG00000000164,ENSGALG00000003126,ENSGALG00000004796,ENSGALG00000052464,ENSGALG00000035419,ENSGALG00000037787,ENSGALG00000038260,ENSGALG00000037935,ENSGALG00000009724,ENSGALG00000036114
GO:0046456	icosanoid biosynthetic process	biological_process	0.082229	1	3	662	23	14870	ENSGALG00000001314,ENSGALG00000015216,ENSGALG00000006326
GO:1901570	fatty acid derivative biosynthetic process	biological_process	0.082229	1	3	662	23	14870	ENSGALG00000006326,ENSGALG00000015216,ENSGALG00000001314
GO:0070401	NADP+ binding	molecular_function	0.082248	1	1	662	2	14870	ENSGALG00000033170
GO:0033135	regulation of peptidyl-serine phosphorylation	biological_process	0.082432	1	7	662	88	14870	ENSGALG00000000977,ENSGALG00000011104,ENSGALG00000004096,ENSGALG00000006326,ENSGALG00000030907,ENSGALG00000010175,ENSGALG00000034960
GO:0015319	sodium:inorganic phosphate symporter activity	molecular_function	0.082476	1	1	662	2	14870	ENSGALG00000013740
GO:0006997	nucleus organization	biological_process	0.082499	1	7	662	86	14870	ENSGALG00000012628,ENSGALG00000045534,ENSGALG00000006161,ENSGALG00000032273,ENSGALG00000026428,ENSGALG00000013872,ENSGALG00000041124
GO:0045065	cytotoxic T cell differentiation	biological_process	0.082528	1	2	662	10	14870	ENSGALG00000044218,ENSGALG00000045876
GO:0051897	positive regulation of protein kinase B signaling	biological_process	0.082738	1	5	662	55	14870	ENSGALG00000008081,ENSGALG00000001654,ENSGALG00000003103,ENSGALG00000010175,ENSGALG00000030907
GO:1903305	regulation of regulated secretory pathway	biological_process	0.082774	1	3	662	24	14870	ENSGALG00000007511,ENSGALG00000015216,ENSGALG00000002234
GO:0016222	procollagen-proline 4-dioxygenase complex	cellular_component	0.083082	1	1	662	2	14870	ENSGALG00000004325
GO:0002351	serotonin production involved in inflammatory response	biological_process	0.083417	1	1	662	2	14870	ENSGALG00000015216
GO:0002442	serotonin secretion involved in inflammatory response	biological_process	0.083417	1	1	662	2	14870	ENSGALG00000015216
GO:0002554	serotonin secretion by platelet	biological_process	0.083417	1	1	662	2	14870	ENSGALG00000015216
GO:0015174	basic amino acid transmembrane transporter activity	molecular_function	0.083582	1	2	662	11	14870	ENSGALG00000028871,ENSGALG00000002313
GO:0071630	nucleus-associated proteasomal ubiquitin-dependent protein catabolic process	biological_process	0.08362	1	1	662	2	14870	ENSGALG00000011332
GO:0043111	replication fork arrest	biological_process	0.083655	1	1	662	2	14870	ENSGALG00000034688
GO:0001667	ameboidal-type cell migration	biological_process	0.083719	1	16	662	262	14870	ENSGALG00000001654,ENSGALG00000009724,ENSGALG00000036114,ENSGALG00000027476,ENSGALG00000005802,ENSGALG00000031642,ENSGALG00000012178,ENSGALG00000050508,ENSGALG00000001171,ENSGALG00000001412,ENSGALG00000003126,ENSGALG00000043036,ENSGALG00000039710,ENSGALG00000005981,ENSGALG00000046226,ENSGALG00000032029
GO:0015190	L-leucine transmembrane transporter activity	molecular_function	0.083769	1	1	662	2	14870	ENSGALG00000002313
GO:0015658	branched-chain amino acid transmembrane transporter activity	molecular_function	0.083769	1	1	662	2	14870	ENSGALG00000002313
GO:0034620	cellular response to unfolded protein	biological_process	0.083826	1	5	662	52	14870	ENSGALG00000005772,ENSGALG00000041432,ENSGALG00000036452,ENSGALG00000002523,ENSGALG00000012135
GO:0030575	nuclear body organization	biological_process	0.083837	1	2	662	11	14870	ENSGALG00000045534,ENSGALG00000012628
GO:1901699	cellular response to nitrogen compound	biological_process	0.083879	1	20	662	341	14870	ENSGALG00000000419,ENSGALG00000034688,ENSGALG00000003712,ENSGALG00000053058,ENSGALG00000003282,ENSGALG00000027786,ENSGALG00000042761,ENSGALG00000039775,ENSGALG00000010357,ENSGALG00000037935,ENSGALG00000000943,ENSGALG00000003267,ENSGALG00000015083,ENSGALG00000037904,ENSGALG00000043727,ENSGALG00000000055,ENSGALG00000050797,ENSGALG00000008081,ENSGALG00000012135,ENSGALG00000005631
GO:0043981	histone H4-K5 acetylation	biological_process	0.084151	1	2	662	12	14870	ENSGALG00000000603,ENSGALG00000002013
GO:0043982	histone H4-K8 acetylation	biological_process	0.084151	1	2	662	12	14870	ENSGALG00000002013,ENSGALG00000000603
GO:0045922	negative regulation of fatty acid metabolic process	biological_process	0.084311	1	2	662	12	14870	ENSGALG00000007244,ENSGALG00000000943
GO:0016814	hydrolase activity, acting on carbon-nitrogen (but not peptide) bonds, in cyclic amidines	molecular_function	0.084484	1	3	662	24	14870	ENSGALG00000034009,ENSGALG00000034344,ENSGALG00000050669
GO:0031914	negative regulation of synaptic plasticity	biological_process	0.084609	1	1	662	2	14870	ENSGALG00000003113
GO:0034105	positive regulation of tissue remodeling	biological_process	0.085004	1	2	662	11	14870	ENSGALG00000015216,ENSGALG00000033520
GO:0046899	nucleoside triphosphate adenylate kinase activity	molecular_function	0.08509	1	1	662	2	14870	ENSGALG00000011035
GO:1901389	negative regulation of transforming growth factor beta activation	biological_process	0.085172	1	1	662	2	14870	ENSGALG00000010175
GO:0034239	regulation of macrophage fusion	biological_process	0.085238	1	1	662	2	14870	ENSGALG00000033520
GO:0034241	positive regulation of macrophage fusion	biological_process	0.085238	1	1	662	2	14870	ENSGALG00000033520
GO:0051233	spindle midzone	cellular_component	0.085306	1	3	662	24	14870	ENSGALG00000000606,ENSGALG00000004796,ENSGALG00000031726
GO:0050790	regulation of catalytic activity	biological_process	0.0855	1	69	662	1374	14870	ENSGALG00000002395,ENSGALG00000037480,ENSGALG00000051144,ENSGALG00000026428,ENSGALG00000004796,ENSGALG00000013723,ENSGALG00000001459,ENSGALG00000043727,ENSGALG00000002131,ENSGALG00000008341,ENSGALG00000007244,ENSGALG00000044851,ENSGALG00000010175,ENSGALG00000000419,ENSGALG00000039775,ENSGALG00000000907,ENSGALG00000032469,ENSGALG00000008081,ENSGALG00000050797,ENSGALG00000004323,ENSGALG00000002831,…
GO:2000642	negative regulation of early endosome to late endosome transport	biological_process	0.085554	1	1	662	2	14870	ENSGALG00000005659
GO:0048729	tissue morphogenesis	biological_process	0.08556	1	25	662	446	14870	ENSGALG00000034688,ENSGALG00000012105,ENSGALG00000035419,ENSGALG00000050508,ENSGALG00000038260,ENSGALG00000037935,ENSGALG00000031642,ENSGALG00000032098,ENSGALG00000014944,ENSGALG00000009724,ENSGALG00000036114,ENSGALG00000001079,ENSGALG00000001459,ENSGALG00000034986,ENSGALG00000005981,ENSGALG00000043204,ENSGALG00000032029,ENSGALG00000008073,ENSGALG00000004582,ENSGALG00000004249,ENSGALG00000026276,…
GO:0032968	positive regulation of transcription elongation from RNA polymerase II promoter	biological_process	0.085567	1	2	662	12	14870	ENSGALG00000035576,ENSGALG00000003221
GO:0038156	interleukin-3-mediated signaling pathway	biological_process	0.085643	1	1	662	2	14870	ENSGALG00000015216
GO:0015908	fatty acid transport	biological_process	0.085663	1	5	662	54	14870	ENSGALG00000006471,ENSGALG00000015216,ENSGALG00000050921,ENSGALG00000000498,ENSGALG00000006326
GO:0016434	rRNA (cytosine) methyltransferase activity	molecular_function	0.085964	1	1	662	2	14870	ENSGALG00000037807
GO:0097345	mitochondrial outer membrane permeabilization	biological_process	0.085991	1	2	662	11	14870	ENSGALG00000042761,ENSGALG00000005772
GO:0072283	metanephric renal vesicle morphogenesis	biological_process	0.086114	1	2	662	11	14870	ENSGALG00000036114,ENSGALG00000009724
GO:0014816	skeletal muscle satellite cell differentiation	biological_process	0.086197	1	2	662	12	14870	ENSGALG00000035419,ENSGALG00000043204
GO:0004915	interleukin-6 receptor activity	molecular_function	0.0862	1	1	662	2	14870	ENSGALG00000030407
GO:0005896	interleukin-6 receptor complex	cellular_component	0.0862	1	1	662	2	14870	ENSGALG00000030407
GO:0019981	interleukin-6 binding	molecular_function	0.0862	1	1	662	2	14870	ENSGALG00000030407
GO:0015086	cadmium ion transmembrane transporter activity	molecular_function	0.086413	1	1	662	2	14870	ENSGALG00000041533
GO:0032632	interleukin-3 production	biological_process	0.086413	1	1	662	2	14870	ENSGALG00000015216
GO:0042350	GDP-L-fucose biosynthetic process	biological_process	0.086497	1	1	662	2	14870	ENSGALG00000033170
GO:0042351	'de novo' GDP-L-fucose biosynthetic process	biological_process	0.086497	1	1	662	2	14870	ENSGALG00000033170
GO:0032400	melanosome localization	biological_process	0.086534	1	2	662	12	14870	ENSGALG00000035156,ENSGALG00000016615
GO:0032401	establishment of melanosome localization	biological_process	0.086534	1	2	662	12	14870	ENSGALG00000016615,ENSGALG00000035156
GO:0051904	pigment granule transport	biological_process	0.086534	1	2	662	12	14870	ENSGALG00000016615,ENSGALG00000035156
GO:0005523	tropomyosin binding	molecular_function	0.086575	1	2	662	11	14870	ENSGALG00000006572,ENSGALG00000028721
GO:0001880	Mullerian duct regression	biological_process	0.086639	1	1	662	2	14870	ENSGALG00000036346
GO:0002090	regulation of receptor internalization	biological_process	0.086656	1	3	662	24	14870	ENSGALG00000009724,ENSGALG00000015216,ENSGALG00000015967
GO:0031871	proteinase activated receptor binding	molecular_function	0.086674	1	1	662	2	14870	ENSGALG00000012934
GO:0043406	positive regulation of MAP kinase activity	biological_process	0.086745	1	8	662	113	14870	ENSGALG00000006326,ENSGALG00000008081,ENSGALG00000003103,ENSGALG00000012178,ENSGALG00000042761,ENSGALG00000000907,ENSGALG00000015216,ENSGALG00000039775
GO:1901223	negative regulation of NIK/NF-kappaB signaling	biological_process	0.086778	1	2	662	11	14870	ENSGALG00000039710,ENSGALG00000003217
GO:0051937	catecholamine transport	biological_process	0.087127	1	4	662	38	14870	ENSGALG00000010820,ENSGALG00000004096,ENSGALG00000038241,ENSGALG00000026033
GO:0097021	lymphocyte migration into lymphoid organs	biological_process	0.08719	1	1	662	2	14870	ENSGALG00000032098
GO:0061146	Peyer's patch morphogenesis	biological_process	0.08719	1	1	662	2	14870	ENSGALG00000032098
GO:0097177	mitochondrial ribosome binding	molecular_function	0.087247	1	1	662	2	14870	ENSGALG00000001654
GO:0009328	phenylalanine-tRNA ligase complex	cellular_component	0.087352	1	1	662	2	14870	ENSGALG00000005236
GO:0044267	cellular protein metabolic process	biological_process	0.087557	1	164	662	3449	14870	ENSGALG00000002490,ENSGALG00000010835,ENSGALG00000005802,ENSGALG00000005503,ENSGALG00000006207,ENSGALG00000001617,ENSGALG00000040006,ENSGALG00000030254,ENSGALG00000011457,ENSGALG00000012178,ENSGALG00000002247,ENSGALG00000037901,ENSGALG00000015216,ENSGALG00000005017,ENSGALG00000024112,ENSGALG00000030407,ENSGALG00000000055,ENSGALG00000033705,ENSGALG00000027762,ENSGALG00000003103,ENSGALG00000041432,…
GO:0032774	RNA biosynthetic process	biological_process	0.087563	1	107	662	2156	14870	ENSGALG00000016058,ENSGALG00000000943,ENSGALG00000049065,ENSGALG00000033513,ENSGALG00000035610,ENSGALG00000039775,ENSGALG00000000907,ENSGALG00000005757,ENSGALG00000034688,ENSGALG00000003282,ENSGALG00000009875,ENSGALG00000006161,ENSGALG00000033678,ENSGALG00000008349,ENSGALG00000043372,ENSGALG00000039878,ENSGALG00000043727,ENSGALG00000003217,ENSGALG00000045534,ENSGALG00000027069,ENSGALG00000040224,…
GO:0048675	axon extension	biological_process	0.08757	1	6	662	79	14870	ENSGALG00000010175,ENSGALG00000001171,ENSGALG00000023626,ENSGALG00000032029,ENSGALG00000001412,ENSGALG00000001079
GO:1990589	ATF4-CREB1 transcription factor complex	cellular_component	0.087574	1	1	662	2	14870	ENSGALG00000012135
GO:0045576	mast cell activation	biological_process	0.087633	1	3	662	26	14870	ENSGALG00000002234,ENSGALG00000010820,ENSGALG00000015216
GO:0005856	cytoskeleton	cellular_component	0.087669	1	71	662	1405	14870	ENSGALG00000004702,ENSGALG00000038424,ENSGALG00000043448,ENSGALG00000003594,ENSGALG00000008103,ENSGALG00000053111,ENSGALG00000002831,ENSGALG00000015821,ENSGALG00000002237,ENSGALG00000008086,ENSGALG00000026754,ENSGALG00000006835,ENSGALG00000028721,ENSGALG00000003529,ENSGALG00000030003,ENSGALG00000048011,ENSGALG00000013537,ENSGALG00000047317,ENSGALG00000030985,ENSGALG00000046649,ENSGALG00000041483,…
GO:0008134	transcription factor binding	molecular_function	0.087763	1	23	662	398	14870	ENSGALG00000016922,ENSGALG00000033941,ENSGALG00000012135,ENSGALG00000036452,ENSGALG00000003304,ENSGALG00000032029,ENSGALG00000006612,ENSGALG00000002301,ENSGALG00000039710,ENSGALG00000030416,ENSGALG00000049065,ENSGALG00000037787,ENSGALG00000037935,ENSGALG00000035576,ENSGALG00000003267,ENSGALG00000003793,ENSGALG00000001654,ENSGALG00000042739,ENSGALG00000006385,ENSGALG00000014262,ENSGALG00000002247,…
GO:0090238	positive regulation of arachidonic acid secretion	biological_process	0.087769	1	1	662	2	14870	ENSGALG00000006326
GO:0005518	collagen binding	molecular_function	0.088121	1	4	662	41	14870	ENSGALG00000012178,ENSGALG00000036787,ENSGALG00000026638,ENSGALG00000037939
GO:0030308	negative regulation of cell growth	biological_process	0.08813	1	8	662	106	14870	ENSGALG00000033520,ENSGALG00000001079,ENSGALG00000001412,ENSGALG00000004582,ENSGALG00000042761,ENSGALG00000023626,ENSGALG00000005981,ENSGALG00000001171
GO:0060971	embryonic heart tube left/right pattern formation	biological_process	0.088207	1	1	662	2	14870	ENSGALG00000008452
GO:0051254	positive regulation of RNA metabolic process	biological_process	0.088224	1	61	662	1188	14870	ENSGALG00000032029,ENSGALG00000030932,ENSGALG00000029402,ENSGALG00000044069,ENSGALG00000034986,ENSGALG00000005981,ENSGALG00000030416,ENSGALG00000002301,ENSGALG00000010868,ENSGALG00000034737,ENSGALG00000026276,ENSGALG00000012135,ENSGALG00000016936,ENSGALG00000012628,ENSGALG00000011570,ENSGALG00000040006,ENSGALG00000034960,ENSGALG00000037522,ENSGALG00000003221,ENSGALG00000012178,ENSGALG00000031642,…
GO:0008479	queuine tRNA-ribosyltransferase activity	molecular_function	0.088877	1	1	662	2	14870	ENSGALG00000050235
GO:0008299	isoprenoid biosynthetic process	biological_process	0.088885	1	3	662	24	14870	ENSGALG00000006198,ENSGALG00000006723,ENSGALG00000046656
GO:2000112	regulation of cellular macromolecule biosynthetic process	biological_process	0.088942	1	113	662	2297	14870	ENSGALG00000003282,ENSGALG00000005757,ENSGALG00000034688,ENSGALG00000010175,ENSGALG00000010360,ENSGALG00000000907,ENSGALG00000039775,ENSGALG00000035610,ENSGALG00000049065,ENSGALG00000000943,ENSGALG00000016058,ENSGALG00000027069,ENSGALG00000045534,ENSGALG00000003217,ENSGALG00000021637,ENSGALG00000043727,ENSGALG00000043372,ENSGALG00000039878,ENSGALG00000008349,ENSGALG00000033678,ENSGALG00000006161,…
GO:0051351	positive regulation of ligase activity	biological_process	0.089085	1	3	662	24	14870	ENSGALG00000029402,ENSGALG00000041432,ENSGALG00000041078
GO:1903508	positive regulation of nucleic acid-templated transcription	biological_process	0.089125	1	59	662	1146	14870	ENSGALG00000012135,ENSGALG00000016936,ENSGALG00000010868,ENSGALG00000034737,ENSGALG00000026276,ENSGALG00000030416,ENSGALG00000032029,ENSGALG00000030932,ENSGALG00000029402,ENSGALG00000044069,ENSGALG00000034986,ENSGALG00000005981,ENSGALG00000009724,ENSGALG00000040224,ENSGALG00000003793,ENSGALG00000003267,ENSGALG00000031642,ENSGALG00000035576,ENSGALG00000000616,ENSGALG00000036378,ENSGALG00000037935,…
GO:0050821	protein stabilization	biological_process	0.089468	1	8	662	104	14870	ENSGALG00000013916,ENSGALG00000015821,ENSGALG00000036114,ENSGALG00000031216,ENSGALG00000042761,ENSGALG00000008812,ENSGALG00000006755,ENSGALG00000040006
GO:0001223	transcription coactivator binding	molecular_function	0.089612	1	2	662	12	14870	ENSGALG00000035576,ENSGALG00000033941
GO:0070851	growth factor receptor binding	molecular_function	0.089664	1	7	662	87	14870	ENSGALG00000037901,ENSGALG00000003126,ENSGALG00000012178,ENSGALG00000009724,ENSGALG00000010915,ENSGALG00000030907,ENSGALG00000030407
GO:0009312	oligosaccharide biosynthetic process	biological_process	0.089734	1	2	662	10	14870	ENSGALG00000002651,ENSGALG00000029747
GO:0034384	high-density lipoprotein particle clearance	biological_process	0.089822	1	1	662	2	14870	ENSGALG00000046226
GO:0036265	RNA (guanine-N7)-methylation	biological_process	0.089889	1	1	662	2	14870	ENSGALG00000016187
GO:0006465	signal peptide processing	biological_process	0.089991	1	2	662	11	14870	ENSGALG00000008341,ENSGALG00000006207
GO:0043972	histone H3-K23 acetylation	biological_process	0.09007	1	1	662	2	14870	ENSGALG00000002013
GO:0043994	histone acetyltransferase activity (H3-K23 specific)	molecular_function	0.09007	1	1	662	2	14870	ENSGALG00000002013
GO:0006351	transcription, DNA-templated	biological_process	0.090074	1	105	662	2116	14870	ENSGALG00000040529,ENSGALG00000044098,ENSGALG00000003304,ENSGALG00000043204,ENSGALG00000030907,ENSGALG00000036452,ENSGALG00000004249,ENSGALG00000031726,ENSGALG00000049714,ENSGALG00000039710,ENSGALG00000030118,ENSGALG00000003922,ENSGALG00000028236,ENSGALG00000006612,ENSGALG00000006688,ENSGALG00000030580,ENSGALG00000040730,ENSGALG00000025817,ENSGALG00000000678,ENSGALG00000016922,ENSGALG00000003126,…
GO:0002720	positive regulation of cytokine production involved in immune response	biological_process	0.090145	1	3	662	26	14870	ENSGALG00000001412,ENSGALG00000000907,ENSGALG00000006326
GO:0046940	nucleoside monophosphate phosphorylation	biological_process	0.090383	1	2	662	11	14870	ENSGALG00000003597,ENSGALG00000011035
GO:0060061	Spemann organizer formation	biological_process	0.090558	1	1	662	2	14870	ENSGALG00000001079
GO:0033558	protein deacetylase activity	molecular_function	0.090646	1	3	662	25	14870	ENSGALG00000012692,ENSGALG00000039710,ENSGALG00000007244
GO:0070403	NAD+ binding	molecular_function	0.090976	1	2	662	12	14870	ENSGALG00000007244,ENSGALG00000012692
GO:0044338	canonical Wnt signaling pathway involved in mesenchymal stem cell differentiation	biological_process	0.091122	1	1	662	2	14870	ENSGALG00000001079
GO:0044339	canonical Wnt signaling pathway involved in osteoblast differentiation	biological_process	0.091122	1	1	662	2	14870	ENSGALG00000001079
GO:0007080	mitotic metaphase plate congression	biological_process	0.09161	1	3	662	25	14870	ENSGALG00000013872,ENSGALG00000026428,ENSGALG00000006161
GO:0031929	TOR signaling	biological_process	0.091827	1	7	662	92	14870	ENSGALG00000013872,ENSGALG00000037904,ENSGALG00000053058,ENSGALG00000000977,ENSGALG00000000055,ENSGALG00000002131,ENSGALG00000000419
GO:0004109	coproporphyrinogen oxidase activity	molecular_function	0.091836	1	1	662	2	14870	ENSGALG00000015240
GO:1902680	positive regulation of RNA biosynthetic process	biological_process	0.091866	1	59	662	1149	14870	ENSGALG00000010868,ENSGALG00000034737,ENSGALG00000026276,ENSGALG00000012135,ENSGALG00000016936,ENSGALG00000030932,ENSGALG00000032029,ENSGALG00000029402,ENSGALG00000044069,ENSGALG00000005981,ENSGALG00000034986,ENSGALG00000030416,ENSGALG00000000616,ENSGALG00000035576,ENSGALG00000031642,ENSGALG00000036378,ENSGALG00000031216,ENSGALG00000037935,ENSGALG00000000542,ENSGALG00000009724,ENSGALG00000040224,…
GO:0004167	dopachrome isomerase activity	molecular_function	0.09189	1	1	662	2	14870	ENSGALG00000006326
GO:0071798	response to prostaglandin D	biological_process	0.091891	1	1	662	2	14870	ENSGALG00000029768
GO:0071799	cellular response to prostaglandin D stimulus	biological_process	0.091891	1	1	662	2	14870	ENSGALG00000029768
GO:0045408	regulation of interleukin-6 biosynthetic process	biological_process	0.091927	1	2	662	11	14870	ENSGALG00000015216,ENSGALG00000040224
GO:0031644	regulation of neurological system process	biological_process	0.092067	1	3	662	27	14870	ENSGALG00000038241,ENSGALG00000050508,ENSGALG00000036971
GO:0005092	GDP-dissociation inhibitor activity	molecular_function	0.092147	1	2	662	11	14870	ENSGALG00000049395,ENSGALG00000003113
GO:0031062	positive regulation of histone methylation	biological_process	0.092281	1	3	662	27	14870	ENSGALG00000003221,ENSGALG00000011104,ENSGALG00000043204
GO:0010934	macrophage cytokine production	biological_process	0.092415	1	2	662	13	14870	ENSGALG00000001412,ENSGALG00000005687
GO:0032655	regulation of interleukin-12 production	biological_process	0.092462	1	3	662	25	14870	ENSGALG00000005757,ENSGALG00000001654,ENSGALG00000015216
GO:0072111	cell proliferation involved in kidney development	biological_process	0.092919	1	2	662	12	14870	ENSGALG00000030407,ENSGALG00000012178
GO:0032447	protein urmylation	biological_process	0.092944	1	1	662	2	14870	ENSGALG00000004971
GO:0043207	response to external biotic stimulus	biological_process	0.093006	1	25	662	419	14870	ENSGALG00000006326,ENSGALG00000002234,ENSGALG00000037935,ENSGALG00000040224,ENSGALG00000001654,ENSGALG00000010997,ENSGALG00000002931,ENSGALG00000042538,ENSGALG00000005757,ENSGALG00000050508,ENSGALG00000037522,ENSGALG00000040959,ENSGALG00000039775,ENSGALG00000015216,ENSGALG00000042761,ENSGALG00000035610,ENSGALG00000024272,ENSGALG00000003103,ENSGALG00000046226,ENSGALG00000003217,ENSGALG00000013723,…
GO:0045204	MAPK export from nucleus	biological_process	0.09306	1	1	662	2	14870	ENSGALG00000028967
GO:0002689	negative regulation of leukocyte chemotaxis	biological_process	0.093125	1	2	662	11	14870	ENSGALG00000006326,ENSGALG00000029212
GO:0071650	negative regulation of chemokine (C-C motif) ligand 5 production	biological_process	0.093153	1	1	662	2	14870	ENSGALG00000042761
GO:0003177	pulmonary valve development	biological_process	0.093436	1	2	662	13	14870	ENSGALG00000034986,ENSGALG00000050508
GO:0006801	superoxide metabolic process	biological_process	0.09358	1	4	662	41	14870	ENSGALG00000002831,ENSGALG00000050508,ENSGALG00000007511,ENSGALG00000015216
GO:0017126	nucleologenesis	biological_process	0.093982	1	1	662	2	14870	ENSGALG00000032273
GO:0072545	tyrosine binding	molecular_function	0.094165	1	1	662	2	14870	ENSGALG00000016615
GO:0006599	phosphagen metabolic process	biological_process	0.094173	1	1	662	2	14870	ENSGALG00000008352
GO:0006603	phosphocreatine metabolic process	biological_process	0.094173	1	1	662	2	14870	ENSGALG00000008352
GO:0042396	phosphagen biosynthetic process	biological_process	0.094173	1	1	662	2	14870	ENSGALG00000008352
GO:0046314	phosphocreatine biosynthetic process	biological_process	0.094173	1	1	662	2	14870	ENSGALG00000008352
GO:0032812	positive regulation of epinephrine secretion	biological_process	0.094398	1	1	662	2	14870	ENSGALG00000038241
GO:0016922	ligand-dependent nuclear receptor binding	molecular_function	0.094629	1	2	662	14	14870	ENSGALG00000042739,ENSGALG00000006688
GO:1903859	regulation of dendrite extension	biological_process	0.095012	1	2	662	13	14870	ENSGALG00000042761,ENSGALG00000026033
GO:0004668	protein-arginine deiminase activity	molecular_function	0.095024	1	1	662	2	14870	ENSGALG00000029212
GO:0018101	protein citrullination	biological_process	0.095024	1	1	662	2	14870	ENSGALG00000029212
GO:0036414	histone citrullination	biological_process	0.095024	1	1	662	2	14870	ENSGALG00000029212
GO:1900084	regulation of peptidyl-tyrosine autophosphorylation	biological_process	0.095131	1	1	662	2	14870	ENSGALG00000009724
GO:0035359	negative regulation of peroxisome proliferator activated receptor signaling pathway	biological_process	0.095179	1	1	662	2	14870	ENSGALG00000006612
GO:0042779	tRNA 3'-trailer cleavage	biological_process	0.095386	1	1	662	2	14870	ENSGALG00000001036
GO:0010848	regulation of chromatin disassembly	biological_process	0.095591	1	1	662	2	14870	ENSGALG00000029212
GO:0031345	negative regulation of cell projection organization	biological_process	0.095794	1	7	662	97	14870	ENSGALG00000005553,ENSGALG00000051144,ENSGALG00000001171,ENSGALG00000023626,ENSGALG00000048565,ENSGALG00000001412,ENSGALG00000001079
GO:0050482	arachidonic acid secretion	biological_process	0.095882	1	3	662	24	14870	ENSGALG00000000498,ENSGALG00000006326,ENSGALG00000015216
GO:1903963	arachidonate transport	biological_process	0.095882	1	3	662	24	14870	ENSGALG00000000498,ENSGALG00000006326,ENSGALG00000015216
GO:0008453	alanine-glyoxylate transaminase activity	molecular_function	0.095927	1	1	662	2	14870	ENSGALG00000020943
GO:0019265	glycine biosynthetic process, by transamination of glyoxylate	biological_process	0.095927	1	1	662	2	14870	ENSGALG00000020943
GO:0042853	L-alanine catabolic process	biological_process	0.095927	1	1	662	2	14870	ENSGALG00000020943
GO:0060700	regulation of ribonuclease activity	biological_process	0.095955	1	1	662	2	14870	ENSGALG00000013723
GO:0030049	muscle filament sliding	biological_process	0.096067	1	1	662	2	14870	ENSGALG00000001459
GO:0032971	regulation of muscle filament sliding	biological_process	0.096067	1	1	662	2	14870	ENSGALG00000001459
GO:0071156	regulation of cell cycle arrest	biological_process	0.096231	1	4	662	38	14870	ENSGALG00000010175,ENSGALG00000006326,ENSGALG00000035576,ENSGALG00000034960
GO:0044877	macromolecular complex binding	molecular_function	0.096259	1	56	662	1120	14870	ENSGALG00000029343,ENSGALG00000016058,ENSGALG00000013615,ENSGALG00000030985,ENSGALG00000007511,ENSGALG00000001654,ENSGALG00000003113,ENSGALG00000012300,ENSGALG00000013537,ENSGALG00000030255,ENSGALG00000052786,ENSGALG00000039775,ENSGALG00000036787,ENSGALG00000015773,ENSGALG00000000164,ENSGALG00000039755,ENSGALG00000026428,ENSGALG00000006806,ENSGALG00000046226,ENSGALG00000001459,ENSGALG00000002527,…
GO:0009409	response to cold	biological_process	0.096516	1	3	662	26	14870	ENSGALG00000004096,ENSGALG00000010915,ENSGALG00000017316
GO:0061643	chemorepulsion of axon	biological_process	0.096607	1	1	662	3	14870	ENSGALG00000023626
GO:0032593	insulin-responsive compartment	cellular_component	0.096885	1	1	662	3	14870	ENSGALG00000015083
GO:0098560	cytoplasmic side of late endosome membrane	cellular_component	0.096948	1	1	662	2	14870	ENSGALG00000003217
GO:0051875	pigment granule localization	biological_process	0.096968	1	2	662	13	14870	ENSGALG00000016615,ENSGALG00000035156
GO:0051905	establishment of pigment granule localization	biological_process	0.096968	1	2	662	13	14870	ENSGALG00000016615,ENSGALG00000035156
GO:0032689	negative regulation of interferon-gamma production	biological_process	0.096998	1	2	662	12	14870	ENSGALG00000037935,ENSGALG00000001654
GO:0004450	isocitrate dehydrogenase (NADP+) activity	molecular_function	0.097014	1	1	662	2	14870	ENSGALG00000034434
GO:0006695	cholesterol biosynthetic process	biological_process	0.097024	1	3	662	24	14870	ENSGALG00000037065,ENSGALG00000006198,ENSGALG00000046656
GO:0018105	peptidyl-serine phosphorylation	biological_process	0.097106	1	12	662	195	14870	ENSGALG00000015216,ENSGALG00000034960,ENSGALG00000015203,ENSGALG00000012178,ENSGALG00000004096,ENSGALG00000030907,ENSGALG00000010175,ENSGALG00000031642,ENSGALG00000030580,ENSGALG00000000977,ENSGALG00000011104,ENSGALG00000006326
GO:0097659	nucleic acid-templated transcription	biological_process	0.097218	1	106	662	2146	14870	ENSGALG00000044098,ENSGALG00000040529,ENSGALG00000003304,ENSGALG00000043204,ENSGALG00000030907,ENSGALG00000036452,ENSGALG00000004249,ENSGALG00000031726,ENSGALG00000049714,ENSGALG00000003922,ENSGALG00000039710,ENSGALG00000030118,ENSGALG00000006612,ENSGALG00000028236,ENSGALG00000030580,ENSGALG00000006688,ENSGALG00000040730,ENSGALG00000025817,ENSGALG00000016922,ENSGALG00000000678,ENSGALG00000003126,…
GO:0030238	male sex determination	biological_process	0.097235	1	2	662	12	14870	ENSGALG00000029768,ENSGALG00000031707
GO:0000322	storage vacuole	cellular_component	0.097381	1	1	662	3	14870	ENSGALG00000004796
GO:0048846	axon extension involved in axon guidance	biological_process	0.097434	1	3	662	29	14870	ENSGALG00000001412,ENSGALG00000001079,ENSGALG00000001171
GO:1902284	neuron projection extension involved in neuron projection guidance	biological_process	0.097434	1	3	662	29	14870	ENSGALG00000001079,ENSGALG00000001412,ENSGALG00000001171
GO:0003400	regulation of COPII vesicle coating	biological_process	0.097441	1	1	662	2	14870	ENSGALG00000004431
GO:0090113	regulation of ER to Golgi vesicle-mediated transport by GTP hydrolysis	biological_process	0.097441	1	1	662	2	14870	ENSGALG00000004431
GO:0046850	regulation of bone remodeling	biological_process	0.097483	1	3	662	25	14870	ENSGALG00000033520,ENSGALG00000015216,ENSGALG00000038241
GO:0030010	establishment of cell polarity	biological_process	0.097518	1	7	662	98	14870	ENSGALG00000035156,ENSGALG00000005769,ENSGALG00000010175,ENSGALG00000031216,ENSGALG00000026276,ENSGALG00000017024,ENSGALG00000004796
GO:0051365	cellular response to potassium ion starvation	biological_process	0.097619	1	1	662	2	14870	ENSGALG00000028871
GO:0061402	positive regulation of transcription from RNA polymerase II promoter in response to acidic pH	biological_process	0.097619	1	1	662	2	14870	ENSGALG00000028871
GO:0004666	prostaglandin-endoperoxide synthase activity	molecular_function	0.097692	1	1	662	2	14870	ENSGALG00000001314
GO:0019371	cyclooxygenase pathway	biological_process	0.097692	1	1	662	2	14870	ENSGALG00000001314
GO:0061448	connective tissue development	biological_process	0.097733	1	12	662	185	14870	ENSGALG00000037901,ENSGALG00000043372,ENSGALG00000012178,ENSGALG00000032029,ENSGALG00000002831,ENSGALG00000043204,ENSGALG00000005981,ENSGALG00000001527,ENSGALG00000009724,ENSGALG00000030407,ENSGALG00000037935,ENSGALG00000037787
GO:1901491	negative regulation of lymphangiogenesis	biological_process	0.097829	1	1	662	2	14870	ENSGALG00000043036
GO:0061002	negative regulation of dendritic spine morphogenesis	biological_process	0.098067	1	1	662	3	14870	ENSGALG00000005553
GO:0036364	transforming growth factor beta1 activation	biological_process	0.098421	1	1	662	2	14870	ENSGALG00000008341
GO:0005179	hormone activity	molecular_function	0.098467	1	7	662	75	14870	ENSGALG00000032978,ENSGALG00000038241,ENSGALG00000011104,ENSGALG00000055023,ENSGALG00000043381,ENSGALG00000019026,ENSGALG00000040959
GO:0003383	apical constriction	biological_process	0.098524	1	1	662	3	14870	ENSGALG00000012374
GO:0040013	negative regulation of locomotion	biological_process	0.098621	1	12	662	189	14870	ENSGALG00000036829,ENSGALG00000005981,ENSGALG00000001171,ENSGALG00000001079,ENSGALG00000043036,ENSGALG00000029212,ENSGALG00000003126,ENSGALG00000003267,ENSGALG00000001412,ENSGALG00000031440,ENSGALG00000037939,ENSGALG00000006326
GO:1990590	ATF1-ATF4 transcription factor complex	cellular_component	0.098713	1	1	662	2	14870	ENSGALG00000012135
GO:0031769	glucagon receptor binding	molecular_function	0.099051	1	1	662	2	14870	ENSGALG00000011104
GO:0008092	cytoskeletal protein binding	molecular_function	0.099116	1	35	662	684	14870	ENSGALG00000032658,ENSGALG00000043448,ENSGALG00000003594,ENSGALG00000012611,ENSGALG00000012934,ENSGALG00000037935,ENSGALG00000035156,ENSGALG00000001812,ENSGALG00000040784,ENSGALG00000001727,ENSGALG00000006835,ENSGALG00000000498,ENSGALG00000028721,ENSGALG00000047166,ENSGALG00000048190,ENSGALG00000052786,ENSGALG00000050508,ENSGALG00000010175,ENSGALG00000006572,ENSGALG00000051055,ENSGALG00000042538,…
GO:0004560	alpha-L-fucosidase activity	molecular_function	0.099137	1	1	662	2	14870	ENSGALG00000013773
GO:0015928	fucosidase activity	molecular_function	0.099137	1	1	662	2	14870	ENSGALG00000013773
GO:0009225	nucleotide-sugar metabolic process	biological_process	0.099224	1	3	662	25	14870	ENSGALG00000029296,ENSGALG00000033170,ENSGALG00000039705
GO:0032615	interleukin-12 production	biological_process	0.099263	1	3	662	26	14870	ENSGALG00000005757,ENSGALG00000001654,ENSGALG00000015216
GO:0070840	dynein complex binding	molecular_function	0.099274	1	2	662	14	14870	ENSGALG00000035156,ENSGALG00000012934
GO:0031954	positive regulation of protein autophosphorylation	biological_process	0.099287	1	2	662	13	14870	ENSGALG00000012178,ENSGALG00000009724
GO:0032753	positive regulation of interleukin-4 production	biological_process	0.099348	1	2	662	12	14870	ENSGALG00000037935,ENSGALG00000015216
GO:0031014	troponin T binding	molecular_function	0.099354	1	1	662	2	14870	ENSGALG00000001459
GO:1990565	HSP90-CDC37 chaperone complex	cellular_component	0.099371	1	1	662	2	14870	ENSGALG00000010175
GO:0035269	protein O-linked mannosylation	biological_process	0.099543	1	2	662	14	14870	ENSGALG00000012559,ENSGALG00000011518
GO:0005768	endosome	cellular_component	0.099692	1	26	662	475	14870	ENSGALG00000042071,ENSGALG00000005659,ENSGALG00000031216,ENSGALG00000030904,ENSGALG00000036876,ENSGALG00000011436,ENSGALG00000053058,ENSGALG00000041153,ENSGALG00000003712,ENSGALG00000012300,ENSGALG00000000419,ENSGALG00000005951,ENSGALG00000000606,ENSGALG00000030003,ENSGALG00000006161,ENSGALG00000026428,ENSGALG00000033520,ENSGALG00000041797,ENSGALG00000006568,ENSGALG00000002237,ENSGALG00000000055,…
GO:0060312	regulation of blood vessel remodeling	biological_process	0.099876	1	1	662	3	14870	ENSGALG00000005802
GO:0030220	platelet formation	biological_process	0.099882	1	2	662	13	14870	ENSGALG00000039120,ENSGALG00000032029
GO:0001932	regulation of protein phosphorylation	biological_process	0.1	1	46	662	883	14870	ENSGALG00000012178,ENSGALG00000011457,ENSGALG00000027786,ENSGALG00000015216,ENSGALG00000034960,ENSGALG00000003712,ENSGALG00000040224,ENSGALG00000009724,ENSGALG00000005802,ENSGALG00000035576,ENSGALG00000031642,ENSGALG00000000977,ENSGALG00000005981,ENSGALG00000029402,ENSGALG00000004096,ENSGALG00000001412,ENSGALG00000008081,ENSGALG00000003103,ENSGALG00000030407,ENSGALG00000000055,ENSGALG00000035419,…
GO:0000070	mitotic sister chromatid segregation	biological_process	0.10006	1	8	662	109	14870	ENSGALG00000026428,ENSGALG00000006161,ENSGALG00000008254,ENSGALG00000013872,ENSGALG00000000596,ENSGALG00000000632,ENSGALG00000030003,ENSGALG00000002969
GO:0070863	positive regulation of protein exit from endoplasmic reticulum	biological_process	0.10021	1	2	662	12	14870	ENSGALG00000006568,ENSGALG00000004431
GO:0019901	protein kinase binding	molecular_function	0.10041	1	23	662	410	14870	ENSGALG00000037935,ENSGALG00000038469,ENSGALG00000035576,ENSGALG00000031642,ENSGALG00000000977,ENSGALG00000040224,ENSGALG00000003267,ENSGALG00000007511,ENSGALG00000010175,ENSGALG00000007373,ENSGALG00000051055,ENSGALG00000035610,ENSGALG00000011457,ENSGALG00000015216,ENSGALG00000039775,ENSGALG00000000498,ENSGALG00000004796,ENSGALG00000037995,ENSGALG00000012135,ENSGALG00000036452,ENSGALG00000003922,…
GO:0051952	regulation of amine transport	biological_process	0.10056	1	4	662	40	14870	ENSGALG00000026033,ENSGALG00000004096,ENSGALG00000038241,ENSGALG00000010820
GO:0015802	basic amino acid transport	biological_process	0.10069	1	2	662	12	14870	ENSGALG00000028871,ENSGALG00000002313
GO:0009093	cysteine catabolic process	biological_process	0.10072	1	1	662	2	14870	ENSGALG00000020943
GO:0019448	L-cysteine catabolic process	biological_process	0.10072	1	1	662	2	14870	ENSGALG00000020943
GO:0046439	L-cysteine metabolic process	biological_process	0.10072	1	1	662	2	14870	ENSGALG00000020943
GO:0086023	adrenergic receptor signaling pathway involved in heart process	biological_process	0.10072	1	1	662	2	14870	ENSGALG00000010820
GO:0097450	astrocyte end-foot	cellular_component	0.10077	1	1	662	2	14870	ENSGALG00000037939
GO:0050436	microfibril binding	molecular_function	0.10085	1	1	662	3	14870	ENSGALG00000010258
GO:0012505	endomembrane system	cellular_component	0.10094	1	104	662	2155	14870	ENSGALG00000003712,ENSGALG00000012611,ENSGALG00000042071,ENSGALG00000006207,ENSGALG00000016880,ENSGALG00000031216,ENSGALG00000016615,ENSGALG00000000616,ENSGALG00000015967,ENSGALG00000034967,ENSGALG00000002362,ENSGALG00000041432,ENSGALG00000039120,ENSGALG00000040784,ENSGALG00000041797,ENSGALG00000033705,ENSGALG00000006568,ENSGALG00000027762,ENSGALG00000005772,ENSGALG00000004431,ENSGALG00000000055,…
GO:1902895	positive regulation of pri-miRNA transcription from RNA polymerase II promoter	biological_process	0.10106	1	3	662	27	14870	ENSGALG00000032029,ENSGALG00000012178,ENSGALG00000003267
GO:0051896	regulation of protein kinase B signaling	biological_process	0.10107	1	7	662	92	14870	ENSGALG00000003103,ENSGALG00000008081,ENSGALG00000001654,ENSGALG00000042761,ENSGALG00000003712,ENSGALG00000010175,ENSGALG00000030907
GO:1904179	positive regulation of adipose tissue development	biological_process	0.10112	1	1	662	3	14870	ENSGALG00000002831
GO:0010565	regulation of cellular ketone metabolic process	biological_process	0.10181	1	7	662	92	14870	ENSGALG00000011104,ENSGALG00000000943,ENSGALG00000012692,ENSGALG00000034960,ENSGALG00000041078,ENSGALG00000001812,ENSGALG00000007244
GO:0031326	regulation of cellular biosynthetic process	biological_process	0.1019	1	119	662	2443	14870	ENSGALG00000012692,ENSGALG00000029343,ENSGALG00000037787,ENSGALG00000011104,ENSGALG00000029212,ENSGALG00000001654,ENSGALG00000036114,ENSGALG00000042122,ENSGALG00000028871,ENSGALG00000003113,ENSGALG00000002523,ENSGALG00000035419,ENSGALG00000050508,ENSGALG00000040730,ENSGALG00000025817,ENSGALG00000030580,ENSGALG00000006688,ENSGALG00000041124,ENSGALG00000003126,ENSGALG00000006806,ENSGALG00000016922,…
GO:0032722	positive regulation of chemokine production	biological_process	0.10199	1	3	662	25	14870	ENSGALG00000006326,ENSGALG00000030407,ENSGALG00000015216
GO:0071375	cellular response to peptide hormone stimulus	biological_process	0.10208	1	10	662	148	14870	ENSGALG00000037935,ENSGALG00000000943,ENSGALG00000050797,ENSGALG00000003267,ENSGALG00000015083,ENSGALG00000003282,ENSGALG00000027786,ENSGALG00000037904,ENSGALG00000043727,ENSGALG00000039775
GO:0050848	regulation of calcium-mediated signaling	biological_process	0.10209	1	4	662	42	14870	ENSGALG00000016615,ENSGALG00000008349,ENSGALG00000033510,ENSGALG00000015216
GO:1901701	cellular response to oxygen-containing compound	biological_process	0.10214	1	29	662	532	14870	ENSGALG00000036114,ENSGALG00000015083,ENSGALG00000003267,ENSGALG00000011104,ENSGALG00000000943,ENSGALG00000006326,ENSGALG00000037935,ENSGALG00000050508,ENSGALG00000039775,ENSGALG00000015216,ENSGALG00000037522,ENSGALG00000034960,ENSGALG00000027786,ENSGALG00000003282,ENSGALG00000003712,ENSGALG00000053058,ENSGALG00000005757,ENSGALG00000011332,ENSGALG00000000419,ENSGALG00000033941,ENSGALG00000012135,…
GO:0044389	ubiquitin-like protein ligase binding	molecular_function	0.10219	1	13	662	205	14870	ENSGALG00000041432,ENSGALG00000031813,ENSGALG00000036452,ENSGALG00000010175,ENSGALG00000006385,ENSGALG00000033510,ENSGALG00000029402,ENSGALG00000008625,ENSGALG00000042761,ENSGALG00000006755,ENSGALG00000005772,ENSGALG00000008358,ENSGALG00000032783
GO:0008391	arachidonic acid monooxygenase activity	molecular_function	0.10226	1	1	662	2	14870	ENSGALG00000047199
GO:0008392	arachidonic acid epoxygenase activity	molecular_function	0.10226	1	1	662	2	14870	ENSGALG00000047199
GO:0019373	epoxygenase P450 pathway	biological_process	0.10226	1	1	662	2	14870	ENSGALG00000047199
GO:0043277	apoptotic cell clearance	biological_process	0.10234	1	3	662	28	14870	ENSGALG00000046226,ENSGALG00000037935,ENSGALG00000030305
GO:0032770	positive regulation of monooxygenase activity	biological_process	0.10237	1	2	662	13	14870	ENSGALG00000002053,ENSGALG00000046226
GO:0090329	regulation of DNA-dependent DNA replication	biological_process	0.10241	1	4	662	41	14870	ENSGALG00000034688,ENSGALG00000021637,ENSGALG00000000632,ENSGALG00000040157
GO:0035371	microtubule plus-end	cellular_component	0.1025	1	2	662	14	14870	ENSGALG00000035156,ENSGALG00000031726
GO:1900127	positive regulation of hyaluronan biosynthetic process	biological_process	0.1027	1	1	662	3	14870	ENSGALG00000012178
GO:0060532	bronchus cartilage development	biological_process	0.10277	1	1	662	2	14870	ENSGALG00000032029
GO:0061145	lung smooth muscle development	biological_process	0.10277	1	1	662	2	14870	ENSGALG00000032029
GO:0005615	extracellular space	cellular_component	0.10279	1	42	662	743	14870	ENSGALG00000005503,ENSGALG00000046204,ENSGALG00000023640,ENSGALG00000010915,ENSGALG00000001079,ENSGALG00000009724,ENSGALG00000032143,ENSGALG00000012178,ENSGALG00000037901,ENSGALG00000032978,ENSGALG00000000498,ENSGALG00000001527,ENSGALG00000001412,ENSGALG00000031707,ENSGALG00000006758,ENSGALG00000005981,ENSGALG00000013773,ENSGALG00000007483,ENSGALG00000036836,ENSGALG00000002362,ENSGALG00000040759,…
GO:0017112	Rab guanyl-nucleotide exchange factor activity	molecular_function	0.10281	1	3	662	29	14870	ENSGALG00000002038,ENSGALG00000015083,ENSGALG00000007707
GO:0038132	neuregulin binding	molecular_function	0.10287	1	1	662	3	14870	ENSGALG00000033510
GO:0051963	regulation of synapse assembly	biological_process	0.10296	1	5	662	58	14870	ENSGALG00000005553,ENSGALG00000008537,ENSGALG00000023626,ENSGALG00000039196,ENSGALG00000015967
GO:0043229	intracellular organelle	cellular_component	0.10299	1	363	662	7895	14870	ENSGALG00000040270,ENSGALG00000005659,ENSGALG00000003267,ENSGALG00000006233,ENSGALG00000031813,ENSGALG00000030904,ENSGALG00000034960,ENSGALG00000002273,ENSGALG00000008254,ENSGALG00000034737,ENSGALG00000033520,ENSGALG00000037807,ENSGALG00000006835,ENSGALG00000011518,ENSGALG00000015821,ENSGALG00000016936,ENSGALG00000030932,ENSGALG00000001945,ENSGALG00000029632,ENSGALG00000030985,ENSGALG00000008341,…
GO:0045335	phagocytic vesicle	cellular_component	0.10306	1	5	662	61	14870	ENSGALG00000032658,ENSGALG00000004796,ENSGALG00000008358,ENSGALG00000015216,ENSGALG00000012300
GO:0000154	rRNA modification	biological_process	0.10317	1	3	662	23	14870	ENSGALG00000010360,ENSGALG00000037807,ENSGALG00000007967
GO:0035584	calcium-mediated signaling using intracellular calcium source	biological_process	0.10324	1	2	662	13	14870	ENSGALG00000016615,ENSGALG00000005631
GO:0035662	Toll-like receptor 4 binding	molecular_function	0.10338	1	1	662	2	14870	ENSGALG00000040224
GO:0044323	retinoic acid-responsive element binding	molecular_function	0.10338	1	1	662	3	14870	ENSGALG00000037935
GO:1903031	regulation of microtubule plus-end binding	biological_process	0.10348	1	1	662	2	14870	ENSGALG00000031726
GO:1903033	positive regulation of microtubule plus-end binding	biological_process	0.10348	1	1	662	2	14870	ENSGALG00000031726
GO:0046976	histone methyltransferase activity (H3-K27 specific)	molecular_function	0.10351	1	1	662	3	14870	ENSGALG00000033678
GO:0005944	phosphatidylinositol 3-kinase complex, class IB	cellular_component	0.10383	1	1	662	3	14870	ENSGALG00000008081
GO:1901222	regulation of NIK/NF-kappaB signaling	biological_process	0.10384	1	5	662	58	14870	ENSGALG00000039710,ENSGALG00000040224,ENSGALG00000009724,ENSGALG00000003217,ENSGALG00000031642
GO:0032874	positive regulation of stress-activated MAPK cascade	biological_process	0.10405	1	7	662	94	14870	ENSGALG00000026638,ENSGALG00000029402,ENSGALG00000005802,ENSGALG00000042761,ENSGALG00000040224,ENSGALG00000015216,ENSGALG00000000907
GO:2001160	regulation of histone H3-K79 methylation	biological_process	0.10412	1	1	662	3	14870	ENSGALG00000003221
GO:0003025	regulation of systemic arterial blood pressure by baroreceptor feedback	biological_process	0.10414	1	1	662	3	14870	ENSGALG00000004096
GO:0009756	carbohydrate mediated signaling	biological_process	0.1045	1	1	662	3	14870	ENSGALG00000034960
GO:0009757	hexose mediated signaling	biological_process	0.1045	1	1	662	3	14870	ENSGALG00000034960
GO:0010182	sugar mediated signaling pathway	biological_process	0.1045	1	1	662	3	14870	ENSGALG00000034960
GO:0010255	glucose mediated signaling pathway	biological_process	0.1045	1	1	662	3	14870	ENSGALG00000034960
GO:0036091	positive regulation of transcription from RNA polymerase II promoter in response to oxidative stress	biological_process	0.10454	1	1	662	2	14870	ENSGALG00000012135
GO:0032542	sulfiredoxin activity	molecular_function	0.10476	1	1	662	2	14870	ENSGALG00000054306
GO:0006355	regulation of transcription, DNA-templated	biological_process	0.10477	1	100	662	2028	14870	ENSGALG00000002301,ENSGALG00000030416,ENSGALG00000036836,ENSGALG00000034986,ENSGALG00000029402,ENSGALG00000051146,ENSGALG00000013348,ENSGALG00000033941,ENSGALG00000041924,ENSGALG00000012135,ENSGALG00000031214,ENSGALG00000026276,ENSGALG00000012178,ENSGALG00000002247,ENSGALG00000037901,ENSGALG00000037522,ENSGALG00000015216,ENSGALG00000040006,ENSGALG00000035911,ENSGALG00000014262,ENSGALG00000003793,…
GO:0098791	Golgi subcompartment	cellular_component	0.1048	1	12	662	191	14870	ENSGALG00000041797,ENSGALG00000042071,ENSGALG00000008341,ENSGALG00000011651,ENSGALG00000005772,ENSGALG00000024056,ENSGALG00000050948,ENSGALG00000036876,ENSGALG00000001806,ENSGALG00000007707,ENSGALG00000041153,ENSGALG00000012300
GO:0051100	negative regulation of binding	biological_process	0.10489	1	7	662	89	14870	ENSGALG00000036114,ENSGALG00000032783,ENSGALG00000012178,ENSGALG00000012628,ENSGALG00000008352,ENSGALG00000041432,ENSGALG00000000542
GO:0033181	plasma membrane proton-transporting V-type ATPase complex	cellular_component	0.1049	1	1	662	3	14870	ENSGALG00000002237
GO:0051491	positive regulation of filopodium assembly	biological_process	0.105	1	2	662	15	14870	ENSGALG00000004796,ENSGALG00000032029
GO:1990164	histone H2A phosphorylation	biological_process	0.10502	1	1	662	3	14870	ENSGALG00000030580
GO:0070085	glycosylation	biological_process	0.10514	1	13	662	204	14870	ENSGALG00000006233,ENSGALG00000039705,ENSGALG00000003340,ENSGALG00000029296,ENSGALG00000001806,ENSGALG00000050948,ENSGALG00000048565,ENSGALG00000012559,ENSGALG00000002651,ENSGALG00000029747,ENSGALG00000007244,ENSGALG00000050532,ENSGALG00000011518
GO:0019862	IgA binding	molecular_function	0.1052	1	1	662	2	14870	ENSGALG00000030255
GO:0072012	glomerulus vasculature development	biological_process	0.10522	1	2	662	13	14870	ENSGALG00000030407,ENSGALG00000012178
GO:0043366	beta selection	biological_process	0.10572	1	1	662	3	14870	ENSGALG00000015216
GO:0032438	melanosome organization	biological_process	0.10581	1	2	662	13	14870	ENSGALG00000012300,ENSGALG00000016615
GO:0017034	Rap guanyl-nucleotide exchange factor activity	molecular_function	0.10585	1	1	662	3	14870	ENSGALG00000003712
GO:0035327	transcriptionally active chromatin	cellular_component	0.10587	1	2	662	14	14870	ENSGALG00000003221,ENSGALG00000029212
GO:0071897	DNA biosynthetic process	biological_process	0.10605	1	6	662	77	14870	ENSGALG00000000632,ENSGALG00000040157,ENSGALG00000008812,ENSGALG00000012178,ENSGALG00000010175,ENSGALG00000005981
GO:0031988	membrane-bounded vesicle	cellular_component	0.10612	1	29	662	541	14870	ENSGALG00000042767,ENSGALG00000004431,ENSGALG00000038241,ENSGALG00000000498,ENSGALG00000005631,ENSGALG00000032958,ENSGALG00000004796,ENSGALG00000007707,ENSGALG00000026033,ENSGALG00000005869,ENSGALG00000033110,ENSGALG00000010820,ENSGALG00000042125,ENSGALG00000016615,ENSGALG00000032610,ENSGALG00000031216,ENSGALG00000002234,ENSGALG00000027476,ENSGALG00000008341,ENSGALG00000015083,ENSGALG00000042071,…
GO:0051099	positive regulation of binding	biological_process	0.10616	1	8	662	111	14870	ENSGALG00000040224,ENSGALG00000011104,ENSGALG00000035576,ENSGALG00000037935,ENSGALG00000030904,ENSGALG00000031726,ENSGALG00000029502,ENSGALG00000030907
GO:0003999	adenine phosphoribosyltransferase activity	molecular_function	0.10625	1	1	662	2	14870	ENSGALG00000031000
GO:0071921	cohesin localization to chromatin	biological_process	0.10651	1	1	662	3	14870	ENSGALG00000002969
GO:0046716	muscle cell cellular homeostasis	biological_process	0.10654	1	2	662	13	14870	ENSGALG00000032029,ENSGALG00000012559
GO:0050890	cognition	biological_process	0.10669	1	10	662	157	14870	ENSGALG00000051055,ENSGALG00000003304,ENSGALG00000003113,ENSGALG00000004096,ENSGALG00000032029,ENSGALG00000037904,ENSGALG00000029747,ENSGALG00000005553,ENSGALG00000036378,ENSGALG00000042199
GO:0007611	learning or memory	biological_process	0.10672	1	9	662	137	14870	ENSGALG00000036378,ENSGALG00000005553,ENSGALG00000042199,ENSGALG00000032029,ENSGALG00000004096,ENSGALG00000003113,ENSGALG00000003304,ENSGALG00000051055,ENSGALG00000037904
GO:0008654	phospholipid biosynthetic process	biological_process	0.10681	1	8	662	113	14870	ENSGALG00000008081,ENSGALG00000001219,ENSGALG00000027762,ENSGALG00000006723,ENSGALG00000012903,ENSGALG00000012178,ENSGALG00000046656,ENSGALG00000012769
GO:0010556	regulation of macromolecule biosynthetic process	biological_process	0.10683	1	115	662	2361	14870	ENSGALG00000027069,ENSGALG00000045534,ENSGALG00000021637,ENSGALG00000003217,ENSGALG00000043727,ENSGALG00000039878,ENSGALG00000043372,ENSGALG00000008349,ENSGALG00000033678,ENSGALG00000006161,ENSGALG00000009875,ENSGALG00000003282,ENSGALG00000034688,ENSGALG00000005757,ENSGALG00000010360,ENSGALG00000010175,ENSGALG00000000907,ENSGALG00000039775,ENSGALG00000035610,ENSGALG00000049065,ENSGALG00000000943,…
GO:0060326	cell chemotaxis	biological_process	0.10696	1	12	662	174	14870	ENSGALG00000012178,ENSGALG00000002523,ENSGALG00000010820,ENSGALG00000000907,ENSGALG00000015216,ENSGALG00000001654,ENSGALG00000029212,ENSGALG00000005631,ENSGALG00000027476,ENSGALG00000007511,ENSGALG00000006326,ENSGALG00000013615
GO:0016862	intramolecular oxidoreductase activity, interconverting keto- and enol-groups	molecular_function	0.10698	1	1	662	2	14870	ENSGALG00000006326
GO:0002274	myeloid leukocyte activation	biological_process	0.10704	1	7	662	93	14870	ENSGALG00000033520,ENSGALG00000037522,ENSGALG00000007511,ENSGALG00000015216,ENSGALG00000000907,ENSGALG00000010820,ENSGALG00000002234
GO:0008459	chondroitin 6-sulfotransferase activity	molecular_function	0.10706	1	1	662	2	14870	ENSGALG00000024056
GO:0048696	regulation of collateral sprouting in absence of injury	biological_process	0.10708	1	1	662	3	14870	ENSGALG00000001079
GO:0060378	regulation of brood size	biological_process	0.10712	1	1	662	3	14870	ENSGALG00000002831
GO:1903903	regulation of establishment of T cell polarity	biological_process	0.10716	1	1	662	3	14870	ENSGALG00000031216
GO:0030296	protein tyrosine kinase activator activity	molecular_function	0.10719	1	2	662	13	14870	ENSGALG00000009724,ENSGALG00000033510
GO:0070084	protein initiator methionine removal	biological_process	0.10734	1	1	662	3	14870	ENSGALG00000030254
GO:0070304	positive regulation of stress-activated protein kinase signaling cascade	biological_process	0.10753	1	7	662	95	14870	ENSGALG00000042761,ENSGALG00000040224,ENSGALG00000015216,ENSGALG00000000907,ENSGALG00000026638,ENSGALG00000029402,ENSGALG00000005802
GO:1900738	positive regulation of phospholipase C-activating G-protein coupled receptor signaling pathway	biological_process	0.10757	1	1	662	2	14870	ENSGALG00000040959
GO:2000211	regulation of glutamate metabolic process	biological_process	0.1076	1	1	662	3	14870	ENSGALG00000001812
GO:0002699	positive regulation of immune effector process	biological_process	0.1077	1	7	662	97	14870	ENSGALG00000002234,ENSGALG00000037935,ENSGALG00000006326,ENSGALG00000001412,ENSGALG00000007511,ENSGALG00000015216,ENSGALG00000000907
GO:0051569	regulation of histone H3-K4 methylation	biological_process	0.10772	1	2	662	15	14870	ENSGALG00000011104,ENSGALG00000003221
GO:0016436	rRNA (uridine) methyltransferase activity	molecular_function	0.10774	1	1	662	2	14870	ENSGALG00000007967
GO:0000701	purine-specific mismatch base pair DNA N-glycosylase activity	molecular_function	0.10777	1	1	662	2	14870	ENSGALG00000010226
GO:0045121	membrane raft	cellular_component	0.10788	1	9	662	138	14870	ENSGALG00000036114,ENSGALG00000008341,ENSGALG00000007511,ENSGALG00000031216,ENSGALG00000000055,ENSGALG00000050508,ENSGALG00000000419,ENSGALG00000046226,ENSGALG00000053058
GO:1990617	CHOP-ATF4 complex	cellular_component	0.10854	1	1	662	2	14870	ENSGALG00000012135
GO:2000120	positive regulation of sodium-dependent phosphate transport	biological_process	0.10854	1	1	662	2	14870	ENSGALG00000012135
GO:1902653	secondary alcohol biosynthetic process	biological_process	0.10867	1	3	662	25	14870	ENSGALG00000037065,ENSGALG00000006198,ENSGALG00000046656
GO:0015271	outward rectifier potassium channel activity	molecular_function	0.1087	1	2	662	14	14870	ENSGALG00000000441,ENSGALG00000001645
GO:0005185	neurohypophyseal hormone activity	molecular_function	0.10874	1	1	662	2	14870	ENSGALG00000019026
GO:0001819	positive regulation of cytokine production	biological_process	0.10877	1	13	662	203	14870	ENSGALG00000000907,ENSGALG00000015216,ENSGALG00000005981,ENSGALG00000005757,ENSGALG00000001412,ENSGALG00000040224,ENSGALG00000001654,ENSGALG00000008341,ENSGALG00000012135,ENSGALG00000006326,ENSGALG00000037935,ENSGALG00000005802,ENSGALG00000030407
GO:0010977	negative regulation of neuron projection development	biological_process	0.10925	1	6	662	82	14870	ENSGALG00000001412,ENSGALG00000001079,ENSGALG00000005553,ENSGALG00000001171,ENSGALG00000048565,ENSGALG00000023626
GO:0021988	olfactory lobe development	biological_process	0.10943	1	3	662	28	14870	ENSGALG00000001412,ENSGALG00000003126,ENSGALG00000032029
GO:0033239	negative regulation of cellular amine metabolic process	biological_process	0.10953	1	1	662	3	14870	ENSGALG00000001812
GO:0004517	nitric-oxide synthase activity	molecular_function	0.1096	1	1	662	3	14870	ENSGALG00000050508
GO:0042887	amide transmembrane transporter activity	molecular_function	0.10969	1	2	662	14	14870	ENSGALG00000028871,ENSGALG00000002313
GO:0042226	interleukin-6 biosynthetic process	biological_process	0.10972	1	2	662	12	14870	ENSGALG00000015216,ENSGALG00000040224
GO:0010628	positive regulation of gene expression	biological_process	0.11013	1	68	662	1358	14870	ENSGALG00000040006,ENSGALG00000012628,ENSGALG00000012178,ENSGALG00000037522,ENSGALG00000000542,ENSGALG00000037935,ENSGALG00000031216,ENSGALG00000036378,ENSGALG00000035576,ENSGALG00000000616,ENSGALG00000003793,ENSGALG00000001079,ENSGALG00000034986,ENSGALG00000029402,ENSGALG00000002301,ENSGALG00000030416,ENSGALG00000026276,ENSGALG00000012135,ENSGALG00000007373,ENSGALG00000036346,ENSGALG00000028871,…
GO:0042091	interleukin-10 biosynthetic process	biological_process	0.11021	1	1	662	3	14870	ENSGALG00000015216
GO:0045074	regulation of interleukin-10 biosynthetic process	biological_process	0.11021	1	1	662	3	14870	ENSGALG00000015216
GO:0032673	regulation of interleukin-4 production	biological_process	0.11023	1	2	662	13	14870	ENSGALG00000015216,ENSGALG00000037935
GO:0060090	binding, bridging	molecular_function	0.11057	1	8	662	117	14870	ENSGALG00000000055,ENSGALG00000012934,ENSGALG00000053058,ENSGALG00000042538,ENSGALG00000003594,ENSGALG00000029402,ENSGALG00000051055,ENSGALG00000002301
GO:0035556	intracellular signal transduction	biological_process	0.11063	1	82	662	1698	14870	ENSGALG00000033510,ENSGALG00000030907,ENSGALG00000036452,ENSGALG00000037904,ENSGALG00000039710,ENSGALG00000013872,ENSGALG00000008073,ENSGALG00000006969,ENSGALG00000030580,ENSGALG00000008452,ENSGALG00000038241,ENSGALG00000003841,ENSGALG00000003126,ENSGALG00000032415,ENSGALG00000053058,ENSGALG00000010997,ENSGALG00000003113,ENSGALG00000051055,ENSGALG00000028967,ENSGALG00000002523,ENSGALG00000042761,…
GO:0045055	regulated secretory pathway	biological_process	0.11085	1	4	662	44	14870	ENSGALG00000007511,ENSGALG00000015216,ENSGALG00000010820,ENSGALG00000002234
GO:0045588	positive regulation of gamma-delta T cell differentiation	biological_process	0.111	1	1	662	3	14870	ENSGALG00000015216
GO:0046645	positive regulation of gamma-delta T cell activation	biological_process	0.111	1	1	662	3	14870	ENSGALG00000015216
GO:0043085	positive regulation of catalytic activity	biological_process	0.11113	1	42	662	824	14870	ENSGALG00000004323,ENSGALG00000002831,ENSGALG00000029402,ENSGALG00000041432,ENSGALG00000002856,ENSGALG00000000055,ENSGALG00000005772,ENSGALG00000032469,ENSGALG00000003103,ENSGALG00000008081,ENSGALG00000003712,ENSGALG00000015216,ENSGALG00000008812,ENSGALG00000043576,ENSGALG00000012178,ENSGALG00000009724,ENSGALG00000041078,ENSGALG00000040224,ENSGALG00000008358,ENSGALG00000046226,ENSGALG00000033510,…
GO:0015988	energy coupled proton transmembrane transport, against electrochemical gradient	biological_process	0.11125	1	3	662	26	14870	ENSGALG00000002237,ENSGALG00000006469,ENSGALG00000014800
GO:0002294	CD4-positive, alpha-beta T cell differentiation involved in immune response	biological_process	0.1115	1	3	662	29	14870	ENSGALG00000010915,ENSGALG00000003267,ENSGALG00000037935
GO:0042093	T-helper cell differentiation	biological_process	0.1115	1	3	662	29	14870	ENSGALG00000003267,ENSGALG00000010915,ENSGALG00000037935
GO:0033366	protein localization to secretory granule	biological_process	0.11162	1	1	662	3	14870	ENSGALG00000010820
GO:0042221	response to chemical	biological_process	0.11192	1	108	662	2222	14870	ENSGALG00000042199,ENSGALG00000003126,ENSGALG00000000678,ENSGALG00000040730,ENSGALG00000038241,ENSGALG00000043510,ENSGALG00000030580,ENSGALG00000029768,ENSGALG00000010490,ENSGALG00000006612,ENSGALG00000037904,ENSGALG00000036452,ENSGALG00000026033,ENSGALG00000030907,ENSGALG00000046226,ENSGALG00000032098,ENSGALG00000001654,ENSGALG00000029212,ENSGALG00000030775,ENSGALG00000007511,ENSGALG00000036114,…
GO:0072093	metanephric renal vesicle formation	biological_process	0.11196	1	1	662	3	14870	ENSGALG00000036114
GO:0044421	extracellular region part	cellular_component	0.112	1	48	662	877	14870	ENSGALG00000040832,ENSGALG00000043036,ENSGALG00000038241,ENSGALG00000021136,ENSGALG00000030907,ENSGALG00000026638,ENSGALG00000033510,ENSGALG00000032098,ENSGALG00000027183,ENSGALG00000006326,ENSGALG00000030647,ENSGALG00000011104,ENSGALG00000041380,ENSGALG00000000907,ENSGALG00000040959,ENSGALG00000019026,ENSGALG00000033854,ENSGALG00000001171,ENSGALG00000000775,ENSGALG00000036346,ENSGALG00000023626,…
GO:0010735	positive regulation of transcription via serum response element binding	biological_process	0.11211	1	1	662	3	14870	ENSGALG00000032029
GO:0016854	racemase and epimerase activity	molecular_function	0.11225	1	2	662	12	14870	ENSGALG00000013828,ENSGALG00000004047
GO:0061113	pancreas morphogenesis	biological_process	0.11229	1	1	662	3	14870	ENSGALG00000036114
GO:0042147	retrograde transport, endosome to Golgi	biological_process	0.1123	1	5	662	61	14870	ENSGALG00000041153,ENSGALG00000011651,ENSGALG00000005951,ENSGALG00000042071,ENSGALG00000026278
GO:0090210	regulation of establishment of blood-brain barrier	biological_process	0.11234	1	1	662	3	14870	ENSGALG00000036829
GO:1903310	positive regulation of chromatin modification	biological_process	0.11255	1	5	662	63	14870	ENSGALG00000003221,ENSGALG00000043204,ENSGALG00000035576,ENSGALG00000011104,ENSGALG00000030580
GO:0043491	protein kinase B signaling	biological_process	0.11274	1	8	662	112	14870	ENSGALG00000003712,ENSGALG00000010175,ENSGALG00000030907,ENSGALG00000042761,ENSGALG00000031642,ENSGALG00000003103,ENSGALG00000008081,ENSGALG00000001654
GO:0031175	neuron projection development	biological_process	0.11291	1	29	662	567	14870	ENSGALG00000036378,ENSGALG00000005553,ENSGALG00000036114,ENSGALG00000001079,ENSGALG00000017024,ENSGALG00000032098,ENSGALG00000042538,ENSGALG00000023626,ENSGALG00000008537,ENSGALG00000004420,ENSGALG00000003712,ENSGALG00000043088,ENSGALG00000010175,ENSGALG00000001171,ENSGALG00000051055,ENSGALG00000042761,ENSGALG00000048565,ENSGALG00000004796,ENSGALG00000042199,ENSGALG00000001412,ENSGALG00000032029,…
GO:0004427	inorganic diphosphatase activity	molecular_function	0.11302	1	1	662	3	14870	ENSGALG00000004442
GO:0005315	inorganic phosphate transmembrane transporter activity	molecular_function	0.11303	1	1	662	3	14870	ENSGALG00000013740
GO:0051228	mitotic spindle disassembly	biological_process	0.11308	1	1	662	3	14870	ENSGALG00000033705
GO:0051230	spindle disassembly	biological_process	0.11308	1	1	662	3	14870	ENSGALG00000033705
GO:1902110	positive regulation of mitochondrial membrane permeability involved in apoptotic process	biological_process	0.11313	1	2	662	13	14870	ENSGALG00000005772,ENSGALG00000042761
GO:0002092	positive regulation of receptor internalization	biological_process	0.11313	1	2	662	14	14870	ENSGALG00000009724,ENSGALG00000015216
GO:0046322	negative regulation of fatty acid oxidation	biological_process	0.11314	1	1	662	3	14870	ENSGALG00000007244
GO:0060696	regulation of phospholipid catabolic process	biological_process	0.11316	1	1	662	3	14870	ENSGALG00000046226
GO:0010738	regulation of protein kinase A signaling	biological_process	0.11321	1	2	662	14	14870	ENSGALG00000006326,ENSGALG00000005575
GO:1901682	sulfur compound transmembrane transporter activity	molecular_function	0.11323	1	3	662	27	14870	ENSGALG00000010174,ENSGALG00000002313,ENSGALG00000008011
GO:0055087	Ski complex	cellular_component	0.11335	1	1	662	3	14870	ENSGALG00000003221
GO:0006399	tRNA metabolic process	biological_process	0.11354	1	10	662	143	14870	ENSGALG00000007195,ENSGALG00000001036,ENSGALG00000012611,ENSGALG00000012355,ENSGALG00000050235,ENSGALG00000004971,ENSGALG00000016187,ENSGALG00000000907,ENSGALG00000001714,ENSGALG00000005236
GO:0030859	polarized epithelial cell differentiation	biological_process	0.11361	1	2	662	14	14870	ENSGALG00000026276,ENSGALG00000004796
GO:0031640	killing of cells of other organism	biological_process	0.11373	1	2	662	12	14870	ENSGALG00000024272,ENSGALG00000015216
GO:0044364	disruption of cells of other organism	biological_process	0.11373	1	2	662	12	14870	ENSGALG00000015216,ENSGALG00000024272
GO:1900117	regulation of execution phase of apoptosis	biological_process	0.114	1	2	662	14	14870	ENSGALG00000005772,ENSGALG00000011104
GO:0090322	regulation of superoxide metabolic process	biological_process	0.11419	1	2	662	15	14870	ENSGALG00000007511,ENSGALG00000015216
GO:0030168	platelet activation	biological_process	0.1143	1	4	662	44	14870	ENSGALG00000012178,ENSGALG00000010357,ENSGALG00000015216,ENSGALG00000032029
GO:0051960	regulation of nervous system development	biological_process	0.11458	1	29	662	554	14870	ENSGALG00000042761,ENSGALG00000035419,ENSGALG00000023626,ENSGALG00000008537,ENSGALG00000003712,ENSGALG00000004420,ENSGALG00000001171,ENSGALG00000001079,ENSGALG00000036114,ENSGALG00000003267,ENSGALG00000036378,ENSGALG00000005553,ENSGALG00000003245,ENSGALG00000004249,ENSGALG00000012710,ENSGALG00000015967,ENSGALG00000034967,ENSGALG00000008625,ENSGALG00000008073,ENSGALG00000032029,ENSGALG00000039196,…
GO:1990745	EARP complex	cellular_component	0.11463	1	1	662	3	14870	ENSGALG00000042071
GO:0044232	organelle membrane contact site	cellular_component	0.11468	1	2	662	15	14870	ENSGALG00000012300,ENSGALG00000013462
GO:0000938	GARP complex	cellular_component	0.11474	1	1	662	3	14870	ENSGALG00000042071
GO:0050253	retinyl-palmitate esterase activity	molecular_function	0.11483	1	1	662	3	14870	ENSGALG00000029862
GO:0055008	cardiac muscle tissue morphogenesis	biological_process	0.11494	1	4	662	45	14870	ENSGALG00000004582,ENSGALG00000000164,ENSGALG00000038260,ENSGALG00000001459
GO:0032096	negative regulation of response to food	biological_process	0.11498	1	2	662	13	14870	ENSGALG00000038241,ENSGALG00000011104
GO:0032099	negative regulation of appetite	biological_process	0.11498	1	2	662	13	14870	ENSGALG00000038241,ENSGALG00000011104
GO:2000325	regulation of ligand-dependent nuclear receptor transcription coactivator activity	biological_process	0.11498	1	1	662	3	14870	ENSGALG00000042739
GO:2000327	positive regulation of ligand-dependent nuclear receptor transcription coactivator activity	biological_process	0.11498	1	1	662	3	14870	ENSGALG00000042739
GO:0001516	prostaglandin biosynthetic process	biological_process	0.11511	1	2	662	13	14870	ENSGALG00000001314,ENSGALG00000006326
GO:0046457	prostanoid biosynthetic process	biological_process	0.11511	1	2	662	13	14870	ENSGALG00000006326,ENSGALG00000001314
GO:0043654	recognition of apoptotic cell	biological_process	0.11513	1	1	662	3	14870	ENSGALG00000046226
GO:1901030	positive regulation of mitochondrial outer membrane permeabilization involved in apoptotic signaling pathway	biological_process	0.11516	1	1	662	3	14870	ENSGALG00000005772
GO:0042731	PH domain binding	molecular_function	0.11522	1	1	662	3	14870	ENSGALG00000003385
GO:1901213	regulation of transcription from RNA polymerase II promoter involved in heart development	biological_process	0.11528	1	2	662	13	14870	ENSGALG00000032029,ENSGALG00000009724
GO:0006955	immune response	biological_process	0.11559	1	37	662	673	14870	ENSGALG00000006326,ENSGALG00000049461,ENSGALG00000001654,ENSGALG00000007511,ENSGALG00000010175,ENSGALG00000005757,ENSGALG00000044218,ENSGALG00000042761,ENSGALG00000013101,ENSGALG00000041380,ENSGALG00000000907,ENSGALG00000005462,ENSGALG00000004796,ENSGALG00000040832,ENSGALG00000030907,ENSGALG00000045534,ENSGALG00000013723,ENSGALG00000039878,ENSGALG00000021136,ENSGALG00000045876,ENSGALG00000002234,…
GO:0048583	regulation of response to stimulus	biological_process	0.11583	1	110	662	2324	14870	ENSGALG00000049461,ENSGALG00000001219,ENSGALG00000008341,ENSGALG00000002131,ENSGALG00000031440,ENSGALG00000013101,ENSGALG00000040959,ENSGALG00000039775,ENSGALG00000000907,ENSGALG00000010175,ENSGALG00000034688,ENSGALG00000000419,ENSGALG00000016507,ENSGALG00000004796,ENSGALG00000026428,ENSGALG00000008349,ENSGALG00000005575,ENSGALG00000026638,ENSGALG00000001459,ENSGALG00000003217,ENSGALG00000003267,…
GO:0050879	multicellular organismal movement	biological_process	0.11593	1	3	662	28	14870	ENSGALG00000006572,ENSGALG00000001459,ENSGALG00000006835
GO:0050881	musculoskeletal movement	biological_process	0.11593	1	3	662	28	14870	ENSGALG00000006572,ENSGALG00000001459,ENSGALG00000006835
GO:1903506	regulation of nucleic acid-templated transcription	biological_process	0.11603	1	101	662	2061	14870	ENSGALG00000003267,ENSGALG00000040224,ENSGALG00000036870,ENSGALG00000040270,ENSGALG00000009724,ENSGALG00000031642,ENSGALG00000010232,ENSGALG00000003663,ENSGALG00000006755,ENSGALG00000003221,ENSGALG00000034960,ENSGALG00000011570,ENSGALG00000041953,ENSGALG00000016936,ENSGALG00000034737,ENSGALG00000010868,ENSGALG00000029653,ENSGALG00000010677,ENSGALG00000005981,ENSGALG00000044069,ENSGALG00000030932,…
GO:0038024	cargo receptor activity	molecular_function	0.11622	1	7	662	88	14870	ENSGALG00000054162,ENSGALG00000046256,ENSGALG00000030904,ENSGALG00000045562,ENSGALG00000049562,ENSGALG00000044326,ENSGALG00000046226
GO:0045927	positive regulation of growth	biological_process	0.11623	1	10	662	153	14870	ENSGALG00000002831,ENSGALG00000032029,ENSGALG00000023626,ENSGALG00000026033,ENSGALG00000042761,ENSGALG00000001079,ENSGALG00000036114,ENSGALG00000001412,ENSGALG00000003126,ENSGALG00000040373
GO:0007051	spindle organization	biological_process	0.11634	1	8	662	114	14870	ENSGALG00000003113,ENSGALG00000030003,ENSGALG00000042739,ENSGALG00000031726,ENSGALG00000017190,ENSGALG00000039755,ENSGALG00000006161,ENSGALG00000033705
GO:0015093	ferrous iron transmembrane transporter activity	molecular_function	0.11651	1	1	662	3	14870	ENSGALG00000041533
GO:0055025	positive regulation of cardiac muscle tissue development	biological_process	0.1166	1	3	662	30	14870	ENSGALG00000009724,ENSGALG00000003126,ENSGALG00000033510
GO:0070110	ciliary neurotrophic factor receptor complex	cellular_component	0.11663	1	1	662	3	14870	ENSGALG00000030407
GO:0046632	alpha-beta T cell differentiation	biological_process	0.11663	1	5	662	62	14870	ENSGALG00000003267,ENSGALG00000015216,ENSGALG00000010915,ENSGALG00000037935,ENSGALG00000030932
GO:0055037	recycling endosome	cellular_component	0.1167	1	7	662	99	14870	ENSGALG00000041533,ENSGALG00000042071,ENSGALG00000036876,ENSGALG00000041797,ENSGALG00000041153,ENSGALG00000005772,ENSGALG00000030003
GO:0014068	positive regulation of phosphatidylinositol 3-kinase signaling	biological_process	0.11678	1	4	662	47	14870	ENSGALG00000005802,ENSGALG00000030907,ENSGALG00000012178,ENSGALG00000003126
GO:0009226	nucleotide-sugar biosynthetic process	biological_process	0.11679	1	2	662	12	14870	ENSGALG00000033170,ENSGALG00000029296
GO:0023056	positive regulation of signaling	biological_process	0.1168	1	51	662	1005	14870	ENSGALG00000015967,ENSGALG00000049851,ENSGALG00000005981,ENSGALG00000004096,ENSGALG00000029402,ENSGALG00000001412,ENSGALG00000008081,ENSGALG00000003103,ENSGALG00000037939,ENSGALG00000005772,ENSGALG00000024272,ENSGALG00000000055,ENSGALG00000030407,ENSGALG00000036829,ENSGALG00000012178,ENSGALG00000029932,ENSGALG00000015216,ENSGALG00000040224,ENSGALG00000003267,ENSGALG00000001079,ENSGALG00000009724,…
GO:0048753	pigment granule organization	biological_process	0.11684	1	2	662	14	14870	ENSGALG00000012300,ENSGALG00000016615
GO:0014010	Schwann cell proliferation	biological_process	0.11694	1	1	662	3	14870	ENSGALG00000008073
GO:0046368	GDP-L-fucose metabolic process	biological_process	0.11697	1	1	662	3	14870	ENSGALG00000033170
GO:0051429	corticotropin-releasing hormone receptor binding	molecular_function	0.11722	1	1	662	3	14870	ENSGALG00000032978
GO:0004477	methenyltetrahydrofolate cyclohydrolase activity	molecular_function	0.11726	1	1	662	3	14870	ENSGALG00000034344
GO:0004487	methylenetetrahydrofolate dehydrogenase (NAD+) activity	molecular_function	0.11726	1	1	662	3	14870	ENSGALG00000034344
GO:0015194	L-serine transmembrane transporter activity	molecular_function	0.11741	1	1	662	3	14870	ENSGALG00000002313
GO:0015825	L-serine transport	biological_process	0.11741	1	1	662	3	14870	ENSGALG00000002313
GO:0022889	serine transmembrane transporter activity	molecular_function	0.11741	1	1	662	3	14870	ENSGALG00000002313
GO:0005436	sodium:phosphate symporter activity	molecular_function	0.11744	1	1	662	3	14870	ENSGALG00000013740
GO:0042583	chromaffin granule	cellular_component	0.11768	1	1	662	3	14870	ENSGALG00000010820
GO:0006432	phenylalanyl-tRNA aminoacylation	biological_process	0.11774	1	1	662	3	14870	ENSGALG00000005236
GO:0097435	fibril organization	biological_process	0.11786	1	2	662	14	14870	ENSGALG00000010258,ENSGALG00000010175
GO:0036344	platelet morphogenesis	biological_process	0.11812	1	2	662	14	14870	ENSGALG00000032029,ENSGALG00000039120
GO:0043987	histone H3-S10 phosphorylation	biological_process	0.11815	1	1	662	3	14870	ENSGALG00000030580
GO:0005656	nuclear pre-replicative complex	cellular_component	0.11822	1	1	662	3	14870	ENSGALG00000021637
GO:0036387	pre-replicative complex	cellular_component	0.11822	1	1	662	3	14870	ENSGALG00000021637
GO:0016570	histone modification	biological_process	0.11852	1	17	662	301	14870	ENSGALG00000006612,ENSGALG00000039710,ENSGALG00000030118,ENSGALG00000043204,ENSGALG00000002942,ENSGALG00000006688,ENSGALG00000030580,ENSGALG00000033678,ENSGALG00000000603,ENSGALG00000003221,ENSGALG00000002247,ENSGALG00000040006,ENSGALG00000041953,ENSGALG00000029212,ENSGALG00000002013,ENSGALG00000035576,ENSGALG00000011104
GO:0051091	positive regulation of sequence-specific DNA binding transcription factor activity	biological_process	0.11852	1	9	662	133	14870	ENSGALG00000030580,ENSGALG00000031216,ENSGALG00000009724,ENSGALG00000036114,ENSGALG00000003793,ENSGALG00000040224,ENSGALG00000032029,ENSGALG00000003304,ENSGALG00000030907
GO:0047756	chondroitin 4-sulfotransferase activity	molecular_function	0.11882	1	1	662	3	14870	ENSGALG00000029632
GO:0043304	regulation of mast cell degranulation	biological_process	0.11891	1	2	662	14	14870	ENSGALG00000015216,ENSGALG00000002234
GO:0070548	L-glutamine aminotransferase activity	molecular_function	0.11901	1	1	662	3	14870	ENSGALG00000039705
GO:0034238	macrophage fusion	biological_process	0.11911	1	1	662	3	14870	ENSGALG00000033520
GO:0045893	positive regulation of transcription, DNA-templated	biological_process	0.11915	1	56	662	1107	14870	ENSGALG00000040006,ENSGALG00000011570,ENSGALG00000012178,ENSGALG00000003221,ENSGALG00000037522,ENSGALG00000034960,ENSGALG00000000542,ENSGALG00000037935,ENSGALG00000031216,ENSGALG00000036378,ENSGALG00000000616,ENSGALG00000035576,ENSGALG00000031642,ENSGALG00000003793,ENSGALG00000040224,ENSGALG00000003267,ENSGALG00000009724,ENSGALG00000005981,ENSGALG00000034986,ENSGALG00000044069,ENSGALG00000029402,…
GO:0016240	autophagosome docking	biological_process	0.11917	1	1	662	3	14870	ENSGALG00000013462
GO:1903047	mitotic cell cycle process	biological_process	0.11948	1	25	662	452	14870	ENSGALG00000033705,ENSGALG00000006806,ENSGALG00000001727,ENSGALG00000004796,ENSGALG00000006161,ENSGALG00000026428,ENSGALG00000037480,ENSGALG00000008254,ENSGALG00000000596,ENSGALG00000013872,ENSGALG00000002127,ENSGALG00000000632,ENSGALG00000033110,ENSGALG00000036452,ENSGALG00000005769,ENSGALG00000038469,ENSGALG00000035156,ENSGALG00000012178,ENSGALG00000017190,ENSGALG00000011457,ENSGALG00000003663,…
GO:0030742	GTP-dependent protein binding	molecular_function	0.11958	1	2	662	15	14870	ENSGALG00000004796,ENSGALG00000012300
GO:0033059	cellular pigmentation	biological_process	0.1196	1	3	662	29	14870	ENSGALG00000012300,ENSGALG00000035156,ENSGALG00000016615
GO:2001168	positive regulation of histone H2B ubiquitination	biological_process	0.11982	1	1	662	3	14870	ENSGALG00000035576
GO:0051171	regulation of nitrogen compound metabolic process	biological_process	0.11983	1	123	662	2555	14870	ENSGALG00000031214,ENSGALG00000026276,ENSGALG00000041924,ENSGALG00000012135,ENSGALG00000033941,ENSGALG00000013348,ENSGALG00000051146,ENSGALG00000004096,ENSGALG00000029402,ENSGALG00000034986,ENSGALG00000036836,ENSGALG00000001812,ENSGALG00000030416,ENSGALG00000002301,ENSGALG00000035576,ENSGALG00000000616,ENSGALG00000036378,ENSGALG00000031216,ENSGALG00000037935,ENSGALG00000009063,ENSGALG00000000542,…
GO:0016286	small conductance calcium-activated potassium channel activity	molecular_function	0.1201	1	1	662	3	14870	ENSGALG00000031411
GO:0035089	establishment of apical/basal cell polarity	biological_process	0.12059	1	2	662	14	14870	ENSGALG00000004796,ENSGALG00000026276
GO:0009617	response to bacterium	biological_process	0.12078	1	17	662	278	14870	ENSGALG00000000251,ENSGALG00000010820,ENSGALG00000013872,ENSGALG00000046226,ENSGALG00000003217,ENSGALG00000013773,ENSGALG00000050508,ENSGALG00000015216,ENSGALG00000039775,ENSGALG00000037522,ENSGALG00000035610,ENSGALG00000002931,ENSGALG00000042538,ENSGALG00000005757,ENSGALG00000040224,ENSGALG00000006326,ENSGALG00000037935
GO:2001141	regulation of RNA biosynthetic process	biological_process	0.12087	1	101	662	2065	14870	ENSGALG00000008349,ENSGALG00000033678,ENSGALG00000006161,ENSGALG00000009875,ENSGALG00000027069,ENSGALG00000003217,ENSGALG00000045534,ENSGALG00000039878,ENSGALG00000043372,ENSGALG00000043727,ENSGALG00000016058,ENSGALG00000000943,ENSGALG00000049065,ENSGALG00000003282,ENSGALG00000005757,ENSGALG00000034688,ENSGALG00000039775,ENSGALG00000000907,ENSGALG00000035610,ENSGALG00000010868,ENSGALG00000034737,…
GO:2000015	regulation of determination of dorsal identity	biological_process	0.12092	1	1	662	3	14870	ENSGALG00000036836
GO:0090407	organophosphate biosynthetic process	biological_process	0.12094	1	20	662	348	14870	ENSGALG00000033170,ENSGALG00000012178,ENSGALG00000012769,ENSGALG00000050508,ENSGALG00000000907,ENSGALG00000008352,ENSGALG00000012903,ENSGALG00000003597,ENSGALG00000000109,ENSGALG00000001219,ENSGALG00000011035,ENSGALG00000006723,ENSGALG00000004908,ENSGALG00000027635,ENSGALG00000046656,ENSGALG00000029296,ENSGALG00000034009,ENSGALG00000031000,ENSGALG00000027762,ENSGALG00000008081
GO:0003779	actin binding	molecular_function	0.12099	1	17	662	309	14870	ENSGALG00000013537,ENSGALG00000043448,ENSGALG00000006572,ENSGALG00000050508,ENSGALG00000052786,ENSGALG00000032658,ENSGALG00000030985,ENSGALG00000002527,ENSGALG00000001459,ENSGALG00000004582,ENSGALG00000008073,ENSGALG00000000164,ENSGALG00000000498,ENSGALG00000028721,ENSGALG00000031593,ENSGALG00000006835,ENSGALG00000043036
GO:0015691	cadmium ion transport	biological_process	0.12099	1	1	662	3	14870	ENSGALG00000041533
GO:0070574	cadmium ion transmembrane transport	biological_process	0.12099	1	1	662	3	14870	ENSGALG00000041533
GO:0097485	neuron projection guidance	biological_process	0.12128	1	10	662	164	14870	ENSGALG00000036378,ENSGALG00000032098,ENSGALG00000001412,ENSGALG00000001079,ENSGALG00000036114,ENSGALG00000043088,ENSGALG00000001171,ENSGALG00000008537,ENSGALG00000023626,ENSGALG00000010490
GO:0003208	cardiac ventricle morphogenesis	biological_process	0.12161	1	4	662	46	14870	ENSGALG00000034986,ENSGALG00000001459,ENSGALG00000038260,ENSGALG00000004582
GO:0006986	response to unfolded protein	biological_process	0.12172	1	5	662	59	14870	ENSGALG00000036452,ENSGALG00000041432,ENSGALG00000005772,ENSGALG00000012135,ENSGALG00000002523
GO:0019201	nucleotide kinase activity	molecular_function	0.12193	1	2	662	13	14870	ENSGALG00000003597,ENSGALG00000011035
GO:0033106	cis-Golgi network membrane	cellular_component	0.12196	1	1	662	3	14870	ENSGALG00000005772
GO:0009988	cell-cell recognition	biological_process	0.12214	1	3	662	27	14870	ENSGALG00000008812,ENSGALG00000015821,ENSGALG00000005462
GO:0003951	NAD+ kinase activity	molecular_function	0.12231	1	2	662	16	14870	ENSGALG00000008380,ENSGALG00000003841
GO:0006368	transcription elongation from RNA polymerase II promoter	biological_process	0.12243	1	3	662	29	14870	ENSGALG00000035576,ENSGALG00000033513,ENSGALG00000003221
GO:0009605	response to external stimulus	biological_process	0.12243	1	64	662	1282	14870	ENSGALG00000040224,ENSGALG00000002234,ENSGALG00000006755,ENSGALG00000008537,ENSGALG00000032978,ENSGALG00000005687,ENSGALG00000000251,ENSGALG00000010820,ENSGALG00000002848,ENSGALG00000013773,ENSGALG00000002131,ENSGALG00000000907,ENSGALG00000039775,ENSGALG00000040959,ENSGALG00000035610,ENSGALG00000002931,ENSGALG00000023626,ENSGALG00000016507,ENSGALG00000012300,ENSGALG00000005757,ENSGALG00000013723,…
GO:0002685	regulation of leukocyte migration	biological_process	0.12255	1	7	662	96	14870	ENSGALG00000006326,ENSGALG00000013615,ENSGALG00000000907,ENSGALG00000028341,ENSGALG00000002523,ENSGALG00000029212,ENSGALG00000001654
GO:0034645	cellular macromolecule biosynthetic process	biological_process	0.12306	1	145	662	3005	14870	ENSGALG00000006233,ENSGALG00000034960,ENSGALG00000003221,ENSGALG00000006755,ENSGALG00000010232,ENSGALG00000005236,ENSGALG00000007195,ENSGALG00000040270,ENSGALG00000036870,ENSGALG00000003267,ENSGALG00000030932,ENSGALG00000044069,ENSGALG00000029632,ENSGALG00000010677,ENSGALG00000029653,ENSGALG00000034737,ENSGALG00000015821,ENSGALG00000011518,ENSGALG00000003282,ENSGALG00000010175,ENSGALG00000005757,…
GO:0008240	tripeptidyl-peptidase activity	molecular_function	0.12342	1	1	662	3	14870	ENSGALG00000000498
GO:0002287	alpha-beta T cell activation involved in immune response	biological_process	0.12351	1	3	662	30	14870	ENSGALG00000037935,ENSGALG00000003267,ENSGALG00000010915
GO:0002293	alpha-beta T cell differentiation involved in immune response	biological_process	0.12351	1	3	662	30	14870	ENSGALG00000037935,ENSGALG00000010915,ENSGALG00000003267
GO:0055010	ventricular cardiac muscle tissue morphogenesis	biological_process	0.12359	1	3	662	30	14870	ENSGALG00000038260,ENSGALG00000001459,ENSGALG00000004582
GO:0070573	metallodipeptidase activity	molecular_function	0.12381	1	1	662	3	14870	ENSGALG00000000498
GO:0030198	extracellular matrix organization	biological_process	0.12384	1	12	662	197	14870	ENSGALG00000036787,ENSGALG00000027462,ENSGALG00000036829,ENSGALG00000032143,ENSGALG00000002831,ENSGALG00000004325,ENSGALG00000046896,ENSGALG00000010175,ENSGALG00000001527,ENSGALG00000010258,ENSGALG00000000616,ENSGALG00000026276
GO:0030904	retromer complex	cellular_component	0.12392	1	2	662	15	14870	ENSGALG00000015083,ENSGALG00000005951
GO:0016860	intramolecular oxidoreductase activity	molecular_function	0.12421	1	3	662	26	14870	ENSGALG00000029296,ENSGALG00000006723,ENSGALG00000006326
GO:0042636	negative regulation of hair cycle	biological_process	0.12421	1	1	662	3	14870	ENSGALG00000036114
GO:0051799	negative regulation of hair follicle development	biological_process	0.12421	1	1	662	3	14870	ENSGALG00000036114
GO:0003896	DNA primase activity	molecular_function	0.12424	1	1	662	3	14870	ENSGALG00000041973
GO:0004111	creatine kinase activity	molecular_function	0.12434	1	1	662	3	14870	ENSGALG00000008352
GO:0016775	phosphotransferase activity, nitrogenous group as acceptor	molecular_function	0.12434	1	1	662	3	14870	ENSGALG00000008352
GO:0043270	positive regulation of ion transport	biological_process	0.12444	1	8	662	119	14870	ENSGALG00000012178,ENSGALG00000036971,ENSGALG00000010357,ENSGALG00000006326,ENSGALG00000005553,ENSGALG00000011104,ENSGALG00000054919,ENSGALG00000012135
GO:0072350	tricarboxylic acid metabolic process	biological_process	0.12449	1	3	662	28	14870	ENSGALG00000034434,ENSGALG00000007244,ENSGALG00000003475
GO:1904018	positive regulation of vasculature development	biological_process	0.12465	1	7	662	99	14870	ENSGALG00000005981,ENSGALG00000030407,ENSGALG00000003267,ENSGALG00000012178,ENSGALG00000039710,ENSGALG00000050508,ENSGALG00000009724
GO:0002082	regulation of oxidative phosphorylation	biological_process	0.12483	1	2	662	13	14870	ENSGALG00000034960,ENSGALG00000011035
GO:0043039	tRNA aminoacylation	biological_process	0.12494	1	4	662	44	14870	ENSGALG00000007195,ENSGALG00000012355,ENSGALG00000005236,ENSGALG00000000907
GO:0008142	oxysterol binding	molecular_function	0.12497	1	1	662	3	14870	ENSGALG00000033941
GO:0009648	photoperiodism	biological_process	0.12505	1	2	662	14	14870	ENSGALG00000006755,ENSGALG00000003304
GO:0043153	entrainment of circadian clock by photoperiod	biological_process	0.12505	1	2	662	14	14870	ENSGALG00000003304,ENSGALG00000006755
GO:0036503	ERAD pathway	biological_process	0.12508	1	6	662	76	14870	ENSGALG00000016880,ENSGALG00000041432,ENSGALG00000005205,ENSGALG00000011332,ENSGALG00000012530,ENSGALG00000033705
GO:0071216	cellular response to biotic stimulus	biological_process	0.12561	1	7	662	97	14870	ENSGALG00000050508,ENSGALG00000037522,ENSGALG00000015216,ENSGALG00000006326,ENSGALG00000005757,ENSGALG00000003217,ENSGALG00000037935
GO:0007398	ectoderm development	biological_process	0.12576	1	2	662	14	14870	ENSGALG00000004249,ENSGALG00000008073
GO:0035788	cell migration involved in metanephros development	biological_process	0.12606	1	1	662	3	14870	ENSGALG00000012178
GO:0035789	metanephric mesenchymal cell migration	biological_process	0.12606	1	1	662	3	14870	ENSGALG00000012178
GO:2000589	regulation of metanephric mesenchymal cell migration	biological_process	0.12606	1	1	662	3	14870	ENSGALG00000012178
GO:0019217	regulation of fatty acid metabolic process	biological_process	0.12616	1	4	662	44	14870	ENSGALG00000034960,ENSGALG00000007244,ENSGALG00000041078,ENSGALG00000000943
GO:0010543	regulation of platelet activation	biological_process	0.12629	1	2	662	16	14870	ENSGALG00000012178,ENSGALG00000015216
GO:0006269	DNA replication, synthesis of RNA primer	biological_process	0.12638	1	1	662	3	14870	ENSGALG00000041973
GO:0044294	dendritic growth cone	cellular_component	0.12649	1	1	662	3	14870	ENSGALG00000010175
GO:0016717	oxidoreductase activity, acting on paired donors, with oxidation of a pair of donors resulting in the reduction of molecular oxygen to two molecules of water	molecular_function	0.12654	1	1	662	3	14870	ENSGALG00000037065
GO:0010002	cardioblast differentiation	biological_process	0.1267	1	2	662	15	14870	ENSGALG00000009724,ENSGALG00000032029
GO:0018205	peptidyl-lysine modification	biological_process	0.12696	1	14	662	236	14870	ENSGALG00000032783,ENSGALG00000007244,ENSGALG00000002013,ENSGALG00000011104,ENSGALG00000030580,ENSGALG00000006688,ENSGALG00000033678,ENSGALG00000012692,ENSGALG00000000603,ENSGALG00000003221,ENSGALG00000027462,ENSGALG00000002247,ENSGALG00000042761,ENSGALG00000035911
GO:0098574	cytoplasmic side of lysosomal membrane	cellular_component	0.12702	1	1	662	3	14870	ENSGALG00000003217
GO:0009059	macromolecule biosynthetic process	biological_process	0.12705	1	148	662	3075	14870	ENSGALG00000039705,ENSGALG00000042122,ENSGALG00000035419,ENSGALG00000002523,ENSGALG00000003492,ENSGALG00000001654,ENSGALG00000043204,ENSGALG00000003304,ENSGALG00000040529,ENSGALG00000030907,ENSGALG00000000632,ENSGALG00000028236,ENSGALG00000040157,ENSGALG00000048565,ENSGALG00000006688,ENSGALG00000030580,ENSGALG00000000678,ENSGALG00000016922,ENSGALG00000006806,ENSGALG00000003126,ENSGALG00000041124,…
GO:0005080	protein kinase C binding	molecular_function	0.12713	1	3	662	29	14870	ENSGALG00000040224,ENSGALG00000003922,ENSGALG00000039710
GO:1904180	negative regulation of membrane depolarization	biological_process	0.12715	1	1	662	3	14870	ENSGALG00000005772
GO:0046365	monosaccharide catabolic process	biological_process	0.12715	1	2	662	14	14870	ENSGALG00000013828,ENSGALG00000004047
GO:0004309	exopolyphosphatase activity	molecular_function	0.12747	1	1	662	3	14870	ENSGALG00000001812
GO:0006797	polyphosphate metabolic process	biological_process	0.12747	1	1	662	3	14870	ENSGALG00000001812
GO:0006798	polyphosphate catabolic process	biological_process	0.12747	1	1	662	3	14870	ENSGALG00000001812
GO:1900745	positive regulation of p38MAPK cascade	biological_process	0.12757	1	2	662	14	14870	ENSGALG00000000907,ENSGALG00000026638
GO:0007157	heterophilic cell-cell adhesion via plasma membrane cell adhesion molecules	biological_process	0.12764	1	2	662	17	14870	ENSGALG00000039196,ENSGALG00000030065
GO:0003674	molecular_function	molecular_function	0.12777	1	575	662	12752	14870	ENSGALG00000048689,ENSGALG00000039346,ENSGALG00000010174,ENSGALG00000033170,ENSGALG00000015773,ENSGALG00000001171,ENSGALG00000040796,ENSGALG00000006572,ENSGALG00000049911,ENSGALG00000008623,ENSGALG00000005205,ENSGALG00000037787,ENSGALG00000029343,ENSGALG00000012903,ENSGALG00000004249,ENSGALG00000039710,ENSGALG00000049714,ENSGALG00000044098,ENSGALG00000026033,ENSGALG00000050532,ENSGALG00000040730,…
GO:0071609	chemokine (C-C motif) ligand 5 production	biological_process	0.12781	1	1	662	3	14870	ENSGALG00000042761
GO:0071649	regulation of chemokine (C-C motif) ligand 5 production	biological_process	0.12781	1	1	662	3	14870	ENSGALG00000042761
GO:0015837	amine transport	biological_process	0.12796	1	4	662	44	14870	ENSGALG00000026033,ENSGALG00000004096,ENSGALG00000038241,ENSGALG00000010820
GO:0008144	drug binding	molecular_function	0.12804	1	4	662	44	14870	ENSGALG00000036114,ENSGALG00000003922,ENSGALG00000025764,ENSGALG00000000498
GO:0060291	long-term synaptic potentiation	biological_process	0.12817	1	4	662	48	14870	ENSGALG00000015967,ENSGALG00000005553,ENSGALG00000003113,ENSGALG00000004096
GO:0030956	glutamyl-tRNA(Gln) amidotransferase complex	cellular_component	0.12835	1	1	662	3	14870	ENSGALG00000007195
GO:0050567	glutaminyl-tRNA synthase (glutamine-hydrolyzing) activity	molecular_function	0.12835	1	1	662	3	14870	ENSGALG00000007195
GO:0070681	glutaminyl-tRNAGln biosynthesis via transamidation	biological_process	0.12835	1	1	662	3	14870	ENSGALG00000007195
GO:0045944	positive regulation of transcription from RNA polymerase II promoter	biological_process	0.12839	1	42	662	815	14870	ENSGALG00000011104,ENSGALG00000016058,ENSGALG00000037787,ENSGALG00000036114,ENSGALG00000028871,ENSGALG00000005757,ENSGALG00000002523,ENSGALG00000035419,ENSGALG00000030580,ENSGALG00000040730,ENSGALG00000003304,ENSGALG00000043204,ENSGALG00000030907,ENSGALG00000036452,ENSGALG00000003217,ENSGALG00000004249,ENSGALG00000003922,ENSGALG00000006612,ENSGALG00000043727,ENSGALG00000035576,ENSGALG00000000616,…
GO:0002051	osteoblast fate commitment	biological_process	0.1284	1	1	662	4	14870	ENSGALG00000002831
GO:0034618	arginine binding	molecular_function	0.12844	1	1	662	3	14870	ENSGALG00000050508
GO:0046339	diacylglycerol metabolic process	biological_process	0.12847	1	2	662	16	14870	ENSGALG00000003841,ENSGALG00000008380
GO:0036258	multivesicular body assembly	biological_process	0.12851	1	1	662	3	14870	ENSGALG00000040713
GO:0001784	phosphotyrosine binding	molecular_function	0.12858	1	3	662	32	14870	ENSGALG00000027786,ENSGALG00000039775,ENSGALG00000015216
GO:0035115	embryonic forelimb morphogenesis	biological_process	0.12918	1	3	662	29	14870	ENSGALG00000008452,ENSGALG00000001079,ENSGALG00000036829
GO:0017069	snRNA binding	molecular_function	0.12951	1	3	662	25	14870	ENSGALG00000003385,ENSGALG00000035576,ENSGALG00000002127
GO:0042851	L-alanine metabolic process	biological_process	0.12951	1	1	662	3	14870	ENSGALG00000020943
GO:0098559	cytoplasmic side of early endosome membrane	cellular_component	0.1297	1	1	662	3	14870	ENSGALG00000003217
GO:0033093	Weibel-Palade body	cellular_component	0.12992	1	1	662	3	14870	ENSGALG00000002234
GO:0003876	AMP deaminase activity	molecular_function	0.13022	1	1	662	3	14870	ENSGALG00000034009
GO:0047623	adenosine-phosphate deaminase activity	molecular_function	0.13022	1	1	662	3	14870	ENSGALG00000034009
GO:0045978	negative regulation of nucleoside metabolic process	biological_process	0.13029	1	2	662	15	14870	ENSGALG00000034960,ENSGALG00000003267
GO:1903579	negative regulation of ATP metabolic process	biological_process	0.13029	1	2	662	15	14870	ENSGALG00000003267,ENSGALG00000034960
GO:0061437	renal system vasculature development	biological_process	0.13037	1	2	662	15	14870	ENSGALG00000012178,ENSGALG00000030407
GO:0061440	kidney vasculature development	biological_process	0.13037	1	2	662	15	14870	ENSGALG00000030407,ENSGALG00000012178
GO:0002252	immune effector process	biological_process	0.13047	1	19	662	326	14870	ENSGALG00000003267,ENSGALG00000001654,ENSGALG00000010915,ENSGALG00000007511,ENSGALG00000006326,ENSGALG00000037935,ENSGALG00000002234,ENSGALG00000044218,ENSGALG00000042761,ENSGALG00000000907,ENSGALG00000015216,ENSGALG00000037522,ENSGALG00000040832,ENSGALG00000001412,ENSGALG00000005687,ENSGALG00000010820,ENSGALG00000045876,ENSGALG00000013723,ENSGALG00000030932
GO:0033006	regulation of mast cell activation involved in immune response	biological_process	0.13049	1	2	662	15	14870	ENSGALG00000002234,ENSGALG00000015216
GO:0051707	response to other organism	biological_process	0.13055	1	24	662	417	14870	ENSGALG00000005757,ENSGALG00000010997,ENSGALG00000002931,ENSGALG00000042538,ENSGALG00000042761,ENSGALG00000035610,ENSGALG00000050508,ENSGALG00000015216,ENSGALG00000039775,ENSGALG00000037522,ENSGALG00000006326,ENSGALG00000037935,ENSGALG00000002234,ENSGALG00000040224,ENSGALG00000001654,ENSGALG00000003217,ENSGALG00000013723,ENSGALG00000013773,ENSGALG00000046226,ENSGALG00000000251,ENSGALG00000010820,…
GO:0048209	regulation of vesicle targeting, to, from or within Golgi	biological_process	0.13069	1	1	662	3	14870	ENSGALG00000004431
GO:0045921	positive regulation of exocytosis	biological_process	0.13083	1	4	662	45	14870	ENSGALG00000005462,ENSGALG00000002234,ENSGALG00000007511,ENSGALG00000015216
GO:0035102	PRC1 complex	cellular_component	0.13121	1	2	662	14	14870	ENSGALG00000035911,ENSGALG00000030118
GO:0043062	extracellular structure organization	biological_process	0.1314	1	12	662	199	14870	ENSGALG00000000616,ENSGALG00000026276,ENSGALG00000001527,ENSGALG00000010258,ENSGALG00000032143,ENSGALG00000002831,ENSGALG00000004325,ENSGALG00000010175,ENSGALG00000046896,ENSGALG00000027462,ENSGALG00000036787,ENSGALG00000036829
GO:0006024	glycosaminoglycan biosynthetic process	biological_process	0.13165	1	3	662	31	14870	ENSGALG00000012178,ENSGALG00000024056,ENSGALG00000029632
GO:0043038	amino acid activation	biological_process	0.13173	1	4	662	45	14870	ENSGALG00000005236,ENSGALG00000000907,ENSGALG00000012355,ENSGALG00000007195
GO:1901029	negative regulation of mitochondrial outer membrane permeabilization involved in apoptotic signaling pathway	biological_process	0.13186	1	1	662	3	14870	ENSGALG00000005772
GO:0038061	NIK/NF-kappaB signaling	biological_process	0.13189	1	5	662	63	14870	ENSGALG00000003217,ENSGALG00000031642,ENSGALG00000039710,ENSGALG00000040224,ENSGALG00000009724
GO:0090279	regulation of calcium ion import	biological_process	0.13206	1	2	662	14	14870	ENSGALG00000011104,ENSGALG00000012178
GO:0032914	positive regulation of transforming growth factor beta1 production	biological_process	0.13212	1	1	662	3	14870	ENSGALG00000008341
GO:0046426	negative regulation of JAK-STAT cascade	biological_process	0.13253	1	2	662	14	14870	ENSGALG00000027786,ENSGALG00000008073
GO:0043401	steroid hormone mediated signaling pathway	biological_process	0.13259	1	4	662	48	14870	ENSGALG00000033941,ENSGALG00000043727,ENSGALG00000037935,ENSGALG00000040730
GO:0061629	RNA polymerase II sequence-specific DNA binding transcription factor binding	molecular_function	0.13287	1	1	662	3	14870	ENSGALG00000032029
GO:0090190	positive regulation of branching involved in ureteric bud morphogenesis	biological_process	0.133	1	2	662	13	14870	ENSGALG00000036114,ENSGALG00000009724
GO:0098815	modulation of excitatory postsynaptic potential	biological_process	0.13311	1	2	662	17	14870	ENSGALG00000004096,ENSGALG00000005553
GO:0045197	establishment or maintenance of epithelial cell apical/basal polarity	biological_process	0.13338	1	3	662	32	14870	ENSGALG00000004796,ENSGALG00000026276,ENSGALG00000031642
GO:0050772	positive regulation of axonogenesis	biological_process	0.13361	1	4	662	51	14870	ENSGALG00000032029,ENSGALG00000023626,ENSGALG00000001412,ENSGALG00000001079
GO:0022839	ion gated channel activity	molecular_function	0.13362	1	3	662	32	14870	ENSGALG00000031411,ENSGALG00000010282,ENSGALG00000001645
GO:0006782	protoporphyrinogen IX biosynthetic process	biological_process	0.13364	1	1	662	3	14870	ENSGALG00000015240
GO:0007257	activation of JUN kinase activity	biological_process	0.13373	1	2	662	16	14870	ENSGALG00000015216,ENSGALG00000042761
GO:0061387	regulation of extent of cell growth	biological_process	0.13378	1	5	662	68	14870	ENSGALG00000023626,ENSGALG00000032029,ENSGALG00000001171,ENSGALG00000001079,ENSGALG00000001412
GO:0008630	intrinsic apoptotic signaling pathway in response to DNA damage	biological_process	0.13381	1	5	662	60	14870	ENSGALG00000005772,ENSGALG00000006326,ENSGALG00000045534,ENSGALG00000028998,ENSGALG00000006969
GO:0034729	histone H3-K79 methylation	biological_process	0.13396	1	1	662	4	14870	ENSGALG00000003221
GO:1903899	positive regulation of PERK-mediated unfolded protein response	biological_process	0.1345	1	1	662	3	14870	ENSGALG00000005772
GO:0071947	protein deubiquitination involved in ubiquitin-dependent protein catabolic process	biological_process	0.13505	1	1	662	4	14870	ENSGALG00000013348
GO:0031090	organelle membrane	cellular_component	0.13505	1	70	662	1402	14870	ENSGALG00000032595,ENSGALG00000053585,ENSGALG00000013872,ENSGALG00000005869,ENSGALG00000026033,ENSGALG00000050235,ENSGALG00000013462,ENSGALG00000036114,ENSGALG00000030775,ENSGALG00000012692,ENSGALG00000012903,ENSGALG00000041528,ENSGALG00000024056,ENSGALG00000042761,ENSGALG00000011436,ENSGALG00000010174,ENSGALG00000000606,ENSGALG00000011332,ENSGALG00000053058,ENSGALG00000002053,ENSGALG00000027762,…
GO:0002060	purine nucleobase binding	molecular_function	0.13538	1	1	662	3	14870	ENSGALG00000031000
GO:0030911	TPR domain binding	molecular_function	0.13554	1	1	662	3	14870	ENSGALG00000041432
GO:0030297	transmembrane receptor protein tyrosine kinase activator activity	molecular_function	0.13564	1	1	662	3	14870	ENSGALG00000009724
GO:0002292	T cell differentiation involved in immune response	biological_process	0.13567	1	3	662	31	14870	ENSGALG00000003267,ENSGALG00000010915,ENSGALG00000037935
GO:0048584	positive regulation of response to stimulus	biological_process	0.13596	1	62	662	1254	14870	ENSGALG00000053058,ENSGALG00000010997,ENSGALG00000010175,ENSGALG00000034688,ENSGALG00000000419,ENSGALG00000040959,ENSGALG00000028967,ENSGALG00000039775,ENSGALG00000000907,ENSGALG00000013101,ENSGALG00000042761,ENSGALG00000002523,ENSGALG00000035419,ENSGALG00000011104,ENSGALG00000006326,ENSGALG00000005205,ENSGALG00000036114,ENSGALG00000007511,ENSGALG00000023933,ENSGALG00000049461,ENSGALG00000001654,…
GO:0033561	regulation of water loss via skin	biological_process	0.13639	1	2	662	15	14870	ENSGALG00000032029,ENSGALG00000004249
GO:0050727	regulation of inflammatory response	biological_process	0.13662	1	10	662	156	14870	ENSGALG00000016507,ENSGALG00000004096,ENSGALG00000000907,ENSGALG00000037522,ENSGALG00000002247,ENSGALG00000027786,ENSGALG00000005503,ENSGALG00000005687,ENSGALG00000001412,ENSGALG00000001654
GO:0030262	apoptotic nuclear changes	biological_process	0.13665	1	2	662	14	14870	ENSGALG00000003922,ENSGALG00000036452
GO:0048408	epidermal growth factor binding	molecular_function	0.13668	1	1	662	3	14870	ENSGALG00000039775
GO:0072718	response to cisplatin	biological_process	0.13683	1	1	662	3	14870	ENSGALG00000034688
GO:0072719	cellular response to cisplatin	biological_process	0.13683	1	1	662	3	14870	ENSGALG00000034688
GO:0097512	cardiac myofibril	cellular_component	0.13699	1	1	662	3	14870	ENSGALG00000004582
GO:0002360	T cell lineage commitment	biological_process	0.137	1	2	662	15	14870	ENSGALG00000010915,ENSGALG00000003267
GO:0006990	positive regulation of transcription from RNA polymerase II promoter involved in unfolded protein response	biological_process	0.13717	1	1	662	3	14870	ENSGALG00000002523
GO:0035145	exon-exon junction complex	cellular_component	0.13718	1	2	662	14	14870	ENSGALG00000031813,ENSGALG00000016936
GO:1904528	positive regulation of microtubule binding	biological_process	0.13722	1	1	662	3	14870	ENSGALG00000031726
GO:0001701	in utero embryonic development	biological_process	0.13727	1	4	662	49	14870	ENSGALG00000050508,ENSGALG00000033034,ENSGALG00000048565,ENSGALG00000000943
GO:0043412	macromolecule modification	biological_process	0.13727	1	131	662	2819	14870	ENSGALG00000004325,ENSGALG00000006233,ENSGALG00000008537,ENSGALG00000003221,ENSGALG00000006755,ENSGALG00000034960,ENSGALG00000000977,ENSGALG00000002848,ENSGALG00000017031,ENSGALG00000008254,ENSGALG00000011518,ENSGALG00000008081,ENSGALG00000050797,ENSGALG00000037807,ENSGALG00000050459,ENSGALG00000010175,ENSGALG00000025764,ENSGALG00000037396,ENSGALG00000035610,ENSGALG00000000603,ENSGALG00000000907,…
GO:0072077	renal vesicle morphogenesis	biological_process	0.13741	1	2	662	14	14870	ENSGALG00000009724,ENSGALG00000036114
GO:0032309	icosanoid secretion	biological_process	0.13769	1	3	662	29	14870	ENSGALG00000000498,ENSGALG00000006326,ENSGALG00000015216
GO:0003958	NADPH-hemoprotein reductase activity	molecular_function	0.13784	1	1	662	4	14870	ENSGALG00000002053
GO:0031401	positive regulation of protein modification process	biological_process	0.13819	1	38	662	743	14870	ENSGALG00000036452,ENSGALG00000026638,ENSGALG00000030907,ENSGALG00000043204,ENSGALG00000033510,ENSGALG00000031726,ENSGALG00000038241,ENSGALG00000030580,ENSGALG00000003126,ENSGALG00000004796,ENSGALG00000010175,ENSGALG00000010997,ENSGALG00000035419,ENSGALG00000042761,ENSGALG00000000907,ENSGALG00000028967,ENSGALG00000039775,ENSGALG00000006326,ENSGALG00000011104,ENSGALG00000030775,ENSGALG00000005981,…
GO:0046961	proton-transporting ATPase activity, rotational mechanism	molecular_function	0.13834	1	2	662	16	14870	ENSGALG00000014800,ENSGALG00000002237
GO:0043142	single-stranded DNA-dependent ATPase activity	molecular_function	0.13841	1	2	662	15	14870	ENSGALG00000000632,ENSGALG00000040157
GO:0035257	nuclear hormone receptor binding	molecular_function	0.13841	1	6	662	84	14870	ENSGALG00000029212,ENSGALG00000043727,ENSGALG00000006612,ENSGALG00000002301,ENSGALG00000042739,ENSGALG00000037935
GO:0043130	ubiquitin binding	molecular_function	0.13861	1	6	662	82	14870	ENSGALG00000006385,ENSGALG00000005205,ENSGALG00000001394,ENSGALG00000003922,ENSGALG00000033705,ENSGALG00000013348
GO:0035338	long-chain fatty-acyl-CoA biosynthetic process	biological_process	0.13862	1	1	662	4	14870	ENSGALG00000009988
GO:0046949	fatty-acyl-CoA biosynthetic process	biological_process	0.13862	1	1	662	4	14870	ENSGALG00000009988
GO:0021537	telencephalon development	biological_process	0.13869	1	10	662	167	14870	ENSGALG00000008537,ENSGALG00000032029,ENSGALG00000042739,ENSGALG00000035419,ENSGALG00000008073,ENSGALG00000037939,ENSGALG00000036114,ENSGALG00000003126,ENSGALG00000001412,ENSGALG00000050797
GO:0030204	chondroitin sulfate metabolic process	biological_process	0.1387	1	2	662	15	14870	ENSGALG00000029632,ENSGALG00000024056
GO:0097651	phosphatidylinositol 3-kinase complex, class I	cellular_component	0.13874	1	1	662	4	14870	ENSGALG00000008081
GO:0031056	regulation of histone modification	biological_process	0.13889	1	6	662	87	14870	ENSGALG00000003221,ENSGALG00000043204,ENSGALG00000035576,ENSGALG00000030580,ENSGALG00000006688,ENSGALG00000011104
GO:1901700	response to oxygen-containing compound	biological_process	0.13902	1	37	662	718	14870	ENSGALG00000003267,ENSGALG00000040224,ENSGALG00000015083,ENSGALG00000037935,ENSGALG00000027786,ENSGALG00000034960,ENSGALG00000015216,ENSGALG00000037522,ENSGALG00000003712,ENSGALG00000050797,ENSGALG00000008081,ENSGALG00000017316,ENSGALG00000005631,ENSGALG00000033941,ENSGALG00000012135,ENSGALG00000000055,ENSGALG00000004096,ENSGALG00000036114,ENSGALG00000000943,ENSGALG00000006326,ENSGALG00000011104,…
GO:0034638	phosphatidylcholine catabolic process	biological_process	0.13903	1	1	662	4	14870	ENSGALG00000046226
GO:0045844	positive regulation of striated muscle tissue development	biological_process	0.13922	1	4	662	48	14870	ENSGALG00000033510,ENSGALG00000009724,ENSGALG00000035419,ENSGALG00000003126
GO:0048636	positive regulation of muscle organ development	biological_process	0.13922	1	4	662	48	14870	ENSGALG00000009724,ENSGALG00000003126,ENSGALG00000035419,ENSGALG00000033510
GO:0032095	regulation of response to food	biological_process	0.13923	1	2	662	15	14870	ENSGALG00000038241,ENSGALG00000011104
GO:0006657	CDP-choline pathway	biological_process	0.13929	1	1	662	4	14870	ENSGALG00000012769
GO:1903026	negative regulation of RNA polymerase II regulatory region sequence-specific DNA binding	biological_process	0.13954	1	1	662	3	14870	ENSGALG00000000542
GO:0016757	transferase activity, transferring glycosyl groups	molecular_function	0.13969	1	14	662	233	14870	ENSGALG00000011518,ENSGALG00000050532,ENSGALG00000007244,ENSGALG00000014944,ENSGALG00000029747,ENSGALG00000002651,ENSGALG00000012559,ENSGALG00000031000,ENSGALG00000017076,ENSGALG00000001806,ENSGALG00000003340,ENSGALG00000050235,ENSGALG00000046896,ENSGALG00000006233
GO:0019838	growth factor binding	molecular_function	0.13971	1	7	662	102	14870	ENSGALG00000032640,ENSGALG00000005802,ENSGALG00000033510,ENSGALG00000030407,ENSGALG00000012178,ENSGALG00000008341,ENSGALG00000039775
GO:0006172	ADP biosynthetic process	biological_process	0.13975	1	1	662	3	14870	ENSGALG00000003597
GO:0009136	purine nucleoside diphosphate biosynthetic process	biological_process	0.13975	1	1	662	3	14870	ENSGALG00000003597
GO:0009180	purine ribonucleoside diphosphate biosynthetic process	biological_process	0.13975	1	1	662	3	14870	ENSGALG00000003597
GO:0009188	ribonucleoside diphosphate biosynthetic process	biological_process	0.13975	1	1	662	3	14870	ENSGALG00000003597
GO:0035710	CD4-positive, alpha-beta T cell activation	biological_process	0.14011	1	4	662	47	14870	ENSGALG00000003267,ENSGALG00000010915,ENSGALG00000037935,ENSGALG00000030932
GO:0036343	psychomotor behavior	biological_process	0.14044	1	1	662	3	14870	ENSGALG00000040959
GO:0000819	sister chromatid segregation	biological_process	0.14055	1	8	662	118	14870	ENSGALG00000008254,ENSGALG00000006161,ENSGALG00000026428,ENSGALG00000002969,ENSGALG00000030003,ENSGALG00000000632,ENSGALG00000000596,ENSGALG00000013872
GO:0006524	alanine catabolic process	biological_process	0.14063	1	1	662	3	14870	ENSGALG00000020943
GO:0009080	pyruvate family amino acid catabolic process	biological_process	0.14063	1	1	662	3	14870	ENSGALG00000020943
GO:0071502	cellular response to temperature stimulus	biological_process	0.14077	1	1	662	3	14870	ENSGALG00000005631
GO:0071902	positive regulation of protein serine/threonine kinase activity	biological_process	0.14078	1	11	662	181	14870	ENSGALG00000006326,ENSGALG00000003103,ENSGALG00000030775,ENSGALG00000008081,ENSGALG00000040224,ENSGALG00000015216,ENSGALG00000039775,ENSGALG00000031726,ENSGALG00000000907,ENSGALG00000042761,ENSGALG00000012178
GO:0007418	ventral midline development	biological_process	0.14079	1	1	662	3	14870	ENSGALG00000036114
GO:0021938	smoothened signaling pathway involved in regulation of cerebellar granule cell precursor cell proliferation	biological_process	0.14079	1	1	662	3	14870	ENSGALG00000036114
GO:0055007	cardiac muscle cell differentiation	biological_process	0.1409	1	5	662	69	14870	ENSGALG00000009724,ENSGALG00000004582,ENSGALG00000032029,ENSGALG00000000164,ENSGALG00000037935
GO:0033564	anterior/posterior axon guidance	biological_process	0.14096	1	1	662	4	14870	ENSGALG00000023626
GO:0044545	NSL complex	cellular_component	0.14118	1	1	662	4	14870	ENSGALG00000000603
GO:0006102	isocitrate metabolic process	biological_process	0.14125	1	1	662	3	14870	ENSGALG00000034434
GO:0007228	positive regulation of hh target transcription factor activity	biological_process	0.1416	1	1	662	3	14870	ENSGALG00000036114
GO:0005789	endoplasmic reticulum membrane	cellular_component	0.14223	1	21	662	370	14870	ENSGALG00000006385,ENSGALG00000002053,ENSGALG00000009988,ENSGALG00000010174,ENSGALG00000012769,ENSGALG00000016880,ENSGALG00000041528,ENSGALG00000012903,ENSGALG00000001219,ENSGALG00000012611,ENSGALG00000006207,ENSGALG00000001945,ENSGALG00000013462,ENSGALG00000054307,ENSGALG00000005772,ENSGALG00000028996,ENSGALG00000033705,ENSGALG00000011518,ENSGALG00000027762,ENSGALG00000037065,ENSGALG00000033520
GO:0033605	positive regulation of catecholamine secretion	biological_process	0.14225	1	1	662	3	14870	ENSGALG00000038241
GO:0035859	Seh1-associated complex	cellular_component	0.14228	1	2	662	16	14870	ENSGALG00000013872,ENSGALG00000002131
GO:0035794	positive regulation of mitochondrial membrane permeability	biological_process	0.14231	1	2	662	15	14870	ENSGALG00000042761,ENSGALG00000005772
GO:1902686	mitochondrial outer membrane permeabilization involved in programmed cell death	biological_process	0.14231	1	2	662	15	14870	ENSGALG00000042761,ENSGALG00000005772
GO:0055075	potassium ion homeostasis	biological_process	0.14255	1	2	662	17	14870	ENSGALG00000006469,ENSGALG00000042199
GO:0017087	mitochondrial processing peptidase complex	cellular_component	0.14256	1	1	662	3	14870	ENSGALG00000002490
GO:0006506	GPI anchor biosynthetic process	biological_process	0.14258	1	3	662	28	14870	ENSGALG00000001219,ENSGALG00000027762,ENSGALG00000012903
GO:0000987	core promoter proximal region sequence-specific DNA binding	molecular_function	0.14259	1	21	662	372	14870	ENSGALG00000026276,ENSGALG00000006806,ENSGALG00000033941,ENSGALG00000012135,ENSGALG00000042976,ENSGALG00000034986,ENSGALG00000003217,ENSGALG00000040529,ENSGALG00000030932,ENSGALG00000032029,ENSGALG00000043727,ENSGALG00000037787,ENSGALG00000037935,ENSGALG00000016058,ENSGALG00000036378,ENSGALG00000035576,ENSGALG00000000616,ENSGALG00000003267,ENSGALG00000005757,ENSGALG00000002523,ENSGALG00000034960
GO:0001159	core promoter proximal region DNA binding	molecular_function	0.14259	1	21	662	372	14870	ENSGALG00000005757,ENSGALG00000002523,ENSGALG00000034960,ENSGALG00000037935,ENSGALG00000016058,ENSGALG00000037787,ENSGALG00000000616,ENSGALG00000035576,ENSGALG00000036378,ENSGALG00000003267,ENSGALG00000042976,ENSGALG00000003217,ENSGALG00000034986,ENSGALG00000040529,ENSGALG00000032029,ENSGALG00000030932,ENSGALG00000043727,ENSGALG00000026276,ENSGALG00000006806,ENSGALG00000012135,ENSGALG00000033941
GO:0010647	positive regulation of cell communication	biological_process	0.14275	1	51	662	1024	14870	ENSGALG00000036114,ENSGALG00000023933,ENSGALG00000001654,ENSGALG00000011104,ENSGALG00000006326,ENSGALG00000039775,ENSGALG00000040959,ENSGALG00000028967,ENSGALG00000000907,ENSGALG00000042761,ENSGALG00000035419,ENSGALG00000053058,ENSGALG00000010997,ENSGALG00000003113,ENSGALG00000010175,ENSGALG00000000419,ENSGALG00000003126,ENSGALG00000004796,ENSGALG00000008349,ENSGALG00000038241,ENSGALG00000013872,…
GO:0072330	monocarboxylic acid biosynthetic process	biological_process	0.1428	1	8	662	116	14870	ENSGALG00000009988,ENSGALG00000034960,ENSGALG00000003475,ENSGALG00000015216,ENSGALG00000006326,ENSGALG00000000943,ENSGALG00000041078,ENSGALG00000001314
GO:1990037	Lewy body core	cellular_component	0.1428	1	1	662	3	14870	ENSGALG00000012135
GO:0048265	response to pain	biological_process	0.14333	1	2	662	15	14870	ENSGALG00000054919,ENSGALG00000001527
GO:0021914	negative regulation of smoothened signaling pathway involved in ventral spinal cord patterning	biological_process	0.14339	1	1	662	4	14870	ENSGALG00000008452
GO:0051961	negative regulation of nervous system development	biological_process	0.14341	1	11	662	181	14870	ENSGALG00000048565,ENSGALG00000008452,ENSGALG00000005553,ENSGALG00000037939,ENSGALG00000003245,ENSGALG00000001079,ENSGALG00000003126,ENSGALG00000003267,ENSGALG00000001412,ENSGALG00000023626,ENSGALG00000001171
GO:0006817	phosphate ion transport	biological_process	0.14345	1	2	662	15	14870	ENSGALG00000012135,ENSGALG00000013740
GO:0061162	establishment of monopolar cell polarity	biological_process	0.14356	1	2	662	16	14870	ENSGALG00000026276,ENSGALG00000004796
GO:0035517	PR-DUB complex	cellular_component	0.14367	1	1	662	4	14870	ENSGALG00000006612
GO:0060467	negative regulation of fertilization	biological_process	0.14391	1	1	662	3	14870	ENSGALG00000005462
GO:2000359	regulation of binding of sperm to zona pellucida	biological_process	0.14391	1	1	662	3	14870	ENSGALG00000005462
GO:2000360	negative regulation of binding of sperm to zona pellucida	biological_process	0.14391	1	1	662	3	14870	ENSGALG00000005462
GO:0009156	ribonucleoside monophosphate biosynthetic process	biological_process	0.14411	1	5	662	60	14870	ENSGALG00000031000,ENSGALG00000003597,ENSGALG00000034009,ENSGALG00000004908,ENSGALG00000011035
GO:0015183	L-aspartate transmembrane transporter activity	molecular_function	0.14413	1	1	662	4	14870	ENSGALG00000002313
GO:0070778	L-aspartate transport	biological_process	0.14413	1	1	662	4	14870	ENSGALG00000002313
GO:0006486	protein glycosylation	biological_process	0.14419	1	12	662	197	14870	ENSGALG00000011518,ENSGALG00000007244,ENSGALG00000050532,ENSGALG00000029747,ENSGALG00000002651,ENSGALG00000012559,ENSGALG00000048565,ENSGALG00000001806,ENSGALG00000050948,ENSGALG00000029296,ENSGALG00000039705,ENSGALG00000006233
GO:0043413	macromolecule glycosylation	biological_process	0.14419	1	12	662	197	14870	ENSGALG00000006233,ENSGALG00000039705,ENSGALG00000029296,ENSGALG00000001806,ENSGALG00000050948,ENSGALG00000048565,ENSGALG00000012559,ENSGALG00000002651,ENSGALG00000029747,ENSGALG00000007244,ENSGALG00000050532,ENSGALG00000011518
GO:0016569	covalent chromatin modification	biological_process	0.14427	1	17	662	311	14870	ENSGALG00000033678,ENSGALG00000030580,ENSGALG00000006688,ENSGALG00000002942,ENSGALG00000043204,ENSGALG00000006612,ENSGALG00000039710,ENSGALG00000030118,ENSGALG00000011104,ENSGALG00000035576,ENSGALG00000029212,ENSGALG00000002013,ENSGALG00000040006,ENSGALG00000041953,ENSGALG00000002247,ENSGALG00000000603,ENSGALG00000003221
GO:0014745	negative regulation of muscle adaptation	biological_process	0.14427	1	1	662	4	14870	ENSGALG00000050508
GO:0035720	intraciliary anterograde transport	biological_process	0.14439	1	1	662	4	14870	ENSGALG00000008452
GO:0016780	phosphotransferase activity, for other substituted phosphate groups	molecular_function	0.1446	1	2	662	17	14870	ENSGALG00000012903,ENSGALG00000012769
GO:0048386	positive regulation of retinoic acid receptor signaling pathway	biological_process	0.14471	1	1	662	4	14870	ENSGALG00000006612
GO:0032911	negative regulation of transforming growth factor beta1 production	biological_process	0.14479	1	1	662	4	14870	ENSGALG00000008341
GO:0019899	enzyme binding	molecular_function	0.1449	1	61	662	1278	14870	ENSGALG00000010087,ENSGALG00000038469,ENSGALG00000037787,ENSGALG00000000943,ENSGALG00000006326,ENSGALG00000003492,ENSGALG00000008341,ENSGALG00000007511,ENSGALG00000006385,ENSGALG00000010175,ENSGALG00000007373,ENSGALG00000001838,ENSGALG00000051055,ENSGALG00000042761,ENSGALG00000000740,ENSGALG00000035610,ENSGALG00000039775,ENSGALG00000000603,ENSGALG00000037480,ENSGALG00000051144,ENSGALG00000005462,…
GO:0014060	regulation of epinephrine secretion	biological_process	0.14508	1	1	662	3	14870	ENSGALG00000038241
GO:0048241	epinephrine transport	biological_process	0.14508	1	1	662	3	14870	ENSGALG00000038241
GO:0048242	epinephrine secretion	biological_process	0.14508	1	1	662	3	14870	ENSGALG00000038241
GO:1990180	mitochondrial tRNA 3'-end processing	biological_process	0.14528	1	1	662	3	14870	ENSGALG00000001036
GO:0033275	actin-myosin filament sliding	biological_process	0.14546	1	1	662	3	14870	ENSGALG00000001459
GO:0033604	negative regulation of catecholamine secretion	biological_process	0.14593	1	1	662	3	14870	ENSGALG00000010820
GO:0004897	ciliary neurotrophic factor receptor activity	molecular_function	0.14605	1	1	662	4	14870	ENSGALG00000030407
GO:2001252	positive regulation of chromosome organization	biological_process	0.14612	1	7	662	107	14870	ENSGALG00000003221,ENSGALG00000015821,ENSGALG00000008812,ENSGALG00000043204,ENSGALG00000011104,ENSGALG00000035576,ENSGALG00000030580
GO:0009436	glyoxylate catabolic process	biological_process	0.14616	1	1	662	3	14870	ENSGALG00000020943
GO:0008306	associative learning	biological_process	0.14627	1	4	662	48	14870	ENSGALG00000005553,ENSGALG00000036378,ENSGALG00000032029,ENSGALG00000004096
GO:0005802	trans-Golgi network	cellular_component	0.14639	1	9	662	143	14870	ENSGALG00000024056,ENSGALG00000011651,ENSGALG00000005772,ENSGALG00000042071,ENSGALG00000008341,ENSGALG00000041797,ENSGALG00000041153,ENSGALG00000012300,ENSGALG00000036876
GO:0061213	positive regulation of mesonephros development	biological_process	0.14654	1	2	662	14	14870	ENSGALG00000009724,ENSGALG00000036114
GO:0015874	norepinephrine transport	biological_process	0.14656	1	1	662	4	14870	ENSGALG00000004096
GO:0045666	positive regulation of neuron differentiation	biological_process	0.14664	1	11	662	189	14870	ENSGALG00000042761,ENSGALG00000034967,ENSGALG00000035419,ENSGALG00000034986,ENSGALG00000026033,ENSGALG00000032029,ENSGALG00000003712,ENSGALG00000023626,ENSGALG00000001412,ENSGALG00000001079,ENSGALG00000042725
GO:0004488	methylenetetrahydrofolate dehydrogenase (NADP+) activity	molecular_function	0.14665	1	1	662	4	14870	ENSGALG00000034344
GO:0016838	carbon-oxygen lyase activity, acting on phosphates	molecular_function	0.14672	1	1	662	3	14870	ENSGALG00000007848
GO:0004128	cytochrome-b5 reductase activity, acting on NAD(P)H	molecular_function	0.14697	1	1	662	4	14870	ENSGALG00000014122
GO:0030212	hyaluronan metabolic process	biological_process	0.147	1	2	662	16	14870	ENSGALG00000012178,ENSGALG00000044851
GO:0002901	mature B cell apoptotic process	biological_process	0.14742	1	1	662	3	14870	ENSGALG00000006326
GO:0002905	regulation of mature B cell apoptotic process	biological_process	0.14742	1	1	662	3	14870	ENSGALG00000006326
GO:0002906	negative regulation of mature B cell apoptotic process	biological_process	0.14742	1	1	662	3	14870	ENSGALG00000006326
GO:0030473	nuclear migration along microtubule	biological_process	0.14748	1	1	662	4	14870	ENSGALG00000002527
GO:0030015	CCR4-NOT core complex	cellular_component	0.14753	1	1	662	4	14870	ENSGALG00000002301
GO:0005094	Rho GDP-dissociation inhibitor activity	molecular_function	0.14754	1	1	662	3	14870	ENSGALG00000049395
GO:0032329	serine transport	biological_process	0.14758	1	1	662	4	14870	ENSGALG00000002313
GO:1903044	protein localization to membrane raft	biological_process	0.14761	1	1	662	4	14870	ENSGALG00000031216
GO:0080090	regulation of primary metabolic process	biological_process	0.14768	1	172	662	3686	14870	ENSGALG00000033678,ENSGALG00000004796,ENSGALG00000027069,ENSGALG00000003217,ENSGALG00000043727,ENSGALG00000039878,ENSGALG00000049065,ENSGALG00000038260,ENSGALG00000011035,ENSGALG00000034688,ENSGALG00000010360,ENSGALG00000039775,ENSGALG00000010868,ENSGALG00000000498,ENSGALG00000032029,ENSGALG00000005981,ENSGALG00000031642,ENSGALG00000009724,ENSGALG00000040224,ENSGALG00000011570,ENSGALG00000041953,…
GO:0071072	negative regulation of phospholipid biosynthetic process	biological_process	0.14848	1	1	662	4	14870	ENSGALG00000012178
GO:0050732	negative regulation of peptidyl-tyrosine phosphorylation	biological_process	0.14867	1	3	662	32	14870	ENSGALG00000027786,ENSGALG00000008073,ENSGALG00000026428
GO:0002139	stereocilia coupling link	cellular_component	0.14878	1	1	662	4	14870	ENSGALG00000020726
GO:0002141	stereocilia ankle link	cellular_component	0.14878	1	1	662	4	14870	ENSGALG00000020726
GO:0002142	stereocilia ankle link complex	cellular_component	0.14878	1	1	662	4	14870	ENSGALG00000020726
GO:0035268	protein mannosylation	biological_process	0.14882	1	2	662	18	14870	ENSGALG00000011518,ENSGALG00000012559
GO:2001166	regulation of histone H2B ubiquitination	biological_process	0.14913	1	1	662	4	14870	ENSGALG00000035576
GO:0042803	protein homodimerization activity	molecular_function	0.14916	1	28	662	527	14870	ENSGALG00000039196,ENSGALG00000032029,ENSGALG00000049514,ENSGALG00000041432,ENSGALG00000001459,ENSGALG00000034986,ENSGALG00000000251,ENSGALG00000043727,ENSGALG00000003922,ENSGALG00000030407,ENSGALG00000030065,ENSGALG00000005772,ENSGALG00000006161,ENSGALG00000003126,ENSGALG00000041153,ENSGALG00000034688,ENSGALG00000030255,ENSGALG00000010175,ENSGALG00000000907,ENSGALG00000004047,ENSGALG00000012178,…
GO:0034198	cellular response to amino acid starvation	biological_process	0.14954	1	3	662	33	14870	ENSGALG00000013872,ENSGALG00000012135,ENSGALG00000002131
GO:0035650	AP-1 adaptor complex binding	molecular_function	0.14957	1	1	662	4	14870	ENSGALG00000012300
GO:0019287	isopentenyl diphosphate biosynthetic process, mevalonate pathway	biological_process	0.14972	1	1	662	3	14870	ENSGALG00000046656
GO:0004864	protein phosphatase inhibitor activity	molecular_function	0.14976	1	2	662	16	14870	ENSGALG00000037480,ENSGALG00000044406
GO:0032762	mast cell cytokine production	biological_process	0.1498	1	1	662	4	14870	ENSGALG00000010820
GO:0032680	regulation of tumor necrosis factor production	biological_process	0.14986	1	5	662	66	14870	ENSGALG00000015216,ENSGALG00000040224,ENSGALG00000004096,ENSGALG00000006326,ENSGALG00000037935
GO:0016925	protein sumoylation	biological_process	0.14999	1	3	662	31	14870	ENSGALG00000032783,ENSGALG00000042761,ENSGALG00000035911
GO:0006275	regulation of DNA replication	biological_process	0.15045	1	7	662	105	14870	ENSGALG00000034688,ENSGALG00000021637,ENSGALG00000010175,ENSGALG00000008812,ENSGALG00000015821,ENSGALG00000040157,ENSGALG00000000632
GO:1902237	positive regulation of endoplasmic reticulum stress-induced intrinsic apoptotic signaling pathway	biological_process	0.15062	1	1	662	4	14870	ENSGALG00000005772
GO:0072553	terminal button organization	biological_process	0.15064	1	1	662	4	14870	ENSGALG00000005553
GO:0033184	positive regulation of histone ubiquitination	biological_process	0.15094	1	1	662	4	14870	ENSGALG00000035576
GO:0004348	glucosylceramidase activity	molecular_function	0.15095	1	1	662	3	14870	ENSGALG00000031002
GO:0005085	guanyl-nucleotide exchange factor activity	molecular_function	0.15123	1	9	662	159	14870	ENSGALG00000002038,ENSGALG00000036327,ENSGALG00000000419,ENSGALG00000007707,ENSGALG00000053058,ENSGALG00000003712,ENSGALG00000027476,ENSGALG00000015083,ENSGALG00000000055
GO:1902108	regulation of mitochondrial membrane permeability involved in apoptotic process	biological_process	0.15125	1	2	662	15	14870	ENSGALG00000005772,ENSGALG00000042761
GO:0006464	cellular protein modification process	biological_process	0.15128	1	124	662	2683	14870	ENSGALG00000002013,ENSGALG00000001617,ENSGALG00000037935,ENSGALG00000010835,ENSGALG00000035576,ENSGALG00000005802,ENSGALG00000037901,ENSGALG00000027786,ENSGALG00000002247,ENSGALG00000030254,ENSGALG00000011457,ENSGALG00000012178,ENSGALG00000015216,ENSGALG00000035911,ENSGALG00000040006,ENSGALG00000003712,ENSGALG00000027762,ENSGALG00000001412,ENSGALG00000002942,ENSGALG00000003103,ENSGALG00000013348,…
GO:0036211	protein modification process	biological_process	0.15128	1	124	662	2683	14870	ENSGALG00000009724,ENSGALG00000040224,ENSGALG00000008103,ENSGALG00000000977,ENSGALG00000031642,ENSGALG00000034960,ENSGALG00000006755,ENSGALG00000003221,ENSGALG00000008537,ENSGALG00000006233,ENSGALG00000041953,ENSGALG00000004325,ENSGALG00000050459,ENSGALG00000032783,ENSGALG00000034630,ENSGALG00000011518,ENSGALG00000051479,ENSGALG00000050797,ENSGALG00000008081,ENSGALG00000008254,ENSGALG00000027462,…
GO:0018209	peptidyl-serine modification	biological_process	0.15132	1	12	662	212	14870	ENSGALG00000006326,ENSGALG00000030580,ENSGALG00000031642,ENSGALG00000011104,ENSGALG00000000977,ENSGALG00000010175,ENSGALG00000030907,ENSGALG00000004096,ENSGALG00000012178,ENSGALG00000015203,ENSGALG00000015216,ENSGALG00000034960
GO:0015959	diadenosine polyphosphate metabolic process	biological_process	0.15137	1	1	662	4	14870	ENSGALG00000000907
GO:0019900	kinase binding	molecular_function	0.15142	1	24	662	456	14870	ENSGALG00000000498,ENSGALG00000004796,ENSGALG00000037995,ENSGALG00000012135,ENSGALG00000041432,ENSGALG00000036452,ENSGALG00000039710,ENSGALG00000003922,ENSGALG00000031726,ENSGALG00000037935,ENSGALG00000038469,ENSGALG00000000977,ENSGALG00000035576,ENSGALG00000031642,ENSGALG00000040224,ENSGALG00000003267,ENSGALG00000007511,ENSGALG00000007373,ENSGALG00000010175,ENSGALG00000051055,ENSGALG00000035610,…
GO:0005770	late endosome	cellular_component	0.15152	1	8	662	120	14870	ENSGALG00000026428,ENSGALG00000000055,ENSGALG00000036876,ENSGALG00000041533,ENSGALG00000003217,ENSGALG00000000419,ENSGALG00000000606,ENSGALG00000053058
GO:0045017	glycerolipid biosynthetic process	biological_process	0.15162	1	7	662	105	14870	ENSGALG00000012769,ENSGALG00000001219,ENSGALG00000012178,ENSGALG00000008081,ENSGALG00000027762,ENSGALG00000046226,ENSGALG00000012903
GO:2000288	positive regulation of myoblast proliferation	biological_process	0.15163	1	1	662	4	14870	ENSGALG00000043204
GO:0043226	organelle	cellular_component	0.15164	1	367	662	8050	14870	ENSGALG00000012769,ENSGALG00000038636,ENSGALG00000000907,ENSGALG00000041153,ENSGALG00000000243,ENSGALG00000003282,ENSGALG00000030003,ENSGALG00000010175,ENSGALG00000001838,ENSGALG00000046649,ENSGALG00000008341,ENSGALG00000030985,ENSGALG00000007244,ENSGALG00000006198,ENSGALG00000049852,ENSGALG00000005575,ENSGALG00000041483,ENSGALG00000008011,ENSGALG00000007707,ENSGALG00000045534,ENSGALG00000006161,…
GO:2000969	positive regulation of alpha-amino-3-hydroxy-5-methyl-4-isoxazole propionate selective glutamate receptor activity	biological_process	0.15168	1	1	662	4	14870	ENSGALG00000005553
GO:0060438	trachea development	biological_process	0.1518	1	2	662	16	14870	ENSGALG00000032029,ENSGALG00000037935
GO:2000118	regulation of sodium-dependent phosphate transport	biological_process	0.15187	1	1	662	3	14870	ENSGALG00000012135
GO:0002189	ribose phosphate diphosphokinase complex	cellular_component	0.15188	1	1	662	4	14870	ENSGALG00000004908
GO:0004749	ribose phosphate diphosphokinase activity	molecular_function	0.15188	1	1	662	4	14870	ENSGALG00000004908
GO:0006015	5-phosphoribose 1-diphosphate biosynthetic process	biological_process	0.15188	1	1	662	4	14870	ENSGALG00000004908
GO:0046391	5-phosphoribose 1-diphosphate metabolic process	biological_process	0.15188	1	1	662	4	14870	ENSGALG00000004908
GO:0042752	regulation of circadian rhythm	biological_process	0.15206	1	5	662	68	14870	ENSGALG00000041953,ENSGALG00000034688,ENSGALG00000003304,ENSGALG00000003922,ENSGALG00000006755
GO:0003707	steroid hormone receptor activity	molecular_function	0.15258	1	4	662	51	14870	ENSGALG00000040730,ENSGALG00000037935,ENSGALG00000033941,ENSGALG00000043727
GO:1902893	regulation of pri-miRNA transcription from RNA polymerase II promoter	biological_process	0.15313	1	3	662	33	14870	ENSGALG00000032029,ENSGALG00000003267,ENSGALG00000012178
GO:0008169	C-methyltransferase activity	molecular_function	0.15317	1	1	662	3	14870	ENSGALG00000037807
GO:0007205	protein kinase C-activating G-protein coupled receptor signaling pathway	biological_process	0.15338	1	2	662	16	14870	ENSGALG00000008380,ENSGALG00000003841
GO:0005078	MAP-kinase scaffold activity	molecular_function	0.15342	1	1	662	4	14870	ENSGALG00000051055
GO:0051054	positive regulation of DNA metabolic process	biological_process	0.15344	1	8	662	126	14870	ENSGALG00000015821,ENSGALG00000012178,ENSGALG00000008812,ENSGALG00000003922,ENSGALG00000040157,ENSGALG00000000632,ENSGALG00000034688,ENSGALG00000010175
GO:0021764	amygdala development	biological_process	0.15353	1	1	662	4	14870	ENSGALG00000036378
GO:0021532	neural tube patterning	biological_process	0.15368	1	3	662	32	14870	ENSGALG00000036114,ENSGALG00000043204,ENSGALG00000008452
GO:0051377	mannose-ethanolamine phosphotransferase activity	molecular_function	0.15388	1	1	662	4	14870	ENSGALG00000012903
GO:0001764	neuron migration	biological_process	0.15398	1	7	662	107	14870	ENSGALG00000023626,ENSGALG00000032029,ENSGALG00000037939,ENSGALG00000011518,ENSGALG00000003267,ENSGALG00000003126,ENSGALG00000037370
GO:0070670	response to interleukin-4	biological_process	0.15424	1	2	662	15	14870	ENSGALG00000033520,ENSGALG00000010175
GO:0071353	cellular response to interleukin-4	biological_process	0.15424	1	2	662	15	14870	ENSGALG00000033520,ENSGALG00000010175
GO:0051015	actin filament binding	molecular_function	0.15478	1	9	662	150	14870	ENSGALG00000013537,ENSGALG00000043448,ENSGALG00000002527,ENSGALG00000001459,ENSGALG00000052786,ENSGALG00000032658,ENSGALG00000000164,ENSGALG00000006835,ENSGALG00000030985
GO:1901522	positive regulation of transcription from RNA polymerase II promoter involved in cellular response to chemical stimulus	biological_process	0.15479	1	2	662	17	14870	ENSGALG00000012135,ENSGALG00000002523
GO:0043173	nucleotide salvage	biological_process	0.15491	1	2	662	15	14870	ENSGALG00000034009,ENSGALG00000031000
GO:0003231	cardiac ventricle development	biological_process	0.15499	1	6	662	87	14870	ENSGALG00000042125,ENSGALG00000034986,ENSGALG00000001459,ENSGALG00000038260,ENSGALG00000050508,ENSGALG00000004582
GO:0030176	integral component of endoplasmic reticulum membrane	cellular_component	0.15502	1	6	662	83	14870	ENSGALG00000001219,ENSGALG00000010174,ENSGALG00000006207,ENSGALG00000033520,ENSGALG00000054307,ENSGALG00000009988
GO:1901137	carbohydrate derivative biosynthetic process	biological_process	0.15533	1	26	662	482	14870	ENSGALG00000050508,ENSGALG00000001806,ENSGALG00000012178,ENSGALG00000033170,ENSGALG00000039705,ENSGALG00000006233,ENSGALG00000011035,ENSGALG00000001219,ENSGALG00000007244,ENSGALG00000003597,ENSGALG00000012559,ENSGALG00000024056,ENSGALG00000012903,ENSGALG00000029296,ENSGALG00000050948,ENSGALG00000027635,ENSGALG00000029632,ENSGALG00000004908,ENSGALG00000011518,ENSGALG00000027762,ENSGALG00000050532,…
GO:0030579	ubiquitin-dependent SMAD protein catabolic process	biological_process	0.15533	1	1	662	4	14870	ENSGALG00000041432
GO:0032640	tumor necrosis factor production	biological_process	0.1556	1	5	662	67	14870	ENSGALG00000037935,ENSGALG00000006326,ENSGALG00000004096,ENSGALG00000040224,ENSGALG00000015216
GO:0046777	protein autophosphorylation	biological_process	0.15564	1	9	662	154	14870	ENSGALG00000009724,ENSGALG00000003126,ENSGALG00000005802,ENSGALG00000036873,ENSGALG00000015216,ENSGALG00000012178,ENSGALG00000015203,ENSGALG00000008537,ENSGALG00000046950
GO:0070016	armadillo repeat domain binding	molecular_function	0.15578	1	1	662	5	14870	ENSGALG00000002301
GO:0003917	DNA topoisomerase type I activity	molecular_function	0.1559	1	1	662	4	14870	ENSGALG00000029572
GO:0043405	regulation of MAP kinase activity	biological_process	0.15595	1	10	662	164	14870	ENSGALG00000006326,ENSGALG00000003103,ENSGALG00000008081,ENSGALG00000003113,ENSGALG00000036452,ENSGALG00000015216,ENSGALG00000039775,ENSGALG00000000907,ENSGALG00000042761,ENSGALG00000012178
GO:0008375	acetylglucosaminyltransferase activity	molecular_function	0.1563	1	4	662	48	14870	ENSGALG00000017076,ENSGALG00000014944,ENSGALG00000011518,ENSGALG00000050532
GO:0008238	exopeptidase activity	molecular_function	0.15633	1	6	662	87	14870	ENSGALG00000040796,ENSGALG00000000498,ENSGALG00000031332,ENSGALG00000030254,ENSGALG00000040759,ENSGALG00000043036
GO:0034707	chloride channel complex	cellular_component	0.1564	1	2	662	18	14870	ENSGALG00000029502,ENSGALG00000033183
GO:0008140	cAMP response element binding protein binding	molecular_function	0.15642	1	1	662	4	14870	ENSGALG00000003304
GO:0051252	regulation of RNA metabolic process	biological_process	0.15652	1	105	662	2185	14870	ENSGALG00000039878,ENSGALG00000043372,ENSGALG00000043727,ENSGALG00000027069,ENSGALG00000013723,ENSGALG00000045534,ENSGALG00000003217,ENSGALG00000006161,ENSGALG00000009875,ENSGALG00000008349,ENSGALG00000033678,ENSGALG00000039775,ENSGALG00000000907,ENSGALG00000035610,ENSGALG00000003282,ENSGALG00000034688,ENSGALG00000005757,ENSGALG00000038260,ENSGALG00000016058,ENSGALG00000000943,ENSGALG00000049065,…
GO:0050650	chondroitin sulfate proteoglycan biosynthetic process	biological_process	0.15657	1	2	662	17	14870	ENSGALG00000024056,ENSGALG00000029632
GO:0007416	synapse assembly	biological_process	0.15694	1	6	662	88	14870	ENSGALG00000015967,ENSGALG00000003126,ENSGALG00000005553,ENSGALG00000023626,ENSGALG00000008537,ENSGALG00000039196
GO:0006284	base-excision repair	biological_process	0.15702	1	3	662	30	14870	ENSGALG00000010226,ENSGALG00000009875,ENSGALG00000017493
GO:0072087	renal vesicle development	biological_process	0.15706	1	2	662	15	14870	ENSGALG00000036114,ENSGALG00000009724
GO:0035948	positive regulation of gluconeogenesis by positive regulation of transcription from RNA polymerase II promoter	biological_process	0.15717	1	1	662	4	14870	ENSGALG00000011104
GO:0032452	histone demethylase activity	molecular_function	0.15742	1	2	662	19	14870	ENSGALG00000002942,ENSGALG00000041953
GO:1990726	Lsm1-7-Pat1 complex	cellular_component	0.15751	1	1	662	3	14870	ENSGALG00000003245
GO:0071209	U7 snRNA binding	molecular_function	0.15759	1	1	662	3	14870	ENSGALG00000002127
GO:0061339	establishment or maintenance of monopolar cell polarity	biological_process	0.15768	1	2	662	17	14870	ENSGALG00000004796,ENSGALG00000026276
GO:0060338	regulation of type I interferon-mediated signaling pathway	biological_process	0.15774	1	2	662	16	14870	ENSGALG00000010175,ENSGALG00000042761
GO:1903555	regulation of tumor necrosis factor superfamily cytokine production	biological_process	0.15787	1	5	662	67	14870	ENSGALG00000015216,ENSGALG00000040224,ENSGALG00000004096,ENSGALG00000037935,ENSGALG00000006326
GO:0035358	regulation of peroxisome proliferator activated receptor signaling pathway	biological_process	0.15795	1	1	662	4	14870	ENSGALG00000006612
GO:0071208	histone pre-mRNA DCP binding	molecular_function	0.15804	1	1	662	3	14870	ENSGALG00000002127
GO:0044711	single-organism biosynthetic process	biological_process	0.15805	1	52	662	1025	14870	ENSGALG00000002651,ENSGALG00000029747,ENSGALG00000031000,ENSGALG00000050532,ENSGALG00000001314,ENSGALG00000004908,ENSGALG00000027635,ENSGALG00000046226,ENSGALG00000046656,ENSGALG00000012692,ENSGALG00000012903,ENSGALG00000000943,ENSGALG00000006326,ENSGALG00000011104,ENSGALG00000024056,ENSGALG00000007244,ENSGALG00000029212,ENSGALG00000001654,ENSGALG00000006198,ENSGALG00000011035,ENSGALG00000001219,…
GO:0090075	relaxation of muscle	biological_process	0.15814	1	2	662	15	14870	ENSGALG00000010357,ENSGALG00000010820
GO:0070059	intrinsic apoptotic signaling pathway in response to endoplasmic reticulum stress	biological_process	0.15821	1	3	662	33	14870	ENSGALG00000012135,ENSGALG00000002523,ENSGALG00000005772
GO:0036257	multivesicular body organization	biological_process	0.15832	1	1	662	4	14870	ENSGALG00000040713
GO:0060972	left/right pattern formation	biological_process	0.15843	1	2	662	16	14870	ENSGALG00000036114,ENSGALG00000008452
GO:0042719	mitochondrial intermembrane space protein transporter complex	cellular_component	0.15869	1	1	662	3	14870	ENSGALG00000042572
GO:0032092	positive regulation of protein binding	biological_process	0.15872	1	5	662	69	14870	ENSGALG00000040224,ENSGALG00000031726,ENSGALG00000030904,ENSGALG00000030907,ENSGALG00000011104
GO:0031048	chromatin silencing by small RNA	biological_process	0.15873	1	1	662	4	14870	ENSGALG00000010677
GO:0008361	regulation of cell size	biological_process	0.15877	1	7	662	113	14870	ENSGALG00000001079,ENSGALG00000042199,ENSGALG00000001412,ENSGALG00000023626,ENSGALG00000032029,ENSGALG00000000943,ENSGALG00000001171
GO:0035521	monoubiquitinated histone deubiquitination	biological_process	0.15897	1	1	662	4	14870	ENSGALG00000006612
GO:0035522	monoubiquitinated histone H2A deubiquitination	biological_process	0.15897	1	1	662	4	14870	ENSGALG00000006612
GO:0016605	PML body	cellular_component	0.15964	1	4	662	52	14870	ENSGALG00000032783,ENSGALG00000003907,ENSGALG00000045534,ENSGALG00000035576
GO:0042175	nuclear outer membrane-endoplasmic reticulum membrane network	cellular_component	0.15971	1	21	662	377	14870	ENSGALG00000016880,ENSGALG00000012903,ENSGALG00000041528,ENSGALG00000001219,ENSGALG00000012611,ENSGALG00000006207,ENSGALG00000006385,ENSGALG00000002053,ENSGALG00000009988,ENSGALG00000010174,ENSGALG00000012769,ENSGALG00000054307,ENSGALG00000005772,ENSGALG00000028996,ENSGALG00000033705,ENSGALG00000011518,ENSGALG00000037065,ENSGALG00000027762,ENSGALG00000033520,ENSGALG00000001945,ENSGALG00000013462
GO:0006505	GPI anchor metabolic process	biological_process	0.15999	1	3	662	30	14870	ENSGALG00000012903,ENSGALG00000027762,ENSGALG00000001219
GO:0090037	positive regulation of protein kinase C signaling	biological_process	0.16002	1	1	662	4	14870	ENSGALG00000005802
GO:1902235	regulation of endoplasmic reticulum stress-induced intrinsic apoptotic signaling pathway	biological_process	0.16009	1	2	662	17	14870	ENSGALG00000002523,ENSGALG00000005772
GO:0031984	organelle subcompartment	cellular_component	0.16027	1	12	662	208	14870	ENSGALG00000041797,ENSGALG00000008341,ENSGALG00000042071,ENSGALG00000005772,ENSGALG00000011651,ENSGALG00000024056,ENSGALG00000001806,ENSGALG00000050948,ENSGALG00000036876,ENSGALG00000007707,ENSGALG00000041153,ENSGALG00000012300
GO:0003007	heart morphogenesis	biological_process	0.16029	1	11	662	183	14870	ENSGALG00000050508,ENSGALG00000004582,ENSGALG00000006612,ENSGALG00000032029,ENSGALG00000034986,ENSGALG00000001459,ENSGALG00000036114,ENSGALG00000031642,ENSGALG00000000164,ENSGALG00000037935,ENSGALG00000038260
GO:0045714	regulation of low-density lipoprotein particle receptor biosynthetic process	biological_process	0.16039	1	1	662	4	14870	ENSGALG00000008341
GO:0098805	whole membrane	cellular_component	0.16042	1	47	662	981	14870	ENSGALG00000013872,ENSGALG00000012710,ENSGALG00000005869,ENSGALG00000003217,ENSGALG00000050235,ENSGALG00000046226,ENSGALG00000013462,ENSGALG00000033510,ENSGALG00000003126,ENSGALG00000035883,ENSGALG00000006161,ENSGALG00000026428,ENSGALG00000029862,ENSGALG00000028996,ENSGALG00000042761,ENSGALG00000011436,ENSGALG00000050508,ENSGALG00000006469,ENSGALG00000011332,ENSGALG00000000419,ENSGALG00000000606,…
GO:0015803	branched-chain amino acid transport	biological_process	0.16056	1	1	662	4	14870	ENSGALG00000002313
GO:0007623	circadian rhythm	biological_process	0.16064	1	8	662	126	14870	ENSGALG00000034688,ENSGALG00000041953,ENSGALG00000009619,ENSGALG00000003304,ENSGALG00000003922,ENSGALG00000006755,ENSGALG00000032610,ENSGALG00000012135
GO:0070915	lysophosphatidic acid receptor activity	molecular_function	0.16091	1	1	662	4	14870	ENSGALG00000042767
GO:0021543	pallium development	biological_process	0.16101	1	7	662	111	14870	ENSGALG00000050797,ENSGALG00000008073,ENSGALG00000035419,ENSGALG00000036114,ENSGALG00000037939,ENSGALG00000042739,ENSGALG00000032029
GO:2000036	regulation of stem cell population maintenance	biological_process	0.1611	1	2	662	18	14870	ENSGALG00000002301,ENSGALG00000036114
GO:1901490	regulation of lymphangiogenesis	biological_process	0.16112	1	1	662	4	14870	ENSGALG00000043036
GO:0050686	negative regulation of mRNA processing	biological_process	0.16142	1	2	662	16	14870	ENSGALG00000001654,ENSGALG00000035576
GO:1900125	regulation of hyaluronan biosynthetic process	biological_process	0.16147	1	1	662	5	14870	ENSGALG00000012178
GO:0021801	cerebral cortex radial glia guided migration	biological_process	0.16158	1	2	662	19	14870	ENSGALG00000037939,ENSGALG00000050797
GO:0022030	telencephalon glial cell migration	biological_process	0.16158	1	2	662	19	14870	ENSGALG00000050797,ENSGALG00000037939
GO:0043527	tRNA methyltransferase complex	cellular_component	0.16208	1	1	662	4	14870	ENSGALG00000016187
GO:0050789	regulation of biological process	biological_process	0.16225	1	329	662	7278	14870	ENSGALG00000023640,ENSGALG00000010835,ENSGALG00000009063,ENSGALG00000020943,ENSGALG00000027476,ENSGALG00000034134,ENSGALG00000008358,ENSGALG00000013916,ENSGALG00000048236,ENSGALG00000008267,ENSGALG00000002247,ENSGALG00000012178,ENSGALG00000037901,ENSGALG00000001797,ENSGALG00000000055,ENSGALG00000031214,ENSGALG00000042725,ENSGALG00000003103,ENSGALG00000006568,ENSGALG00000041432,ENSGALG00000034986,…
GO:0016126	sterol biosynthetic process	biological_process	0.16239	1	3	662	30	14870	ENSGALG00000006198,ENSGALG00000037065,ENSGALG00000046656
GO:0006879	cellular iron ion homeostasis	biological_process	0.16258	1	3	662	32	14870	ENSGALG00000002237,ENSGALG00000041533,ENSGALG00000014800
GO:0008635	activation of cysteine-type endopeptidase activity involved in apoptotic process by cytochrome c	biological_process	0.16265	1	1	662	4	14870	ENSGALG00000005772
GO:0002920	regulation of humoral immune response	biological_process	0.1633	1	2	662	17	14870	ENSGALG00000005462,ENSGALG00000001654
GO:0032802	low-density lipoprotein particle receptor catabolic process	biological_process	0.16337	1	1	662	4	14870	ENSGALG00000008341
GO:0032803	regulation of low-density lipoprotein particle receptor catabolic process	biological_process	0.16337	1	1	662	4	14870	ENSGALG00000008341
GO:0032306	regulation of prostaglandin secretion	biological_process	0.1636	1	1	662	4	14870	ENSGALG00000006326
GO:0032308	positive regulation of prostaglandin secretion	biological_process	0.1636	1	1	662	4	14870	ENSGALG00000006326
GO:0034186	apolipoprotein A-I binding	molecular_function	0.16365	1	1	662	4	14870	ENSGALG00000046226
GO:0005200	structural constituent of cytoskeleton	molecular_function	0.16369	1	13	662	179	14870	ENSGALG00000048841,ENSGALG00000053111,ENSGALG00000047317,ENSGALG00000049723,ENSGALG00000054066,ENSGALG00000026754,ENSGALG00000038424,ENSGALG00000051914,ENSGALG00000030003,ENSGALG00000048689,ENSGALG00000041483,ENSGALG00000049852,ENSGALG00000053652
GO:0071706	tumor necrosis factor superfamily cytokine production	biological_process	0.16373	1	5	662	68	14870	ENSGALG00000037935,ENSGALG00000006326,ENSGALG00000004096,ENSGALG00000040224,ENSGALG00000015216
GO:0002026	regulation of the force of heart contraction	biological_process	0.16376	1	2	662	17	14870	ENSGALG00000050508,ENSGALG00000004582
GO:0032633	interleukin-4 production	biological_process	0.16379	1	2	662	17	14870	ENSGALG00000015216,ENSGALG00000037935
GO:0033962	cytoplasmic mRNA processing body assembly	biological_process	0.16398	1	2	662	18	14870	ENSGALG00000003385,ENSGALG00000002301
GO:1901863	positive regulation of muscle tissue development	biological_process	0.16412	1	4	662	51	14870	ENSGALG00000003126,ENSGALG00000035419,ENSGALG00000009724,ENSGALG00000033510
GO:0002054	nucleobase binding	molecular_function	0.16418	1	1	662	4	14870	ENSGALG00000031000
GO:0031490	chromatin DNA binding	molecular_function	0.16423	1	5	662	66	14870	ENSGALG00000004249,ENSGALG00000002942,ENSGALG00000003267,ENSGALG00000032029,ENSGALG00000037935
GO:0002697	regulation of immune effector process	biological_process	0.16439	1	10	662	164	14870	ENSGALG00000037935,ENSGALG00000002234,ENSGALG00000005687,ENSGALG00000006326,ENSGALG00000001654,ENSGALG00000001412,ENSGALG00000007511,ENSGALG00000042761,ENSGALG00000015216,ENSGALG00000000907
GO:0034237	protein kinase A regulatory subunit binding	molecular_function	0.16467	1	2	662	18	14870	ENSGALG00000033017,ENSGALG00000005575
GO:0046875	ephrin receptor binding	molecular_function	0.16467	1	2	662	20	14870	ENSGALG00000008081,ENSGALG00000039775
GO:0008483	transaminase activity	molecular_function	0.16475	1	2	662	17	14870	ENSGALG00000020943,ENSGALG00000039705
GO:0000902	cell morphogenesis	biological_process	0.16481	1	46	662	971	14870	ENSGALG00000005769,ENSGALG00000026033,ENSGALG00000020726,ENSGALG00000012374,ENSGALG00000010490,ENSGALG00000006612,ENSGALG00000008452,ENSGALG00000051144,ENSGALG00000035883,ENSGALG00000004796,ENSGALG00000041124,ENSGALG00000023626,ENSGALG00000048011,ENSGALG00000042538,ENSGALG00000042122,ENSGALG00000051055,ENSGALG00000001171,ENSGALG00000010175,ENSGALG00000010357,ENSGALG00000042761,ENSGALG00000036114,…
GO:0031348	negative regulation of defense response	biological_process	0.16507	1	7	662	103	14870	ENSGALG00000005687,ENSGALG00000004096,ENSGALG00000016507,ENSGALG00000005503,ENSGALG00000027786,ENSGALG00000042761,ENSGALG00000001654
GO:0048143	astrocyte activation	biological_process	0.16509	1	1	662	4	14870	ENSGALG00000036114
GO:0050921	positive regulation of chemotaxis	biological_process	0.1651	1	5	662	68	14870	ENSGALG00000012178,ENSGALG00000032098,ENSGALG00000001654,ENSGALG00000002523,ENSGALG00000000907
GO:0005658	alpha DNA polymerase:primase complex	cellular_component	0.16541	1	1	662	4	14870	ENSGALG00000041973
GO:1903232	melanosome assembly	biological_process	0.16556	1	1	662	4	14870	ENSGALG00000012300
GO:0048669	collateral sprouting in absence of injury	biological_process	0.16556	1	1	662	5	14870	ENSGALG00000001079
GO:0006357	regulation of transcription from RNA polymerase II promoter	biological_process	0.16558	1	66	662	1347	14870	ENSGALG00000003267,ENSGALG00000009724,ENSGALG00000031642,ENSGALG00000010232,ENSGALG00000003663,ENSGALG00000003221,ENSGALG00000006755,ENSGALG00000034960,ENSGALG00000034737,ENSGALG00000010868,ENSGALG00000005981,ENSGALG00000044069,ENSGALG00000032029,ENSGALG00000030932,ENSGALG00000000943,ENSGALG00000049065,ENSGALG00000016058,ENSGALG00000005757,ENSGALG00000034688,ENSGALG00000033678,ENSGALG00000008349,…
GO:0032147	activation of protein kinase activity	biological_process	0.16566	1	10	662	170	14870	ENSGALG00000029402,ENSGALG00000042761,ENSGALG00000012178,ENSGALG00000039775,ENSGALG00000015216,ENSGALG00000000907,ENSGALG00000000055,ENSGALG00000038241,ENSGALG00000040224,ENSGALG00000009724
GO:0019441	tryptophan catabolic process to kynurenine	biological_process	0.16595	1	1	662	4	14870	ENSGALG00000000109
GO:0014032	neural crest cell development	biological_process	0.16628	1	5	662	68	14870	ENSGALG00000001171,ENSGALG00000001412,ENSGALG00000003126,ENSGALG00000041124,ENSGALG00000036114
GO:0043184	vascular endothelial growth factor receptor 2 binding	molecular_function	0.16648	1	1	662	4	14870	ENSGALG00000009724
GO:0043522	leucine zipper domain binding	molecular_function	0.1666	1	1	662	4	14870	ENSGALG00000012135
GO:0008649	rRNA methyltransferase activity	molecular_function	0.16662	1	2	662	15	14870	ENSGALG00000037807,ENSGALG00000007967
GO:0004826	phenylalanine-tRNA ligase activity	molecular_function	0.16664	1	1	662	4	14870	ENSGALG00000005236
GO:0008035	high-density lipoprotein particle binding	molecular_function	0.16676	1	1	662	4	14870	ENSGALG00000046226
GO:0016070	RNA metabolic process	biological_process	0.16683	1	133	662	2793	14870	ENSGALG00000032273,ENSGALG00000009724,ENSGALG00000040224,ENSGALG00000031642,ENSGALG00000003385,ENSGALG00000003663,ENSGALG00000011570,ENSGALG00000043448,ENSGALG00000041953,ENSGALG00000015044,ENSGALG00000010868,ENSGALG00000006760,ENSGALG00000032029,ENSGALG00000005981,ENSGALG00000033513,ENSGALG00000049065,ENSGALG00000038260,ENSGALG00000039775,ENSGALG00000006974,ENSGALG00000034688,ENSGALG00000010360,…
GO:0006793	phosphorus metabolic process	biological_process	0.16686	1	103	662	2205	14870	ENSGALG00000050508,ENSGALG00000028967,ENSGALG00000035419,ENSGALG00000042761,ENSGALG00000015203,ENSGALG00000033170,ENSGALG00000003113,ENSGALG00000039705,ENSGALG00000010997,ENSGALG00000051055,ENSGALG00000007373,ENSGALG00000030775,ENSGALG00000007511,ENSGALG00000003492,ENSGALG00000044406,ENSGALG00000008380,ENSGALG00000011104,ENSGALG00000036873,ENSGALG00000006326,ENSGALG00000038469,ENSGALG00000012903,…
GO:0003923	GPI-anchor transamidase activity	molecular_function	0.167	1	1	662	4	14870	ENSGALG00000001219
GO:0016255	attachment of GPI anchor to protein	biological_process	0.167	1	1	662	4	14870	ENSGALG00000001219
GO:0000303	response to superoxide	biological_process	0.16702	1	2	662	17	14870	ENSGALG00000017316,ENSGALG00000050508
GO:0000305	response to oxygen radical	biological_process	0.16702	1	2	662	17	14870	ENSGALG00000017316,ENSGALG00000050508
GO:0098661	inorganic anion transmembrane transport	biological_process	0.16738	1	5	662	74	14870	ENSGALG00000013740,ENSGALG00000033183,ENSGALG00000042199,ENSGALG00000030826,ENSGALG00000029502
GO:0009925	basal plasma membrane	cellular_component	0.1675	1	2	662	18	14870	ENSGALG00000033510,ENSGALG00000003126
GO:0032890	regulation of organic acid transport	biological_process	0.16777	1	2	662	18	14870	ENSGALG00000006326,ENSGALG00000015216
GO:0050896	response to stimulus	biological_process	0.16785	1	240	662	5250	14870	ENSGALG00000005205,ENSGALG00000038469,ENSGALG00000008380,ENSGALG00000036873,ENSGALG00000011104,ENSGALG00000032098,ENSGALG00000029212,ENSGALG00000030775,ENSGALG00000023933,ENSGALG00000036114,ENSGALG00000007511,ENSGALG00000003907,ENSGALG00000001171,ENSGALG00000051055,ENSGALG00000033854,ENSGALG00000011332,ENSGALG00000036346,ENSGALG00000002053,ENSGALG00000003113,ENSGALG00000053058,ENSGALG00000004420,…
GO:0007507	heart development	biological_process	0.16791	1	20	662	378	14870	ENSGALG00000006612,ENSGALG00000004582,ENSGALG00000002831,ENSGALG00000033510,ENSGALG00000032029,ENSGALG00000034986,ENSGALG00000001459,ENSGALG00000003126,ENSGALG00000004796,ENSGALG00000000164,ENSGALG00000008452,ENSGALG00000050508,ENSGALG00000039775,ENSGALG00000036114,ENSGALG00000009724,ENSGALG00000042125,ENSGALG00000031642,ENSGALG00000037787,ENSGALG00000037935,ENSGALG00000038260
GO:0010484	H3 histone acetyltransferase activity	molecular_function	0.16803	1	1	662	4	14870	ENSGALG00000002013
GO:0070131	positive regulation of mitochondrial translation	biological_process	0.16811	1	2	662	15	14870	ENSGALG00000001654,ENSGALG00000010360
GO:0043596	nuclear replication fork	cellular_component	0.16819	1	3	662	32	14870	ENSGALG00000028998,ENSGALG00000041973,ENSGALG00000034688
GO:0021942	radial glia guided migration of Purkinje cell	biological_process	0.16824	1	1	662	5	14870	ENSGALG00000050797
GO:0050803	regulation of synapse structure or activity	biological_process	0.16829	1	11	662	189	14870	ENSGALG00000032029,ENSGALG00000042538,ENSGALG00000004096,ENSGALG00000023626,ENSGALG00000008537,ENSGALG00000003113,ENSGALG00000039196,ENSGALG00000015967,ENSGALG00000037904,ENSGALG00000008625,ENSGALG00000005553
GO:0046501	protoporphyrinogen IX metabolic process	biological_process	0.1687	1	1	662	4	14870	ENSGALG00000015240
GO:0097110	scaffold protein binding	molecular_function	0.16879	1	3	662	36	14870	ENSGALG00000050508,ENSGALG00000042976,ENSGALG00000005553
GO:0032735	positive regulation of interleukin-12 production	biological_process	0.16891	1	2	662	17	14870	ENSGALG00000005757,ENSGALG00000015216
GO:0060501	positive regulation of epithelial cell proliferation involved in lung morphogenesis	biological_process	0.16898	1	1	662	5	14870	ENSGALG00000004796
GO:0044255	cellular lipid metabolic process	biological_process	0.16899	1	33	662	640	14870	ENSGALG00000046226,ENSGALG00000046656,ENSGALG00000003340,ENSGALG00000002651,ENSGALG00000029747,ENSGALG00000003841,ENSGALG00000004796,ENSGALG00000001314,ENSGALG00000029862,ENSGALG00000009988,ENSGALG00000012769,ENSGALG00000012903,ENSGALG00000006326,ENSGALG00000000943,ENSGALG00000008380,ENSGALG00000007244,ENSGALG00000006198,ENSGALG00000001219,ENSGALG00000006723,ENSGALG00000046727,ENSGALG00000030932,…
GO:0032982	myosin filament	cellular_component	0.16902	1	1	662	5	14870	ENSGALG00000000164
GO:0000287	magnesium ion binding	molecular_function	0.16926	1	9	662	151	14870	ENSGALG00000004908,ENSGALG00000003651,ENSGALG00000005769,ENSGALG00000003922,ENSGALG00000005236,ENSGALG00000036873,ENSGALG00000030580,ENSGALG00000034434,ENSGALG00000004442
GO:0061614	pri-miRNA transcription from RNA polymerase II promoter	biological_process	0.16947	1	3	662	35	14870	ENSGALG00000003267,ENSGALG00000012178,ENSGALG00000032029
GO:0071222	cellular response to lipopolysaccharide	biological_process	0.16957	1	6	662	86	14870	ENSGALG00000037522,ENSGALG00000050508,ENSGALG00000037935,ENSGALG00000006326,ENSGALG00000005757,ENSGALG00000003217
GO:2000311	regulation of alpha-amino-3-hydroxy-5-methyl-4-isoxazole propionate selective glutamate receptor activity	biological_process	0.16973	1	2	662	18	14870	ENSGALG00000005553,ENSGALG00000051055
GO:0016038	absorption of visible light	biological_process	0.16979	1	1	662	4	14870	ENSGALG00000002848
GO:0032101	regulation of response to external stimulus	biological_process	0.17025	1	25	662	482	14870	ENSGALG00000001412,ENSGALG00000001727,ENSGALG00000005687,ENSGALG00000038241,ENSGALG00000004096,ENSGALG00000032098,ENSGALG00000001654,ENSGALG00000029212,ENSGALG00000001079,ENSGALG00000006326,ENSGALG00000013615,ENSGALG00000002131,ENSGALG00000005503,ENSGALG00000036378,ENSGALG00000011104,ENSGALG00000002247,ENSGALG00000012178,ENSGALG00000002523,ENSGALG00000042761,ENSGALG00000027786,ENSGALG00000000907,…
GO:0030182	neuron differentiation	biological_process	0.17025	1	42	662	867	14870	ENSGALG00000036114,ENSGALG00000017024,ENSGALG00000032098,ENSGALG00000010997,ENSGALG00000048011,ENSGALG00000042538,ENSGALG00000023626,ENSGALG00000004420,ENSGALG00000001171,ENSGALG00000051055,ENSGALG00000010175,ENSGALG00000035419,ENSGALG00000042761,ENSGALG00000048565,ENSGALG00000030065,ENSGALG00000042199,ENSGALG00000003126,ENSGALG00000004796,ENSGALG00000005769,ENSGALG00000043204,ENSGALG00000026033,…
GO:0001755	neural crest cell migration	biological_process	0.17036	1	4	662	51	14870	ENSGALG00000001171,ENSGALG00000001412,ENSGALG00000003126,ENSGALG00000036114
GO:0003197	endocardial cushion development	biological_process	0.17041	1	3	662	33	14870	ENSGALG00000034986,ENSGALG00000033510,ENSGALG00000050508
GO:0046934	phosphatidylinositol-4,5-bisphosphate 3-kinase activity	molecular_function	0.17045	1	1	662	5	14870	ENSGALG00000008081
GO:0052813	phosphatidylinositol bisphosphate kinase activity	molecular_function	0.17045	1	1	662	5	14870	ENSGALG00000008081
GO:0010823	negative regulation of mitochondrion organization	biological_process	0.1705	1	3	662	32	14870	ENSGALG00000042761,ENSGALG00000030775,ENSGALG00000005772
GO:0030336	negative regulation of cell migration	biological_process	0.17115	1	9	662	149	14870	ENSGALG00000036829,ENSGALG00000005981,ENSGALG00000003267,ENSGALG00000029212,ENSGALG00000003126,ENSGALG00000043036,ENSGALG00000006326,ENSGALG00000037939,ENSGALG00000031440
GO:0019219	regulation of nucleobase-containing compound metabolic process	biological_process	0.17132	1	113	662	2381	14870	ENSGALG00000043727,ENSGALG00000043372,ENSGALG00000039878,ENSGALG00000045534,ENSGALG00000013723,ENSGALG00000021637,ENSGALG00000003217,ENSGALG00000027069,ENSGALG00000009875,ENSGALG00000006161,ENSGALG00000033678,ENSGALG00000008349,ENSGALG00000035610,ENSGALG00000000907,ENSGALG00000039775,ENSGALG00000034688,ENSGALG00000005757,ENSGALG00000010175,ENSGALG00000003282,ENSGALG00000011035,ENSGALG00000049065,…
GO:0050661	NADP binding	molecular_function	0.17135	1	3	662	32	14870	ENSGALG00000002053,ENSGALG00000033170,ENSGALG00000050508
GO:1901576	organic substance biosynthetic process	biological_process	0.17145	1	175	662	3718	14870	ENSGALG00000006326,ENSGALG00000012692,ENSGALG00000003492,ENSGALG00000001654,ENSGALG00000039705,ENSGALG00000042122,ENSGALG00000035419,ENSGALG00000002523,ENSGALG00000050508,ENSGALG00000030580,ENSGALG00000048565,ENSGALG00000006688,ENSGALG00000006806,ENSGALG00000001314,ENSGALG00000041124,ENSGALG00000003126,ENSGALG00000016922,ENSGALG00000000678,ENSGALG00000030907,ENSGALG00000043204,ENSGALG00000003304,…
GO:0032989	cellular component morphogenesis	biological_process	0.17164	1	49	662	1040	14870	ENSGALG00000000164,ENSGALG00000008452,ENSGALG00000051144,ENSGALG00000035883,ENSGALG00000041124,ENSGALG00000004796,ENSGALG00000005769,ENSGALG00000026033,ENSGALG00000020726,ENSGALG00000012374,ENSGALG00000010490,ENSGALG00000006612,ENSGALG00000004582,ENSGALG00000036114,ENSGALG00000017024,ENSGALG00000032098,ENSGALG00000001654,ENSGALG00000048011,ENSGALG00000042538,ENSGALG00000023626,ENSGALG00000042122,…
GO:0010009	cytoplasmic side of endosome membrane	cellular_component	0.17172	1	1	662	4	14870	ENSGALG00000003217
GO:0030241	skeletal muscle myosin thick filament assembly	biological_process	0.17189	1	1	662	5	14870	ENSGALG00000000164
GO:0071688	striated muscle myosin thick filament assembly	biological_process	0.17189	1	1	662	5	14870	ENSGALG00000000164
GO:0031982	vesicle	cellular_component	0.17199	1	34	662	687	14870	ENSGALG00000007707,ENSGALG00000026033,ENSGALG00000003340,ENSGALG00000005869,ENSGALG00000028996,ENSGALG00000038241,ENSGALG00000032958,ENSGALG00000004796,ENSGALG00000041153,ENSGALG00000012300,ENSGALG00000019026,ENSGALG00000041752,ENSGALG00000036876,ENSGALG00000042125,ENSGALG00000008341,ENSGALG00000040784,ENSGALG00000041533,ENSGALG00000033110,ENSGALG00000010820,ENSGALG00000042767,ENSGALG00000004431,…
GO:0006522	alanine metabolic process	biological_process	0.17256	1	1	662	4	14870	ENSGALG00000020943
GO:0009078	pyruvate family amino acid metabolic process	biological_process	0.17256	1	1	662	4	14870	ENSGALG00000020943
GO:2000049	positive regulation of cell-cell adhesion mediated by cadherin	biological_process	0.17272	1	1	662	5	14870	ENSGALG00000031440
GO:0010574	regulation of vascular endothelial growth factor production	biological_process	0.17281	1	2	662	18	14870	ENSGALG00000012135,ENSGALG00000005802
GO:0010575	positive regulation of vascular endothelial growth factor production	biological_process	0.17281	1	2	662	18	14870	ENSGALG00000005802,ENSGALG00000012135
GO:0019213	deacetylase activity	molecular_function	0.17324	1	3	662	33	14870	ENSGALG00000007244,ENSGALG00000039710,ENSGALG00000012692
GO:0010886	positive regulation of cholesterol storage	biological_process	0.17333	1	1	662	5	14870	ENSGALG00000046226
GO:0038063	collagen-activated tyrosine kinase receptor signaling pathway	biological_process	0.17335	1	1	662	5	14870	ENSGALG00000015216
GO:0070076	histone lysine demethylation	biological_process	0.17363	1	2	662	20	14870	ENSGALG00000041953,ENSGALG00000002942
GO:0060074	synapse maturation	biological_process	0.1737	1	2	662	19	14870	ENSGALG00000008625,ENSGALG00000032415
GO:0051101	regulation of DNA binding	biological_process	0.17373	1	5	662	65	14870	ENSGALG00000012628,ENSGALG00000043204,ENSGALG00000000542,ENSGALG00000036114,ENSGALG00000032783
GO:0048585	negative regulation of response to stimulus	biological_process	0.17389	1	47	662	962	14870	ENSGALG00000012178,ENSGALG00000027786,ENSGALG00000003712,ENSGALG00000009724,ENSGALG00000001079,ENSGALG00000012934,ENSGALG00000005503,ENSGALG00000000977,ENSGALG00000016880,ENSGALG00000036836,ENSGALG00000002301,ENSGALG00000034967,ENSGALG00000029402,ENSGALG00000004096,ENSGALG00000034986,ENSGALG00000041432,ENSGALG00000013348,ENSGALG00000041924,ENSGALG00000012135,ENSGALG00000001412,ENSGALG00000001727,…
GO:0005794	Golgi apparatus	cellular_component	0.17409	1	41	662	838	14870	ENSGALG00000042071,ENSGALG00000031216,ENSGALG00000000977,ENSGALG00000000616,ENSGALG00000016615,ENSGALG00000006233,ENSGALG00000041797,ENSGALG00000006568,ENSGALG00000027762,ENSGALG00000016936,ENSGALG00000005772,ENSGALG00000004431,ENSGALG00000001797,ENSGALG00000000251,ENSGALG00000029632,ENSGALG00000040784,ENSGALG00000002124,ENSGALG00000036114,ENSGALG00000008341,ENSGALG00000011651,ENSGALG00000012559,…
GO:0071840	cellular component organization or biogenesis	biological_process	0.17409	1	200	662	4379	14870	ENSGALG00000026754,ENSGALG00000040713,ENSGALG00000027462,ENSGALG00000000251,ENSGALG00000010820,ENSGALG00000002831,ENSGALG00000032029,ENSGALG00000005981,ENSGALG00000032273,ENSGALG00000009724,ENSGALG00000008103,ENSGALG00000026303,ENSGALG00000031642,ENSGALG00000003385,ENSGALG00000015332,ENSGALG00000002234,ENSGALG00000032143,ENSGALG00000002969,ENSGALG00000041953,ENSGALG00000043448,ENSGALG00000038424,…
GO:0010936	negative regulation of macrophage cytokine production	biological_process	0.17414	1	1	662	5	14870	ENSGALG00000005687
GO:0071458	integral component of cytoplasmic side of endoplasmic reticulum membrane	cellular_component	0.17415	1	1	662	5	14870	ENSGALG00000006207
GO:0071556	integral component of lumenal side of endoplasmic reticulum membrane	cellular_component	0.17415	1	1	662	5	14870	ENSGALG00000006207
GO:0098553	lumenal side of endoplasmic reticulum membrane	cellular_component	0.17415	1	1	662	5	14870	ENSGALG00000006207
GO:0098634	protein binding involved in cell-matrix adhesion	molecular_function	0.17428	1	1	662	5	14870	ENSGALG00000028341
GO:1990752	microtubule end	cellular_component	0.17436	1	2	662	20	14870	ENSGALG00000031726,ENSGALG00000035156
GO:0070070	proton-transporting V-type ATPase complex assembly	biological_process	0.17442	1	1	662	4	14870	ENSGALG00000006568
GO:0070072	vacuolar proton-transporting V-type ATPase complex assembly	biological_process	0.17442	1	1	662	4	14870	ENSGALG00000006568
GO:0009653	anatomical structure morphogenesis	biological_process	0.17468	1	86	662	1862	14870	ENSGALG00000030065,ENSGALG00000008452,ENSGALG00000041124,ENSGALG00000003126,ENSGALG00000035883,ENSGALG00000043036,ENSGALG00000026033,ENSGALG00000005769,ENSGALG00000043204,ENSGALG00000039710,ENSGALG00000004582,ENSGALG00000010490,ENSGALG00000006612,ENSGALG00000008073,ENSGALG00000004249,ENSGALG00000012374,ENSGALG00000037787,ENSGALG00000001654,ENSGALG00000032098,ENSGALG00000007511,ENSGALG00000036114,…
GO:0031078	histone deacetylase activity (H3-K14 specific)	molecular_function	0.17474	1	1	662	5	14870	ENSGALG00000039710
GO:0032041	NAD-dependent histone deacetylase activity (H3-K14 specific)	molecular_function	0.17474	1	1	662	5	14870	ENSGALG00000039710
GO:0005672	transcription factor TFIIA complex	cellular_component	0.1751	1	1	662	4	14870	ENSGALG00000003793
GO:0003229	ventricular cardiac muscle tissue development	biological_process	0.17519	1	3	662	35	14870	ENSGALG00000004582,ENSGALG00000038260,ENSGALG00000001459
GO:0010867	positive regulation of triglyceride biosynthetic process	biological_process	0.17523	1	1	662	4	14870	ENSGALG00000046226
GO:0045859	regulation of protein kinase activity	biological_process	0.1753	1	25	662	478	14870	ENSGALG00000040224,ENSGALG00000030775,ENSGALG00000009724,ENSGALG00000006326,ENSGALG00000011104,ENSGALG00000012178,ENSGALG00000011457,ENSGALG00000042761,ENSGALG00000000907,ENSGALG00000039775,ENSGALG00000015216,ENSGALG00000010175,ENSGALG00000003113,ENSGALG00000008081,ENSGALG00000004796,ENSGALG00000003103,ENSGALG00000026428,ENSGALG00000038241,ENSGALG00000000055,ENSGALG00000008073,ENSGALG00000031726,…
GO:0005088	Ras guanyl-nucleotide exchange factor activity	molecular_function	0.17536	1	6	662	102	14870	ENSGALG00000007707,ENSGALG00000003712,ENSGALG00000002038,ENSGALG00000027476,ENSGALG00000036327,ENSGALG00000015083
GO:0005167	neurotrophin TRK receptor binding	molecular_function	0.17591	1	1	662	5	14870	ENSGALG00000039775
GO:0005168	neurotrophin TRKA receptor binding	molecular_function	0.17591	1	1	662	5	14870	ENSGALG00000039775
GO:0004550	nucleoside diphosphate kinase activity	molecular_function	0.17608	1	2	662	16	14870	ENSGALG00000027635,ENSGALG00000011035
GO:0035088	establishment or maintenance of apical/basal cell polarity	biological_process	0.17612	1	3	662	36	14870	ENSGALG00000031642,ENSGALG00000026276,ENSGALG00000004796
GO:0061245	establishment or maintenance of bipolar cell polarity	biological_process	0.17612	1	3	662	36	14870	ENSGALG00000031642,ENSGALG00000026276,ENSGALG00000004796
GO:0010771	negative regulation of cell morphogenesis involved in differentiation	biological_process	0.17615	1	5	662	73	14870	ENSGALG00000005553,ENSGALG00000001171,ENSGALG00000023626,ENSGALG00000001412,ENSGALG00000001079
GO:0030234	enzyme regulator activity	molecular_function	0.17625	1	32	662	631	14870	ENSGALG00000002395,ENSGALG00000051144,ENSGALG00000037480,ENSGALG00000033510,ENSGALG00000021686,ENSGALG00000049395,ENSGALG00000044406,ENSGALG00000047119,ENSGALG00000011651,ENSGALG00000000943,ENSGALG00000002131,ENSGALG00000008341,ENSGALG00000003492,ENSGALG00000044851,ENSGALG00000003113,ENSGALG00000010175,ENSGALG00000030255,ENSGALG00000000740,ENSGALG00000001797,ENSGALG00000000055,ENSGALG00000032469,…
GO:0097028	dendritic cell differentiation	biological_process	0.17628	1	2	662	19	14870	ENSGALG00000033520,ENSGALG00000005631
GO:2000809	positive regulation of synaptic vesicle clustering	biological_process	0.17642	1	1	662	5	14870	ENSGALG00000005553
GO:0038180	nerve growth factor signaling pathway	biological_process	0.17642	1	1	662	5	14870	ENSGALG00000003712
GO:0048699	generation of neurons	biological_process	0.17648	1	46	662	961	14870	ENSGALG00000032098,ENSGALG00000017024,ENSGALG00000036114,ENSGALG00000010175,ENSGALG00000051055,ENSGALG00000001171,ENSGALG00000048011,ENSGALG00000042538,ENSGALG00000023626,ENSGALG00000004420,ENSGALG00000010997,ENSGALG00000042761,ENSGALG00000035419,ENSGALG00000030065,ENSGALG00000048565,ENSGALG00000004796,ENSGALG00000003126,ENSGALG00000042199,ENSGALG00000007707,ENSGALG00000026033,ENSGALG00000005769,…
GO:0051971	positive regulation of transmission of nerve impulse	biological_process	0.1765	1	1	662	4	14870	ENSGALG00000038241
GO:2000343	positive regulation of chemokine (C-X-C motif) ligand 2 production	biological_process	0.17659	1	1	662	4	14870	ENSGALG00000006326
GO:0051427	hormone receptor binding	molecular_function	0.17681	1	7	662	106	14870	ENSGALG00000006612,ENSGALG00000043727,ENSGALG00000002301,ENSGALG00000029212,ENSGALG00000032978,ENSGALG00000042739,ENSGALG00000037935
GO:0032786	positive regulation of DNA-templated transcription, elongation	biological_process	0.17683	1	2	662	18	14870	ENSGALG00000003221,ENSGALG00000035576
GO:0022008	neurogenesis	biological_process	0.17726	1	49	662	1030	14870	ENSGALG00000012710,ENSGALG00000020726,ENSGALG00000037370,ENSGALG00000043372,ENSGALG00000010490,ENSGALG00000008073,ENSGALG00000043204,ENSGALG00000005769,ENSGALG00000033510,ENSGALG00000007707,ENSGALG00000026033,ENSGALG00000004796,ENSGALG00000003126,ENSGALG00000042199,ENSGALG00000048565,ENSGALG00000030065,ENSGALG00000042761,ENSGALG00000035419,ENSGALG00000048011,ENSGALG00000023626,ENSGALG00000042538,…
GO:0050794	regulation of cellular process	biological_process	0.17733	1	312	662	6915	14870	ENSGALG00000002131,ENSGALG00000049065,ENSGALG00000010360,ENSGALG00000013101,ENSGALG00000039775,ENSGALG00000004796,ENSGALG00000031593,ENSGALG00000046896,ENSGALG00000003217,ENSGALG00000027069,ENSGALG00000043727,ENSGALG00000002234,ENSGALG00000008352,ENSGALG00000040224,ENSGALG00000041953,ENSGALG00000003142,ENSGALG00000003663,ENSGALG00000010868,ENSGALG00000032978,ENSGALG00000005981,ENSGALG00000032029,…
GO:0071634	regulation of transforming growth factor beta production	biological_process	0.17745	1	2	662	20	14870	ENSGALG00000008341,ENSGALG00000010175
GO:0071219	cellular response to molecule of bacterial origin	biological_process	0.1778	1	6	662	87	14870	ENSGALG00000037935,ENSGALG00000003217,ENSGALG00000006326,ENSGALG00000005757,ENSGALG00000037522,ENSGALG00000050508
GO:0006971	hypotonic response	biological_process	0.17783	1	1	662	5	14870	ENSGALG00000042199
GO:0002068	glandular epithelial cell development	biological_process	0.17784	1	2	662	19	14870	ENSGALG00000037935,ENSGALG00000036114
GO:0048771	tissue remodeling	biological_process	0.17791	1	6	662	90	14870	ENSGALG00000005802,ENSGALG00000038241,ENSGALG00000027462,ENSGALG00000033520,ENSGALG00000015216,ENSGALG00000050508
GO:0007163	establishment or maintenance of cell polarity	biological_process	0.17817	1	9	662	154	14870	ENSGALG00000005769,ENSGALG00000010175,ENSGALG00000035156,ENSGALG00000031642,ENSGALG00000000977,ENSGALG00000026276,ENSGALG00000031216,ENSGALG00000017024,ENSGALG00000004796
GO:0010970	microtubule-based transport	biological_process	0.17833	1	6	662	94	14870	ENSGALG00000000606,ENSGALG00000002527,ENSGALG00000035156,ENSGALG00000008452,ENSGALG00000005869,ENSGALG00000004702
GO:0050808	synapse organization	biological_process	0.17848	1	10	662	174	14870	ENSGALG00000040784,ENSGALG00000039196,ENSGALG00000023626,ENSGALG00000008537,ENSGALG00000004096,ENSGALG00000008625,ENSGALG00000015967,ENSGALG00000005553,ENSGALG00000032415,ENSGALG00000003126
GO:0035635	entry of bacterium into host cell	biological_process	0.17853	1	1	662	5	14870	ENSGALG00000013773
GO:2000535	regulation of entry of bacterium into host cell	biological_process	0.17853	1	1	662	5	14870	ENSGALG00000013773
GO:0051973	positive regulation of telomerase activity	biological_process	0.17854	1	2	662	19	14870	ENSGALG00000008812,ENSGALG00000010175
GO:0001738	morphogenesis of a polarized epithelium	biological_process	0.17883	1	4	662	55	14870	ENSGALG00000012105,ENSGALG00000026276,ENSGALG00000004249,ENSGALG00000004796
GO:0015662	ATPase activity, coupled to transmembrane movement of ions, phosphorylative mechanism	molecular_function	0.17896	1	2	662	20	14870	ENSGALG00000006469,ENSGALG00000002237
GO:0045926	negative regulation of growth	biological_process	0.17897	1	9	662	148	14870	ENSGALG00000004582,ENSGALG00000042761,ENSGALG00000005981,ENSGALG00000001171,ENSGALG00000005757,ENSGALG00000023626,ENSGALG00000001412,ENSGALG00000001079,ENSGALG00000033520
GO:0032105	negative regulation of response to extracellular stimulus	biological_process	0.17917	1	3	662	33	14870	ENSGALG00000001727,ENSGALG00000038241,ENSGALG00000011104
GO:0032108	negative regulation of response to nutrient levels	biological_process	0.17917	1	3	662	33	14870	ENSGALG00000038241,ENSGALG00000011104,ENSGALG00000001727
GO:0042795	snRNA transcription from RNA polymerase II promoter	biological_process	0.17929	1	1	662	5	14870	ENSGALG00000033513
GO:0007494	midgut development	biological_process	0.17934	1	1	662	4	14870	ENSGALG00000036114
GO:0001537	N-acetylgalactosamine 4-O-sulfotransferase activity	molecular_function	0.17955	1	1	662	5	14870	ENSGALG00000029632
GO:1900119	positive regulation of execution phase of apoptosis	biological_process	0.17956	1	1	662	5	14870	ENSGALG00000005772
GO:1904177	regulation of adipose tissue development	biological_process	0.17966	1	1	662	5	14870	ENSGALG00000002831
GO:0004448	isocitrate dehydrogenase activity	molecular_function	0.17977	1	1	662	4	14870	ENSGALG00000034434
GO:0034137	positive regulation of toll-like receptor 2 signaling pathway	biological_process	0.1798	1	1	662	4	14870	ENSGALG00000040224
GO:0031584	activation of phospholipase D activity	biological_process	0.17988	1	1	662	4	14870	ENSGALG00000011651
GO:1900451	positive regulation of glutamate receptor signaling pathway	biological_process	0.17994	1	1	662	5	14870	ENSGALG00000005553
GO:0010511	regulation of phosphatidylinositol biosynthetic process	biological_process	0.18001	1	1	662	5	14870	ENSGALG00000012178
GO:2001169	regulation of ATP biosynthetic process	biological_process	0.18006	1	1	662	5	14870	ENSGALG00000011035
GO:0042246	tissue regeneration	biological_process	0.1801	1	3	662	35	14870	ENSGALG00000012559,ENSGALG00000043204,ENSGALG00000003126
GO:0016778	diphosphotransferase activity	molecular_function	0.18013	1	1	662	5	14870	ENSGALG00000004908
GO:0044351	macropinocytosis	biological_process	0.18046	1	1	662	5	14870	ENSGALG00000033110
GO:0051962	positive regulation of nervous system development	biological_process	0.18049	1	16	662	299	14870	ENSGALG00000042725,ENSGALG00000001412,ENSGALG00000032029,ENSGALG00000034986,ENSGALG00000026033,ENSGALG00000008625,ENSGALG00000015967,ENSGALG00000034967,ENSGALG00000005553,ENSGALG00000001079,ENSGALG00000036114,ENSGALG00000003712,ENSGALG00000023626,ENSGALG00000008537,ENSGALG00000035419,ENSGALG00000042761
GO:0045414	regulation of interleukin-8 biosynthetic process	biological_process	0.18081	1	1	662	4	14870	ENSGALG00000015216
GO:0045416	positive regulation of interleukin-8 biosynthetic process	biological_process	0.18081	1	1	662	4	14870	ENSGALG00000015216
GO:0000768	syncytium formation by plasma membrane fusion	biological_process	0.18091	1	3	662	34	14870	ENSGALG00000033520,ENSGALG00000037522,ENSGALG00000035419
GO:0006949	syncytium formation	biological_process	0.18091	1	3	662	34	14870	ENSGALG00000035419,ENSGALG00000033520,ENSGALG00000037522
GO:0098735	positive regulation of the force of heart contraction	biological_process	0.18096	1	1	662	5	14870	ENSGALG00000004582
GO:0048387	negative regulation of retinoic acid receptor signaling pathway	biological_process	0.18153	1	1	662	5	14870	ENSGALG00000002301
GO:0001875	lipopolysaccharide receptor activity	molecular_function	0.18155	1	1	662	4	14870	ENSGALG00000046226
GO:0050768	negative regulation of neurogenesis	biological_process	0.18175	1	10	662	169	14870	ENSGALG00000001079,ENSGALG00000003126,ENSGALG00000003267,ENSGALG00000001412,ENSGALG00000048565,ENSGALG00000037939,ENSGALG00000005553,ENSGALG00000003245,ENSGALG00000023626,ENSGALG00000001171
GO:0000978	RNA polymerase II core promoter proximal region sequence-specific DNA binding	molecular_function	0.18176	1	20	662	364	14870	ENSGALG00000033941,ENSGALG00000012135,ENSGALG00000006806,ENSGALG00000026276,ENSGALG00000043727,ENSGALG00000040529,ENSGALG00000030932,ENSGALG00000032029,ENSGALG00000034986,ENSGALG00000003217,ENSGALG00000003267,ENSGALG00000036378,ENSGALG00000035576,ENSGALG00000000616,ENSGALG00000037787,ENSGALG00000037935,ENSGALG00000016058,ENSGALG00000034960,ENSGALG00000002523,ENSGALG00000005757
GO:0097371	MDM2/MDM4 family protein binding	molecular_function	0.18197	1	1	662	5	14870	ENSGALG00000036452
GO:0034227	tRNA thio-modification	biological_process	0.18215	1	1	662	4	14870	ENSGALG00000004971
GO:0031625	ubiquitin protein ligase binding	molecular_function	0.18224	1	11	662	190	14870	ENSGALG00000033510,ENSGALG00000029402,ENSGALG00000010175,ENSGALG00000006385,ENSGALG00000041432,ENSGALG00000031813,ENSGALG00000006755,ENSGALG00000042761,ENSGALG00000008625,ENSGALG00000005772,ENSGALG00000008358
GO:0019222	regulation of metabolic process	biological_process	0.18225	1	196	662	4275	14870	ENSGALG00000034960,ENSGALG00000003221,ENSGALG00000006755,ENSGALG00000010232,ENSGALG00000008537,ENSGALG00000036870,ENSGALG00000040270,ENSGALG00000005659,ENSGALG00000028998,ENSGALG00000003267,ENSGALG00000000977,ENSGALG00000007195,ENSGALG00000033110,ENSGALG00000010677,ENSGALG00000029653,ENSGALG00000030932,ENSGALG00000004323,ENSGALG00000044069,ENSGALG00000016936,ENSGALG00000050797,ENSGALG00000031707,…
GO:0007631	feeding behavior	biological_process	0.18237	1	4	662	48	14870	ENSGALG00000026276,ENSGALG00000038241,ENSGALG00000036378,ENSGALG00000003267
GO:0016600	flotillin complex	cellular_component	0.18248	1	1	662	5	14870	ENSGALG00000031216
GO:0006167	AMP biosynthetic process	biological_process	0.18283	1	1	662	5	14870	ENSGALG00000031000
GO:0001820	serotonin secretion	biological_process	0.18289	1	1	662	4	14870	ENSGALG00000015216
GO:0048592	eye morphogenesis	biological_process	0.18308	1	7	662	110	14870	ENSGALG00000035419,ENSGALG00000003267,ENSGALG00000037901,ENSGALG00000008452,ENSGALG00000039196,ENSGALG00000030065,ENSGALG00000032610
GO:0060215	primitive hemopoiesis	biological_process	0.18321	1	1	662	5	14870	ENSGALG00000000498
GO:0097504	Gemini of coiled bodies	cellular_component	0.18357	1	1	662	4	14870	ENSGALG00000012628
GO:0048588	developmental cell growth	biological_process	0.18358	1	8	662	136	14870	ENSGALG00000001079,ENSGALG00000001412,ENSGALG00000042761,ENSGALG00000023626,ENSGALG00000032029,ENSGALG00000010175,ENSGALG00000001171,ENSGALG00000026033
GO:1904182	regulation of pyruvate dehydrogenase activity	biological_process	0.18372	1	1	662	4	14870	ENSGALG00000007244
GO:0031323	regulation of cellular metabolic process	biological_process	0.18418	1	173	662	3745	14870	ENSGALG00000007195,ENSGALG00000000977,ENSGALG00000003267,ENSGALG00000028998,ENSGALG00000036870,ENSGALG00000040270,ENSGALG00000005659,ENSGALG00000010232,ENSGALG00000003221,ENSGALG00000006755,ENSGALG00000034960,ENSGALG00000034737,ENSGALG00000050797,ENSGALG00000015821,ENSGALG00000008081,ENSGALG00000016936,ENSGALG00000044069,ENSGALG00000030932,ENSGALG00000029653,ENSGALG00000010677,ENSGALG00000033110,…
GO:0006004	fucose metabolic process	biological_process	0.18437	1	1	662	4	14870	ENSGALG00000013773
GO:0009168	purine ribonucleoside monophosphate biosynthetic process	biological_process	0.18441	1	4	662	49	14870	ENSGALG00000011035,ENSGALG00000003597,ENSGALG00000031000,ENSGALG00000034009
GO:0050919	negative chemotaxis	biological_process	0.18457	1	3	662	37	14870	ENSGALG00000001412,ENSGALG00000001171,ENSGALG00000023626
GO:0051861	glycolipid binding	molecular_function	0.18477	1	1	662	5	14870	ENSGALG00000001219
GO:0002576	platelet degranulation	biological_process	0.1848	1	1	662	5	14870	ENSGALG00000015216
GO:0001974	blood vessel remodeling	biological_process	0.18498	1	2	662	21	14870	ENSGALG00000005802,ENSGALG00000050508
GO:0061000	negative regulation of dendritic spine development	biological_process	0.18521	1	1	662	6	14870	ENSGALG00000005553
GO:0030239	myofibril assembly	biological_process	0.18544	1	4	662	53	14870	ENSGALG00000004582,ENSGALG00000000164,ENSGALG00000032029,ENSGALG00000028721
GO:0005021	vascular endothelial growth factor-activated receptor activity	molecular_function	0.18549	1	1	662	6	14870	ENSGALG00000005802
GO:0005737	cytoplasm	cellular_component	0.18559	1	299	662	6610	14870	ENSGALG00000033150,ENSGALG00000010868,ENSGALG00000005687,ENSGALG00000000498,ENSGALG00000008086,ENSGALG00000032783,ENSGALG00000002831,ENSGALG00000032029,ENSGALG00000003475,ENSGALG00000041533,ENSGALG00000014122,ENSGALG00000000251,ENSGALG00000010820,ENSGALG00000026303,ENSGALG00000002234,ENSGALG00000008352,ENSGALG00000032273,ENSGALG00000040224,ENSGALG00000003663,ENSGALG00000000164,ENSGALG00000029747,…
GO:0019238	cyclohydrolase activity	molecular_function	0.18565	1	1	662	5	14870	ENSGALG00000034344
GO:0010637	negative regulation of mitochondrial fusion	biological_process	0.18569	1	1	662	4	14870	ENSGALG00000042761
GO:0043320	natural killer cell degranulation	biological_process	0.1857	1	1	662	5	14870	ENSGALG00000002234
GO:0006897	endocytosis	biological_process	0.18578	1	19	662	367	14870	ENSGALG00000046256,ENSGALG00000030305,ENSGALG00000033110,ENSGALG00000015967,ENSGALG00000046226,ENSGALG00000004096,ENSGALG00000026033,ENSGALG00000006568,ENSGALG00000004796,ENSGALG00000044326,ENSGALG00000037712,ENSGALG00000030904,ENSGALG00000015216,ENSGALG00000005757,ENSGALG00000005659,ENSGALG00000009724,ENSGALG00000037935,ENSGALG00000002234,ENSGALG00000005553
GO:0072366	regulation of cellular ketone metabolic process by positive regulation of transcription from RNA polymerase II promoter	biological_process	0.18578	1	1	662	5	14870	ENSGALG00000011104
GO:0097484	dendrite extension	biological_process	0.1858	1	2	662	20	14870	ENSGALG00000026033,ENSGALG00000042761
GO:0006168	adenine salvage	biological_process	0.18595	1	1	662	4	14870	ENSGALG00000031000
GO:0043096	purine nucleobase salvage	biological_process	0.18595	1	1	662	4	14870	ENSGALG00000031000
GO:0031630	regulation of synaptic vesicle fusion to presynaptic membrane	biological_process	0.18606	1	1	662	4	14870	ENSGALG00000015332
GO:0051032	nucleic acid transmembrane transporter activity	molecular_function	0.18627	1	1	662	4	14870	ENSGALG00000046843
GO:0051033	RNA transmembrane transporter activity	molecular_function	0.18627	1	1	662	4	14870	ENSGALG00000046843
GO:0046474	glycerophospholipid biosynthetic process	biological_process	0.1864	1	6	662	92	14870	ENSGALG00000012903,ENSGALG00000012769,ENSGALG00000008081,ENSGALG00000012178,ENSGALG00000001219,ENSGALG00000027762
GO:0036442	hydrogen-exporting ATPase activity	molecular_function	0.18645	1	2	662	19	14870	ENSGALG00000002237,ENSGALG00000014800
GO:0019867	outer membrane	cellular_component	0.18654	1	6	662	86	14870	ENSGALG00000012300,ENSGALG00000028996,ENSGALG00000005772,ENSGALG00000050235,ENSGALG00000011332,ENSGALG00000042761
GO:0031968	organelle outer membrane	cellular_component	0.18654	1	6	662	86	14870	ENSGALG00000005772,ENSGALG00000011332,ENSGALG00000050235,ENSGALG00000012300,ENSGALG00000028996,ENSGALG00000042761
GO:0032497	detection of lipopolysaccharide	biological_process	0.18701	1	1	662	4	14870	ENSGALG00000046226
GO:0043008	ATP-dependent protein binding	molecular_function	0.18705	1	1	662	4	14870	ENSGALG00000010175
GO:0005227	calcium activated cation channel activity	molecular_function	0.18709	1	2	662	20	14870	ENSGALG00000031411,ENSGALG00000010282
GO:1902991	regulation of amyloid precursor protein catabolic process	biological_process	0.18721	1	2	662	21	14870	ENSGALG00000004096,ENSGALG00000031216
GO:0090189	regulation of branching involved in ureteric bud morphogenesis	biological_process	0.18725	1	2	662	16	14870	ENSGALG00000036114,ENSGALG00000009724
GO:0050770	regulation of axonogenesis	biological_process	0.18726	1	7	662	121	14870	ENSGALG00000001412,ENSGALG00000001079,ENSGALG00000001171,ENSGALG00000023626,ENSGALG00000032029,ENSGALG00000008537,ENSGALG00000036378
GO:0001835	blastocyst hatching	biological_process	0.18731	1	1	662	5	14870	ENSGALG00000033034
GO:0035188	hatching	biological_process	0.18731	1	1	662	5	14870	ENSGALG00000033034
GO:0071684	organism emergence from protective structure	biological_process	0.18731	1	1	662	5	14870	ENSGALG00000033034
GO:0032331	negative regulation of chondrocyte differentiation	biological_process	0.18748	1	2	662	18	14870	ENSGALG00000037901,ENSGALG00000009724
GO:0019240	citrulline biosynthetic process	biological_process	0.18754	1	1	662	5	14870	ENSGALG00000029212
GO:0046488	phosphatidylinositol metabolic process	biological_process	0.18755	1	7	662	115	14870	ENSGALG00000012903,ENSGALG00000046727,ENSGALG00000027762,ENSGALG00000050797,ENSGALG00000012178,ENSGALG00000008081,ENSGALG00000001219
GO:0045162	clustering of voltage-gated sodium channels	biological_process	0.18787	1	1	662	5	14870	ENSGALG00000048011
GO:0045713	low-density lipoprotein particle receptor biosynthetic process	biological_process	0.18835	1	1	662	5	14870	ENSGALG00000008341
GO:0033003	regulation of mast cell activation	biological_process	0.18843	1	2	662	19	14870	ENSGALG00000002234,ENSGALG00000015216
GO:0006707	cholesterol catabolic process	biological_process	0.18862	1	1	662	5	14870	ENSGALG00000046226
GO:0016127	sterol catabolic process	biological_process	0.18862	1	1	662	5	14870	ENSGALG00000046226
GO:0045923	positive regulation of fatty acid metabolic process	biological_process	0.18862	1	2	662	18	14870	ENSGALG00000041078,ENSGALG00000034960
GO:0032717	negative regulation of interleukin-8 production	biological_process	0.18889	1	1	662	5	14870	ENSGALG00000013348
GO:1901653	cellular response to peptide	biological_process	0.18893	1	10	662	171	14870	ENSGALG00000003282,ENSGALG00000039775,ENSGALG00000037904,ENSGALG00000027786,ENSGALG00000043727,ENSGALG00000037935,ENSGALG00000000943,ENSGALG00000015083,ENSGALG00000050797,ENSGALG00000003267
GO:0032604	granulocyte macrophage colony-stimulating factor production	biological_process	0.18894	1	1	662	5	14870	ENSGALG00000015216
GO:0032645	regulation of granulocyte macrophage colony-stimulating factor production	biological_process	0.18894	1	1	662	5	14870	ENSGALG00000015216
GO:0032725	positive regulation of granulocyte macrophage colony-stimulating factor production	biological_process	0.18894	1	1	662	5	14870	ENSGALG00000015216
GO:0042177	negative regulation of protein catabolic process	biological_process	0.18916	1	7	662	109	14870	ENSGALG00000002531,ENSGALG00000010175,ENSGALG00000036452,ENSGALG00000016880,ENSGALG00000003907,ENSGALG00000008341,ENSGALG00000005659
GO:0045661	regulation of myoblast differentiation	biological_process	0.18919	1	3	662	34	14870	ENSGALG00000036836,ENSGALG00000035419,ENSGALG00000031216
GO:0005391	sodium:potassium-exchanging ATPase activity	molecular_function	0.1895	1	1	662	5	14870	ENSGALG00000006469
GO:0008556	potassium-transporting ATPase activity	molecular_function	0.1895	1	1	662	5	14870	ENSGALG00000006469
GO:0014074	response to purine-containing compound	biological_process	0.18954	1	4	662	52	14870	ENSGALG00000003712,ENSGALG00000008081,ENSGALG00000005631,ENSGALG00000010357
GO:0034976	response to endoplasmic reticulum stress	biological_process	0.18961	1	10	662	165	14870	ENSGALG00000012135,ENSGALG00000033705,ENSGALG00000005205,ENSGALG00000016880,ENSGALG00000005772,ENSGALG00000002523,ENSGALG00000012530,ENSGALG00000041432,ENSGALG00000011332,ENSGALG00000036452
GO:0044723	single-organism carbohydrate metabolic process	biological_process	0.18961	1	24	662	455	14870	ENSGALG00000039705,ENSGALG00000006233,ENSGALG00000013828,ENSGALG00000034960,ENSGALG00000004047,ENSGALG00000012178,ENSGALG00000001806,ENSGALG00000012559,ENSGALG00000011104,ENSGALG00000000943,ENSGALG00000003492,ENSGALG00000003267,ENSGALG00000007244,ENSGALG00000029632,ENSGALG00000013773,ENSGALG00000029296,ENSGALG00000003340,ENSGALG00000050948,ENSGALG00000048565,ENSGALG00000029747,ENSGALG00000002651,…
GO:0007064	mitotic sister chromatid cohesion	biological_process	0.18975	1	2	662	19	14870	ENSGALG00000000632,ENSGALG00000002969
GO:0006952	defense response	biological_process	0.18985	1	33	662	625	14870	ENSGALG00000010820,ENSGALG00000004096,ENSGALG00000008166,ENSGALG00000001412,ENSGALG00000005687,ENSGALG00000024272,ENSGALG00000015216,ENSGALG00000037522,ENSGALG00000008267,ENSGALG00000027786,ENSGALG00000002247,ENSGALG00000010915,ENSGALG00000040224,ENSGALG00000003267,ENSGALG00000000616,ENSGALG00000005503,ENSGALG00000002234,ENSGALG00000013872,ENSGALG00000013723,ENSGALG00000045534,ENSGALG00000001314,…
GO:0048666	neuron development	biological_process	0.1899	1	33	662	686	14870	ENSGALG00000005553,ENSGALG00000032610,ENSGALG00000036378,ENSGALG00000001079,ENSGALG00000043088,ENSGALG00000003712,ENSGALG00000008537,ENSGALG00000001412,ENSGALG00000032029,ENSGALG00000034967,ENSGALG00000001812,ENSGALG00000002362,ENSGALG00000032098,ENSGALG00000036114,ENSGALG00000017024,ENSGALG00000051055,ENSGALG00000001171,ENSGALG00000010175,ENSGALG00000048011,ENSGALG00000042538,ENSGALG00000023626,…
GO:0007052	mitotic spindle organization	biological_process	0.19021	1	5	662	71	14870	ENSGALG00000033705,ENSGALG00000017190,ENSGALG00000006161,ENSGALG00000042739,ENSGALG00000030003
GO:0035655	interleukin-18-mediated signaling pathway	biological_process	0.1903	1	1	662	5	14870	ENSGALG00000012178
GO:0071351	cellular response to interleukin-18	biological_process	0.1903	1	1	662	5	14870	ENSGALG00000012178
GO:0006664	glycolipid metabolic process	biological_process	0.19033	1	5	662	67	14870	ENSGALG00000002651,ENSGALG00000012903,ENSGALG00000029747,ENSGALG00000027762,ENSGALG00000001219
GO:0016577	histone demethylation	biological_process	0.19039	1	2	662	21	14870	ENSGALG00000002942,ENSGALG00000041953
GO:0032098	regulation of appetite	biological_process	0.19093	1	2	662	19	14870	ENSGALG00000011104,ENSGALG00000038241
GO:0031410	cytoplasmic vesicle	cellular_component	0.19093	1	29	662	584	14870	ENSGALG00000007707,ENSGALG00000026033,ENSGALG00000010820,ENSGALG00000033110,ENSGALG00000005869,ENSGALG00000042767,ENSGALG00000038241,ENSGALG00000028996,ENSGALG00000004431,ENSGALG00000004796,ENSGALG00000032958,ENSGALG00000005631,ENSGALG00000019026,ENSGALG00000012300,ENSGALG00000041153,ENSGALG00000032143,ENSGALG00000032658,ENSGALG00000036876,ENSGALG00000041752,ENSGALG00000015216,ENSGALG00000031216,…
GO:0010243	response to organonitrogen compound	biological_process	0.19097	1	20	662	382	14870	ENSGALG00000000943,ENSGALG00000037935,ENSGALG00000015083,ENSGALG00000003267,ENSGALG00000003282,ENSGALG00000053058,ENSGALG00000004420,ENSGALG00000003712,ENSGALG00000000419,ENSGALG00000010357,ENSGALG00000039775,ENSGALG00000027786,ENSGALG00000000055,ENSGALG00000005631,ENSGALG00000012135,ENSGALG00000050797,ENSGALG00000008081,ENSGALG00000004096,ENSGALG00000043727,ENSGALG00000037904
GO:0015234	thiamine transmembrane transporter activity	molecular_function	0.19106	1	1	662	4	14870	ENSGALG00000008011
GO:0071934	thiamine transmembrane transport	biological_process	0.19106	1	1	662	4	14870	ENSGALG00000008011
GO:0033008	positive regulation of mast cell activation involved in immune response	biological_process	0.19113	1	1	662	5	14870	ENSGALG00000015216
GO:0043306	positive regulation of mast cell degranulation	biological_process	0.19113	1	1	662	5	14870	ENSGALG00000015216
GO:1903897	regulation of PERK-mediated unfolded protein response	biological_process	0.19136	1	1	662	5	14870	ENSGALG00000005772
GO:0032407	MutSalpha complex binding	molecular_function	0.19154	1	1	662	5	14870	ENSGALG00000010226
GO:0070207	protein homotrimerization	biological_process	0.1917	1	2	662	19	14870	ENSGALG00000006326,ENSGALG00000028996
GO:0001013	RNA polymerase I regulatory region DNA binding	molecular_function	0.19175	1	1	662	5	14870	ENSGALG00000042976
GO:0001163	RNA polymerase I regulatory region sequence-specific DNA binding	molecular_function	0.19175	1	1	662	5	14870	ENSGALG00000042976
GO:0001164	RNA polymerase I CORE element sequence-specific DNA binding	molecular_function	0.19175	1	1	662	5	14870	ENSGALG00000042976
GO:0032305	positive regulation of icosanoid secretion	biological_process	0.19183	1	1	662	5	14870	ENSGALG00000006326
GO:2000193	positive regulation of fatty acid transport	biological_process	0.19183	1	1	662	5	14870	ENSGALG00000006326
GO:0030991	intraciliary transport particle A	cellular_component	0.19185	1	1	662	6	14870	ENSGALG00000008452
GO:0038085	vascular endothelial growth factor binding	molecular_function	0.19195	1	1	662	6	14870	ENSGALG00000005802
GO:0042755	eating behavior	biological_process	0.19198	1	2	662	16	14870	ENSGALG00000003267,ENSGALG00000026276
GO:0046487	glyoxylate metabolic process	biological_process	0.19261	1	1	662	4	14870	ENSGALG00000020943
GO:0097322	7SK snRNA binding	molecular_function	0.19274	1	1	662	4	14870	ENSGALG00000035576
GO:0044249	cellular biosynthetic process	biological_process	0.19302	1	171	662	3648	14870	ENSGALG00000040270,ENSGALG00000036870,ENSGALG00000003267,ENSGALG00000007195,ENSGALG00000006755,ENSGALG00000003221,ENSGALG00000034960,ENSGALG00000010232,ENSGALG00000005236,ENSGALG00000006233,ENSGALG00000015821,ENSGALG00000011518,ENSGALG00000008081,ENSGALG00000016936,ENSGALG00000034737,ENSGALG00000010677,ENSGALG00000029653,ENSGALG00000030932,ENSGALG00000029632,ENSGALG00000044069,ENSGALG00000008341,…
GO:0045586	regulation of gamma-delta T cell differentiation	biological_process	0.19309	1	1	662	5	14870	ENSGALG00000015216
GO:0046643	regulation of gamma-delta T cell activation	biological_process	0.19309	1	1	662	5	14870	ENSGALG00000015216
GO:0048747	muscle fiber development	biological_process	0.19315	1	4	662	52	14870	ENSGALG00000004582,ENSGALG00000036114,ENSGALG00000038260,ENSGALG00000000164
GO:0005827	polar microtubule	cellular_component	0.19337	1	1	662	5	14870	ENSGALG00000030003
GO:0004180	carboxypeptidase activity	molecular_function	0.19343	1	3	662	36	14870	ENSGALG00000040759,ENSGALG00000043036,ENSGALG00000000498
GO:0019212	phosphatase inhibitor activity	molecular_function	0.19346	1	2	662	19	14870	ENSGALG00000037480,ENSGALG00000044406
GO:0070120	ciliary neurotrophic factor-mediated signaling pathway	biological_process	0.19382	1	1	662	5	14870	ENSGALG00000030407
GO:0003140	determination of left/right asymmetry in lateral mesoderm	biological_process	0.19397	1	1	662	4	14870	ENSGALG00000036114
GO:0080025	phosphatidylinositol-3,5-bisphosphate binding	molecular_function	0.19412	1	2	662	21	14870	ENSGALG00000002831,ENSGALG00000000977
GO:0050767	regulation of neurogenesis	biological_process	0.1943	1	24	662	485	14870	ENSGALG00000001171,ENSGALG00000003712,ENSGALG00000023626,ENSGALG00000008537,ENSGALG00000004420,ENSGALG00000035419,ENSGALG00000042761,ENSGALG00000003245,ENSGALG00000005553,ENSGALG00000036378,ENSGALG00000003267,ENSGALG00000036114,ENSGALG00000001079,ENSGALG00000026033,ENSGALG00000034986,ENSGALG00000032029,ENSGALG00000008073,ENSGALG00000034967,ENSGALG00000012710,ENSGALG00000042725,ENSGALG00000037939,…
GO:0051216	cartilage development	biological_process	0.19432	1	9	662	149	14870	ENSGALG00000043204,ENSGALG00000032029,ENSGALG00000005981,ENSGALG00000037901,ENSGALG00000043372,ENSGALG00000037787,ENSGALG00000037935,ENSGALG00000009724,ENSGALG00000001527
GO:0090596	sensory organ morphogenesis	biological_process	0.19444	1	11	662	189	14870	ENSGALG00000007483,ENSGALG00000023626,ENSGALG00000039196,ENSGALG00000037901,ENSGALG00000035419,ENSGALG00000004249,ENSGALG00000020726,ENSGALG00000032610,ENSGALG00000030065,ENSGALG00000008452,ENSGALG00000003267
GO:0002741	positive regulation of cytokine secretion involved in immune response	biological_process	0.19444	1	1	662	5	14870	ENSGALG00000000907
GO:0072014	proximal tubule development	biological_process	0.19463	1	1	662	5	14870	ENSGALG00000034986
GO:1900271	regulation of long-term synaptic potentiation	biological_process	0.19467	1	2	662	21	14870	ENSGALG00000004096,ENSGALG00000005553
GO:0030215	semaphorin receptor binding	molecular_function	0.19472	1	2	662	20	14870	ENSGALG00000001412,ENSGALG00000001171
GO:0035095	behavioral response to nicotine	biological_process	0.19521	1	1	662	5	14870	ENSGALG00000004096
GO:0009127	purine nucleoside monophosphate biosynthetic process	biological_process	0.19552	1	4	662	50	14870	ENSGALG00000031000,ENSGALG00000003597,ENSGALG00000034009,ENSGALG00000011035
GO:0040016	embryonic cleavage	biological_process	0.1957	1	1	662	6	14870	ENSGALG00000003922
GO:0039534	negative regulation of MDA-5 signaling pathway	biological_process	0.19578	1	1	662	4	14870	ENSGALG00000001654
GO:0032559	adenyl ribonucleotide binding	molecular_function	0.1959	1	53	662	1155	14870	ENSGALG00000013723,ENSGALG00000027635,ENSGALG00000004908,ENSGALG00000033510,ENSGALG00000005769,ENSGALG00000012355,ENSGALG00000033656,ENSGALG00000043372,ENSGALG00000003922,ENSGALG00000040157,ENSGALG00000041634,ENSGALG00000046656,ENSGALG00000003841,ENSGALG00000031000,ENSGALG00000030580,ENSGALG00000003126,ENSGALG00000006469,ENSGALG00000010175,ENSGALG00000006974,ENSGALG00000015203,ENSGALG00000010357,…
GO:0048869	cellular developmental process	biological_process	0.19603	1	118	662	2579	14870	ENSGALG00000043372,ENSGALG00000043727,ENSGALG00000005849,ENSGALG00000012710,ENSGALG00000045876,ENSGALG00000020726,ENSGALG00000007707,ENSGALG00000004796,ENSGALG00000051144,ENSGALG00000000164,ENSGALG00000010175,ENSGALG00000005757,ENSGALG00000023626,ENSGALG00000048011,ENSGALG00000012300,ENSGALG00000017024,ENSGALG00000016058,ENSGALG00000038260,ENSGALG00000000251,ENSGALG00000005981,ENSGALG00000030932,…
GO:0090394	negative regulation of excitatory postsynaptic potential	biological_process	0.19609	1	1	662	5	14870	ENSGALG00000005553
GO:1900222	negative regulation of beta-amyloid clearance	biological_process	0.19614	1	1	662	5	14870	ENSGALG00000032029
GO:1903509	liposaccharide metabolic process	biological_process	0.19619	1	5	662	68	14870	ENSGALG00000001219,ENSGALG00000027762,ENSGALG00000029747,ENSGALG00000002651,ENSGALG00000012903
GO:0000700	mismatch base pair DNA N-glycosylase activity	molecular_function	0.19642	1	1	662	4	14870	ENSGALG00000010226
GO:0001649	osteoblast differentiation	biological_process	0.19674	1	8	662	130	14870	ENSGALG00000031642,ENSGALG00000037787,ENSGALG00000036114,ENSGALG00000001079,ENSGALG00000031707,ENSGALG00000002831,ENSGALG00000005981,ENSGALG00000039710
GO:0006644	phospholipid metabolic process	biological_process	0.19684	1	15	662	280	14870	ENSGALG00000029862,ENSGALG00000006723,ENSGALG00000027762,ENSGALG00000004796,ENSGALG00000050797,ENSGALG00000008081,ENSGALG00000001219,ENSGALG00000008358,ENSGALG00000008380,ENSGALG00000012903,ENSGALG00000046656,ENSGALG00000012769,ENSGALG00000012178,ENSGALG00000046226,ENSGALG00000046727
GO:1904029	regulation of cyclin-dependent protein kinase activity	biological_process	0.19703	1	5	662	67	14870	ENSGALG00000010175,ENSGALG00000036452,ENSGALG00000031726,ENSGALG00000012178,ENSGALG00000011457
GO:2000249	regulation of actin cytoskeleton reorganization	biological_process	0.19708	1	2	662	20	14870	ENSGALG00000030907,ENSGALG00000042538
GO:1903350	response to dopamine	biological_process	0.19713	1	1	662	5	14870	ENSGALG00000012135
GO:1903351	cellular response to dopamine	biological_process	0.19713	1	1	662	5	14870	ENSGALG00000012135
GO:0035907	dorsal aorta development	biological_process	0.19719	1	1	662	5	14870	ENSGALG00000032029
GO:0035912	dorsal aorta morphogenesis	biological_process	0.19719	1	1	662	5	14870	ENSGALG00000032029
GO:0045639	positive regulation of myeloid cell differentiation	biological_process	0.19722	1	4	662	52	14870	ENSGALG00000033520,ENSGALG00000003267,ENSGALG00000033854,ENSGALG00000030907
GO:0010606	positive regulation of cytoplasmic mRNA processing body assembly	biological_process	0.19723	1	1	662	6	14870	ENSGALG00000002301
GO:0001661	conditioned taste aversion	biological_process	0.19734	1	1	662	5	14870	ENSGALG00000036378
GO:0006022	aminoglycan metabolic process	biological_process	0.1974	1	5	662	70	14870	ENSGALG00000029632,ENSGALG00000024056,ENSGALG00000044851,ENSGALG00000050532,ENSGALG00000012178
GO:1902275	regulation of chromatin organization	biological_process	0.19745	1	7	662	116	14870	ENSGALG00000029212,ENSGALG00000003221,ENSGALG00000043204,ENSGALG00000035576,ENSGALG00000030580,ENSGALG00000011104,ENSGALG00000006688
GO:2000179	positive regulation of neural precursor cell proliferation	biological_process	0.19785	1	3	662	36	14870	ENSGALG00000036114,ENSGALG00000035419,ENSGALG00000037939
GO:0043171	peptide catabolic process	biological_process	0.19793	1	2	662	20	14870	ENSGALG00000031332,ENSGALG00000000498
GO:0072497	mesenchymal stem cell differentiation	biological_process	0.19793	1	1	662	5	14870	ENSGALG00000001079
GO:0070482	response to oxygen levels	biological_process	0.19824	1	8	662	130	14870	ENSGALG00000002237,ENSGALG00000011035,ENSGALG00000006568,ENSGALG00000030775,ENSGALG00000032029,ENSGALG00000014800,ENSGALG00000031332,ENSGALG00000041533
GO:0019870	potassium channel inhibitor activity	molecular_function	0.19829	1	1	662	5	14870	ENSGALG00000037480
GO:0007613	memory	biological_process	0.19856	1	4	662	56	14870	ENSGALG00000004096,ENSGALG00000003113,ENSGALG00000003304,ENSGALG00000037904
GO:0002317	plasma cell differentiation	biological_process	0.19939	1	1	662	4	14870	ENSGALG00000030932
GO:0001767	establishment of lymphocyte polarity	biological_process	0.19943	1	1	662	6	14870	ENSGALG00000031216
GO:0001768	establishment of T cell polarity	biological_process	0.19943	1	1	662	6	14870	ENSGALG00000031216
GO:0001931	uropod	cellular_component	0.19953	1	1	662	6	14870	ENSGALG00000031216
GO:0031254	cell trailing edge	cellular_component	0.19953	1	1	662	6	14870	ENSGALG00000031216
GO:0005161	platelet-derived growth factor receptor binding	molecular_function	0.19955	1	1	662	6	14870	ENSGALG00000012178
GO:0000099	sulfur amino acid transmembrane transporter activity	molecular_function	0.19955	1	1	662	5	14870	ENSGALG00000002313
GO:0046425	regulation of JAK-STAT cascade	biological_process	0.19956	1	5	662	68	14870	ENSGALG00000001219,ENSGALG00000008073,ENSGALG00000027786,ENSGALG00000003126,ENSGALG00000030407
GO:0004656	procollagen-proline 4-dioxygenase activity	molecular_function	0.19961	1	1	662	5	14870	ENSGALG00000004325
GO:0086103	G-protein coupled receptor signaling pathway involved in heart process	biological_process	0.19963	1	1	662	5	14870	ENSGALG00000010820
GO:0031227	intrinsic component of endoplasmic reticulum membrane	cellular_component	0.19966	1	6	662	90	14870	ENSGALG00000033520,ENSGALG00000006207,ENSGALG00000001219,ENSGALG00000010174,ENSGALG00000009988,ENSGALG00000054307
GO:0044271	cellular nitrogen compound biosynthetic process	biological_process	0.20021	1	136	662	2873	14870	ENSGALG00000033513,ENSGALG00000049065,ENSGALG00000011035,ENSGALG00000010360,ENSGALG00000034688,ENSGALG00000039775,ENSGALG00000033678,ENSGALG00000027069,ENSGALG00000003217,ENSGALG00000039878,ENSGALG00000043727,ENSGALG00000031642,ENSGALG00000026303,ENSGALG00000009724,ENSGALG00000032273,ENSGALG00000040224,ENSGALG00000041953,ENSGALG00000043448,ENSGALG00000011570,ENSGALG00000003663,ENSGALG00000010868,…
GO:0001782	B cell homeostasis	biological_process	0.20028	1	2	662	20	14870	ENSGALG00000006326,ENSGALG00000024122
GO:1900015	regulation of cytokine production involved in inflammatory response	biological_process	0.20032	1	2	662	19	14870	ENSGALG00000000907,ENSGALG00000005687
GO:0032190	acrosin binding	molecular_function	0.20035	1	1	662	4	14870	ENSGALG00000005462
GO:0046912	transferase activity, transferring acyl groups, acyl groups converted into alkyl on transfer	molecular_function	0.20036	1	1	662	5	14870	ENSGALG00000003475
GO:0014033	neural crest cell differentiation	biological_process	0.20052	1	5	662	73	14870	ENSGALG00000001171,ENSGALG00000036114,ENSGALG00000001412,ENSGALG00000003126,ENSGALG00000041124
GO:0042116	macrophage activation	biological_process	0.20059	1	3	662	35	14870	ENSGALG00000000907,ENSGALG00000037522,ENSGALG00000015216
GO:0005688	U6 snRNP	cellular_component	0.20064	1	1	662	4	14870	ENSGALG00000003385
GO:0009298	GDP-mannose biosynthetic process	biological_process	0.20068	1	1	662	4	14870	ENSGALG00000029296
GO:0022604	regulation of cell morphogenesis	biological_process	0.20073	1	19	662	382	14870	ENSGALG00000032029,ENSGALG00000026033,ENSGALG00000001412,ENSGALG00000037995,ENSGALG00000004796,ENSGALG00000051144,ENSGALG00000010357,ENSGALG00000032658,ENSGALG00000042761,ENSGALG00000042538,ENSGALG00000042122,ENSGALG00000008537,ENSGALG00000023626,ENSGALG00000001171,ENSGALG00000001079,ENSGALG00000001654,ENSGALG00000036378,ENSGALG00000005553,ENSGALG00000002234
GO:0016769	transferase activity, transferring nitrogenous groups	molecular_function	0.2008	1	2	662	19	14870	ENSGALG00000039705,ENSGALG00000020943
GO:0043536	positive regulation of blood vessel endothelial cell migration	biological_process	0.20084	1	3	662	39	14870	ENSGALG00000050508,ENSGALG00000039710,ENSGALG00000012178
GO:0032760	positive regulation of tumor necrosis factor production	biological_process	0.20089	1	3	662	36	14870	ENSGALG00000040224,ENSGALG00000015216,ENSGALG00000006326
GO:1901165	positive regulation of trophoblast cell migration	biological_process	0.20089	1	1	662	5	14870	ENSGALG00000001654
GO:0002118	aggressive behavior	biological_process	0.20093	1	1	662	5	14870	ENSGALG00000014944
GO:0016043	cellular component organization	biological_process	0.20123	1	193	662	4257	14870	ENSGALG00000001527,ENSGALG00000002942,ENSGALG00000001412,ENSGALG00000004431,ENSGALG00000005772,ENSGALG00000000441,ENSGALG00000026276,ENSGALG00000030305,ENSGALG00000002362,ENSGALG00000034967,ENSGALG00000015967,ENSGALG00000001812,ENSGALG00000004096,ENSGALG00000029402,ENSGALG00000039120,ENSGALG00000040784,ENSGALG00000012934,ENSGALG00000031754,ENSGALG00000002013,ENSGALG00000035576,ENSGALG00000035156,…
GO:0061098	positive regulation of protein tyrosine kinase activity	biological_process	0.2013	1	3	662	38	14870	ENSGALG00000012178,ENSGALG00000009724,ENSGALG00000033510
GO:0060324	face development	biological_process	0.20136	1	3	662	39	14870	ENSGALG00000037935,ENSGALG00000032143,ENSGALG00000032029
GO:0048050	post-embryonic eye morphogenesis	biological_process	0.20146	1	1	662	5	14870	ENSGALG00000037901
GO:0035787	cell migration involved in kidney development	biological_process	0.20148	1	1	662	5	14870	ENSGALG00000012178
GO:0009058	biosynthetic process	biological_process	0.20159	1	177	662	3788	14870	ENSGALG00000027762,ENSGALG00000031214,ENSGALG00000034009,ENSGALG00000030416,ENSGALG00000002301,ENSGALG00000036836,ENSGALG00000034986,ENSGALG00000042976,ENSGALG00000041078,ENSGALG00000003793,ENSGALG00000034134,ENSGALG00000020943,ENSGALG00000031216,ENSGALG00000009063,ENSGALG00000007848,ENSGALG00000003597,ENSGALG00000036378,ENSGALG00000037901,ENSGALG00000012178,ENSGALG00000002247,ENSGALG00000015216,…
GO:0002042	cell migration involved in sprouting angiogenesis	biological_process	0.20175	1	3	662	38	14870	ENSGALG00000009724,ENSGALG00000039710,ENSGALG00000032029
GO:0005527	macrolide binding	molecular_function	0.20177	1	1	662	5	14870	ENSGALG00000025764
GO:0005528	FK506 binding	molecular_function	0.20177	1	1	662	5	14870	ENSGALG00000025764
GO:0006366	transcription from RNA polymerase II promoter	biological_process	0.20179	1	67	662	1389	14870	ENSGALG00000006612,ENSGALG00000003922,ENSGALG00000039710,ENSGALG00000030118,ENSGALG00000004249,ENSGALG00000036452,ENSGALG00000030907,ENSGALG00000043204,ENSGALG00000003304,ENSGALG00000040529,ENSGALG00000006806,ENSGALG00000000678,ENSGALG00000025817,ENSGALG00000040730,ENSGALG00000030580,ENSGALG00000006688,ENSGALG00000035419,ENSGALG00000002523,ENSGALG00000028871,ENSGALG00000001654,ENSGALG00000036114,…
GO:0032872	regulation of stress-activated MAPK cascade	biological_process	0.20201	1	8	662	134	14870	ENSGALG00000040224,ENSGALG00000005802,ENSGALG00000042761,ENSGALG00000000907,ENSGALG00000015216,ENSGALG00000051055,ENSGALG00000026638,ENSGALG00000029402
GO:0042500	aspartic endopeptidase activity, intramembrane cleaving	molecular_function	0.20215	1	1	662	6	14870	ENSGALG00000006207
GO:0036089	cleavage furrow formation	biological_process	0.20262	1	1	662	5	14870	ENSGALG00000033110
GO:0004866	endopeptidase inhibitor activity	molecular_function	0.20263	1	7	662	106	14870	ENSGALG00000036829,ENSGALG00000008341,ENSGALG00000047119,ENSGALG00000030255,ENSGALG00000044851,ENSGALG00000005503,ENSGALG00000032640
GO:0050807	regulation of synapse organization	biological_process	0.20279	1	6	662	93	14870	ENSGALG00000005553,ENSGALG00000008537,ENSGALG00000023626,ENSGALG00000039196,ENSGALG00000015967,ENSGALG00000008625
GO:0001558	regulation of cell growth	biological_process	0.20304	1	12	662	214	14870	ENSGALG00000032029,ENSGALG00000023626,ENSGALG00000026033,ENSGALG00000005981,ENSGALG00000001171,ENSGALG00000004582,ENSGALG00000042761,ENSGALG00000005503,ENSGALG00000001079,ENSGALG00000033520,ENSGALG00000040373,ENSGALG00000001412
GO:0009649	entrainment of circadian clock	biological_process	0.20315	1	2	662	19	14870	ENSGALG00000006755,ENSGALG00000003304
GO:0033299	secretion of lysosomal enzymes	biological_process	0.2032	1	1	662	5	14870	ENSGALG00000046787
GO:0007585	respiratory gaseous exchange	biological_process	0.20322	1	3	662	35	14870	ENSGALG00000005553,ENSGALG00000026276,ENSGALG00000005802
GO:0005524	ATP binding	molecular_function	0.20322	1	52	662	1135	14870	ENSGALG00000008081,ENSGALG00000051479,ENSGALG00000033705,ENSGALG00000015821,ENSGALG00000008086,ENSGALG00000003103,ENSGALG00000040713,ENSGALG00000046950,ENSGALG00000003475,ENSGALG00000008352,ENSGALG00000005802,ENSGALG00000007195,ENSGALG00000003597,ENSGALG00000031642,ENSGALG00000035576,ENSGALG00000012611,ENSGALG00000001617,ENSGALG00000011570,ENSGALG00000014800,ENSGALG00000008537,ENSGALG00000042375,…
GO:1903025	regulation of RNA polymerase II regulatory region sequence-specific DNA binding	biological_process	0.20339	1	1	662	5	14870	ENSGALG00000000542
GO:0090324	negative regulation of oxidative phosphorylation	biological_process	0.20373	1	1	662	5	14870	ENSGALG00000034960
GO:0016051	carbohydrate biosynthetic process	biological_process	0.20384	1	8	662	128	14870	ENSGALG00000012178,ENSGALG00000029632,ENSGALG00000050532,ENSGALG00000003492,ENSGALG00000012135,ENSGALG00000002651,ENSGALG00000029747,ENSGALG00000011104
GO:1901631	positive regulation of presynaptic membrane organization	biological_process	0.20385	1	1	662	6	14870	ENSGALG00000005553
GO:0047631	ADP-ribose diphosphatase activity	molecular_function	0.20394	1	1	662	5	14870	ENSGALG00000005631
GO:0051489	regulation of filopodium assembly	biological_process	0.2041	1	2	662	22	14870	ENSGALG00000004796,ENSGALG00000032029
GO:0007411	axon guidance	biological_process	0.20421	1	9	662	163	14870	ENSGALG00000043088,ENSGALG00000001171,ENSGALG00000023626,ENSGALG00000008537,ENSGALG00000032098,ENSGALG00000001412,ENSGALG00000001079,ENSGALG00000036114,ENSGALG00000036378
GO:0030199	collagen fibril organization	biological_process	0.20429	1	3	662	36	14870	ENSGALG00000027462,ENSGALG00000046896,ENSGALG00000004325
GO:0034767	positive regulation of ion transmembrane transport	biological_process	0.20441	1	4	662	56	14870	ENSGALG00000011104,ENSGALG00000005553,ENSGALG00000012178,ENSGALG00000054919
GO:0032835	glomerulus development	biological_process	0.20449	1	3	662	39	14870	ENSGALG00000030407,ENSGALG00000034986,ENSGALG00000012178
GO:0031033	myosin filament organization	biological_process	0.2045	1	1	662	6	14870	ENSGALG00000000164
GO:0031034	myosin filament assembly	biological_process	0.2045	1	1	662	6	14870	ENSGALG00000000164
GO:0006692	prostanoid metabolic process	biological_process	0.20453	1	2	662	19	14870	ENSGALG00000001314,ENSGALG00000006326
GO:0006693	prostaglandin metabolic process	biological_process	0.20453	1	2	662	19	14870	ENSGALG00000001314,ENSGALG00000006326
GO:0048539	bone marrow development	biological_process	0.2047	1	1	662	5	14870	ENSGALG00000006612
GO:0097546	ciliary base	cellular_component	0.2047	1	2	662	21	14870	ENSGALG00000017190,ENSGALG00000008452
GO:0060560	developmental growth involved in morphogenesis	biological_process	0.20483	1	10	662	180	14870	ENSGALG00000023626,ENSGALG00000032029,ENSGALG00000026033,ENSGALG00000001171,ENSGALG00000010175,ENSGALG00000042761,ENSGALG00000037935,ENSGALG00000001527,ENSGALG00000001079,ENSGALG00000001412
GO:0002903	negative regulation of B cell apoptotic process	biological_process	0.20489	1	1	662	5	14870	ENSGALG00000006326
GO:0014883	transition between fast and slow fiber	biological_process	0.20508	1	1	662	5	14870	ENSGALG00000001459
GO:0034354	'de novo' NAD biosynthetic process from tryptophan	biological_process	0.20509	1	1	662	5	14870	ENSGALG00000000109
GO:0034627	'de novo' NAD biosynthetic process	biological_process	0.20509	1	1	662	5	14870	ENSGALG00000000109
GO:0051764	actin crosslink formation	biological_process	0.20511	1	1	662	6	14870	ENSGALG00000042538
GO:0050786	RAGE receptor binding	molecular_function	0.20544	1	1	662	4	14870	ENSGALG00000024272
GO:0001871	pattern binding	molecular_function	0.20553	1	2	662	19	14870	ENSGALG00000002931,ENSGALG00000027183
GO:0030247	polysaccharide binding	molecular_function	0.20553	1	2	662	19	14870	ENSGALG00000002931,ENSGALG00000027183
GO:0070782	phosphatidylserine exposure on apoptotic cell surface	biological_process	0.20582	1	1	662	5	14870	ENSGALG00000030305
GO:0010631	epithelial cell migration	biological_process	0.20585	1	10	662	180	14870	ENSGALG00000046226,ENSGALG00000032029,ENSGALG00000005981,ENSGALG00000050508,ENSGALG00000012178,ENSGALG00000039710,ENSGALG00000005802,ENSGALG00000043036,ENSGALG00000009724,ENSGALG00000027476
GO:0046039	GTP metabolic process	biological_process	0.20586	1	2	662	19	14870	ENSGALG00000011035,ENSGALG00000027635
GO:0071453	cellular response to oxygen levels	biological_process	0.20595	1	5	662	71	14870	ENSGALG00000031332,ENSGALG00000014800,ENSGALG00000011035,ENSGALG00000002237,ENSGALG00000030775
GO:0009165	nucleotide biosynthetic process	biological_process	0.20597	1	11	662	185	14870	ENSGALG00000011035,ENSGALG00000000109,ENSGALG00000003597,ENSGALG00000031000,ENSGALG00000034009,ENSGALG00000000907,ENSGALG00000050508,ENSGALG00000029296,ENSGALG00000033170,ENSGALG00000027635,ENSGALG00000004908
GO:0030554	adenyl nucleotide binding	molecular_function	0.20603	1	53	662	1160	14870	ENSGALG00000046950,ENSGALG00000003475,ENSGALG00000051479,ENSGALG00000015821,ENSGALG00000033705,ENSGALG00000008081,ENSGALG00000040713,ENSGALG00000008086,ENSGALG00000003103,ENSGALG00000011570,ENSGALG00000008537,ENSGALG00000042375,ENSGALG00000014800,ENSGALG00000008812,ENSGALG00000005236,ENSGALG00000015216,ENSGALG00000015465,ENSGALG00000008352,ENSGALG00000031642,ENSGALG00000035576,ENSGALG00000003597,…
GO:0016763	transferase activity, transferring pentosyl groups	molecular_function	0.20604	1	4	662	52	14870	ENSGALG00000007244,ENSGALG00000012559,ENSGALG00000031000,ENSGALG00000050235
GO:0043627	response to estrogen	biological_process	0.20619	1	4	662	52	14870	ENSGALG00000000678,ENSGALG00000003267,ENSGALG00000037935,ENSGALG00000040006
GO:0045309	protein phosphorylated amino acid binding	molecular_function	0.20622	1	3	662	40	14870	ENSGALG00000039775,ENSGALG00000015216,ENSGALG00000027786
GO:0098631	protein binding involved in cell adhesion	molecular_function	0.20629	1	2	662	21	14870	ENSGALG00000043088,ENSGALG00000028341
GO:0071569	protein ufmylation	biological_process	0.20635	1	1	662	5	14870	ENSGALG00000036452
GO:0032482	Rab protein signal transduction	biological_process	0.20644	1	4	662	54	14870	ENSGALG00000028967,ENSGALG00000026278,ENSGALG00000040784,ENSGALG00000012300
GO:1904026	regulation of collagen fibril organization	biological_process	0.20654	1	1	662	5	14870	ENSGALG00000046896
GO:0010760	negative regulation of macrophage chemotaxis	biological_process	0.20676	1	1	662	5	14870	ENSGALG00000006326
GO:0016833	oxo-acid-lyase activity	molecular_function	0.20683	1	1	662	5	14870	ENSGALG00000004614
GO:0016813	hydrolase activity, acting on carbon-nitrogen (but not peptide) bonds, in linear amidines	molecular_function	0.20684	1	1	662	5	14870	ENSGALG00000029212
GO:0034135	regulation of toll-like receptor 2 signaling pathway	biological_process	0.20712	1	1	662	5	14870	ENSGALG00000040224
GO:0032736	positive regulation of interleukin-13 production	biological_process	0.20734	1	1	662	6	14870	ENSGALG00000037935
GO:0030030	cell projection organization	biological_process	0.20735	1	43	662	924	14870	ENSGALG00000036378,ENSGALG00000031642,ENSGALG00000005553,ENSGALG00000001079,ENSGALG00000008103,ENSGALG00000008537,ENSGALG00000003712,ENSGALG00000043088,ENSGALG00000043448,ENSGALG00000038299,ENSGALG00000004702,ENSGALG00000003241,ENSGALG00000029480,ENSGALG00000001412,ENSGALG00000004096,ENSGALG00000032029,ENSGALG00000002362,ENSGALG00000001244,ENSGALG00000034967,ENSGALG00000001812,ENSGALG00000036114,…
GO:0001042	RNA polymerase I core binding	molecular_function	0.20741	1	1	662	5	14870	ENSGALG00000041124
GO:0048840	otolith development	biological_process	0.20744	1	1	662	6	14870	ENSGALG00000007483
GO:0009101	glycoprotein biosynthetic process	biological_process	0.20744	1	14	662	258	14870	ENSGALG00000039705,ENSGALG00000006233,ENSGALG00000029632,ENSGALG00000029296,ENSGALG00000001806,ENSGALG00000050948,ENSGALG00000012559,ENSGALG00000048565,ENSGALG00000024056,ENSGALG00000029747,ENSGALG00000002651,ENSGALG00000011518,ENSGALG00000050532,ENSGALG00000007244
GO:0048018	receptor agonist activity	molecular_function	0.20745	1	2	662	20	14870	ENSGALG00000009724,ENSGALG00000001079
GO:0001955	blood vessel maturation	biological_process	0.20753	1	1	662	6	14870	ENSGALG00000036829
GO:0060411	cardiac septum morphogenesis	biological_process	0.20771	1	4	662	56	14870	ENSGALG00000036114,ENSGALG00000050508,ENSGALG00000037935,ENSGALG00000034986
GO:0015860	purine nucleoside transmembrane transport	biological_process	0.2078	1	1	662	6	14870	ENSGALG00000010174
GO:0050687	negative regulation of defense response to virus	biological_process	0.20789	1	2	662	18	14870	ENSGALG00000042761,ENSGALG00000001654
GO:0051709	regulation of killing of cells of other organism	biological_process	0.2079	1	1	662	5	14870	ENSGALG00000015216
GO:0051712	positive regulation of killing of cells of other organism	biological_process	0.2079	1	1	662	5	14870	ENSGALG00000015216
GO:0098703	calcium ion import across plasma membrane	biological_process	0.208	1	1	662	5	14870	ENSGALG00000005631
GO:1990035	calcium ion import into cell	biological_process	0.208	1	1	662	5	14870	ENSGALG00000005631
GO:0032088	negative regulation of NF-kappaB transcription factor activity	biological_process	0.20804	1	3	662	37	14870	ENSGALG00000036452,ENSGALG00000016922,ENSGALG00000002247
GO:1904526	regulation of microtubule binding	biological_process	0.20831	1	1	662	5	14870	ENSGALG00000031726
GO:0060947	cardiac vascular smooth muscle cell differentiation	biological_process	0.20858	1	1	662	5	14870	ENSGALG00000032029
GO:0021987	cerebral cortex development	biological_process	0.20867	1	5	662	80	14870	ENSGALG00000037939,ENSGALG00000042739,ENSGALG00000036114,ENSGALG00000035419,ENSGALG00000050797
GO:0043325	phosphatidylinositol-3,4-bisphosphate binding	molecular_function	0.20873	1	2	662	21	14870	ENSGALG00000000977,ENSGALG00000003349
GO:0007530	sex determination	biological_process	0.20888	1	2	662	19	14870	ENSGALG00000031707,ENSGALG00000029768
GO:2000270	negative regulation of fibroblast apoptotic process	biological_process	0.20895	1	1	662	6	14870	ENSGALG00000008081
GO:0050728	negative regulation of inflammatory response	biological_process	0.20913	1	5	662	73	14870	ENSGALG00000027786,ENSGALG00000005503,ENSGALG00000004096,ENSGALG00000016507,ENSGALG00000005687
GO:0006984	ER-nucleus signaling pathway	biological_process	0.20925	1	2	662	21	14870	ENSGALG00000005772,ENSGALG00000012135
GO:0008046	axon guidance receptor activity	molecular_function	0.20934	1	1	662	6	14870	ENSGALG00000008537
GO:0032212	positive regulation of telomere maintenance via telomerase	biological_process	0.20985	1	2	662	21	14870	ENSGALG00000015821,ENSGALG00000008812
GO:1902415	regulation of mRNA binding	biological_process	0.20989	1	1	662	5	14870	ENSGALG00000035576
GO:1902416	positive regulation of mRNA binding	biological_process	0.20989	1	1	662	5	14870	ENSGALG00000035576
GO:0042554	superoxide anion generation	biological_process	0.20992	1	2	662	20	14870	ENSGALG00000007511,ENSGALG00000015216
GO:0071604	transforming growth factor beta production	biological_process	0.21022	1	2	662	22	14870	ENSGALG00000010175,ENSGALG00000008341
GO:0061035	regulation of cartilage development	biological_process	0.21027	1	4	662	56	14870	ENSGALG00000005981,ENSGALG00000037935,ENSGALG00000009724,ENSGALG00000037901
GO:0032006	regulation of TOR signaling	biological_process	0.21028	1	5	662	75	14870	ENSGALG00000000055,ENSGALG00000053058,ENSGALG00000000419,ENSGALG00000002131,ENSGALG00000013872
GO:0006457	protein folding	biological_process	0.21032	1	8	662	120	14870	ENSGALG00000008812,ENSGALG00000010175,ENSGALG00000025764,ENSGALG00000000946,ENSGALG00000038129,ENSGALG00000015821,ENSGALG00000041924,ENSGALG00000034630
GO:0045084	positive regulation of interleukin-12 biosynthetic process	biological_process	0.21042	1	1	662	5	14870	ENSGALG00000015216
GO:1990130	Iml1 complex	cellular_component	0.21064	1	1	662	6	14870	ENSGALG00000002131
GO:0009311	oligosaccharide metabolic process	biological_process	0.21076	1	3	662	35	14870	ENSGALG00000029747,ENSGALG00000002651,ENSGALG00000048565
GO:0001542	ovulation from ovarian follicle	biological_process	0.21079	1	1	662	6	14870	ENSGALG00000050508
GO:0046958	nonassociative learning	biological_process	0.21082	1	1	662	5	14870	ENSGALG00000051055
GO:0031519	PcG protein complex	cellular_component	0.21099	1	3	662	38	14870	ENSGALG00000006612,ENSGALG00000030118,ENSGALG00000035911
GO:0045737	positive regulation of cyclin-dependent protein serine/threonine kinase activity	biological_process	0.21128	1	2	662	20	14870	ENSGALG00000012178,ENSGALG00000031726
GO:0030673	axolemma	cellular_component	0.21142	1	1	662	7	14870	ENSGALG00000004096
GO:0003057	regulation of the force of heart contraction by chemical signal	biological_process	0.2115	1	1	662	5	14870	ENSGALG00000050508
GO:0006796	phosphate-containing compound metabolic process	biological_process	0.21151	1	100	662	2170	14870	ENSGALG00000003103,ENSGALG00000001412,ENSGALG00000027762,ENSGALG00000034434,ENSGALG00000030407,ENSGALG00000000055,ENSGALG00000034009,ENSGALG00000005017,ENSGALG00000025751,ENSGALG00000029296,ENSGALG00000029402,ENSGALG00000004096,ENSGALG00000046727,ENSGALG00000046950,ENSGALG00000001617,ENSGALG00000008358,ENSGALG00000000109,ENSGALG00000003597,ENSGALG00000005802,ENSGALG00000035576,ENSGALG00000037935,…
GO:0009124	nucleoside monophosphate biosynthetic process	biological_process	0.21164	1	5	662	68	14870	ENSGALG00000034009,ENSGALG00000004908,ENSGALG00000003597,ENSGALG00000031000,ENSGALG00000011035
GO:0042228	interleukin-8 biosynthetic process	biological_process	0.21188	1	1	662	5	14870	ENSGALG00000015216
GO:0070302	regulation of stress-activated protein kinase signaling cascade	biological_process	0.21192	1	8	662	136	14870	ENSGALG00000026638,ENSGALG00000051055,ENSGALG00000029402,ENSGALG00000042761,ENSGALG00000015216,ENSGALG00000000907,ENSGALG00000005802,ENSGALG00000040224
GO:0042119	neutrophil activation	biological_process	0.21212	1	2	662	19	14870	ENSGALG00000015216,ENSGALG00000007511
GO:0046717	acid secretion	biological_process	0.21223	1	4	662	55	14870	ENSGALG00000020943,ENSGALG00000015216,ENSGALG00000000498,ENSGALG00000006326
GO:1903312	negative regulation of mRNA metabolic process	biological_process	0.21223	1	2	662	20	14870	ENSGALG00000035576,ENSGALG00000001654
GO:0021695	cerebellar cortex development	biological_process	0.21225	1	3	662	38	14870	ENSGALG00000032610,ENSGALG00000032415,ENSGALG00000036114
GO:2000146	negative regulation of cell motility	biological_process	0.2123	1	9	662	157	14870	ENSGALG00000031440,ENSGALG00000037939,ENSGALG00000006326,ENSGALG00000043036,ENSGALG00000003126,ENSGALG00000029212,ENSGALG00000003267,ENSGALG00000005981,ENSGALG00000036829
GO:0043434	response to peptide hormone	biological_process	0.21232	1	10	662	174	14870	ENSGALG00000037935,ENSGALG00000000943,ENSGALG00000015083,ENSGALG00000050797,ENSGALG00000003267,ENSGALG00000003282,ENSGALG00000039775,ENSGALG00000027786,ENSGALG00000037904,ENSGALG00000043727
GO:0003100	regulation of systemic arterial blood pressure by endothelin	biological_process	0.21251	1	1	662	5	14870	ENSGALG00000050508
GO:0097367	carbohydrate derivative binding	molecular_function	0.21267	1	76	662	1661	14870	ENSGALG00000012611,ENSGALG00000001617,ENSGALG00000003597,ENSGALG00000005802,ENSGALG00000035576,ENSGALG00000008812,ENSGALG00000015465,ENSGALG00000015216,ENSGALG00000004953,ENSGALG00000014800,ENSGALG00000033705,ENSGALG00000003103,ENSGALG00000004431,ENSGALG00000046950,ENSGALG00000040784,ENSGALG00000008623,ENSGALG00000001654,ENSGALG00000011651,ENSGALG00000008380,ENSGALG00000036873,ENSGALG00000036787,…
GO:0072348	sulfur compound transport	biological_process	0.2128	1	3	662	36	14870	ENSGALG00000008011,ENSGALG00000010174,ENSGALG00000002313
GO:2000341	regulation of chemokine (C-X-C motif) ligand 2 production	biological_process	0.21282	1	1	662	5	14870	ENSGALG00000006326
GO:0009953	dorsal/ventral pattern formation	biological_process	0.21315	1	5	662	71	14870	ENSGALG00000036836,ENSGALG00000001079,ENSGALG00000036114,ENSGALG00000043204,ENSGALG00000008452
GO:0030016	myofibril	cellular_component	0.21325	1	7	662	120	14870	ENSGALG00000004582,ENSGALG00000006835,ENSGALG00000006572,ENSGALG00000028721,ENSGALG00000001459,ENSGALG00000041432,ENSGALG00000000164
GO:0018243	protein O-linked glycosylation via threonine	biological_process	0.21326	1	1	662	7	14870	ENSGALG00000006233
GO:0019368	fatty acid elongation, unsaturated fatty acid	biological_process	0.21333	1	1	662	6	14870	ENSGALG00000009988
GO:0034625	fatty acid elongation, monounsaturated fatty acid	biological_process	0.21333	1	1	662	6	14870	ENSGALG00000009988
GO:0034626	fatty acid elongation, polyunsaturated fatty acid	biological_process	0.21333	1	1	662	6	14870	ENSGALG00000009988
GO:0009650	UV protection	biological_process	0.21338	1	1	662	5	14870	ENSGALG00000028998
GO:1990440	positive regulation of transcription from RNA polymerase II promoter in response to endoplasmic reticulum stress	biological_process	0.21341	1	1	662	5	14870	ENSGALG00000012135
GO:1902936	phosphatidylinositol bisphosphate binding	molecular_function	0.21358	1	5	662	77	14870	ENSGALG00000000977,ENSGALG00000010997,ENSGALG00000003349,ENSGALG00000002831,ENSGALG00000054919
GO:0000965	mitochondrial RNA 3'-end processing	biological_process	0.21358	1	1	662	5	14870	ENSGALG00000001036
GO:1903557	positive regulation of tumor necrosis factor superfamily cytokine production	biological_process	0.21401	1	3	662	37	14870	ENSGALG00000006326,ENSGALG00000015216,ENSGALG00000040224
GO:0032496	response to lipopolysaccharide	biological_process	0.21503	1	8	662	131	14870	ENSGALG00000003217,ENSGALG00000005757,ENSGALG00000046226,ENSGALG00000037522,ENSGALG00000050508,ENSGALG00000037935,ENSGALG00000006326,ENSGALG00000040224
GO:0048664	neuron fate determination	biological_process	0.21511	1	1	662	5	14870	ENSGALG00000004796
GO:0051018	protein kinase A binding	molecular_function	0.21511	1	3	662	39	14870	ENSGALG00000033017,ENSGALG00000037935,ENSGALG00000005575
GO:0017169	CDP-alcohol phosphatidyltransferase activity	molecular_function	0.21519	1	1	662	6	14870	ENSGALG00000012769
GO:0008343	adult feeding behavior	biological_process	0.21535	1	1	662	5	14870	ENSGALG00000038241
GO:1902414	protein localization to cell junction	biological_process	0.2159	1	1	662	7	14870	ENSGALG00000039196
GO:0005814	centriole	cellular_component	0.21597	1	5	662	77	14870	ENSGALG00000003922,ENSGALG00000008103,ENSGALG00000030003,ENSGALG00000035156,ENSGALG00000048011
GO:0016037	light absorption	biological_process	0.21601	1	1	662	5	14870	ENSGALG00000002848
GO:0090132	epithelium migration	biological_process	0.21602	1	10	662	182	14870	ENSGALG00000005981,ENSGALG00000046226,ENSGALG00000032029,ENSGALG00000012178,ENSGALG00000039710,ENSGALG00000050508,ENSGALG00000005802,ENSGALG00000043036,ENSGALG00000027476,ENSGALG00000009724
GO:0004679	AMP-activated protein kinase activity	molecular_function	0.21604	1	1	662	5	14870	ENSGALG00000007373
GO:0072358	cardiovascular system development	biological_process	0.2163	1	32	662	664	14870	ENSGALG00000032029,ENSGALG00000002831,ENSGALG00000005981,ENSGALG00000034986,ENSGALG00000030407,ENSGALG00000037939,ENSGALG00000015216,ENSGALG00000036829,ENSGALG00000012178,ENSGALG00000003712,ENSGALG00000008537,ENSGALG00000009724,ENSGALG00000003267,ENSGALG00000031642,ENSGALG00000005802,ENSGALG00000037935,ENSGALG00000004582,ENSGALG00000039710,ENSGALG00000006612,ENSGALG00000033510,ENSGALG00000001459,…
GO:0072359	circulatory system development	biological_process	0.2163	1	32	662	664	14870	ENSGALG00000006612,ENSGALG00000039710,ENSGALG00000004582,ENSGALG00000001459,ENSGALG00000033510,ENSGALG00000003126,ENSGALG00000004796,ENSGALG00000043036,ENSGALG00000000164,ENSGALG00000008452,ENSGALG00000050508,ENSGALG00000039775,ENSGALG00000036114,ENSGALG00000037787,ENSGALG00000038260,ENSGALG00000042125,ENSGALG00000005981,ENSGALG00000034986,ENSGALG00000002831,ENSGALG00000032029,ENSGALG00000037939,…
GO:0031943	regulation of glucocorticoid metabolic process	biological_process	0.21637	1	1	662	6	14870	ENSGALG00000041432
GO:0048520	positive regulation of behavior	biological_process	0.21653	1	5	662	75	14870	ENSGALG00000000907,ENSGALG00000001654,ENSGALG00000002523,ENSGALG00000032098,ENSGALG00000012178
GO:2000402	negative regulation of lymphocyte migration	biological_process	0.21676	1	1	662	6	14870	ENSGALG00000029212
GO:0016758	transferase activity, transferring hexosyl groups	molecular_function	0.21693	1	9	662	152	14870	ENSGALG00000003340,ENSGALG00000001806,ENSGALG00000006233,ENSGALG00000046896,ENSGALG00000014944,ENSGALG00000050532,ENSGALG00000011518,ENSGALG00000012559,ENSGALG00000017076
GO:0033613	activating transcription factor binding	molecular_function	0.21694	1	4	662	56	14870	ENSGALG00000037787,ENSGALG00000039710,ENSGALG00000030416,ENSGALG00000003663
GO:0022028	tangential migration from the subventricular zone to the olfactory bulb	biological_process	0.21699	1	1	662	6	14870	ENSGALG00000032029
GO:0035136	forelimb morphogenesis	biological_process	0.21764	1	3	662	38	14870	ENSGALG00000008452,ENSGALG00000036829,ENSGALG00000001079
GO:0097413	Lewy body	cellular_component	0.21772	1	1	662	5	14870	ENSGALG00000012135
GO:0006307	DNA dealkylation involved in DNA repair	biological_process	0.218	1	1	662	6	14870	ENSGALG00000015465
GO:0015888	thiamine transport	biological_process	0.218	1	1	662	5	14870	ENSGALG00000008011
GO:0005942	phosphatidylinositol 3-kinase complex	cellular_component	0.21801	1	2	662	22	14870	ENSGALG00000050797,ENSGALG00000008081
GO:0046467	membrane lipid biosynthetic process	biological_process	0.21805	1	6	662	91	14870	ENSGALG00000009988,ENSGALG00000029747,ENSGALG00000012903,ENSGALG00000002651,ENSGALG00000001219,ENSGALG00000027762
GO:0097449	astrocyte projection	cellular_component	0.21806	1	1	662	5	14870	ENSGALG00000037939
GO:0043601	nuclear replisome	cellular_component	0.21807	1	2	662	19	14870	ENSGALG00000028998,ENSGALG00000041973
GO:0009620	response to fungus	biological_process	0.21816	1	2	662	19	14870	ENSGALG00000024272,ENSGALG00000015216
GO:0010975	regulation of neuron projection development	biological_process	0.2182	1	14	662	283	14870	ENSGALG00000042761,ENSGALG00000012710,ENSGALG00000001171,ENSGALG00000026033,ENSGALG00000032029,ENSGALG00000023626,ENSGALG00000004420,ENSGALG00000008537,ENSGALG00000003712,ENSGALG00000001412,ENSGALG00000001079,ENSGALG00000005553,ENSGALG00000048565,ENSGALG00000036378
GO:0002830	positive regulation of type 2 immune response	biological_process	0.21829	1	1	662	6	14870	ENSGALG00000037935
GO:0033033	negative regulation of myeloid cell apoptotic process	biological_process	0.21877	1	1	662	6	14870	ENSGALG00000006326
GO:0007171	activation of transmembrane receptor protein tyrosine kinase activity	biological_process	0.21916	1	1	662	6	14870	ENSGALG00000009724
GO:0016012	sarcoglycan complex	cellular_component	0.21934	1	1	662	6	14870	ENSGALG00000029917
GO:0017070	U6 snRNA binding	molecular_function	0.21935	1	1	662	5	14870	ENSGALG00000003385
GO:0045628	regulation of T-helper 2 cell differentiation	biological_process	0.21951	1	1	662	6	14870	ENSGALG00000037935
GO:0048096	chromatin-mediated maintenance of transcription	biological_process	0.21956	1	1	662	5	14870	ENSGALG00000029212
GO:0098576	lumenal side of membrane	cellular_component	0.21961	1	1	662	6	14870	ENSGALG00000006207
GO:0001609	G-protein coupled adenosine receptor activity	molecular_function	0.21971	1	1	662	5	14870	ENSGALG00000010357
GO:0031325	positive regulation of cellular metabolic process	biological_process	0.21983	1	98	662	2109	14870	ENSGALG00000031726,ENSGALG00000000632,ENSGALG00000004249,ENSGALG00000006612,ENSGALG00000003922,ENSGALG00000040157,ENSGALG00000033510,ENSGALG00000046226,ENSGALG00000043204,ENSGALG00000003304,ENSGALG00000036452,ENSGALG00000030907,ENSGALG00000000678,ENSGALG00000006806,ENSGALG00000003126,ENSGALG00000038241,ENSGALG00000030580,ENSGALG00000006688,ENSGALG00000040730,ENSGALG00000050508,ENSGALG00000028967,…
GO:0048858	cell projection morphogenesis	biological_process	0.21984	1	29	662	614	14870	ENSGALG00000005553,ENSGALG00000036378,ENSGALG00000008103,ENSGALG00000032098,ENSGALG00000036114,ENSGALG00000001079,ENSGALG00000017024,ENSGALG00000043088,ENSGALG00000010175,ENSGALG00000001171,ENSGALG00000051055,ENSGALG00000048011,ENSGALG00000023626,ENSGALG00000008537,ENSGALG00000042761,ENSGALG00000003241,ENSGALG00000004702,ENSGALG00000038299,ENSGALG00000051144,ENSGALG00000008452,ENSGALG00000004796,…
GO:0042629	mast cell granule	cellular_component	0.21994	1	1	662	6	14870	ENSGALG00000010820
[truncated: 4,459 more rows]
