# Supplementary material for: Differential mRNA and miRNA Profiles Reveal the Potential Roles of Genes and miRNAs Involved in LPS Infection in Chicken Macrophages
Source: Genes (Basel). 2021 May 17;12(5):760. doi: 10.3390/genes12050760 (PMC8155903; doi:10.3390/genes12050760)
Supplement: Supplementary file 1 [file genes-12-00760-s001.zip › Table S8. KEGG pathway analysis of the target genes of DE-miRNAs.xls]

##Databases: KEGG PATHWAY
##Statistical test method: hypergeometric test / Fisher's exact test
##FDR correction method: Benjamini and Hochberg
#Term	Database	ID	Input number	Background number	P-Value	Corrected P-Value	Input	Hyperlink
Other glycan degradation	KEGG PATHWAY	gga00511	4	18	0.0139077209496	0.497670735393	ENSGALG00000011816|ENSGALG00000031002|ENSGALG00000013773|ENSGALG00000005861	http://www.genome.jp/kegg-bin/show_pathway?gga00511/gga:421668%09red/gga:430102%09red/gga:101748171%09red/gga:770994%09red
Retinol metabolism	KEGG PATHWAY	gga00830	5	31	0.018950994117	0.497670735393	ENSGALG00000052156|ENSGALG00000029624|ENSGALG00000041909|ENSGALG00000052243|ENSGALG00000047199	http://www.genome.jp/kegg-bin/show_pathway?gga00830/gga:414833%09red/gga:426247%09red/gga:423274%09red/gga:776432%09red
Amino sugar and nucleotide sugar metabolism	KEGG PATHWAY	gga00520	6	44	0.0207072369595	0.497670735393	ENSGALG00000004614|ENSGALG00000002417|ENSGALG00000029296|ENSGALG00000039705|ENSGALG00000004047|ENSGALG00000033170	http://www.genome.jp/kegg-bin/show_pathway?gga00520/gga:429074%09red/gga:769292%09red/gga:769765%09red/gga:420890%09red/gga:419686%09red/gga:426962%09red
Metabolic pathways	KEGG PATHWAY	gga01100	62	1049	0.0230684601984	0.497670735393	ENSGALG00000014122|ENSGALG00000027635|ENSGALG00000036787|ENSGALG00000004908|ENSGALG00000008352|ENSGALG00000001314|ENSGALG00000034009|ENSGALG00000041973|ENSGALG00000007195|ENSGALG00000053585|ENSGALG00000032595|ENSGALG00000031000|ENSGALG00000052243|ENSGALG00000034344|ENSGALG00000004325|ENSGALG00000006198|ENSGALG00000031002|ENSGALG00000014800|ENSGALG00000020943|ENSGALG00000053217|ENSGALG00000034434|…	http://www.genome.jp/kegg-bin/show_pathway?gga01100/gga:416976%09red/gga:418377%09red/gga:424324%09red/gga:100857756%09red/gga:101748171%09red/gga:422129%09red/gga:416978%09red/gga:419686%09red/gga:420436%09red/gga:425758%09red/gga:395139%09red/gga:395373%09red/gga:427752%09red/gga:427721%09red/gga:423041%09red/gga:431056%09red/gga:417163%09red/gga:417146%09red/gga:425137%09red/gga:769292%09red/g…
Glycosphingolipid biosynthesis - globo series	KEGG PATHWAY	gga00603	3	12	0.0252574796127	0.497670735393	ENSGALG00000002651|ENSGALG00000014122|ENSGALG00000003340	http://www.genome.jp/kegg-bin/show_pathway?gga00603/gga:417163%09red/gga:418220%09red/gga:395139%09red
Cardiac muscle contraction	KEGG PATHWAY	gga04260	7	60	0.0259654296727	0.497670735393	ENSGALG00000030985|ENSGALG00000004582|ENSGALG00000006469|ENSGALG00000002490|ENSGALG00000053585|ENSGALG00000013537|ENSGALG00000001459	http://www.genome.jp/kegg-bin/show_pathway?gga04260/gga:396467%09red/gga:395279%09red/gga:416978%09red/gga:396032%09red/gga:427009%09red/gga:770103%09red/gga:416874%09red
Mucin type O-Glycan biosynthesis	KEGG PATHWAY	gga00512	4	26	0.0397070054905	0.652329375916	ENSGALG00000002651|ENSGALG00000014944|ENSGALG00000054784|ENSGALG00000006233	http://www.genome.jp/kegg-bin/show_pathway?gga00512/gga:420436%09red/gga:427207%09red/gga:424324%09red/gga:395139%09red
Fructose and mannose metabolism	KEGG PATHWAY	gga00051	4	32	0.0697912054224	0.91101836558	ENSGALG00000033170|ENSGALG00000029296|ENSGALG00000003466|ENSGALG00000002417	http://www.genome.jp/kegg-bin/show_pathway?gga00051/gga:769765%09red/gga:425137%09red/gga:420890%09red/gga:769292%09red
Fatty acid elongation	KEGG PATHWAY	gga00062	3	20	0.0762282996875	0.91101836558	ENSGALG00000009988|ENSGALG00000049582|ENSGALG00000036787	http://www.genome.jp/kegg-bin/show_pathway?gga00062/gga:769787%09red/gga:424564%09red/gga:424491%09red
RNA degradation	KEGG PATHWAY	gga03018	6	63	0.0792189883113	0.91101836558	ENSGALG00000003385|ENSGALG00000052202|ENSGALG00000003245|ENSGALG00000002301|ENSGALG00000040373|ENSGALG00000003221	http://www.genome.jp/kegg-bin/show_pathway?gga03018/gga:100858397%09red/gga:426775%09red/gga:100858931%09red/gga:420128%09red/gga:415359%09red/gga:417182%09red
Adrenergic signaling in cardiomyocytes	KEGG PATHWAY	gga04261	9	121	0.1136931002	0.961761141991	ENSGALG00000030985|ENSGALG00000004582|ENSGALG00000012135|ENSGALG00000008081|ENSGALG00000006469|ENSGALG00000002523|ENSGALG00000030580|ENSGALG00000013537|ENSGALG00000001459	http://www.genome.jp/kegg-bin/show_pathway?gga04261/gga:396467%09red/gga:395279%09red/gga:423408%09red/gga:396032%09red/gga:395693%09red/gga:770103%09red/gga:424971%09red/gga:416874%09red/gga:427417%09red
Jak-STAT signaling pathway	KEGG PATHWAY	gga04630	9	125	0.130111374996	0.961761141991	ENSGALG00000003267|ENSGALG00000008267|ENSGALG00000003282|ENSGALG00000050797|ENSGALG00000030907|ENSGALG00000027786|ENSGALG00000008081|ENSGALG00000010915|ENSGALG00000030407	http://www.genome.jp/kegg-bin/show_pathway?gga04630/gga:395299%09red/gga:693252%09red/gga:395556%09red/gga:396216%09red/gga:424971%09red/gga:426232%09red/gga:771801%09red/gga:420027%09red/gga:395337%09red
Progesterone-mediated oocyte maturation	KEGG PATHWAY	gga04914	6	74	0.134995222121	0.961761141991	ENSGALG00000010175|ENSGALG00000038469|ENSGALG00000008081|ENSGALG00000000596|ENSGALG00000008625|ENSGALG00000008254	http://www.genome.jp/kegg-bin/show_pathway?gga04914/gga:419960%09red/gga:421228%09red/gga:396188%09red/gga:417258%09red/gga:424971%09red/gga:420375%09red
Purine metabolism	KEGG PATHWAY	gga00230	10	148	0.151310067474	0.961761141991	ENSGALG00000027635|ENSGALG00000004908|ENSGALG00000031000|ENSGALG00000011035|ENSGALG00000034009|ENSGALG00000003651|ENSGALG00000003597|ENSGALG00000041973|ENSGALG00000032273|ENSGALG00000010202	http://www.genome.jp/kegg-bin/show_pathway?gga00230/gga:424697%09red/gga:423343%09red/gga:426646%09red/gga:418639%09red/gga:428227%09red/gga:100857155%09red/gga:101749883%09red/gga:416399%09red/gga:420034%09red/gga:423041%09red
Hedgehog signaling pathway	KEGG PATHWAY	gga04340	4	45	0.163639004139	0.961761141991	ENSGALG00000001079|ENSGALG00000034737|ENSGALG00000031707|ENSGALG00000036114	http://www.genome.jp/kegg-bin/show_pathway?gga04340/gga:395615%09red/gga:374142%09red/gga:395949%09red/gga:396045%09red
Adipocytokine signaling pathway	KEGG PATHWAY	gga04920	5	64	0.181188208315	0.961761141991	ENSGALG00000003267|ENSGALG00000001617|ENSGALG00000007373|ENSGALG00000027786|ENSGALG00000040730	http://www.genome.jp/kegg-bin/show_pathway?gga04920/gga:396231%09red/gga:395299%09red/gga:416986%09red/gga:420027%09red/gga:771003%09red
Galactose metabolism	KEGG PATHWAY	gga00052	3	32	0.19429165019	0.961761141991	ENSGALG00000004047|ENSGALG00000013828|ENSGALG00000003466	http://www.genome.jp/kegg-bin/show_pathway?gga00052/gga:426268%09red/gga:425137%09red/gga:419686%09red
Intestinal immune network for IgA production	KEGG PATHWAY	gga04672	3	32	0.19429165019	0.961761141991	ENSGALG00000028341|ENSGALG00000024122|ENSGALG00000010915	http://www.genome.jp/kegg-bin/show_pathway?gga04672/gga:100858236%09red/gga:770275%09red/gga:395337%09red
Steroid biosynthesis	KEGG PATHWAY	gga00100	2	17	0.199573027367	0.961761141991	ENSGALG00000037065|ENSGALG00000006198	http://www.genome.jp/kegg-bin/show_pathway?gga00100/gga:424037%09red/gga:100857756%09red
Steroid hormone biosynthesis	KEGG PATHWAY	gga00140	3	35	0.228666444954	0.961761141991	ENSGALG00000047199|ENSGALG00000036787|ENSGALG00000052243	http://www.genome.jp/kegg-bin/show_pathway?gga00140/gga:769787%09red/gga:414833%09red
Glycosaminoglycan biosynthesis - chondroitin sulfate / dermatan sulfate	KEGG PATHWAY	gga00532	2	19	0.232046077249	0.961761141991	ENSGALG00000024056|ENSGALG00000029632	http://www.genome.jp/kegg-bin/show_pathway?gga00532/gga:396018%09red/gga:416032%09red
Cytokine-cytokine receptor interaction	KEGG PATHWAY	gga04060	10	165	0.232530688998	0.961761141991	ENSGALG00000024122|ENSGALG00000052935|ENSGALG00000030907|ENSGALG00000010915|ENSGALG00000030407|ENSGALG00000012178|ENSGALG00000033854|ENSGALG00000036346|ENSGALG00000008267|ENSGALG00000005802	http://www.genome.jp/kegg-bin/show_pathway?gga04060/gga:100499189%09red/gga:693252%09red/gga:419365%09red/gga:770275%09red/gga:396216%09red/gga:395887%09red/gga:395742%09red/gga:374128%09red/gga:771801%09red/gga:395337%09red
Terpenoid backbone biosynthesis	KEGG PATHWAY	gga00900	2	20	0.248409918685	0.961761141991	ENSGALG00000006723|ENSGALG00000046656	http://www.genome.jp/kegg-bin/show_pathway?gga00900/gga:101747962%09red/gga:420459%09red
Biosynthesis of unsaturated fatty acids	KEGG PATHWAY	gga01040	2	20	0.248409918685	0.961761141991	ENSGALG00000049582|ENSGALG00000036787	http://www.genome.jp/kegg-bin/show_pathway?gga01040/gga:769787%09red/gga:424491%09red
Peroxisome	KEGG PATHWAY	gga04146	5	74	0.260551985597	0.961761141991	ENSGALG00000050921|ENSGALG00000029624|ENSGALG00000020943|ENSGALG00000034434|ENSGALG00000046656	http://www.genome.jp/kegg-bin/show_pathway?gga04146/gga:431056%09red/gga:770344%09red/gga:426247%09red/gga:101747962%09red/gga:426354%09red
Cell adhesion molecules (CAMs)	KEGG PATHWAY	gga04514	7	112	0.261395517902	0.961761141991	ENSGALG00000028341|ENSGALG00000005553|ENSGALG00000007511|ENSGALG00000041380|ENSGALG00000039196|ENSGALG00000001621|ENSGALG00000015902	http://www.genome.jp/kegg-bin/show_pathway?gga04514/gga:100857875%09red/gga:425389%09red/gga:100858236%09red/gga:396175%09red/gga:374028%09red/gga:770104%09red/gga:396181%09red
Glycosphingolipid biosynthesis - lacto and neolacto series	KEGG PATHWAY	gga00601	2	21	0.264808168113	0.961761141991	ENSGALG00000029747|ENSGALG00000001806	http://www.genome.jp/kegg-bin/show_pathway?gga00601/gga:428341%09red/gga:419718%09red
Oxidative phosphorylation	KEGG PATHWAY	gga00190	7	115	0.281816128877	0.961761141991	ENSGALG00000025999|ENSGALG00000004442|ENSGALG00000014800|ENSGALG00000002237|ENSGALG00000002490|ENSGALG00000053585|ENSGALG00000032595	http://www.genome.jp/kegg-bin/show_pathway?gga00190/gga:415674%09red/gga:395821%09red/gga:416978%09red/gga:427009%09red/gga:772135%09red/gga:418118%09red/gga:769424%09red
ErbB signaling pathway	KEGG PATHWAY	gga04012	5	77	0.285832688711	0.961761141991	ENSGALG00000039775|ENSGALG00000003126|ENSGALG00000033510|ENSGALG00000008081|ENSGALG00000003282	http://www.genome.jp/kegg-bin/show_pathway?gga04012/gga:693245%09red/gga:395671%09red/gga:395934%09red/gga:424971%09red/gga:395556%09red
Glyoxylate and dicarboxylate metabolism	KEGG PATHWAY	gga00630	2	25	0.330108234718	0.961761141991	ENSGALG00000020943|ENSGALG00000000109	http://www.genome.jp/kegg-bin/show_pathway?gga00630/gga:770344%09red/gga:769005%09red
Aminoacyl-tRNA biosynthesis	KEGG PATHWAY	gga00970	4	64	0.343868966768	0.961761141991	ENSGALG00000007195|ENSGALG00000005236|ENSGALG00000012355|ENSGALG00000000907	http://www.genome.jp/kegg-bin/show_pathway?gga00970/gga:416976%09red/gga:424296%09red/gga:424812%09red/gga:415885%09red
Spliceosome	KEGG PATHWAY	gga03040	6	105	0.35410930757	0.961761141991	ENSGALG00000042011|ENSGALG00000033120|ENSGALG00000003385|ENSGALG00000011745|ENSGALG00000002531|ENSGALG00000034630	http://www.genome.jp/kegg-bin/show_pathway?gga03040/gga:426265%09red/gga:424136%09red/gga:415680%09red/gga:100859332%09red/gga:420128%09red/gga:427880%09red
Phagosome	KEGG PATHWAY	gga04145	7	127	0.366536867842	0.961761141991	ENSGALG00000007511|ENSGALG00000014800|ENSGALG00000041380|ENSGALG00000046226|ENSGALG00000000775|ENSGALG00000002237|ENSGALG00000050508	http://www.genome.jp/kegg-bin/show_pathway?gga04145/gga:415674%09red/gga:395821%09red/gga:425389%09red/gga:416814%09red/gga:427721%09red/gga:425657%09red/gga:396181%09red
Lysosome	KEGG PATHWAY	gga04142	6	107	0.369797828079	0.961761141991	ENSGALG00000041533|ENSGALG00000002237|ENSGALG00000038636|ENSGALG00000046787|ENSGALG00000000775|ENSGALG00000031002	http://www.genome.jp/kegg-bin/show_pathway?gga04142/gga:751817%09red/gga:419552%09red/gga:415674%09red/gga:101748171%09red/gga:416395%09red/gga:425657%09red
Citrate cycle (TCA cycle)	KEGG PATHWAY	gga00020	2	28	0.378047431007	0.961761141991	ENSGALG00000003475|ENSGALG00000034434	http://www.genome.jp/kegg-bin/show_pathway?gga00020/gga:431056%09red/gga:395373%09red
Linoleic acid metabolism	KEGG PATHWAY	gga00591	2	28	0.378047431007	0.961761141991	ENSGALG00000047199|ENSGALG00000052243	http://www.genome.jp/kegg-bin/show_pathway?gga00591/gga:414833%09red
Base excision repair	KEGG PATHWAY	gga03410	2	28	0.378047431007	0.961761141991	ENSGALG00000017493|ENSGALG00000010226	http://www.genome.jp/kegg-bin/show_pathway?gga03410/gga:424594%09red/gga:100857925%09red
Arachidonic acid metabolism	KEGG PATHWAY	gga00590	3	48	0.384382999665	0.961761141991	ENSGALG00000001314|ENSGALG00000047199|ENSGALG00000052243	http://www.genome.jp/kegg-bin/show_pathway?gga00590/gga:414833%09red/gga:427752%09red
Endocytosis	KEGG PATHWAY	gga04144	10	192	0.384989758127	0.961761141991	ENSGALG00000006161|ENSGALG00000043576|ENSGALG00000004796|ENSGALG00000049172|ENSGALG00000040713|ENSGALG00000003126|ENSGALG00000026428|ENSGALG00000041380|ENSGALG00000042125|ENSGALG00000033510	http://www.genome.jp/kegg-bin/show_pathway?gga04144/gga:424024%09red/gga:425637%09red/gga:419420%09red/gga:425389%09red/gga:428673%09red/gga:395917%09red/gga:693245%09red/gga:417525%09red/gga:395671%09red/gga:422143%09red
Sulfur metabolism	KEGG PATHWAY	gga00920	1	10	0.387423605745	0.961761141991	ENSGALG00000046727	http://www.genome.jp/kegg-bin/show_pathway?gga00920/gga:421347%09red
Sulfur relay system	KEGG PATHWAY	gga04122	1	10	0.387423605745	0.961761141991	ENSGALG00000004971	http://www.genome.jp/kegg-bin/show_pathway?gga04122/gga:417221%09red
Cell cycle	KEGG PATHWAY	gga04110	6	110	0.393372268406	0.961761141991	ENSGALG00000005769|ENSGALG00000003663|ENSGALG00000038469|ENSGALG00000008625|ENSGALG00000000596|ENSGALG00000008254	http://www.genome.jp/kegg-bin/show_pathway?gga04110/gga:419126%09red/gga:419960%09red/gga:421228%09red/gga:417258%09red/gga:423045%09red/gga:420375%09red
Other types of O-glycan biosynthesis	KEGG PATHWAY	gga00514	2	29	0.393718362599	0.961761141991	ENSGALG00000046896|ENSGALG00000017076	http://www.genome.jp/kegg-bin/show_pathway?gga00514/gga:424447%09red/gga:428075%09red
Pyrimidine metabolism	KEGG PATHWAY	gga00240	5	90	0.398672686394	0.961761141991	ENSGALG00000027635|ENSGALG00000032273|ENSGALG00000003651|ENSGALG00000010202|ENSGALG00000041973	http://www.genome.jp/kegg-bin/show_pathway?gga00240/gga:101749883%09red/gga:416399%09red/gga:420034%09red/gga:423343%09red/gga:426646%09red
Glycerolipid metabolism	KEGG PATHWAY	gga00561	3	50	0.408154519162	0.961761141991	ENSGALG00000003841|ENSGALG00000008380|ENSGALG00000003466	http://www.genome.jp/kegg-bin/show_pathway?gga00561/gga:425137%09red/gga:423197%09red/gga:422129%09red
Arginine and proline metabolism	KEGG PATHWAY	gga00330	3	50	0.408154519162	0.961761141991	ENSGALG00000004325|ENSGALG00000008352|ENSGALG00000050508	http://www.genome.jp/kegg-bin/show_pathway?gga00330/gga:374002%09red/gga:427721%09red/gga:423704%09red
Alanine, aspartate and glutamate metabolism	KEGG PATHWAY	gga00250	2	32	0.439586132877	0.961761141991	ENSGALG00000039705|ENSGALG00000020943	http://www.genome.jp/kegg-bin/show_pathway?gga00250/gga:770344%09red/gga:426962%09red
Folate biosynthesis	KEGG PATHWAY	gga00790	1	12	0.439680028059	0.961761141991	ENSGALG00000007848	http://www.genome.jp/kegg-bin/show_pathway?gga00790/gga:374144%09red
Phosphatidylinositol signaling system	KEGG PATHWAY	gga04070	4	75	0.452993944543	0.961761141991	ENSGALG00000003841|ENSGALG00000008380|ENSGALG00000053217|ENSGALG00000008081	http://www.genome.jp/kegg-bin/show_pathway?gga04070/gga:416996%09red/gga:423197%09red/gga:424971%09red/gga:422129%09red
Insulin signaling pathway	KEGG PATHWAY	gga04910	6	118	0.455894221771	0.961761141991	ENSGALG00000039775|ENSGALG00000003712|ENSGALG00000007373|ENSGALG00000027786|ENSGALG00000008081|ENSGALG00000031216	http://www.genome.jp/kegg-bin/show_pathway?gga04910/gga:395299%09red/gga:417579%09red/gga:417173%09red/gga:416986%09red/gga:395934%09red/gga:424971%09red
2-Oxocarboxylic acid metabolism	KEGG PATHWAY	gga01210	1	13	0.464115716403	0.961761141991	ENSGALG00000034434	http://www.genome.jp/kegg-bin/show_pathway?gga01210/gga:431056%09red
Glycosphingolipid biosynthesis - ganglio series	KEGG PATHWAY	gga00604	1	13	0.464115716403	0.961761141991	ENSGALG00000002651	http://www.genome.jp/kegg-bin/show_pathway?gga00604/gga:395139%09red
Focal adhesion	KEGG PATHWAY	gga04510	9	184	0.465639745006	0.961761141991	ENSGALG00000039775|ENSGALG00000003712|ENSGALG00000004582|ENSGALG00000004796|ENSGALG00000008081|ENSGALG00000012178|ENSGALG00000031642|ENSGALG00000048024|ENSGALG00000005802	http://www.genome.jp/kegg-bin/show_pathway?gga04510/gga:417173%09red/gga:417180%09red/gga:374018%09red/gga:395917%09red/gga:395934%09red/gga:424971%09red/gga:416874%09red/gga:374128%09red/gga:395742%09red
Glycosaminoglycan biosynthesis - keratan sulfate	KEGG PATHWAY	gga00533	1	14	0.487488123429	0.961761141991	ENSGALG00000002651	http://www.genome.jp/kegg-bin/show_pathway?gga00533/gga:395139%09red
Glycine, serine and threonine metabolism	KEGG PATHWAY	gga00260	2	36	0.497648144291	0.961761141991	ENSGALG00000020943|ENSGALG00000047321	http://www.genome.jp/kegg-bin/show_pathway?gga00260/gga:770344%09red/gga:417146%09red
Renin-angiotensin system	KEGG PATHWAY	gga04614	1	15	0.509843413259	0.961761141991	ENSGALG00000000498	http://www.genome.jp/kegg-bin/show_pathway?gga04614/gga:419953%09red
Phenylalanine metabolism	KEGG PATHWAY	gga00360	1	15	0.509843413259	0.961761141991	ENSGALG00000006326	http://www.genome.jp/kegg-bin/show_pathway?gga00360/gga:100857237%09red
PPAR signaling pathway	KEGG PATHWAY	gga03320	3	59	0.510783176431	0.961761141991	ENSGALG00000050921|ENSGALG00000040730|ENSGALG00000031642	http://www.genome.jp/kegg-bin/show_pathway?gga03320/gga:396231%09red/gga:374018%09red/gga:426354%09red
RNA transport	KEGG PATHWAY	gga03013	6	129	0.538975560564	0.961761141991	ENSGALG00000047376|ENSGALG00000038723|ENSGALG00000031813|ENSGALG00000013872|ENSGALG00000001036|ENSGALG00000032783	http://www.genome.jp/kegg-bin/show_pathway?gga03013/gga:770553%09red/gga:426135%09red/gga:417313%09red/gga:100859886%09red/gga:427403%09red/gga:426146%09red
One carbon pool by folate	KEGG PATHWAY	gga00670	1	17	0.55167738514	0.961761141991	ENSGALG00000034344	http://www.genome.jp/kegg-bin/show_pathway?gga00670/gga:426126%09red
Regulation of actin cytoskeleton	KEGG PATHWAY	gga04810	8	177	0.559636698895	0.961761141991	ENSGALG00000008365|ENSGALG00000004582|ENSGALG00000007511|ENSGALG00000004796|ENSGALG00000008081|ENSGALG00000012178|ENSGALG00000042538|ENSGALG00000036971	http://www.genome.jp/kegg-bin/show_pathway?gga04810/gga:395704%09red/gga:422077%09red/gga:395917%09red/gga:423195%09red/gga:424971%09red/gga:416874%09red/gga:374128%09red/gga:396181%09red
NOD-like receptor signaling pathway	KEGG PATHWAY	gga04621	2	41	0.56459235453	0.961761141991	ENSGALG00000010915|ENSGALG00000010175	http://www.genome.jp/kegg-bin/show_pathway?gga04621/gga:396188%09red/gga:395337%09red
Fatty acid metabolism	KEGG PATHWAY	gga01212	2	42	0.577189342582	0.961761141991	ENSGALG00000049582|ENSGALG00000036787	http://www.genome.jp/kegg-bin/show_pathway?gga01212/gga:769787%09red/gga:424491%09red
Adherens junction	KEGG PATHWAY	gga04520	3	68	0.603281150343	0.961761141991	ENSGALG00000042538|ENSGALG00000004796|ENSGALG00000039196	http://www.genome.jp/kegg-bin/show_pathway?gga04520/gga:100857875%09red/gga:422077%09red/gga:395917%09red
Pentose and glucuronate interconversions	KEGG PATHWAY	gga00040	1	20	0.607843598595	0.961761141991	ENSGALG00000003466	http://www.genome.jp/kegg-bin/show_pathway?gga00040/gga:425137%09red
RNA polymerase	KEGG PATHWAY	gga03020	1	20	0.607843598595	0.961761141991	ENSGALG00000032273	http://www.genome.jp/kegg-bin/show_pathway?gga03020/gga:101749883%09red
Calcium signaling pathway	KEGG PATHWAY	gga04020	7	162	0.608400241197	0.961761141991	ENSGALG00000006835|ENSGALG00000015203|ENSGALG00000003126|ENSGALG00000004096|ENSGALG00000033510|ENSGALG00000001459|ENSGALG00000050508	http://www.genome.jp/kegg-bin/show_pathway?gga04020/gga:427267%09red/gga:693245%09red/gga:374001%09red/gga:396032%09red/gga:396434%09red/gga:395671%09red/gga:427721%09red
TGF-beta signaling pathway	KEGG PATHWAY	gga04350	3	69	0.612819932761	0.961761141991	ENSGALG00000003663|ENSGALG00000055023|ENSGALG00000036346	http://www.genome.jp/kegg-bin/show_pathway?gga04350/gga:395887%09red/gga:396126%09red/gga:419126%09red
Lysine degradation	KEGG PATHWAY	gga00310	2	45	0.613368581005	0.961761141991	ENSGALG00000046896|ENSGALG00000033678	http://www.genome.jp/kegg-bin/show_pathway?gga00310/gga:417250%09red/gga:424447%09red
Pentose phosphate pathway	KEGG PATHWAY	gga00030	1	21	0.624959488115	0.961761141991	ENSGALG00000004908	http://www.genome.jp/kegg-bin/show_pathway?gga00030/gga:418639%09red
Herpes simplex infection	KEGG PATHWAY	gga05168	6	143	0.635891763667	0.961761141991	ENSGALG00000010915|ENSGALG00000033120|ENSGALG00000027786|ENSGALG00000001654|ENSGALG00000039196|ENSGALG00000041380	http://www.genome.jp/kegg-bin/show_pathway?gga05168/gga:395299%09red/gga:426265%09red/gga:100857875%09red/gga:425389%09red/gga:395538%09red/gga:395337%09red
Ubiquitin mediated proteolysis	KEGG PATHWAY	gga04120	5	124	0.667646880765	0.961761141991	ENSGALG00000000596|ENSGALG00000008625|ENSGALG00000054753|ENSGALG00000008254|ENSGALG00000027786	http://www.genome.jp/kegg-bin/show_pathway?gga04120/gga:421228%09red/gga:422655%09red/gga:395299%09red/gga:417258%09red/gga:419960%09red
Phototransduction	KEGG PATHWAY	gga04744	1	24	0.671963054305	0.961761141991	ENSGALG00000002848	http://www.genome.jp/kegg-bin/show_pathway?gga04744/gga:751791%09red
Glycosylphosphatidylinositol(GPI)-anchor biosynthesis	KEGG PATHWAY	gga00563	1	24	0.671963054305	0.961761141991	ENSGALG00000012903	http://www.genome.jp/kegg-bin/show_pathway?gga00563/gga:420908%09red
Porphyrin and chlorophyll metabolism	KEGG PATHWAY	gga00860	1	25	0.686286215443	0.961761141991	ENSGALG00000015240	http://www.genome.jp/kegg-bin/show_pathway?gga00860/gga:418377%09red
Nicotinate and nicotinamide metabolism	KEGG PATHWAY	gga00760	1	25	0.686286215443	0.961761141991	ENSGALG00000003651	http://www.genome.jp/kegg-bin/show_pathway?gga00760/gga:420034%09red
VEGF signaling pathway	KEGG PATHWAY	gga04370	2	56	0.725745083828	0.961761141991	ENSGALG00000004796|ENSGALG00000008081	http://www.genome.jp/kegg-bin/show_pathway?gga04370/gga:424971%09red/gga:395917%09red
Toll-like receptor signaling pathway	KEGG PATHWAY	gga04620	3	83	0.729870881139	0.961761141991	ENSGALG00000010915|ENSGALG00000008081|ENSGALG00000040224	http://www.genome.jp/kegg-bin/show_pathway?gga04620/gga:419715%09red/gga:424971%09red/gga:395337%09red
Inositol phosphate metabolism	KEGG PATHWAY	gga00562	2	57	0.734454461776	0.961761141991	ENSGALG00000053217|ENSGALG00000008081	http://www.genome.jp/kegg-bin/show_pathway?gga00562/gga:416996%09red/gga:424971%09red
SNARE interactions in vesicular transport	KEGG PATHWAY	gga04130	1	29	0.737604200974	0.961761141991	ENSGALG00000013462	http://www.genome.jp/kegg-bin/show_pathway?gga04130/gga:420995%09red
DNA replication	KEGG PATHWAY	gga03030	1	30	0.749067062253	0.961761141991	ENSGALG00000041973	http://www.genome.jp/kegg-bin/show_pathway?gga03030/gga:426646%09red
Glycerophospholipid metabolism	KEGG PATHWAY	gga00564	3	86	0.750983182208	0.961761141991	ENSGALG00000012769|ENSGALG00000003841|ENSGALG00000008380	http://www.genome.jp/kegg-bin/show_pathway?gga00564/gga:422129%09red/gga:423197%09red/gga:418098%09red
Biosynthesis of amino acids	KEGG PATHWAY	gga01230	2	59	0.751168586437	0.961761141991	ENSGALG00000004908|ENSGALG00000034434	http://www.genome.jp/kegg-bin/show_pathway?gga01230/gga:431056%09red/gga:418639%09red
MAPK signaling pathway	KEGG PATHWAY	gga04010	8	214	0.757323584945	0.961761141991	ENSGALG00000036971|ENSGALG00000000055|ENSGALG00000051055|ENSGALG00000004796|ENSGALG00000030580|ENSGALG00000012178|ENSGALG00000032029|ENSGALG00000012135	http://www.genome.jp/kegg-bin/show_pathway?gga04010/gga:395704%09red/gga:423408%09red/gga:395917%09red/gga:425210%09red/gga:423202%09red/gga:395693%09red/gga:396103%09red/gga:374128%09red
Tyrosine metabolism	KEGG PATHWAY	gga00350	1	31	0.760030275245	0.961761141991	ENSGALG00000006326	http://www.genome.jp/kegg-bin/show_pathway?gga00350/gga:100857237%09red
Oocyte meiosis	KEGG PATHWAY	gga04114	3	88	0.764310116853	0.961761141991	ENSGALG00000008625|ENSGALG00000008254|ENSGALG00000000596	http://www.genome.jp/kegg-bin/show_pathway?gga04114/gga:421228%09red/gga:417258%09red/gga:419960%09red
Carbon metabolism	KEGG PATHWAY	gga01200	3	90	0.777053011463	0.961761141991	ENSGALG00000004908|ENSGALG00000020943|ENSGALG00000034434	http://www.genome.jp/kegg-bin/show_pathway?gga01200/gga:431056%09red/gga:770344%09red/gga:418639%09red
Tight junction	KEGG PATHWAY	gga04530	4	118	0.784320312169	0.961761141991	ENSGALG00000030985|ENSGALG00000001621|ENSGALG00000004582|ENSGALG00000004796	http://www.genome.jp/kegg-bin/show_pathway?gga04530/gga:374028%09red/gga:416874%09red/gga:395279%09red/gga:395917%09red
FoxO signaling pathway	KEGG PATHWAY	gga04068	4	121	0.799967710235	0.961761141991	ENSGALG00000003267|ENSGALG00000007373|ENSGALG00000010915|ENSGALG00000008081	http://www.genome.jp/kegg-bin/show_pathway?gga04068/gga:424971%09red/gga:416986%09red/gga:420027%09red/gga:395337%09red
Salmonella infection	KEGG PATHWAY	gga05132	2	66	0.80270659009	0.961761141991	ENSGALG00000010915|ENSGALG00000004796	http://www.genome.jp/kegg-bin/show_pathway?gga05132/gga:395917%09red/gga:395337%09red
Proteasome	KEGG PATHWAY	gga03050	1	36	0.808080022265	0.961761141991	ENSGALG00000024112	http://www.genome.jp/kegg-bin/show_pathway?gga03050/gga:430878%09red
Glutathione metabolism	KEGG PATHWAY	gga00480	1	36	0.808080022265	0.961761141991	ENSGALG00000034434	http://www.genome.jp/kegg-bin/show_pathway?gga00480/gga:431056%09red
Basal transcription factors	KEGG PATHWAY	gga03022	1	37	0.816470073021	0.961761141991	ENSGALG00000003793	http://www.genome.jp/kegg-bin/show_pathway?gga03022/gga:770910%09red
Nucleotide excision repair	KEGG PATHWAY	gga03420	1	37	0.816470073021	0.961761141991	ENSGALG00000028998	http://www.genome.jp/kegg-bin/show_pathway?gga03420/gga:395659%09red
mRNA surveillance pathway	KEGG PATHWAY	gga03015	2	69	0.821739279146	0.961761141991	ENSGALG00000006760|ENSGALG00000031813	http://www.genome.jp/kegg-bin/show_pathway?gga03015/gga:422258%09red/gga:426135%09red
Ether lipid metabolism	KEGG PATHWAY	gga00565	1	39	0.832168195544	0.961761141991	ENSGALG00000012769	http://www.genome.jp/kegg-bin/show_pathway?gga00565/gga:418098%09red
Tryptophan metabolism	KEGG PATHWAY	gga00380	1	39	0.832168195544	0.961761141991	ENSGALG00000000109	http://www.genome.jp/kegg-bin/show_pathway?gga00380/gga:769005%09red
Cytosolic DNA-sensing pathway	KEGG PATHWAY	gga04623	1	40	0.839507431311	0.961761141991	ENSGALG00000010915	http://www.genome.jp/kegg-bin/show_pathway?gga04623/gga:395337%09red
Influenza A	KEGG PATHWAY	gga05164	4	130	0.841464502032	0.961761141991	ENSGALG00000008341|ENSGALG00000010915|ENSGALG00000008081|ENSGALG00000027786	http://www.genome.jp/kegg-bin/show_pathway?gga05164/gga:395299%09red/gga:424971%09red/gga:395457%09red/gga:395337%09red
ECM-receptor interaction	KEGG PATHWAY	gga04512	2	73	0.844551506572	0.961761141991	ENSGALG00000048024|ENSGALG00000045125	http://www.genome.jp/kegg-bin/show_pathway?gga04512/gga:417180%09red/gga:100857508%09red
Valine, leucine and isoleucine degradation	KEGG PATHWAY	gga00280	1	41	0.846526436598	0.961761141991	ENSGALG00000040068	http://www.genome.jp/kegg-bin/show_pathway?gga00280/gga:425758%09red
GnRH signaling pathway	KEGG PATHWAY	gga04912	2	77	0.864684966572	0.961761141991	ENSGALG00000012135|ENSGALG00000004796	http://www.genome.jp/kegg-bin/show_pathway?gga04912/gga:395693%09red/gga:395917%09red
Notch signaling pathway	KEGG PATHWAY	gga04330	1	44	0.865798482175	0.961761141991	ENSGALG00000010835	http://www.genome.jp/kegg-bin/show_pathway?gga04330/gga:395516%09red
Sphingolipid metabolism	KEGG PATHWAY	gga00600	1	49	0.892702360214	0.961761141991	ENSGALG00000031002	http://www.genome.jp/kegg-bin/show_pathway?gga00600/gga:101748171%09red
Glycolysis / Gluconeogenesis	KEGG PATHWAY	gga00010	1	50	0.897399220132	0.961761141991	ENSGALG00000013828	http://www.genome.jp/kegg-bin/show_pathway?gga00010/gga:426268%09red
Protein processing in endoplasmic reticulum	KEGG PATHWAY	gga04141	4	146	0.897422171065	0.961761141991	ENSGALG00000012135|ENSGALG00000010175|ENSGALG00000033705|ENSGALG00000004431	http://www.genome.jp/kegg-bin/show_pathway?gga04141/gga:427410%09red/gga:395693%09red/gga:396188%09red/gga:423711%09red
Wnt signaling pathway	KEGG PATHWAY	gga04310	3	119	0.905826713946	0.961761141991	ENSGALG00000001079|ENSGALG00000029402|ENSGALG00000040006	http://www.genome.jp/kegg-bin/show_pathway?gga04310/gga:426045%09red/gga:374142%09red/gga:395786%09red
mTOR signaling pathway	KEGG PATHWAY	gga04150	1	52	0.906186445983	0.961761141991	ENSGALG00000008081	http://www.genome.jp/kegg-bin/show_pathway?gga04150/gga:424971%09red
Melanogenesis	KEGG PATHWAY	gga04916	2	89	0.911582299801	0.961761141991	ENSGALG00000001079|ENSGALG00000002523	http://www.genome.jp/kegg-bin/show_pathway?gga04916/gga:374142%09red/gga:427417%09red
p53 signaling pathway	KEGG PATHWAY	gga04115	1	61	0.937312246029	0.973129872289	ENSGALG00000035610	http://www.genome.jp/kegg-bin/show_pathway?gga04115/gga:417644%09red
Neuroactive ligand-receptor interaction	KEGG PATHWAY	gga04080	7	261	0.951023814173	0.973129872289	ENSGALG00000042767|ENSGALG00000008365|ENSGALG00000003142|ENSGALG00000004096|ENSGALG00000033183|ENSGALG00000010357|ENSGALG00000029768	http://www.genome.jp/kegg-bin/show_pathway?gga04080/gga:396275%09red/gga:374001%09red/gga:426086%09red/gga:431251%09red/gga:100034745%09red/gga:423195%09red/gga:396288%09red
Ribosome biogenesis in eukaryotes	KEGG PATHWAY	gga03008	1	68	0.954197012431	0.973129872289	ENSGALG00000038723	http://www.genome.jp/kegg-bin/show_pathway?gga03008/gga:427403%09red
Apoptosis	KEGG PATHWAY	gga04210	1	69	0.95620587451	0.973129872289	ENSGALG00000008081	http://www.genome.jp/kegg-bin/show_pathway?gga04210/gga:424971%09red
Gap junction	KEGG PATHWAY	gga04540	1	80	0.973268426173	0.981805868508	ENSGALG00000012178	http://www.genome.jp/kegg-bin/show_pathway?gga04540/gga:374128%09red
Ribosome	KEGG PATHWAY	gga03010	1	120	0.995580808781	0.995580808781	ENSGALG00000026303	http://www.genome.jp/kegg-bin/show_pathway?gga03010/gga:417140%09red
--------------------
#Term	Database	ID	Input number	Background number	P-Value	Corrected P-Value	Input	Hyperlink
--------------------
#Term	Database	ID	Input number	Background number	P-Value	Corrected P-Value	Input	Hyperlink
--------------------
